# Supplementary material for: Rapid and Nondestructive Evaluation of Wheat Chlorophyll under Drought Stress Using Hyperspectral Imaging
Source: Int J Mol Sci. 2023 Mar 18;24(6):5825. doi: 10.3390/ijms24065825 (PMC10056805; doi:10.3390/ijms24065825)
Supplement: Supplementary file 1 [file ijms-24-05825-s001.zip]

Archive with 72 entries (61 files):
- Supplementary Materials/
- Supplementary Materials/Figure 7 models and data/
- Supplementary Materials/Figure 7 models and data/ck.csv
- Supplementary Materials/Figure 7 models and data/ds.csv
- Supplementary Materials/Figure 7 models and data/LASSO/
- Supplementary Materials/Figure 7 models and data/LASSO/SPAD-Lasso-R-CK.py
- Supplementary Materials/Figure 7 models and data/LASSO/SPAD-Lasso-R-DS.py
- Supplementary Materials/Figure 7 models and data/RFR/
- Supplementary Materials/Figure 7 models and data/RFR/SPAD-RFR-R-CK.py
- Supplementary Materials/Figure 7 models and data/RFR/SPAD-RFR-R-DS.py
- Supplementary Materials/Figure 7 models and data/RR/
- Supplementary Materials/Figure 7 models and data/RR/SPAD-Ridge-R-CK.py
- Supplementary Materials/Figure 7 models and data/RR/SPAD-Ridge-R-DS.py
- Supplementary Materials/Figure S1.The interaction of light with plant leaves.pdf
- Supplementary Materials/Highlights.pdf
- Supplementary Materials/Table S1.Germplasm information of 335 wheat varieties (strains).pdf
- Supplementary Materials/Table S2.SPAD values of wheat leaf under different soil moisture condition conditions.pdf
- Supplementary Materials/Table1 models and data/
- Supplementary Materials/Table1 models and data/Full-band model/
- Supplementary Materials/Table1 models and data/Full-band model/fd.csv
- Supplementary Materials/Table1 models and data/Full-band model/raw.csv
- Supplementary Materials/Table1 models and data/Full-band model/SPAD-Lasso-FD.py
- Supplementary Materials/Table1 models and data/Full-band model/SPAD-Lasso-R.py
- Supplementary Materials/Table1 models and data/Full-band model/SPAD-RFR-FD.py
- Supplementary Materials/Table1 models and data/Full-band model/SPAD-RFR-R.py
- Supplementary Materials/Table1 models and data/Full-band model/SPAD-Ridge-FD.py
- Supplementary Materials/Table1 models and data/Full-band model/SPAD-Ridge-R.py
- Supplementary Materials/Table1 models and data/PCA model/
- Supplementary Materials/Table1 models and data/PCA model/pca-fd.csv
- Supplementary Materials/Table1 models and data/PCA model/pca-raw.csv
- Supplementary Materials/Table1 models and data/PCA model/SPAD-Lasso-FD.py
- Supplementary Materials/Table1 models and data/PCA model/SPAD-Lasso-R.py
- Supplementary Materials/Table1 models and data/PCA model/SPAD-RFR-FD.py
- Supplementary Materials/Table1 models and data/PCA model/SPAD-RFR-R.py
- Supplementary Materials/Table1 models and data/PCA model/SPAD-Ridge-FD.py
- Supplementary Materials/Table1 models and data/PCA model/SPAD-Ridge-R.py
- Supplementary Materials/Table1 models and data/SLR model/
- Supplementary Materials/Table1 models and data/SLR model/549nm.csv
- Supplementary Materials/Table1 models and data/SLR model/735nm.csv
- Supplementary Materials/Table1 models and data/SLR model/SPAD-slr-fd.py
- Supplementary Materials/Table1 models and data/SLR model/SPAD-slr-raw.py
- Supplementary Materials/Table1 models and data/SPA model/
- Supplementary Materials/Table1 models and data/SPA model/spa-fd.csv
- Supplementary Materials/Table1 models and data/SPA model/spa-raw.csv
- Supplementary Materials/Table1 models and data/SPA model/SPA.py
- Supplementary Materials/Table1 models and data/SPA model/SPAD-Lasso-FD.py
- Supplementary Materials/Table1 models and data/SPA model/SPAD-Lasso-R.py
- Supplementary Materials/Table1 models and data/SPA model/SPAD-RFR-FD.py
- Supplementary Materials/Table1 models and data/SPA model/SPAD-RFR-R.py
- Supplementary Materials/Table1 models and data/SPA model/SPAD-Ridge-FD.py
- Supplementary Materials/Table1 models and data/SPA model/SPAD-Ridge-R.py
- Supplementary Materials/Table3 models and data/
- Supplementary Materials/Table3 models and data/549nm.csv
- Supplementary Materials/Table3 models and data/735nm.csv
- Supplementary Materials/Table3 models and data/ck.csv
- Supplementary Materials/Table3 models and data/ds.csv
- Supplementary Materials/Table3 models and data/fd.csv
- Supplementary Materials/Table3 models and data/lab.csv
- Supplementary Materials/Table3 models and data/pca-fd.csv
- Supplementary Materials/Table3 models and data/pca-raw.csv
- Supplementary Materials/Table3 models and data/raw.csv
- Supplementary Materials/Table3 models and data/spa-fd.csv
- Supplementary Materials/Table3 models and data/spa-raw.csv
- Supplementary Materials/Table3 models and data/SPAD-RFR-FD-full.py
- Supplementary Materials/Table3 models and data/SPAD-RFR-FD-pca.py
- Supplementary Materials/Table3 models and data/SPAD-RFR-FD-s.py
- Supplementary Materials/Table3 models and data/SPAD-RFR-FD-spa.py
- Supplementary Materials/Table3 models and data/SPAD-RFR-lab.py
- Supplementary Materials/Table3 models and data/SPAD-RFR-R-full.py
- Supplementary Materials/Table3 models and data/SPAD-RFR-R-pca.py
- Supplementary Materials/Table3 models and data/SPAD-RFR-R-s.py
- Supplementary Materials/Table3 models and data/SPAD-RFR-R-spa.py
