# Supplementary material for: Rapid and Nondestructive Evaluation of Wheat Chlorophyll under Drought Stress Using Hyperspectral Imaging
Source: Int J Mol Sci. 2023 Mar 18;24(6):5825. doi: 10.3390/ijms24065825 (PMC10056805; doi:10.3390/ijms24065825)
Supplement: Supplementary file 1 [file ijms-24-05825-s001.zip › Supplementary Materials/Figure 7 models and data/ds.csv]

SPAD	400.18nm	402.19nm	404.19nm	406.2nm	408.2nm	410.21nm	412.22nm	414.23nm	416.24nm	418.25nm	420.26nm	422.27nm	424.29nm	426.3nm	428.31nm	430.33nm	432.35nm	434.36nm	436.38nm	438.4nm	440.42nm	442.44nm	444.46nm	446.49nm	448.51nm	450.53nm	452.56nm	454.58nm	456.61nm	458.64nm	460.67nm	462.7nm	464.73nm	466.76nm	468.79nm	470.82nm	472.86nm	474.89nm	476.93nm	478.96nm	481nm	483.04nm	485.07nm	487.11nm	489.15nm	491.2nm	493.24nm	495.28nm	497.32nm
55.4	0.0686884	0.067089	0.066681	0.0670903	0.0675915	0.0680938	0.068769	0.0695088	0.070278	0.0709381	0.0715281	0.0721147	0.0726098	0.0729442	0.0733283	0.0736198	0.0738155	0.0738239	0.0739116	0.0741764	0.0742542	0.074376	0.0744637	0.0746163	0.074703	0.0748248	0.0749468	0.0749959	0.0750608	0.0750369	0.0750517	0.075011	0.0749559	0.0749374	0.0749093	0.0748565	0.0748552	0.0748867	0.0748852	0.074876	0.0748778	0.0749091	0.0749183	0.0749894	0.0751422	0.0753168	0.075562	0.0758829	0.0763007
49.45	0.0654788	0.0637814	0.0631919	0.0635085	0.0640123	0.0645704	0.0651705	0.0660284	0.0668867	0.0675963	0.0683009	0.069009	0.0696204	0.0701448	0.0707071	0.0711355	0.0714762	0.0716587	0.0716583	0.0720183	0.0722067	0.0723751	0.07254	0.0727768	0.0729511	0.0731529	0.0733409	0.0734532	0.0735586	0.0735705	0.0736214	0.0735854	0.0735665	0.0735473	0.0735121	0.07348	0.0734941	0.0735457	0.073549	0.0735533	0.0735818	0.0736646	0.073745	0.0738826	0.0741344	0.0744325	0.0748539	0.0754039	0.0760853
54.07	0.0671384	0.0660023	0.0655835	0.0664685	0.0672582	0.0680361	0.0690978	0.0702825	0.0713296	0.0724043	0.0734727	0.0744494	0.0752808	0.0760278	0.0765544	0.0770089	0.0772913	0.0775705	0.07778	0.0780498	0.0782203	0.0784792	0.078687	0.0789751	0.0792055	0.0794627	0.0796708	0.0797928	0.0798684	0.0798703	0.0798506	0.0797682	0.0796955	0.0796197	0.0795661	0.0794798	0.0794572	0.0794693	0.0794431	0.0794685	0.0794983	0.0795231	0.0796047	0.0797526	0.0799895	0.080327	0.0807985	0.0814689	0.0823567
41.76	0.0954756	0.0946119	0.0954621	0.0979352	0.0995052	0.101527	0.103413	0.105435	0.107513	0.109107	0.110839	0.112309	0.11366	0.114973	0.116363	0.117584	0.118724	0.119954	0.120907	0.121922	0.122894	0.12368	0.124506	0.125524	0.126296	0.126957	0.12792	0.129012	0.130063	0.131149	0.132466	0.13367	0.134859	0.135995	0.137156	0.138164	0.139039	0.139782	0.14035	0.140732	0.141287	0.142094	0.142912	0.143996	0.145309	0.14704	0.148961	0.151121	0.153799
49.54	0.0638234	0.0621074	0.0615088	0.0619008	0.0623109	0.0628287	0.0634061	0.0641481	0.064942	0.0655813	0.0662607	0.06683	0.0673551	0.0677916	0.0682386	0.0686066	0.0689586	0.0691708	0.0690682	0.0693377	0.069496	0.0696081	0.0697386	0.069927	0.0700338	0.0701383	0.0702971	0.0704094	0.070511	0.0705556	0.0706234	0.0706368	0.070592	0.0706069	0.0705895	0.0705639	0.0705792	0.0706138	0.0705956	0.0705817	0.0706139	0.0706943	0.0707944	0.0709282	0.0711661	0.0714629	0.0718378	0.0723197	0.0729376
49.32	0.0676994	0.0655321	0.0649445	0.0656478	0.0660672	0.066868	0.0680451	0.0690587	0.0700695	0.0708092	0.0717198	0.0724867	0.0733797	0.0738721	0.0745332	0.0749801	0.0756544	0.0757034	0.0759567	0.0765259	0.0767639	0.0770259	0.0772153	0.07749	0.0775834	0.0778296	0.0779384	0.0781706	0.0782295	0.0783256	0.0783957	0.0784006	0.0783801	0.0783604	0.0783597	0.0783668	0.0783477	0.0783591	0.0783333	0.0782698	0.0782995	0.0784065	0.0785107	0.0786823	0.079017	0.079428	0.0799126	0.080571	0.0814126
27.63	0.0957907	0.093519	0.0924719	0.09456	0.095622	0.0976451	0.0990508	0.100612	0.102452	0.104418	0.105616	0.107063	0.108489	0.109728	0.111176	0.112484	0.114721	0.115818	0.115865	0.11797	0.119245	0.120546	0.122032	0.123439	0.124755	0.126314	0.127973	0.129568	0.131161	0.132895	0.13462	0.13653	0.138247	0.139964	0.141567	0.143002	0.144194	0.145169	0.146043	0.146896	0.147788	0.148919	0.150299	0.151957	0.15405	0.15651	0.159266	0.162489	0.166067
10.31	0.0813544	0.0778285	0.077596	0.0789128	0.080085	0.0812254	0.0825252	0.0836189	0.0852548	0.0864361	0.0878456	0.0885994	0.089947	0.0908129	0.0916321	0.0924609	0.0942651	0.0944217	0.094894	0.0959602	0.096582	0.0973757	0.0981004	0.0989373	0.0997315	0.100629	0.101551	0.102551	0.10356	0.104509	0.10569	0.106704	0.107752	0.108623	0.109337	0.10999	0.110561	0.110928	0.111276	0.111651	0.112125	0.112785	0.113638	0.114719	0.116133	0.117809	0.11984	0.122307	0.125258
50.12	0.0718521	0.0707566	0.0699612	0.071098	0.0718664	0.0728506	0.0740123	0.0750931	0.0762143	0.0773632	0.0786025	0.0796572	0.080485	0.0811493	0.0817954	0.0823555	0.0828333	0.0831244	0.0833796	0.0837827	0.0839344	0.0841121	0.0841527	0.0842893	0.0843942	0.0844343	0.0844889	0.0844926	0.0845729	0.0845716	0.0845318	0.0844617	0.0844482	0.0843881	0.0842713	0.084198	0.0841231	0.0841146	0.084049	0.0839587	0.0839047	0.0839041	0.0838576	0.0838884	0.0839667	0.0841297	0.0843879	0.0846795	0.0850181
40.15	0.087254	0.0840619	0.0834186	0.0849469	0.0858355	0.0864925	0.0875163	0.0891982	0.0908709	0.0917511	0.0931331	0.0942886	0.0952011	0.0962936	0.0970951	0.0978354	0.0982902	0.0995615	0.0992915	0.099625	0.0998715	0.100212	0.100465	0.100795	0.101117	0.10144	0.10176	0.102026	0.102363	0.102445	0.102545	0.102666	0.10278	0.10281	0.102852	0.102864	0.102802	0.102769	0.102702	0.102621	0.102707	0.102864	0.103189	0.103612	0.104238	0.105047	0.106082	0.107379	0.109006
60.4	0.0730283	0.0712795	0.0710255	0.071508	0.0720597	0.0726349	0.0733473	0.074161	0.074726	0.0750957	0.0754707	0.0757985	0.0760499	0.0761408	0.0763895	0.0764684	0.0767717	0.0762946	0.0763378	0.0765991	0.0766654	0.0766455	0.0766427	0.0766764	0.0766282	0.07661	0.0765789	0.0766063	0.0765069	0.0764078	0.0763397	0.0762044	0.0760891	0.0759959	0.0758994	0.0758063	0.0757387	0.0756689	0.0755716	0.0754556	0.0754054	0.0753808	0.0753159	0.0753196	0.0753642	0.0754616	0.0755962	0.0757261	0.0759869
39.35	0.0795383	0.0800458	0.0803418	0.0816384	0.0828782	0.0837273	0.0849216	0.0857908	0.0869901	0.0877323	0.0884882	0.089261	0.0898506	0.0903099	0.0907732	0.091122	0.09163	0.0917698	0.0916828	0.0923424	0.0926862	0.093056	0.0934109	0.0938272	0.0942274	0.0945614	0.0949038	0.0952586	0.0955776	0.0958162	0.0960654	0.0962999	0.0964361	0.0966093	0.0967423	0.096854	0.0969402	0.0970566	0.0970917	0.0971061	0.0972037	0.0974018	0.0976326	0.0980244	0.0985763	0.0993479	0.100266	0.101399	0.102808
37.2	0.0824347	0.0801342	0.0796244	0.0802029	0.0803456	0.0806791	0.0813012	0.0817847	0.0823749	0.0822995	0.0826316	0.0827568	0.0828588	0.0828803	0.0830672	0.0831114	0.0833066	0.0827173	0.082811	0.0831682	0.083143	0.0831492	0.0832012	0.0832152	0.0832288	0.0832602	0.0833119	0.0834286	0.0834172	0.0834322	0.0834849	0.0834714	0.0834644	0.0834408	0.0834302	0.0834374	0.08341	0.0833745	0.083338	0.0832703	0.083276	0.0833596	0.0834698	0.0836802	0.0840113	0.0844665	0.0850244	0.0856915	0.0865777
47.28	0.0821995	0.0810509	0.0811848	0.0819955	0.0829908	0.0839766	0.0851809	0.0864006	0.0876659	0.088848	0.0900865	0.0911007	0.0920991	0.0928629	0.0937468	0.094457	0.0951332	0.0957127	0.0958684	0.0968529	0.0973996	0.0979879	0.0985313	0.0991657	0.0997055	0.100312	0.100882	0.101454	0.102091	0.102607	0.103223	0.10378	0.10432	0.104856	0.105251	0.105661	0.105953	0.106177	0.106357	0.106484	0.106655	0.106947	0.1073	0.107784	0.108508	0.109439	0.110571	0.111882	0.113569
55.28	0.0710934	0.0696439	0.0691627	0.0702689	0.0712605	0.0722806	0.0735834	0.07489	0.0764094	0.0775553	0.0788438	0.0800802	0.0812261	0.0820031	0.082975	0.0836931	0.08452	0.0850062	0.0847209	0.0857809	0.0862859	0.086887	0.087437	0.0881476	0.0887575	0.0893108	0.0898663	0.0903259	0.0907011	0.090921	0.0911354	0.0912299	0.0912711	0.091321	0.0913714	0.0914736	0.0915738	0.0917105	0.0918055	0.0918727	0.0919959	0.0922099	0.0924104	0.0927138	0.0932099	0.093898	0.0947145	0.0957319	0.0970101
38.61	0.0754245	0.0720169	0.072447	0.0743718	0.075229	0.0767309	0.0782525	0.0797769	0.0813211	0.0829673	0.084355	0.0856149	0.0869365	0.0882003	0.0891404	0.0903055	0.0914221	0.0914483	0.0929128	0.093897	0.0947854	0.0955729	0.0964813	0.097278	0.0981528	0.0990995	0.100021	0.10097	0.101944	0.102845	0.103878	0.104909	0.105853	0.106723	0.107533	0.108214	0.108821	0.10944	0.109876	0.110478	0.111104	0.11189	0.112835	0.114089	0.115614	0.117464	0.119627	0.122138	0.125051
47.87	0.0780383	0.0771731	0.0769227	0.0776697	0.0789068	0.0801148	0.0815571	0.0830788	0.0847631	0.0861892	0.087565	0.0889471	0.0900605	0.0909657	0.0917411	0.0923596	0.0931381	0.0937749	0.0935254	0.0942063	0.0946175	0.0950332	0.0955355	0.096119	0.0966042	0.0969908	0.097364	0.0976779	0.0978115	0.0978478	0.0978525	0.0978173	0.097709	0.0976218	0.0975538	0.0975017	0.0975137	0.0975605	0.0975584	0.0975433	0.0976181	0.0977951	0.0979979	0.0982843	0.0987698	0.0994489	0.1003	0.101392	0.102804
13.33	0.0932022	0.0902587	0.0902318	0.0935002	0.0960581	0.0980484	0.100472	0.102822	0.105614	0.107896	0.110362	0.112179	0.114653	0.116488	0.118394	0.120166	0.122939	0.122774	0.125135	0.127202	0.12902	0.130765	0.132358	0.134009	0.13567	0.137435	0.139172	0.141126	0.143097	0.14503	0.147217	0.149314	0.151526	0.153489	0.155259	0.156789	0.158148	0.159284	0.160235	0.161149	0.162133	0.163474	0.165064	0.166932	0.169324	0.172176	0.175318	0.17901	0.183223
41.09	0.066758	0.0648845	0.0641399	0.0644595	0.0650562	0.0655675	0.0662629	0.0671197	0.0680457	0.0687897	0.0695162	0.0703122	0.0709606	0.0715256	0.0721104	0.0725628	0.073044	0.0731895	0.0732533	0.0737745	0.0740105	0.0742432	0.074487	0.0747802	0.0750222	0.0752711	0.0755567	0.0757402	0.0759378	0.0760695	0.0762106	0.0762436	0.0762901	0.0763515	0.0763671	0.076368	0.0764036	0.0764983	0.0764985	0.0765155	0.0765951	0.076722	0.0768697	0.0770889	0.0774567	0.0778888	0.0784642	0.0791683	0.0800644
53.98	0.067741	0.0656151	0.0647078	0.0648252	0.0652653	0.0656485	0.0661031	0.0666476	0.0673184	0.0678611	0.0683152	0.0687875	0.0692345	0.0695916	0.0699278	0.0701401	0.0702872	0.07047	0.0703188	0.0705436	0.0705998	0.0706299	0.0707072	0.070802	0.0708607	0.0709542	0.0710326	0.0710566	0.0710842	0.0710414	0.0710504	0.0709493	0.0708836	0.070843	0.0707533	0.070697	0.0706604	0.0706719	0.070619	0.0706074	0.0705833	0.0706277	0.0706655	0.0707358	0.0708909	0.0710974	0.0713918	0.0717803	0.0722771
58.52	0.0631469	0.0610243	0.0602042	0.0603357	0.0605872	0.0610925	0.0615293	0.0621346	0.0627844	0.0633592	0.0639474	0.0645239	0.0649792	0.0653658	0.065754	0.0660903	0.0663883	0.0665097	0.0664193	0.0667492	0.06684	0.0669508	0.0670802	0.0672519	0.0673439	0.0674982	0.0676324	0.0676933	0.0677367	0.0677342	0.0677364	0.0676885	0.0676247	0.0675981	0.0675199	0.0674802	0.0674261	0.067466	0.0674139	0.0673908	0.0673907	0.0674504	0.0675064	0.067619	0.0678216	0.0680847	0.068446	0.0689261	0.0695132
42.89	0.0647252	0.062703	0.0618496	0.0620223	0.0623235	0.0625117	0.0629464	0.0635972	0.0643211	0.0647812	0.0652761	0.0658132	0.0661986	0.066519	0.0668719	0.0671482	0.0674226	0.0676174	0.0675029	0.0677525	0.0678286	0.0678721	0.0679756	0.0681311	0.0682198	0.068344	0.0684736	0.0685744	0.0686494	0.0686781	0.0687498	0.0687418	0.0687372	0.0687517	0.0687534	0.0687351	0.0687482	0.0687986	0.0687837	0.0687897	0.0688287	0.0689273	0.0690452	0.0692087	0.0694805	0.0698146	0.0702563	0.0708184	0.071551
51.97	0.0678976	0.0661188	0.0655382	0.066086	0.066513	0.0668098	0.0678065	0.0683547	0.0692066	0.0700203	0.0706265	0.0712783	0.0719584	0.0724615	0.0730385	0.0733536	0.0735789	0.073847	0.0740929	0.0742705	0.0743086	0.0744604	0.0745346	0.0746586	0.0748153	0.0749249	0.0749935	0.075037	0.0750507	0.0751073	0.0750612	0.0750457	0.0749783	0.074958	0.0748942	0.0748757	0.0748049	0.0747704	0.0747254	0.0746537	0.0746497	0.0746411	0.0746468	0.0747323	0.0748349	0.0750297	0.075269	0.0755913	0.0760105
55	0.063511	0.0609737	0.0602174	0.0604411	0.0606588	0.0609472	0.0615358	0.0621311	0.0626764	0.0628676	0.0632921	0.0634995	0.0637511	0.0638382	0.0640504	0.0641368	0.0644558	0.064077	0.0641306	0.0643702	0.0643844	0.0644117	0.0644549	0.0645801	0.0646107	0.0647085	0.0647462	0.0649166	0.0648712	0.0648701	0.0648353	0.0647389	0.0646646	0.0645757	0.0645064	0.0644219	0.0643732	0.0643426	0.0642684	0.0641726	0.0641438	0.0642017	0.0642474	0.0643662	0.0645573	0.0648498	0.0651967	0.0656304	0.066234
63.4	0.0686526	0.0662945	0.0661102	0.0665691	0.0673054	0.0679296	0.0689874	0.0700424	0.0713669	0.0727734	0.0738899	0.0750403	0.0762557	0.0775607	0.0788071	0.0800657	0.081254	0.0825523	0.0834314	0.0845332	0.0854714	0.0866805	0.0877165	0.0889383	0.0900916	0.0911256	0.0921217	0.0929879	0.0936721	0.0943795	0.095031	0.0955165	0.0960322	0.0965456	0.0970221	0.0974475	0.0978648	0.0983122	0.0987493	0.0991129	0.0994655	0.0999149	0.100373	0.100894	0.101542	0.102383	0.103406	0.104634	0.106095
21.9	0.0817817	0.0787242	0.0782883	0.080346	0.081911	0.0833632	0.0848811	0.0857768	0.0875788	0.0892063	0.090585	0.0918487	0.0933449	0.094572	0.0959804	0.0969688	0.0987803	0.0993869	0.100517	0.10199	0.103198	0.104513	0.105682	0.106961	0.10815	0.109398	0.110552	0.11203	0.113283	0.114561	0.115986	0.117329	0.118736	0.120001	0.121179	0.122321	0.12345	0.124531	0.125457	0.12638	0.127312	0.128439	0.129644	0.130938	0.132376	0.133982	0.135727	0.137686	0.139832
57.94	0.0627728	0.0610454	0.0604013	0.0610904	0.0616123	0.0618592	0.0629423	0.0634189	0.0643302	0.0650617	0.0658015	0.0663723	0.0669804	0.0674525	0.0678738	0.0682641	0.0684619	0.0686926	0.0689756	0.0691139	0.0692043	0.0692915	0.0693503	0.0694571	0.0695702	0.0696751	0.0697259	0.0698153	0.0698242	0.0698126	0.0697809	0.0697977	0.0697286	0.0696912	0.0695909	0.0695705	0.0694781	0.0694347	0.0693957	0.0693405	0.0693048	0.069311	0.0692691	0.0693571	0.069432	0.0695746	0.0697742	0.070048	0.0703864
59.59	0.0805017	0.0786579	0.0772993	0.0780096	0.0778851	0.0784485	0.0790197	0.0794867	0.080203	0.0809515	0.0816497	0.0821271	0.0825307	0.082827	0.0829452	0.0832739	0.0833865	0.0835111	0.0835541	0.0836888	0.0836909	0.0836923	0.0836852	0.0837596	0.083747	0.0836894	0.0836935	0.0836071	0.0835998	0.0834932	0.0833828	0.0832471	0.083176	0.0830081	0.082839	0.082735	0.0825939	0.0825459	0.0824312	0.0822312	0.0821226	0.0820857	0.0820302	0.081984	0.0820369	0.0821787	0.0824064	0.0826253	0.0829329
50.37	0.0742668	0.0707033	0.0687376	0.0717918	0.0726143	0.0735721	0.0744106	0.075681	0.0768602	0.0777647	0.079055	0.0795775	0.0801808	0.0810784	0.0818436	0.0823398	0.0838228	0.0822333	0.0815149	0.083259	0.0839023	0.0841348	0.0845094	0.08483	0.0850526	0.085232	0.0855005	0.0857624	0.0857058	0.0858397	0.0859629	0.0859264	0.085963	0.0859754	0.0859721	0.0861066	0.0860019	0.0860239	0.0860615	0.0859586	0.08603	0.0861509	0.0861819	0.0863676	0.0865892	0.0868683	0.0873255	0.087878	0.0885523
48.23	0.0826617	0.0803079	0.0788007	0.0791615	0.0792076	0.0796074	0.0799574	0.0805777	0.0813356	0.0821383	0.082778	0.0832566	0.0838451	0.0842154	0.0844882	0.0848323	0.0850088	0.0851853	0.0852814	0.0854485	0.0854724	0.0855367	0.0855151	0.0855919	0.0856966	0.0857092	0.0857089	0.0857312	0.0857645	0.0857304	0.0856609	0.0855601	0.0855585	0.0854209	0.0852337	0.0851525	0.0850467	0.0850152	0.0849434	0.0847814	0.0846713	0.0846596	0.0846542	0.0846928	0.084853	0.0851557	0.0856287	0.0861071	0.0867478
58.51	0.0843598	0.0825527	0.0814721	0.0825064	0.0826525	0.0835409	0.0846467	0.0857113	0.0869186	0.0881823	0.0893016	0.0900945	0.0910597	0.0916986	0.092223	0.0928731	0.093219	0.0934764	0.0937318	0.0940047	0.0940871	0.094203	0.0942793	0.0943808	0.0945247	0.0944728	0.0945004	0.0945408	0.0945926	0.0944902	0.0943857	0.0942574	0.0941877	0.0939795	0.0938171	0.0936732	0.0935445	0.0934812	0.0933599	0.0931709	0.0930313	0.0930091	0.0929291	0.0929242	0.0930081	0.0932337	0.0936224	0.0940006	0.0945272
58.61	0.0697921	0.0680641	0.0676141	0.0685251	0.0689142	0.0696561	0.0708713	0.0718764	0.0728809	0.0736551	0.074269	0.0749157	0.0754292	0.0756889	0.0762148	0.0764007	0.0768758	0.0768754	0.0768973	0.0772313	0.0773202	0.0774009	0.0774932	0.0776634	0.077717	0.0778198	0.0778539	0.0779337	0.0779251	0.0778591	0.0778149	0.0777141	0.0775981	0.0774986	0.07744	0.0773569	0.0773264	0.0772933	0.0772311	0.0771643	0.0771696	0.0772119	0.0772158	0.0773129	0.0774993	0.0777593	0.078124	0.0785066	0.0791288
57.6	0.0688255	0.0669502	0.0662044	0.0673459	0.0677451	0.0684671	0.0694341	0.0705606	0.0716108	0.0721786	0.0730162	0.0735652	0.0742133	0.0745984	0.0750512	0.0753831	0.0758454	0.0757821	0.0758248	0.076162	0.0762539	0.076315	0.0763815	0.076511	0.0765307	0.076593	0.0766349	0.0766697	0.076652	0.0766288	0.0765786	0.07646	0.0763541	0.0762531	0.0761272	0.0760396	0.0759776	0.0759346	0.0758571	0.0757626	0.0757497	0.0757419	0.0757191	0.0757691	0.0758952	0.0761029	0.0763457	0.0766607	0.0771063
44.53	0.0741752	0.0717635	0.0722535	0.0734185	0.0739265	0.0751272	0.0759647	0.0767606	0.0778981	0.0786356	0.0795319	0.0803981	0.080986	0.0814881	0.0822398	0.0829093	0.0839394	0.0841514	0.084686	0.0853332	0.0858107	0.0864913	0.0872583	0.0880427	0.0888202	0.0895671	0.0903476	0.0910543	0.091837	0.0926169	0.093436	0.094202	0.094873	0.0956328	0.0962624	0.0968489	0.0973224	0.0978313	0.0982628	0.0987345	0.0992855	0.100013	0.100828	0.101841	0.103018	0.104461	0.106188	0.108096	0.110364
50.92	0.0827526	0.0797012	0.0788046	0.0798793	0.0804074	0.0813659	0.0823521	0.0834352	0.084729	0.0858314	0.0868661	0.0880006	0.0888579	0.0898996	0.0909375	0.0919142	0.0929976	0.0937437	0.0945885	0.0955737	0.0964691	0.0973568	0.0982487	0.0991931	0.0999898	0.10076	0.10166	0.102638	0.103565	0.104468	0.105506	0.10647	0.107281	0.108047	0.108826	0.109474	0.110127	0.110684	0.111091	0.111505	0.112076	0.112839	0.11362	0.114689	0.115959	0.117551	0.119257	0.121256	0.123611
55.5	0.0850666	0.0836635	0.0829241	0.084521	0.0855744	0.0868475	0.0886823	0.0903589	0.0923783	0.0944098	0.0960954	0.0976069	0.0990513	0.100173	0.101243	0.102258	0.103005	0.103541	0.104038	0.104615	0.104986	0.105463	0.105825	0.106328	0.106851	0.107196	0.107518	0.107823	0.108085	0.108153	0.10817	0.108172	0.108157	0.108042	0.107915	0.10789	0.107843	0.107904	0.107919	0.107839	0.107798	0.107857	0.107898	0.108034	0.108292	0.108813	0.109517	0.110313	0.11133
47.4	0.0697746	0.0679962	0.068153	0.0696225	0.0703118	0.07121	0.0727129	0.0738527	0.0752271	0.0765062	0.0775686	0.0786365	0.0797597	0.0806059	0.0813943	0.0820445	0.0824993	0.0829353	0.0833395	0.0836588	0.0839415	0.0842663	0.0845075	0.0848356	0.0851678	0.0854951	0.0857862	0.0859629	0.0861388	0.0862773	0.0862902	0.0863159	0.086273	0.0863031	0.0862743	0.0862902	0.086255	0.0862874	0.0863395	0.0863873	0.0864275	0.0864897	0.0865839	0.0867919	0.0870431	0.0874724	0.0880095	0.0887002	0.0896039
53.29	0.0683967	0.0664595	0.0660497	0.0664828	0.0671306	0.067893	0.0687111	0.0697448	0.0707455	0.0716616	0.0726348	0.0734624	0.0742315	0.0748628	0.0754094	0.0758789	0.0761846	0.0764038	0.0766453	0.0768874	0.0771094	0.077315	0.0775544	0.0778002	0.0780547	0.0783038	0.0785282	0.0786856	0.0788219	0.0788656	0.0789055	0.0788542	0.0788402	0.078827	0.0787958	0.0787541	0.0787669	0.0788199	0.0788284	0.0788605	0.0789011	0.0789809	0.0790578	0.0792569	0.0795547	0.07991	0.0804165	0.0810804	0.0818898
55.56	0.0774434	0.0754418	0.0750745	0.0757786	0.0763318	0.0767187	0.0777608	0.0785762	0.0794001	0.0803131	0.0812187	0.0817641	0.0826616	0.083258	0.0838169	0.0843686	0.0846188	0.0849376	0.0852882	0.0854751	0.0855556	0.0857065	0.0857934	0.0859003	0.0860723	0.0861668	0.0862769	0.0863312	0.0864185	0.086498	0.0864769	0.0864965	0.0864228	0.0864359	0.0863645	0.086359	0.0862961	0.0862904	0.0862807	0.0862378	0.086227	0.0862376	0.0862621	0.0863866	0.086494	0.0867124	0.0869869	0.087348	0.0877855
47.86	0.0877089	0.0861073	0.0856011	0.0867586	0.087598	0.0886957	0.0900936	0.091375	0.0930356	0.0945022	0.0958717	0.0969377	0.0979213	0.0986907	0.0993483	0.100102	0.100496	0.100919	0.101171	0.10155	0.101653	0.101806	0.101929	0.102103	0.102296	0.102349	0.102443	0.102487	0.10256	0.102482	0.102393	0.102307	0.102223	0.102076	0.101885	0.101809	0.101711	0.101683	0.101599	0.101467	0.101351	0.101321	0.101315	0.101329	0.101493	0.101812	0.102286	0.102855	0.103573
52.27	0.0854222	0.0842498	0.083602	0.0849577	0.0861299	0.0877097	0.089514	0.0914398	0.0936207	0.0957778	0.0976623	0.0994443	0.101207	0.102523	0.103803	0.105048	0.106006	0.106883	0.107621	0.108524	0.109181	0.109866	0.110482	0.111224	0.111974	0.112556	0.113117	0.113603	0.114135	0.114398	0.114638	0.114872	0.115156	0.115234	0.11531	0.115425	0.115525	0.115665	0.11577	0.115719	0.115756	0.115924	0.116062	0.116405	0.116932	0.117764	0.118867	0.120123	0.121654
54.6	0.0717435	0.0692943	0.0688208	0.0698747	0.0702547	0.0707813	0.0714335	0.0721427	0.0729807	0.0736482	0.0742023	0.0746335	0.0752169	0.0755751	0.076079	0.0763856	0.0765439	0.0761878	0.0768238	0.0772184	0.077342	0.0775876	0.0777632	0.0779596	0.0781975	0.0783382	0.0785101	0.0786082	0.0786872	0.0787496	0.0788277	0.0788284	0.0788695	0.0788831	0.0789092	0.0789493	0.0789924	0.0790221	0.079093	0.0791539	0.0792425	0.079379	0.0795433	0.0797382	0.0800339	0.0803991	0.0808622	0.0814123	0.0821423
51.75	0.0721686	0.0707266	0.0705831	0.0715986	0.0723432	0.0730684	0.0744516	0.0752064	0.0763806	0.0774049	0.0785072	0.0792614	0.0801705	0.0809123	0.0815199	0.0821265	0.0825763	0.0828951	0.0832891	0.0835401	0.0837027	0.0838989	0.0840487	0.0842003	0.0843905	0.0845042	0.0846387	0.0846956	0.0847354	0.0848623	0.0848251	0.0848472	0.0847948	0.0847791	0.0847296	0.0847202	0.0846613	0.084675	0.0846458	0.0846173	0.0846251	0.0846361	0.0846716	0.0847974	0.0849289	0.0851686	0.0854689	0.0858578	0.086355
51.22	0.0850291	0.0823036	0.0827087	0.0846787	0.0858368	0.0878258	0.0892563	0.0912977	0.0934936	0.0951569	0.0972901	0.0991546	0.100539	0.102249	0.103952	0.105604	0.10727	0.108519	0.109917	0.11143	0.112852	0.114295	0.115705	0.11717	0.118337	0.119564	0.12079	0.122111	0.123378	0.124719	0.125952	0.127187	0.128328	0.129387	0.130428	0.131354	0.132171	0.132964	0.133521	0.134081	0.134744	0.135622	0.136477	0.137619	0.138977	0.14061	0.14248	0.144477	0.146951
56.39	0.0784581	0.0760778	0.0760236	0.0773662	0.0783231	0.0795458	0.0803082	0.0816542	0.0829536	0.0838481	0.0849469	0.0857601	0.0860993	0.0867966	0.0873859	0.0877145	0.0882356	0.0882964	0.0885126	0.0886972	0.0889125	0.0891214	0.08931	0.0896403	0.0896847	0.0896829	0.0897615	0.0898432	0.089877	0.089856	0.0898485	0.0897916	0.0896701	0.089608	0.0895555	0.0895045	0.0895139	0.0895339	0.089463	0.0894069	0.0894156	0.0895331	0.0896278	0.0898744	0.0901843	0.0907009	0.0912499	0.0919169	0.092894
58.6	0.0719628	0.0700721	0.069942	0.0714448	0.0722501	0.0731824	0.0739921	0.0748753	0.0757439	0.0765785	0.0772019	0.0775399	0.0781816	0.0786467	0.0789679	0.0792738	0.0793333	0.0789312	0.0795655	0.0799009	0.0800267	0.0801475	0.0802066	0.0803123	0.0804171	0.0805029	0.0805434	0.0805753	0.0805638	0.0805587	0.080557	0.0804769	0.0804455	0.0804013	0.0803387	0.0803131	0.0803129	0.0802982	0.080308	0.0803275	0.0803517	0.0804284	0.0805206	0.0806258	0.0807687	0.0809656	0.0812294	0.0815663	0.0820329
44.69	0.072343	0.0705323	0.069685	0.0702648	0.0706198	0.0711768	0.0719074	0.0725835	0.0735159	0.0742146	0.0749256	0.0756347	0.0761918	0.0765716	0.0770906	0.0774058	0.0778196	0.0780409	0.0774721	0.0781663	0.0782945	0.0784178	0.0785044	0.0787684	0.0788734	0.0790095	0.0791611	0.0792681	0.0792994	0.0792924	0.0793134	0.0792624	0.0792215	0.0791967	0.0791243	0.0791145	0.0791378	0.0791611	0.0791641	0.079115	0.0791249	0.0792022	0.0792285	0.0793095	0.0795025	0.0797993	0.0801666	0.0806235	0.0812136
49.6	0.0721945	0.0695718	0.0695789	0.0714588	0.0724654	0.0732963	0.0744498	0.0755394	0.0769047	0.0781001	0.0789549	0.0796815	0.0804272	0.0811073	0.0815924	0.0821303	0.0823389	0.0817933	0.0828264	0.0834128	0.0837167	0.0839804	0.0842772	0.0845845	0.084876	0.0851179	0.0853484	0.085518	0.0856537	0.0857599	0.0857826	0.0858022	0.0858309	0.0858635	0.0858914	0.0858776	0.0859257	0.0859446	0.0860532	0.086113	0.0862141	0.0863602	0.0865418	0.0868266	0.0872288	0.0877037	0.0883441	0.0891421	0.0901694
52.06	0.0657658	0.063954	0.0633588	0.0634863	0.0638166	0.0640022	0.0643788	0.0647836	0.0653483	0.0656352	0.0660103	0.066332	0.0665547	0.0667879	0.0670466	0.0671675	0.0672611	0.0671345	0.0671586	0.0673045	0.067305	0.0673107	0.0673422	0.0674043	0.0674358	0.0674899	0.0675529	0.0675354	0.0675645	0.067547	0.0675623	0.0674695	0.0674479	0.0674551	0.0674049	0.0673724	0.0673779	0.0674022	0.0674064	0.0674018	0.0674137	0.0674481	0.0674686	0.0675598	0.0676933	0.0678769	0.0681243	0.0684528	0.068858
52.24	0.0655227	0.0637425	0.0631524	0.0636474	0.0642886	0.0648878	0.0656753	0.066539	0.0674346	0.0682482	0.0689724	0.0696922	0.0703243	0.0708216	0.0713088	0.0716961	0.072133	0.072209	0.0721508	0.0724944	0.0725991	0.072675	0.0728361	0.0730099	0.0730925	0.0731963	0.0733523	0.0734067	0.0734694	0.0734754	0.0735155	0.0734695	0.0734063	0.0733832	0.0733365	0.0732845	0.0732729	0.0733053	0.0732525	0.0732185	0.0732292	0.0732875	0.0733376	0.0734323	0.0736147	0.0738399	0.0741706	0.0745658	0.0750922
55.31	0.0682824	0.066598	0.0660692	0.0666239	0.0671539	0.0676675	0.0682486	0.0689142	0.0697383	0.0703384	0.070913	0.0715117	0.0719974	0.0723423	0.0727616	0.0730384	0.0733223	0.0730746	0.073093	0.0734711	0.0735453	0.0735929	0.0736308	0.0737328	0.0737296	0.0737539	0.0738245	0.0738506	0.0738614	0.0738253	0.0738297	0.0737724	0.0737122	0.0736726	0.0736121	0.073566	0.0735332	0.0735499	0.0734821	0.0734326	0.0734089	0.0734217	0.0734016	0.0734128	0.0735443	0.0736779	0.073879	0.0741298	0.0744725
53.96	0.0799821	0.0778273	0.0778191	0.0786146	0.0796176	0.0800832	0.0813305	0.0823798	0.0835908	0.0846365	0.0856199	0.0864117	0.0874158	0.0882055	0.0888614	0.0894144	0.0898012	0.0901333	0.0905019	0.0906936	0.0908246	0.091006	0.0911026	0.0912649	0.0914524	0.0915805	0.0917161	0.0918229	0.0919119	0.0919714	0.0919679	0.0919963	0.0919475	0.0919232	0.0918741	0.0918548	0.091792	0.0917751	0.0917502	0.0917409	0.0917188	0.0917613	0.0917844	0.091953	0.0921661	0.0924895	0.0928954	0.0934404	0.0941266
53.88	0.0833243	0.0815973	0.0808699	0.0819225	0.0823291	0.0829438	0.083977	0.0847747	0.086039	0.0871952	0.0880815	0.08891	0.0895643	0.0900899	0.0904796	0.091078	0.0913525	0.091684	0.091806	0.0920365	0.0921666	0.0922533	0.0922158	0.0923085	0.0924154	0.0923177	0.0923322	0.0922709	0.0923012	0.0921959	0.0920992	0.0919888	0.0919284	0.0917496	0.091578	0.0914828	0.0913631	0.0912845	0.0911939	0.0909938	0.0908541	0.0908198	0.0907551	0.0907181	0.0907455	0.09091	0.0911643	0.0914114	0.091737
51.2	0.0736946	0.0718203	0.0713987	0.0722115	0.0726395	0.0733527	0.0743407	0.0752398	0.0762101	0.0767753	0.0773941	0.0779856	0.0785418	0.0788069	0.0792149	0.0795476	0.0799719	0.0799703	0.0799575	0.0802498	0.0803542	0.0804509	0.0804555	0.0805588	0.0806203	0.0806163	0.0806603	0.080674	0.0806594	0.0806564	0.0805902	0.080523	0.0804336	0.0803214	0.0802425	0.0802048	0.0801372	0.080104	0.080064	0.0799946	0.0799776	0.0800012	0.0799914	0.0800331	0.0801269	0.080296	0.0804973	0.0807506	0.0811125
48.79	0.0683385	0.0661857	0.0658774	0.0666371	0.0672243	0.067672	0.0689413	0.0698563	0.070968	0.0719352	0.0729056	0.0736145	0.0744689	0.0751542	0.0757628	0.0763262	0.0766644	0.0770571	0.0773923	0.0776267	0.0777979	0.0779476	0.0781	0.0782581	0.0784755	0.0785928	0.0787021	0.0787878	0.0788693	0.0789084	0.07887	0.078912	0.0788257	0.0788076	0.0787818	0.0787525	0.0786678	0.0786957	0.0786729	0.0786581	0.0786418	0.0786608	0.0786784	0.0787763	0.0789162	0.0791334	0.0794504	0.07982	0.0803004
53.2	0.0719266	0.0702971	0.0700755	0.0719149	0.0731389	0.0741974	0.0754467	0.0766939	0.0781209	0.0792205	0.0802783	0.0812408	0.0822363	0.0831223	0.0838869	0.0846057	0.0850424	0.084713	0.085786	0.0864385	0.0868745	0.0873471	0.0876849	0.0881299	0.088565	0.0888601	0.0891885	0.0894562	0.0896099	0.0898445	0.0899897	0.0900849	0.0901802	0.090322	0.0904169	0.0905316	0.0906489	0.0907743	0.0909069	0.0910136	0.0911869	0.0914103	0.0916988	0.0920395	0.0925029	0.0930798	0.0937619	0.0946012	0.095675
50.28	0.068438	0.066463	0.0657336	0.0668641	0.0673084	0.0677727	0.0690664	0.0699545	0.0709186	0.0720069	0.073008	0.0737522	0.0747728	0.0755537	0.0762747	0.0768334	0.077233	0.0776532	0.0780719	0.0783638	0.0785559	0.0788025	0.0789398	0.0791662	0.0794098	0.0795443	0.0797091	0.0798502	0.0799304	0.0799862	0.080025	0.0800675	0.0800383	0.080006	0.0799855	0.0799976	0.0799725	0.0799814	0.0799987	0.0799939	0.0799839	0.0800375	0.0800801	0.0802048	0.0803594	0.0805952	0.080912	0.0813066	0.0817984
49.51	0.077435	0.0747145	0.074961	0.0759186	0.0763414	0.0773564	0.0781616	0.0790061	0.0794733	0.0802698	0.0809046	0.0810147	0.0813744	0.081647	0.0818312	0.0820943	0.0821248	0.0821751	0.0823823	0.0824384	0.0823794	0.0825605	0.0826116	0.0827123	0.0827831	0.0827502	0.0828978	0.0829699	0.0829101	0.0829549	0.0829113	0.0828634	0.0828283	0.0828	0.0826942	0.0826652	0.0825885	0.0825913	0.0825489	0.0825191	0.0825344	0.0825784	0.0826003	0.082703	0.0828245	0.083044	0.0832489	0.0836291	0.0840911
55.07	0.0738984	0.0717586	0.071541	0.0730828	0.0740119	0.0750664	0.075633	0.0768148	0.0779881	0.0788971	0.0796925	0.0804995	0.0808705	0.0814223	0.0819307	0.0823335	0.0826903	0.0828237	0.0829859	0.0832641	0.0834365	0.0835587	0.0837837	0.0838965	0.0839625	0.0839773	0.0840297	0.0840948	0.0841226	0.0840914	0.0840924	0.084069	0.0839821	0.0839226	0.083911	0.0838079	0.0838477	0.0838584	0.0837879	0.0837691	0.0837757	0.0838667	0.0839133	0.0840788	0.0842829	0.084644	0.085005	0.0854707	0.0860987
49.5	0.0699893	0.067966	0.0678927	0.0694938	0.0706366	0.0716051	0.0728871	0.0739847	0.0752292	0.0765859	0.0774933	0.0783892	0.0791841	0.0798578	0.080414	0.0810942	0.0814835	0.0814477	0.0820923	0.0825687	0.082804	0.0830238	0.0831946	0.0833806	0.0835192	0.0836771	0.083806	0.0838954	0.0839283	0.084034	0.0840609	0.0840158	0.08403	0.084033	0.0840454	0.0840402	0.084075	0.0840576	0.084098	0.0841252	0.0841915	0.0843085	0.0844025	0.0845653	0.0847594	0.0849762	0.0852897	0.0856779	0.0862026
55.4	0.0695886	0.0675819	0.0673017	0.0684502	0.0693887	0.0702924	0.0714966	0.0727072	0.0740268	0.074997	0.0760274	0.0768169	0.0776325	0.0780311	0.0786537	0.0791422	0.0797989	0.079421	0.079861	0.0804254	0.0806282	0.0807106	0.0808772	0.0810672	0.0810985	0.0812371	0.0812822	0.0814033	0.0813517	0.0813423	0.0813298	0.0812579	0.0811975	0.0811321	0.081069	0.0810346	0.0810376	0.0810121	0.0809733	0.0808839	0.0808941	0.0809215	0.0809009	0.0809713	0.0810913	0.0812832	0.0815044	0.0817882	0.0822183
58.67	0.082773	0.0811306	0.0801347	0.0810426	0.0815656	0.0821883	0.083101	0.0838963	0.0850101	0.0861297	0.087143	0.0878095	0.0886129	0.0891474	0.0896531	0.0902067	0.0906041	0.0908629	0.0910627	0.0913161	0.0914163	0.0915204	0.0914873	0.0916006	0.0917158	0.0916571	0.0916457	0.0915985	0.0915981	0.0915205	0.0914377	0.0913462	0.0912877	0.0911279	0.0909551	0.0908897	0.0907767	0.0907559	0.0906748	0.0905086	0.0903952	0.0903784	0.090312	0.0902539	0.0902797	0.0904036	0.0906325	0.0908347	0.0910883
52.68	0.0779998	0.0754622	0.0756784	0.0771534	0.0781338	0.0792822	0.0800743	0.081017	0.0823858	0.0830919	0.0838055	0.0845934	0.0848766	0.0854067	0.0859528	0.086265	0.086681	0.0867458	0.0869162	0.0871878	0.0873429	0.0875207	0.0877273	0.0880276	0.0881225	0.088187	0.0882386	0.0884299	0.0884656	0.0885734	0.0886497	0.0886615	0.0886274	0.0885867	0.0886088	0.0886173	0.0886221	0.0886847	0.0886131	0.0885765	0.0886511	0.088816	0.0889719	0.0892555	0.0896748	0.0902477	0.0909323	0.0917026	0.0927839
50.69	0.0767539	0.0737433	0.0735529	0.0751538	0.0754902	0.0763583	0.0771823	0.077908	0.079058	0.0794809	0.0802508	0.0809332	0.0810797	0.0815553	0.0820319	0.0823163	0.0825815	0.0826616	0.0827785	0.0829696	0.083147	0.0833233	0.0834804	0.0837014	0.0837828	0.0838332	0.0838755	0.0840601	0.0840683	0.0841098	0.0841419	0.0841805	0.0841126	0.0841086	0.0841012	0.0840867	0.0841125	0.0841588	0.0841068	0.0840777	0.0841009	0.084233	0.0843317	0.0845771	0.0848862	0.0853276	0.0857997	0.0863787	0.0871979
44.4	0.0716185	0.0692776	0.0695387	0.0710853	0.0719871	0.0728734	0.074071	0.0750954	0.0761407	0.0770084	0.0776628	0.0783324	0.0790375	0.0795434	0.0801462	0.0805574	0.0807124	0.0802642	0.0810578	0.0814579	0.0816539	0.0818766	0.0819883	0.0821659	0.0823299	0.0824683	0.0825888	0.0826391	0.0826676	0.082667	0.0826842	0.0826309	0.082616	0.082586	0.0825371	0.08252	0.0825393	0.0825377	0.0825708	0.0825717	0.0826416	0.0827219	0.0828631	0.0830011	0.0831974	0.0834794	0.0838369	0.0842653	0.0848611
46.1	0.0781584	0.0761544	0.0759283	0.0777331	0.0783776	0.0790979	0.0800361	0.0809563	0.0818425	0.0826802	0.0832651	0.0836989	0.0842652	0.0847408	0.0851548	0.0855194	0.0856597	0.0850592	0.0857899	0.0861754	0.0863871	0.0865253	0.0865809	0.0867441	0.0868674	0.086975	0.0870919	0.0871572	0.0871365	0.087146	0.0871793	0.0870941	0.0870831	0.0870697	0.0870113	0.0870204	0.0870108	0.0869827	0.0870252	0.0870091	0.0870706	0.0871628	0.0872668	0.0873714	0.087552	0.0878153	0.0881039	0.0884857	0.0890257
43.58	0.0761706	0.0742606	0.0737232	0.0745614	0.0750607	0.0753465	0.0762688	0.0769797	0.07788	0.0786139	0.0793542	0.0798723	0.0806591	0.0811057	0.0816633	0.0821366	0.0824693	0.0828634	0.0832253	0.0835646	0.0837884	0.0840096	0.0842726	0.0845589	0.0849034	0.0851486	0.0854758	0.08572	0.0860192	0.0862616	0.0864766	0.0867633	0.0869686	0.0871794	0.0874034	0.0876429	0.0878401	0.0880849	0.0883117	0.0885142	0.0887266	0.0889792	0.089233	0.0895986	0.0899661	0.0904324	0.0909777	0.0916053	0.092352
52	0.0697187	0.067577	0.0670497	0.0677576	0.0680498	0.0686253	0.069572	0.0702201	0.0710667	0.0715792	0.0723483	0.0727191	0.0732369	0.0735024	0.0738316	0.0740556	0.0744718	0.0741819	0.0743092	0.0746299	0.0747707	0.0747788	0.074818	0.0748896	0.0749119	0.074963	0.0749836	0.0750026	0.0749947	0.0749628	0.0749166	0.0748149	0.0747327	0.0745882	0.0745152	0.0744305	0.074376	0.0743131	0.0742345	0.0741583	0.0741297	0.0741352	0.0741118	0.0741209	0.0742365	0.0743871	0.0745813	0.074839	0.0752079
55.04	0.0701902	0.06686	0.0659778	0.0679497	0.0687975	0.0695622	0.0704501	0.071314	0.0722052	0.0731898	0.0740843	0.0748908	0.0753734	0.0759187	0.0764195	0.0768355	0.0773717	0.0756283	0.0768251	0.0774563	0.0777655	0.0779247	0.078049	0.0782229	0.07837	0.0784513	0.0786194	0.0787121	0.0787185	0.0787407	0.0787431	0.0787201	0.0786356	0.0786549	0.0786217	0.0785154	0.0784493	0.0784702	0.0783392	0.0782945	0.0782729	0.0782525	0.0781325	0.0781989	0.0784424	0.0786931	0.0790392	0.0794427	0.0799922
42.28	0.0856022	0.0839389	0.083613	0.0844717	0.0852181	0.0858145	0.0868064	0.0878322	0.0885709	0.0890009	0.0897793	0.0901222	0.0906994	0.0910633	0.091633	0.092076	0.0924772	0.0916423	0.0924245	0.0932404	0.0936304	0.0938889	0.0941784	0.0944961	0.09474	0.095082	0.095366	0.0957466	0.0959909	0.0962906	0.0965482	0.0967795	0.0969932	0.0972059	0.0974568	0.0976821	0.0979152	0.0981295	0.0983212	0.098464	0.0987142	0.0989874	0.0992142	0.0995703	0.100077	0.100664	0.101321	0.10211	0.10307
34.28	0.0862976	0.0841963	0.0833055	0.084287	0.084649	0.0853452	0.0863629	0.0874237	0.0886047	0.0893304	0.0902767	0.0910408	0.0920856	0.0927599	0.0936616	0.0943541	0.0952809	0.0954853	0.0961463	0.0971137	0.0978771	0.0986361	0.0993761	0.10027	0.101043	0.101877	0.102676	0.103505	0.10418	0.104932	0.105594	0.106182	0.106766	0.107363	0.107937	0.108535	0.109148	0.109762	0.110297	0.110837	0.111423	0.11205	0.112667	0.113357	0.114186	0.115162	0.116188	0.117327	0.118714
30.09	0.0664529	0.0641736	0.0635338	0.0641069	0.0647786	0.0651425	0.0661227	0.0670478	0.0678103	0.0681996	0.0688539	0.0691777	0.0697447	0.0700372	0.0704329	0.0706433	0.0709942	0.0708518	0.0709876	0.0713477	0.0714045	0.071563	0.0716419	0.0718588	0.0718871	0.0719868	0.0720376	0.0721145	0.0721404	0.0722093	0.0722242	0.0721613	0.0721301	0.0720853	0.0720355	0.0720091	0.0720098	0.0719878	0.0719535	0.0719194	0.0719388	0.0719456	0.0719955	0.0720732	0.0722528	0.072498	0.0727861	0.0731288	0.0736378
45.9	0.0665084	0.064232	0.0635988	0.0641731	0.0648589	0.0652303	0.0662128	0.0671453	0.0679102	0.0683018	0.0689572	0.0692871	0.0698559	0.0701518	0.0705476	0.0707595	0.0711132	0.070971	0.0711075	0.0714692	0.0715261	0.0716841	0.071766	0.0719832	0.072011	0.0721109	0.0721616	0.0722387	0.0722633	0.0723346	0.0723491	0.0722866	0.0722548	0.0722092	0.072159	0.0721328	0.072134	0.0721119	0.072077	0.0720441	0.0720631	0.0720692	0.0721202	0.0721976	0.0723786	0.0726234	0.0729119	0.0732559	0.0737658
56.01	0.0663444	0.0645036	0.0640897	0.0647555	0.0651775	0.065593	0.066388	0.0671297	0.067774	0.0685208	0.0691796	0.0696916	0.0703114	0.0707458	0.0712132	0.0715932	0.0718202	0.0720884	0.0724121	0.0725473	0.0726712	0.0727941	0.0728462	0.0729949	0.0730904	0.0731809	0.0732825	0.0732803	0.0733189	0.0733601	0.0733326	0.0733436	0.0732658	0.0732267	0.0731749	0.0731629	0.0730923	0.0730764	0.0730562	0.0730253	0.0730086	0.0730191	0.0730206	0.0731035	0.073184	0.0733476	0.0735504	0.0738208	0.074129
51.62	0.0684734	0.0665334	0.0660222	0.0664885	0.0670991	0.067611	0.0685582	0.0688947	0.0700949	0.0708339	0.0720592	0.0726236	0.0731872	0.0737052	0.0746357	0.0749727	0.0767513	0.0790271	0.07699	0.0765339	0.0762821	0.07643	0.0765176	0.0767929	0.0767817	0.0769604	0.0770211	0.0771189	0.0771311	0.0771849	0.0771339	0.0770914	0.0769624	0.0769338	0.0768154	0.0768072	0.0767395	0.0767379	0.0766054	0.0765416	0.0766068	0.0769295	0.077258	0.0773615	0.0774033	0.0775509	0.0776931	0.0779328	0.0783381
48.54	0.0778952	0.0740984	0.0740327	0.0759832	0.077517	0.0784945	0.079626	0.0809942	0.0824025	0.0840046	0.0851431	0.0864772	0.0875383	0.0883081	0.0891925	0.089738	0.0905357	0.0890276	0.0906078	0.091715	0.0921574	0.092707	0.0930221	0.0934025	0.093662	0.0941331	0.0943515	0.0947583	0.0949658	0.0951574	0.0954132	0.0955742	0.0957491	0.0958724	0.0958783	0.0960102	0.0960436	0.0960867	0.0960989	0.0961759	0.0962585	0.0964992	0.0967397	0.0970529	0.0975684	0.0981659	0.0988361	0.0997389	0.10079
49.04	0.0717103	0.0667664	0.0657108	0.0689212	0.0699486	0.0709371	0.0726014	0.0736683	0.0747333	0.0761648	0.0774039	0.0779445	0.078582	0.0794091	0.0799756	0.0803475	0.0808215	0.0782951	0.0803088	0.0810309	0.0814098	0.0816283	0.0816867	0.0819679	0.0820951	0.0822748	0.082332	0.0825663	0.0826415	0.0826074	0.0827586	0.0827651	0.0826716	0.0828678	0.0827952	0.0826631	0.0825866	0.0826595	0.0824786	0.0824209	0.0824205	0.0823163	0.0821642	0.0822648	0.082624	0.0829706	0.0834102	0.084091	0.0848436
52.81	0.0783931	0.0765724	0.0759345	0.0767928	0.0772255	0.0781708	0.0792461	0.0799765	0.0813185	0.0824292	0.0834309	0.0842654	0.0851442	0.0857264	0.0861386	0.0866528	0.0870918	0.0873684	0.0875957	0.0878431	0.0879462	0.0881157	0.0880783	0.088153	0.0882232	0.0882031	0.0881795	0.0881232	0.088128	0.0880211	0.0879242	0.0878387	0.0877503	0.0875954	0.0874233	0.0873107	0.0871999	0.0871677	0.0870594	0.0868755	0.0867872	0.0867495	0.0866403	0.0865872	0.0866318	0.0867566	0.0869802	0.0871795	0.0874418
51.27	0.0636894	0.0613069	0.0594938	0.0617343	0.0629987	0.0637904	0.064397	0.0655026	0.0666872	0.0672171	0.0684311	0.0691721	0.0698052	0.0703193	0.0711309	0.0716421	0.0731764	0.0717377	0.0712014	0.0727187	0.0731637	0.0735576	0.0738241	0.0741313	0.0743598	0.074528	0.0747057	0.0750766	0.0750144	0.0751467	0.0752459	0.0752828	0.0753016	0.0754258	0.0754687	0.07561	0.0755754	0.0755734	0.0756507	0.0755764	0.0756498	0.0758323	0.0759006	0.0760132	0.0762321	0.0764576	0.0768169	0.0772769	0.077824
56.35	0.0623684	0.0609317	0.0604318	0.0611608	0.0616341	0.0619339	0.0629552	0.0635225	0.0645235	0.0654041	0.0660781	0.0666394	0.0672891	0.0677485	0.0683075	0.06867	0.068967	0.0691234	0.0693797	0.0696033	0.0696173	0.0697342	0.0698028	0.0699304	0.0700585	0.0701051	0.0701779	0.0701719	0.0701774	0.0702044	0.0701221	0.0701277	0.0700517	0.0700084	0.0699266	0.0698793	0.0698165	0.0698123	0.0697735	0.0697093	0.0697091	0.069701	0.0696838	0.0697547	0.0698133	0.0699808	0.0701717	0.0704199	0.0707192
47.83	0.0682983	0.0663697	0.0659905	0.0666813	0.0671332	0.0677768	0.0687848	0.0695925	0.070297	0.0708297	0.0715654	0.0718981	0.0723635	0.0727024	0.0730611	0.0733268	0.0737217	0.0734271	0.0736464	0.0740264	0.0740885	0.0742079	0.0743678	0.0745514	0.074583	0.0747178	0.0747668	0.0748121	0.0748421	0.0749017	0.0749044	0.0748538	0.0747711	0.0747128	0.0746241	0.0745686	0.07456	0.0745428	0.0744816	0.0744494	0.0744586	0.0744653	0.0745091	0.0745957	0.0747583	0.0750083	0.0753014	0.0756913	0.0762185
26.14	0.0998717	0.0994433	0.100463	0.10316	0.105386	0.107956	0.110752	0.113166	0.116077	0.118621	0.120645	0.123061	0.125289	0.12734	0.129248	0.131166	0.133541	0.136725	0.137228	0.138607	0.140124	0.141781	0.143616	0.145421	0.147209	0.149148	0.150849	0.152578	0.154205	0.155864	0.157496	0.158934	0.160397	0.161757	0.163237	0.164464	0.165661	0.166899	0.168099	0.169247	0.170597	0.172021	0.173561	0.175269	0.177192	0.179275	0.181698	0.184279	0.187227
34.6	0.0711797	0.0691442	0.0687737	0.0703532	0.0711851	0.0720334	0.0731636	0.0741758	0.0753212	0.0765334	0.0772668	0.0780176	0.078893	0.0796744	0.0803136	0.0809819	0.0814589	0.081348	0.0821474	0.0826473	0.0829727	0.0833379	0.0835791	0.0839189	0.0842291	0.0845512	0.0848572	0.0850831	0.0852953	0.0855147	0.0857073	0.0858639	0.0860286	0.0862385	0.0863566	0.0864663	0.0865737	0.0866642	0.086749	0.0868289	0.0870037	0.0872313	0.0875293	0.0878993	0.0883865	0.0890183	0.0897818	0.0907018	0.0919035
52.71	0.0704056	0.0681589	0.067782	0.0685793	0.0688851	0.0694963	0.070474	0.0713754	0.0722011	0.0728577	0.0735671	0.0739444	0.074613	0.0749665	0.0753987	0.0757278	0.0760577	0.0760153	0.0762813	0.076665	0.0768342	0.077018	0.0771878	0.0773633	0.0775234	0.0777052	0.0778445	0.0780184	0.0781094	0.0782684	0.0783156	0.0783481	0.078351	0.0783946	0.0783775	0.0783991	0.0784063	0.0784659	0.0784809	0.0785163	0.0785886	0.0786817	0.078807	0.0790146	0.0793197	0.0797203	0.0802177	0.0808227	0.0816163
46.7	0.0662332	0.0640388	0.0637062	0.0649873	0.065657	0.0664594	0.0672551	0.0681036	0.069113	0.0699445	0.0706195	0.0712615	0.071848	0.072375	0.0728706	0.0733557	0.0736005	0.0731438	0.0738476	0.074344	0.0745601	0.0747795	0.0749304	0.0751563	0.0753002	0.0754672	0.0756165	0.0757099	0.0757964	0.0758693	0.0759472	0.0759106	0.0759354	0.0759592	0.0759399	0.0759373	0.0759384	0.0759481	0.0759488	0.0759513	0.076045	0.0761583	0.0763081	0.0765209	0.0768226	0.0772114	0.0777072	0.0782846	0.0790618
54.91	0.0776529	0.0759037	0.074957	0.0757557	0.076072	0.0766782	0.0776394	0.0783936	0.0793974	0.0804333	0.0813009	0.0818978	0.0826806	0.0830423	0.0834025	0.0837916	0.0840466	0.0842913	0.0845296	0.0847436	0.0847675	0.0849352	0.0849312	0.0850016	0.0851082	0.0850376	0.084972	0.084942	0.0849444	0.0848306	0.0847537	0.0846302	0.0845674	0.0843785	0.0841961	0.0840888	0.083998	0.0839711	0.0838485	0.0837021	0.0835617	0.0835289	0.083414	0.0833635	0.0834216	0.0835597	0.0837782	0.0839901	0.0842692
51.55	0.0766837	0.0735382	0.0728436	0.0737921	0.0742633	0.0749958	0.0755069	0.0763051	0.0774295	0.0779792	0.0786527	0.0793028	0.0795581	0.080008	0.0805559	0.0808535	0.0812659	0.0813742	0.0814795	0.0817583	0.0820088	0.0821717	0.0824012	0.0826422	0.0827259	0.0828567	0.0829463	0.0831448	0.083223	0.0833708	0.0834379	0.0835299	0.0835676	0.0836022	0.0836736	0.0836862	0.0837406	0.0837868	0.0837689	0.0837573	0.083835	0.0840039	0.084135	0.0844411	0.0848051	0.0853224	0.0858924	0.0865908	0.0874966
57.55	0.0654349	0.0635667	0.0628448	0.0635352	0.0638877	0.0638407	0.0647935	0.0652209	0.0659817	0.0665635	0.0670896	0.0675403	0.068224	0.0685396	0.0689506	0.0692492	0.069411	0.0696087	0.0697979	0.0699921	0.0700168	0.0700937	0.0701338	0.0702272	0.0703108	0.0704001	0.0704724	0.0704718	0.0705141	0.0704938	0.0704212	0.0704189	0.0703492	0.0702839	0.0702125	0.0701587	0.0700921	0.0700404	0.0700182	0.0699594	0.0699257	0.0699308	0.0699099	0.0699846	0.0700638	0.0702326	0.0704297	0.0707063	0.0710516
50.7	0.074006	0.0718585	0.0717907	0.0731421	0.0739101	0.0746277	0.0754574	0.0764347	0.077336	0.0781268	0.078811	0.0793484	0.0800559	0.0805311	0.0809901	0.0814018	0.0814826	0.0809935	0.081834	0.0822841	0.0824596	0.0826217	0.0827052	0.0828788	0.0829959	0.0830617	0.0831353	0.0831803	0.0831821	0.0831871	0.0831917	0.0831186	0.0830762	0.0830777	0.0829986	0.0829863	0.0829537	0.0829525	0.0829303	0.082923	0.0829684	0.0830099	0.0831095	0.0832127	0.0833686	0.0835905	0.0838767	0.0842575	0.0847716
53.9	0.0682113	0.0664797	0.0666485	0.0683166	0.0691626	0.0701714	0.0713232	0.0723855	0.0737894	0.074899	0.0757246	0.0765721	0.0774672	0.0781515	0.0787958	0.0793768	0.0797172	0.0794496	0.0802563	0.080701	0.0810125	0.0813224	0.0814416	0.0816945	0.0819148	0.0821118	0.0822725	0.0823892	0.0824461	0.0825185	0.0825882	0.0825318	0.0825352	0.0825578	0.0825155	0.08251	0.0825175	0.082498	0.0824999	0.0824873	0.0825452	0.0826395	0.0827555	0.082945	0.0831579	0.0834499	0.083825	0.0842892	0.0849316
42.2	0.0762916	0.0728243	0.0724804	0.0743043	0.0753209	0.0762873	0.0773997	0.0782734	0.0791797	0.0800681	0.0809968	0.0814994	0.082161	0.0825979	0.08307	0.0832778	0.083465	0.0819279	0.0831718	0.0839807	0.0843377	0.0845312	0.084667	0.0848276	0.0849492	0.085089	0.0851779	0.0854027	0.0854971	0.0855102	0.0857041	0.0857128	0.08584	0.085863	0.0858219	0.0857907	0.0857869	0.0857315	0.0856441	0.0856236	0.0856718	0.0857856	0.08592	0.086235	0.0866306	0.0871729	0.0878142	0.0887292	0.0898198
57.9	0.0745788	0.0720181	0.0716513	0.0731306	0.0736689	0.0744384	0.0752808	0.07623	0.0769124	0.0778412	0.0784599	0.0788999	0.0795234	0.0800083	0.0804099	0.0807774	0.0806875	0.0800597	0.0808876	0.0813413	0.0814589	0.081553	0.0816052	0.0816742	0.0817346	0.0817544	0.0817817	0.0817535	0.0817215	0.0816608	0.0816456	0.0815358	0.0814905	0.0814234	0.0813232	0.0812743	0.0812143	0.0811583	0.0811464	0.081126	0.0811165	0.0811463	0.0811915	0.0812533	0.081352	0.0814992	0.0816927	0.0819498	0.0823418
50.85	0.0713103	0.0685025	0.0673678	0.0694514	0.0704994	0.0714077	0.0720771	0.0730032	0.0741018	0.0752106	0.0762209	0.0766493	0.0772689	0.0781191	0.0787752	0.0792781	0.0798309	0.0793762	0.0791957	0.0801338	0.0805005	0.0807016	0.0809904	0.0811686	0.081363	0.0815405	0.0815872	0.0817668	0.0818297	0.0818166	0.0819011	0.0818628	0.0818587	0.0819123	0.0818811	0.0820119	0.0818853	0.081847	0.0818691	0.0818388	0.0818199	0.0819035	0.0819587	0.082021	0.0821268	0.0822433	0.0824578	0.0828273	0.0831184
54.13	0.0735502	0.0708008	0.0703019	0.0711707	0.0714496	0.0722135	0.0727109	0.0731283	0.0740176	0.0743383	0.0749128	0.0753441	0.0754551	0.0757744	0.0760582	0.0762443	0.076525	0.0763941	0.0763676	0.0765252	0.0765474	0.0765828	0.0766401	0.0767184	0.0767357	0.0766965	0.0766752	0.0766794	0.0766511	0.0766223	0.076585	0.0765385	0.0763762	0.0762839	0.0762378	0.0761283	0.0760831	0.0760323	0.0759506	0.0758512	0.075813	0.0758656	0.0758885	0.0759933	0.0761824	0.0764398	0.0767356	0.0771002	0.0776358
54.97	0.0709801	0.0684682	0.068026	0.0688063	0.0691739	0.0694181	0.0702896	0.0711377	0.0716626	0.0721459	0.0726975	0.0729685	0.0734385	0.0735665	0.0739386	0.0741708	0.0743221	0.0741579	0.0743459	0.0745789	0.0746786	0.0746908	0.0746915	0.0747696	0.0748257	0.0748835	0.0748867	0.0749156	0.0748956	0.0748993	0.0748613	0.0747762	0.0747015	0.0746217	0.0745828	0.0744958	0.074465	0.0744402	0.0743918	0.0743556	0.0743495	0.0743642	0.0743677	0.0744183	0.0745154	0.0746794	0.074879	0.0751548	0.0755341
37.89	0.0728476	0.0712836	0.0708671	0.0709597	0.071238	0.0716983	0.0723669	0.0729363	0.0737158	0.0745017	0.0750017	0.0756531	0.076195	0.0765724	0.0771444	0.0773611	0.0776692	0.0778452	0.0780221	0.0781922	0.0783135	0.0784546	0.0784989	0.0787189	0.0789265	0.0790694	0.0792342	0.0793283	0.0794549	0.0795385	0.0796066	0.0796169	0.0797202	0.0797824	0.0798273	0.0798412	0.0799095	0.0799487	0.0799766	0.0799738	0.0800181	0.0801125	0.0802562	0.0804379	0.0807065	0.0810661	0.0815478	0.0821305	0.0828454
45.47	0.0731257	0.0691704	0.0687676	0.070649	0.072025	0.0729046	0.0744952	0.0756341	0.0768084	0.0780066	0.0794404	0.080326	0.0811875	0.0819295	0.0825742	0.0831442	0.0836682	0.0821095	0.0834705	0.0842034	0.0847383	0.0849825	0.0852233	0.0855479	0.0857859	0.0859423	0.0861681	0.0864867	0.0866833	0.0868008	0.0869933	0.0870998	0.0871322	0.0872726	0.0873049	0.0872864	0.087287	0.0873332	0.0872815	0.0872515	0.0873295	0.0873341	0.0873943	0.0876711	0.0881903	0.0887979	0.0896118	0.0906264	0.0917836
55.1	0.0708385	0.0683512	0.067989	0.0690934	0.0696657	0.0701256	0.0711141	0.0719252	0.0727928	0.0737132	0.0742031	0.0747757	0.0755281	0.0761397	0.0766128	0.0770182	0.0770884	0.0771108	0.0776856	0.0779908	0.0781599	0.0783699	0.0784466	0.078643	0.0787633	0.078873	0.0789487	0.0789693	0.0789939	0.0790414	0.0790276	0.0789106	0.0788735	0.0788405	0.0787817	0.0787288	0.0787112	0.07865	0.0786564	0.0786102	0.0786301	0.0786578	0.0787478	0.078818	0.0789456	0.0791252	0.079339	0.0796452	0.0800785
52.79	0.0727602	0.0700192	0.0701782	0.0716154	0.071942	0.0730767	0.0738725	0.0746918	0.0758859	0.0767253	0.0776073	0.0781875	0.0788396	0.0793397	0.0800059	0.0802769	0.0806331	0.0808132	0.0810232	0.0811471	0.0811814	0.0814314	0.0815335	0.0816798	0.081808	0.0818963	0.0820297	0.0821422	0.0820801	0.0820949	0.0820789	0.0820344	0.0819679	0.0819429	0.0818639	0.0818364	0.0817974	0.081744	0.081706	0.0815955	0.081565	0.0816136	0.0816768	0.0817553	0.0819649	0.0821969	0.0824732	0.0828832	0.083464
53.71	0.0721448	0.0686576	0.0691373	0.0701687	0.0706754	0.0720826	0.0725065	0.0735337	0.0743866	0.075515	0.0762707	0.0771575	0.0777245	0.0782262	0.0787402	0.0791363	0.079228	0.0790723	0.0797863	0.0801642	0.0803487	0.0805423	0.080708	0.0809639	0.0812231	0.0814437	0.081608	0.0817374	0.081792	0.0818945	0.0818411	0.081809	0.0817361	0.081706	0.0817208	0.0816774	0.0816156	0.0816276	0.0816167	0.0816244	0.0816022	0.0816372	0.0816166	0.0818085	0.082041	0.0823796	0.082802	0.0833059	0.0839267
35.7	0.0741074	0.0721598	0.0723702	0.0740624	0.0749657	0.0761816	0.0773324	0.0785458	0.0799264	0.0812103	0.0821434	0.083029	0.0839954	0.0848179	0.0854837	0.0861585	0.0864463	0.0861521	0.0870792	0.0875987	0.0879224	0.0882303	0.0884188	0.088659	0.0888405	0.0890338	0.0892165	0.0893516	0.0894076	0.0895354	0.0895822	0.0895879	0.0896349	0.0896569	0.0896465	0.0896815	0.0896591	0.0896678	0.0896839	0.0896768	0.0897323	0.0898462	0.0900545	0.0903269	0.0906987	0.0911792	0.0918151	0.0926176	0.0936571
32.75	0.0698505	0.0667603	0.0671484	0.0685798	0.0692416	0.0706131	0.0716663	0.0731531	0.0747244	0.0757886	0.0771364	0.0782426	0.0793789	0.0802627	0.0810461	0.0819694	0.0829091	0.0828179	0.0840336	0.0849356	0.0856208	0.0863471	0.087035	0.0877593	0.0884788	0.0892608	0.0900587	0.0908285	0.0915934	0.0923047	0.0931093	0.0938925	0.0945644	0.0951946	0.0958191	0.0963734	0.0968156	0.0972702	0.0976469	0.0981189	0.0986013	0.0992573	0.0999457	0.100895	0.102065	0.103487	0.105212	0.107178	0.109532
34.68	0.075528	0.0724311	0.0728602	0.0742904	0.075098	0.0765421	0.077408	0.0788184	0.0802611	0.0813003	0.0823611	0.0835029	0.0843613	0.0852923	0.0861524	0.0869247	0.087625	0.0872593	0.0884508	0.0892487	0.0897839	0.090313	0.0908464	0.0913924	0.0919664	0.0924673	0.0930189	0.0935378	0.094051	0.0945461	0.0949459	0.0954836	0.0958625	0.0963438	0.0966974	0.0970444	0.0972788	0.0975819	0.0977558	0.0980156	0.0982672	0.0986747	0.0990971	0.0996999	0.100555	0.101591	0.102872	0.104347	0.106174
51.1	0.0692684	0.0667307	0.0665559	0.0677085	0.0681757	0.0688958	0.0696265	0.0705188	0.0713639	0.072035	0.0726126	0.0731584	0.0737542	0.0743088	0.0747791	0.0750897	0.0750822	0.0747238	0.0755197	0.0759158	0.076101	0.0763012	0.0763956	0.076582	0.0767399	0.0768584	0.0769419	0.0770029	0.0770117	0.0770243	0.0770406	0.0769775	0.0769514	0.0768973	0.0768779	0.0768161	0.0768035	0.0767988	0.0767859	0.0768038	0.0768316	0.0768925	0.076968	0.0770824	0.0772514	0.0774778	0.0777634	0.0781157	0.0786111
52.9	0.0719012	0.0698693	0.0697416	0.0705906	0.0709327	0.0715123	0.0724622	0.0732213	0.0739375	0.0744244	0.0750187	0.07537	0.0757492	0.0759922	0.0762477	0.0764713	0.0765757	0.0762791	0.0765453	0.0766148	0.0766869	0.0766802	0.0766521	0.0766519	0.0765459	0.0765464	0.076461	0.076406	0.0762938	0.076258	0.076127	0.0759405	0.0757647	0.0756274	0.0755007	0.0753333	0.0752391	0.0751308	0.0750335	0.0749466	0.0748706	0.0748167	0.0747387	0.0747165	0.0747483	0.0748477	0.0749822	0.0751835	0.0755026
55.17	0.0788035	0.0753333	0.0749522	0.0765543	0.0782185	0.0791372	0.0799639	0.0808477	0.0819539	0.0831375	0.0841246	0.0846111	0.0856301	0.0861545	0.0866106	0.0868434	0.0873688	0.0854112	0.0869363	0.0878628	0.0881476	0.0883797	0.0884744	0.08864	0.0887724	0.0888976	0.0889832	0.0890829	0.0890434	0.0890178	0.0890804	0.0890066	0.088975	0.0888918	0.0888085	0.0887153	0.0886885	0.0886679	0.0885657	0.0885251	0.0885155	0.0885296	0.0885374	0.0885812	0.0887806	0.088957	0.0892129	0.0895575	0.0900479
49.37	0.0708294	0.0697197	0.0692049	0.069574	0.0702211	0.0705433	0.0713277	0.0724334	0.073557	0.0744212	0.0753756	0.0762568	0.0771302	0.07788	0.0784792	0.0790238	0.07942	0.0797395	0.0800612	0.0803809	0.0805113	0.0807145	0.0807926	0.080956	0.0810693	0.0811838	0.0812489	0.0813704	0.081405	0.0814217	0.0813961	0.0814048	0.0813387	0.0813019	0.0812229	0.0811317	0.0810919	0.0810483	0.0810139	0.0810011	0.0809837	0.0809521	0.0809722	0.081066	0.0811702	0.0813573	0.0816134	0.0819562	0.0824089
54.99	0.066004	0.0653393	0.0648789	0.0654403	0.0661881	0.0665799	0.0671698	0.0683456	0.0693021	0.0699224	0.0707231	0.0713912	0.0720267	0.0725456	0.0730417	0.073422	0.0737202	0.0740024	0.0742201	0.0744666	0.0746095	0.0747397	0.0747879	0.0749491	0.0750536	0.0751329	0.0752307	0.0753104	0.0753633	0.0754099	0.0753964	0.0754143	0.0753701	0.0753789	0.0753461	0.0752826	0.0753019	0.0752488	0.0752732	0.0752945	0.0753132	0.0752957	0.0753248	0.0754266	0.075544	0.0757056	0.0759228	0.0762118	0.0765584
46.16	0.0682619	0.0664746	0.067045	0.0671059	0.0674597	0.0682366	0.0698674	0.071016	0.0722128	0.0732709	0.0746372	0.0757064	0.0766992	0.0775414	0.0783755	0.0791346	0.0807411	0.0848963	0.0828582	0.0820729	0.081978	0.0823049	0.0826723	0.0831817	0.0836468	0.0839692	0.0844751	0.0848833	0.085244	0.0855599	0.0858125	0.0861219	0.0862814	0.0865027	0.086588	0.0868253	0.0869104	0.0870673	0.0872647	0.0873452	0.087546	0.0878765	0.0882078	0.0886772	0.089259	0.0899544	0.0907903	0.0918812	0.0931375
42.5	0.0665987	0.0637203	0.0639838	0.065522	0.0661574	0.0677157	0.0689042	0.0705479	0.0720142	0.0734054	0.0746749	0.075944	0.0771021	0.0782476	0.0792594	0.0804878	0.081833	0.0820625	0.0829684	0.0839367	0.0847429	0.0855208	0.0864812	0.0874158	0.088293	0.0891669	0.0900501	0.0908609	0.0917258	0.0925216	0.0933007	0.0941107	0.0947771	0.0954838	0.0961313	0.0967096	0.0971267	0.0976287	0.0980338	0.0985118	0.0990198	0.0997361	0.100472	0.101435	0.102618	0.104057	0.105752	0.107694	0.109949
38.35	0.0847936	0.0809748	0.0808875	0.0831937	0.0843999	0.0861616	0.0877762	0.0895104	0.0910085	0.0926427	0.0943291	0.0955832	0.0969372	0.0980004	0.0993053	0.100354	0.101701	0.100141	0.102371	0.103742	0.104917	0.105767	0.106596	0.107523	0.108353	0.1092	0.110099	0.110961	0.111885	0.112791	0.113718	0.114649	0.115413	0.116241	0.116878	0.117327	0.117753	0.118174	0.118379	0.118723	0.119213	0.11973	0.120349	0.121361	0.122784	0.124496	0.126477	0.1289	0.13158
36.15	0.0862991	0.0832477	0.0832379	0.0849481	0.0857892	0.0870592	0.0882736	0.0896276	0.0908523	0.0920506	0.0931582	0.0943201	0.0952505	0.0961343	0.0970127	0.0980186	0.0986834	0.0988768	0.100277	0.101279	0.102159	0.102961	0.103731	0.104522	0.105378	0.106262	0.107123	0.108011	0.109017	0.110034	0.111057	0.11212	0.113075	0.114053	0.114928	0.115666	0.116233	0.116777	0.117266	0.117742	0.118276	0.118971	0.119765	0.12098	0.122413	0.124235	0.126401	0.128928	0.131837
48.37	0.0730966	0.0685942	0.0682647	0.0692046	0.0697482	0.0709422	0.0716908	0.0729883	0.0744207	0.0756393	0.076927	0.0780253	0.0792019	0.0803294	0.0813654	0.0825673	0.0834457	0.0832819	0.0849385	0.086232	0.0871351	0.0881812	0.0891574	0.0901469	0.0911589	0.0922218	0.0932643	0.0944081	0.0955562	0.0966505	0.0978704	0.0991006	0.100145	0.101269	0.102256	0.103127	0.103824	0.104467	0.10499	0.105504	0.106102	0.106863	0.107715	0.108907	0.110427	0.112265	0.114404	0.11691	0.119827
57.39	0.0677304	0.0663562	0.0655245	0.0660334	0.0666873	0.0669584	0.0673327	0.068164	0.0691609	0.0698341	0.070597	0.0711647	0.0718881	0.0724007	0.0728653	0.0732144	0.0735998	0.0738173	0.0739921	0.0742519	0.0743333	0.0744798	0.0745463	0.074645	0.0747434	0.0748271	0.0748869	0.0749597	0.074999	0.0749845	0.0749777	0.0749654	0.0748974	0.0748751	0.0748129	0.0747453	0.0746952	0.0746787	0.0746211	0.0745973	0.0745999	0.0745904	0.0745943	0.0747115	0.0748132	0.075	0.075244	0.0755659	0.0759792
57.48	0.0690307	0.0666194	0.0660187	0.0673007	0.0681782	0.0683288	0.0690813	0.0701273	0.0710271	0.0717727	0.0723272	0.0728656	0.073315	0.0738225	0.0742882	0.0744722	0.0748692	0.0740417	0.0745703	0.0752381	0.0753331	0.0755327	0.0756103	0.0757555	0.0758332	0.0759288	0.0759483	0.0760026	0.0760849	0.0760548	0.0759831	0.0758934	0.0758543	0.0757867	0.0757253	0.0756873	0.0756368	0.0756224	0.0755695	0.0755197	0.0755091	0.0755426	0.0755702	0.0756477	0.0758245	0.0760407	0.0763123	0.0766724	0.0771568
22.15	0.0937167	0.0871921	0.0930503	0.0935431	0.0947878	0.0964616	0.0982801	0.100093	0.1017	0.102988	0.104497	0.106051	0.107438	0.108702	0.109894	0.111121	0.112322	0.113609	0.114923	0.116315	0.117747	0.119239	0.120707	0.122105	0.123395	0.124618	0.125981	0.127338	0.128727	0.130125	0.131532	0.132937	0.134336	0.135703	0.136992	0.138205	0.139316	0.140369	0.141369	0.142365	0.143406	0.144552	0.14585	0.147327	0.149024	0.150962	0.153165	0.155637	0.158397
57.04	0.0693363	0.0641515	0.0686068	0.0688602	0.0696014	0.0706556	0.0718151	0.0730353	0.0741883	0.0750447	0.0759735	0.076902	0.0776441	0.0782844	0.0788044	0.0792584	0.0796699	0.0800476	0.0803803	0.080719	0.0810878	0.0814717	0.0818621	0.0822354	0.0825696	0.0828584	0.0831577	0.0834115	0.0836132	0.083771	0.0838839	0.0839692	0.0840346	0.0840808	0.0841169	0.0841473	0.0841825	0.0842303	0.0842908	0.0843675	0.0844892	0.084658	0.0848923	0.0852194	0.0856463	0.0861996	0.0869056	0.087785	0.0888804
44.93	0.0936002	0.0863419	0.0924741	0.0930435	0.0943421	0.0959955	0.0979725	0.100093	0.102164	0.103759	0.105622	0.107465	0.109148	0.110762	0.112282	0.113815	0.115349	0.116892	0.11845	0.120007	0.121573	0.123136	0.124695	0.126258	0.127761	0.129189	0.130783	0.132438	0.134145	0.13593	0.137765	0.139624	0.141462	0.143243	0.144896	0.146411	0.147772	0.148987	0.150092	0.151144	0.152216	0.153405	0.154781	0.15639	0.158279	0.160467	0.162987	0.165862	0.169146
51.07	0.0848515	0.0785899	0.0838808	0.0841902	0.0849882	0.0860355	0.0872826	0.0885331	0.0896779	0.0905725	0.0914794	0.0924256	0.0931967	0.0937726	0.0942449	0.0946357	0.0949235	0.0951212	0.0952838	0.0954239	0.0955579	0.0956733	0.0957917	0.095908	0.0959966	0.09607	0.0961015	0.0961042	0.0960747	0.0960175	0.0959202	0.0958043	0.0956767	0.0955619	0.0954589	0.0953727	0.0953016	0.0952317	0.0951763	0.095137	0.095113	0.0951016	0.0951229	0.0951996	0.0953382	0.0955533	0.0958653	0.0963055	0.0969009
53.72	0.0687952	0.0638567	0.0681625	0.0684529	0.0691481	0.0701443	0.0711784	0.0722767	0.0733982	0.0742629	0.0752021	0.0761568	0.0769211	0.0775722	0.0781035	0.0785846	0.0790079	0.0793729	0.079703	0.0800159	0.0803464	0.080674	0.0809862	0.0812496	0.0814582	0.0816221	0.0818077	0.081946	0.0820351	0.0820873	0.082111	0.0821136	0.0821064	0.0820909	0.0820738	0.0820568	0.0820471	0.0820516	0.0820634	0.0820909	0.0821534	0.082248	0.082388	0.0825862	0.0828505	0.0831983	0.0836437	0.0842091	0.084927
51.89	0.0668302	0.0622189	0.0661775	0.0665658	0.0671828	0.0681904	0.0693521	0.0704888	0.0715478	0.0723091	0.0731606	0.0740553	0.0747334	0.0752155	0.0755834	0.0759423	0.0762466	0.0764753	0.0767219	0.0769521	0.0771989	0.0774722	0.077731	0.0779451	0.0781128	0.0781373	0.0782269	0.078323	0.0783696	0.0783853	0.0783726	0.0783451	0.0783154	0.0782654	0.0782117	0.078161	0.0781187	0.0780797	0.0780364	0.078001	0.0779842	0.0779867	0.0780224	0.0781056	0.0782449	0.07845	0.0787263	0.0790973	0.0795894
57.37	0.0737585	0.0684992	0.0730738	0.0735873	0.0746434	0.0760076	0.0774463	0.0789448	0.0802556	0.0809819	0.0819743	0.0829637	0.083685	0.0841538	0.0844456	0.0846174	0.0847283	0.084871	0.08508	0.085342	0.0856768	0.0860614	0.0864926	0.0868811	0.087139	0.0871783	0.0874077	0.08761	0.0877677	0.0878869	0.0879659	0.088031	0.0880693	0.0880831	0.0880862	0.0880836	0.0880692	0.0880291	0.0879741	0.0879183	0.0878848	0.087926	0.0880447	0.0882764	0.088646	0.0891765	0.0898686	0.0907641	0.0919003
48.33	0.0710702	0.06526	0.0692268	0.0690088	0.0697021	0.0705288	0.0716857	0.0728438	0.0739476	0.0745041	0.0750484	0.0761183	0.0770295	0.0777216	0.0782847	0.0787914	0.0791415	0.0794396	0.0797093	0.0799365	0.0802256	0.0805858	0.0810076	0.0814542	0.0819329	0.0821305	0.0822124	0.0824276	0.0825954	0.0827166	0.0828322	0.0829301	0.0830339	0.0831176	0.083199	0.0832587	0.0832915	0.0833186	0.0833577	0.0833901	0.0834394	0.0835265	0.0836301	0.0837892	0.0839828	0.0842314	0.0845232	0.0849045	0.0854139
57.45	0.0644463	0.0595631	0.0632078	0.0630761	0.0632876	0.0638014	0.0644069	0.0650491	0.0656508	0.066232	0.0668143	0.0673794	0.0678484	0.0682042	0.068509	0.0687937	0.0690304	0.0692104	0.0693562	0.0694682	0.0695534	0.0696386	0.0697047	0.0697638	0.0698087	0.0698562	0.0699104	0.0699525	0.0699723	0.0699771	0.0699457	0.0699001	0.06984	0.0697782	0.0697156	0.0696608	0.0696079	0.0695691	0.0695416	0.0695161	0.069501	0.069504	0.0695256	0.0695718	0.0696546	0.0697862	0.0699601	0.0701956	0.0704984
43.53	0.0799179	0.0745841	0.0795545	0.0799517	0.0807496	0.081885	0.0832016	0.0845177	0.0857675	0.0866395	0.0875385	0.0883626	0.089013	0.0896126	0.0900671	0.0904889	0.0908286	0.091148	0.0914354	0.0916908	0.0919373	0.0922092	0.0925041	0.0928217	0.0931306	0.0934251	0.0937205	0.0939937	0.0942348	0.0944566	0.0946358	0.0947847	0.0949119	0.0950119	0.0950929	0.0951503	0.095186	0.0952259	0.095265	0.0953458	0.0954582	0.095651	0.0959302	0.0963314	0.0968682	0.097574	0.0984706	0.0996017	0.101007
51.47	0.0663099	0.0614079	0.0652259	0.0651802	0.0654921	0.0660883	0.0668354	0.0676522	0.0684167	0.0691526	0.0698638	0.0705542	0.071158	0.0716417	0.0720615	0.0724658	0.0727989	0.0730756	0.0732888	0.0734682	0.073631	0.0737734	0.0739134	0.0740437	0.0741621	0.0742749	0.0743871	0.0744867	0.0745636	0.0746091	0.0746237	0.0746231	0.0746071	0.0745789	0.0745404	0.0745081	0.0744719	0.074443	0.0744217	0.0744101	0.0744134	0.0744405	0.074495	0.0745868	0.0747265	0.0749247	0.0751931	0.0755406	0.075985
60.24	0.0697139	0.0643948	0.0685409	0.068664	0.0690982	0.0699464	0.0708841	0.0719036	0.0728394	0.0733951	0.073984	0.0746109	0.0750624	0.0753301	0.0755163	0.0756716	0.0757917	0.0758813	0.0759847	0.0760911	0.076221	0.0763798	0.0765541	0.0767058	0.0768377	0.0768451	0.0768975	0.0769498	0.0769405	0.0768881	0.0768102	0.0767175	0.07662	0.0765257	0.0764324	0.0763517	0.0762887	0.0762312	0.0761807	0.0761473	0.0761306	0.0761444	0.0762081	0.0763273	0.0765262	0.0768086	0.0772015	0.077735	0.0784372
51.43	0.0645693	0.0604086	0.0644464	0.0647481	0.0653381	0.0661106	0.0670836	0.0680165	0.0688338	0.0694533	0.0700215	0.0705872	0.0709755	0.0713121	0.0716066	0.0718446	0.0720511	0.0721938	0.0723213	0.0724284	0.0725034	0.0725733	0.0726634	0.0727428	0.0728035	0.07286	0.0728904	0.0729084	0.072903	0.0728644	0.0728194	0.0727644	0.0727149	0.0726486	0.0725821	0.0725257	0.0724623	0.0724003	0.072338	0.0722793	0.0722398	0.0722277	0.0722613	0.0723455	0.0724919	0.0726969	0.0729626	0.0733147	0.073798
56.48	0.0741991	0.0678551	0.0721363	0.0716753	0.0719572	0.07268	0.0735946	0.0745685	0.0754874	0.0761475	0.0768687	0.0776654	0.078372	0.0790241	0.0795974	0.0801294	0.0806363	0.0811067	0.0815679	0.0820163	0.0824238	0.0828421	0.0832428	0.0836374	0.0840211	0.0843671	0.0847218	0.0850751	0.0854307	0.0857865	0.086132	0.0864662	0.0867705	0.0870327	0.0872456	0.087421	0.0875459	0.0876444	0.0877309	0.0878442	0.0880125	0.088277	0.0886616	0.089191	0.0898872	0.0907459	0.0917816	0.0930528	0.0946107
51.37	0.0723144	0.0667747	0.0708707	0.0707753	0.0709854	0.0715223	0.0722599	0.0731138	0.074012	0.0748119	0.0756277	0.0764439	0.0771719	0.0778421	0.0784234	0.0789383	0.0793999	0.0797802	0.0800843	0.0803499	0.0806031	0.0808345	0.0810792	0.0813167	0.0815517	0.0817599	0.0819532	0.0821283	0.0822736	0.0823727	0.0824311	0.0824672	0.0824932	0.0825103	0.0825367	0.082558	0.0825865	0.0826087	0.0826326	0.0826584	0.0826908	0.0827388	0.082821	0.0829451	0.0831335	0.0833993	0.0837475	0.0841912	0.0847557
54.55	0.0792085	0.0740245	0.0788163	0.0794115	0.0802462	0.0813858	0.0826251	0.0839596	0.0850277	0.0857405	0.0867463	0.0876775	0.0883406	0.0887813	0.0890949	0.0893882	0.0896597	0.0899296	0.0902784	0.0906481	0.0910603	0.0915046	0.0919511	0.0923151	0.0925216	0.0925703	0.092767	0.09291	0.0930123	0.0930811	0.0931105	0.0931197	0.0931199	0.093127	0.0931416	0.0931559	0.0931722	0.0931923	0.0932165	0.0932413	0.0932797	0.0933321	0.0934173	0.0935417	0.0937183	0.0939685	0.0943071	0.0947542	0.0953291
55.45	0.0687682	0.0640663	0.0683631	0.068706	0.0695207	0.070595	0.0717393	0.0729526	0.0741389	0.0750077	0.0760197	0.0769879	0.0777403	0.0783353	0.0787921	0.0791713	0.0795094	0.0798168	0.0800938	0.0803525	0.0806366	0.0809279	0.0811891	0.081386	0.0814903	0.0814907	0.0815718	0.0816178	0.0816268	0.0816108	0.0815805	0.081539	0.0814932	0.0814434	0.0813933	0.0813431	0.081303	0.0812787	0.0812633	0.0812602	0.0812795	0.0813202	0.0813847	0.081491	0.0816322	0.0818267	0.0820923	0.0824388	0.0828966
54.55	0.0644988	0.0597485	0.0637248	0.0638346	0.0644117	0.0652465	0.066144	0.0670627	0.0679793	0.0686295	0.069375	0.0701433	0.0707368	0.0711884	0.0715474	0.071839	0.0721023	0.0723384	0.0725646	0.0728114	0.0730942	0.0734015	0.0737141	0.0739848	0.0741803	0.0742811	0.0744392	0.0745535	0.0746202	0.0746604	0.0746618	0.0746446	0.0746191	0.0745897	0.074571	0.0745571	0.0745566	0.0745733	0.0746026	0.0746426	0.0747091	0.0748044	0.0749394	0.0751268	0.075374	0.0757007	0.0761207	0.0766584	0.0773474
59.65	0.0695569	0.0648766	0.068917	0.0692509	0.0698079	0.0707244	0.0716942	0.072801	0.0737381	0.0743817	0.0750642	0.075828	0.0763825	0.0767491	0.0770046	0.0772385	0.0774285	0.0775953	0.0777547	0.0779162	0.0780755	0.0782562	0.0784333	0.078572	0.0786702	0.0786388	0.0786548	0.0786922	0.0786776	0.078647	0.0785845	0.0785227	0.0784528	0.0783802	0.0783059	0.0782386	0.0781793	0.0781139	0.0780535	0.0780039	0.0779669	0.0779454	0.0779554	0.0780057	0.0780982	0.0782413	0.0784367	0.0786999	0.0790575
57.83	0.0748981	0.0698095	0.0740495	0.0741654	0.0745069	0.0751108	0.0758507	0.0766994	0.0775379	0.078257	0.0790077	0.0796995	0.0803108	0.0808326	0.0812617	0.0816438	0.0819547	0.0821932	0.0823739	0.082511	0.0826394	0.0827487	0.0828566	0.0829604	0.083056	0.0831413	0.0832168	0.0832763	0.0833108	0.0833137	0.0832894	0.0832549	0.0832109	0.0831629	0.0831147	0.0830594	0.0830148	0.0829678	0.0829235	0.0828784	0.0828414	0.082828	0.0828472	0.0829068	0.0830236	0.083198	0.0834405	0.0837528	0.08416
54.83	0.0693776	0.0639317	0.0678288	0.0676858	0.0678612	0.0682903	0.0689306	0.0696883	0.0704596	0.071132	0.0718233	0.0724829	0.0730616	0.0735662	0.0739935	0.0743726	0.0746962	0.0749407	0.0751102	0.0752436	0.0753462	0.0754313	0.0755288	0.0756144	0.0757058	0.0757896	0.0758664	0.0759351	0.0759748	0.0759813	0.0759585	0.0759136	0.0758647	0.0758101	0.0757591	0.0757008	0.0756499	0.0755942	0.0755439	0.0754962	0.0754655	0.0754602	0.075483	0.075548	0.0756729	0.0758613	0.0761164	0.0764457	0.0768787
52.43	0.0658004	0.0609986	0.0649434	0.0650918	0.0655865	0.0664193	0.0673921	0.0684395	0.0694154	0.0700763	0.0707335	0.0715158	0.0721135	0.0726	0.0729929	0.0733224	0.0735654	0.0737488	0.0739272	0.0740874	0.0742245	0.0743984	0.0745929	0.0747773	0.0749628	0.0750165	0.0750859	0.0751998	0.0752659	0.0753	0.0753143	0.0753023	0.0752761	0.0752413	0.0752052	0.075176	0.0751602	0.0751438	0.0751337	0.0751316	0.075143	0.0751916	0.0752883	0.0754519	0.0757043	0.0760666	0.0765363	0.0771449	0.0779406
33.29	0.0749265	0.0698721	0.0746295	0.0751277	0.076133	0.0774053	0.0787157	0.0800642	0.0814293	0.082534	0.0836719	0.0848148	0.0858148	0.0867414	0.0875595	0.0883081	0.0889791	0.0896047	0.0901651	0.0906943	0.0912345	0.091775	0.09232	0.0928392	0.0933316	0.0937714	0.0942292	0.0946508	0.095046	0.0954117	0.0957507	0.0960734	0.0963812	0.096681	0.0969672	0.0972422	0.0975024	0.0977604	0.0980293	0.0983077	0.0986152	0.0989635	0.099366	0.0998443	0.100407	0.101069	0.101853	0.102789	0.103912
66.36	0.0746807	0.0702526	0.0748324	0.0754699	0.0763833	0.0776135	0.0788492	0.0801978	0.0814146	0.082318	0.0832669	0.08421	0.0849348	0.0854547	0.0858547	0.0862342	0.0865476	0.0868088	0.0870515	0.0872681	0.0874862	0.0876916	0.0878666	0.0880045	0.0880848	0.0880756	0.0881026	0.0881249	0.0881092	0.0880789	0.0880237	0.0879667	0.0878979	0.0878189	0.0877383	0.0876687	0.0876046	0.0875347	0.0874704	0.087408	0.0873564	0.0873185	0.0873019	0.0873246	0.0873836	0.0874878	0.0876532	0.0878893	0.088209
16.25	0.0936873	0.0873834	0.0934041	0.0942492	0.0956295	0.0973678	0.0994743	0.101441	0.103382	0.104922	0.10651	0.10802	0.109412	0.110729	0.111905	0.112947	0.113945	0.114859	0.115781	0.116665	0.117469	0.11828	0.119088	0.11988	0.120662	0.12142	0.122135	0.122851	0.123548	0.12423	0.1249	0.125545	0.12616	0.126742	0.127309	0.127829	0.12831	0.128761	0.129184	0.129637	0.13013	0.130695	0.131363	0.132182	0.133171	0.134357	0.135745	0.137384	0.139326
57.39	0.0668782	0.062322	0.0663159	0.0666701	0.0672772	0.0682228	0.0692243	0.0703232	0.071338	0.0720165	0.0727666	0.0735173	0.0740566	0.0744117	0.0746722	0.0748991	0.0750698	0.0752254	0.0753737	0.0755057	0.0756684	0.075833	0.0759861	0.0761038	0.0761709	0.0761404	0.076166	0.0761746	0.0761423	0.0760984	0.0760168	0.075924	0.0758344	0.0757411	0.0756478	0.0755591	0.0754881	0.0754196	0.075355	0.0752963	0.0752572	0.0752313	0.0752353	0.075271	0.0753462	0.0754738	0.075655	0.0759009	0.0762342
58	0.0681612	0.0634733	0.067641	0.067951	0.0685857	0.069562	0.0706535	0.0717678	0.0727877	0.0735219	0.0742449	0.0750229	0.0756301	0.0760285	0.0763261	0.0765963	0.0767976	0.076961	0.0771379	0.077291	0.0774503	0.0776169	0.0777821	0.0779175	0.0780228	0.0779968	0.0780134	0.0780412	0.0780233	0.0779802	0.0779071	0.0778231	0.0777262	0.0776281	0.0775381	0.0774527	0.0773817	0.0773083	0.0772396	0.0771867	0.0771501	0.0771306	0.0771404	0.0771936	0.0772896	0.0774418	0.0776561	0.0779456	0.0783389
44.09	0.0818627	0.0767023	0.0819763	0.0827571	0.0840927	0.0859075	0.0875812	0.0894964	0.0910452	0.0920857	0.0934023	0.0946405	0.0955184	0.0960295	0.0963258	0.0965305	0.096729	0.0969907	0.0973366	0.0978056	0.0984048	0.0990395	0.0996841	0.100231	0.100588	0.100712	0.101052	0.101372	0.101652	0.101877	0.102054	0.102197	0.102295	0.102368	0.102408	0.10244	0.102464	0.1025	0.102567	0.102672	0.102841	0.103095	0.103455	0.103952	0.10462	0.105482	0.106594	0.108005	0.109773
63.4	0.0776926	0.0762641	0.075987	0.0766451	0.0771459	0.0777019	0.0783776	0.078884	0.0797718	0.0803516	0.080995	0.0815197	0.0820073	0.0823154	0.0827674	0.082913	0.0830578	0.0829876	0.0830114	0.0832104	0.0832785	0.0833704	0.0834099	0.0835821	0.0836607	0.0838454	0.0839425	0.0840043	0.0840712	0.0840532	0.0840374	0.0839517	0.083882	0.083828	0.0837543	0.0836689	0.083644	0.0836141	0.0836062	0.0835694	0.0835532	0.0835469	0.0835388	0.0835987	0.08372	0.0839103	0.0841833	0.0845877	0.0850829
54.92	0.0651724	0.059733	0.0633371	0.0631158	0.0631607	0.0636369	0.0642188	0.0648872	0.0655321	0.0658934	0.0662782	0.0668125	0.0672159	0.0675261	0.0677455	0.0679455	0.068089	0.0681942	0.0682987	0.0683992	0.0684862	0.0686118	0.0687595	0.0689036	0.069061	0.0690976	0.0691519	0.0692606	0.0693474	0.0694011	0.0694446	0.0694707	0.0694851	0.06949	0.0694905	0.069496	0.0695169	0.0695352	0.0695506	0.0695714	0.0696025	0.069658	0.0697513	0.0698884	0.0700949	0.0703807	0.0707385	0.0711933	0.071779
49.97	0.0700847	0.0654308	0.0698014	0.0701305	0.0707898	0.0717436	0.072785	0.0738616	0.0748424	0.0755613	0.0764242	0.0772871	0.0779346	0.0784386	0.0788549	0.0792305	0.079586	0.0799317	0.0802978	0.0806828	0.0811258	0.0816068	0.0821085	0.082544	0.0828843	0.0831066	0.0834294	0.0836964	0.0839074	0.0840591	0.0841636	0.0842505	0.0843132	0.0843678	0.0844209	0.0844678	0.0845128	0.0845675	0.0846413	0.0847275	0.0848496	0.0850172	0.0852413	0.0855526	0.0859535	0.0864666	0.0871037	0.087899	0.0888805
59.85	0.0792037	0.0720455	0.0761641	0.0755635	0.0754239	0.0757853	0.0763382	0.0771524	0.0780156	0.0788115	0.07959	0.0804033	0.0810887	0.0816811	0.0821515	0.082522	0.0828446	0.083111	0.0833283	0.0834905	0.0836176	0.0836996	0.0837654	0.0838234	0.0838558	0.0838727	0.0838686	0.0838581	0.0838206	0.0837577	0.0836558	0.0835315	0.0833988	0.0832549	0.0831091	0.0829672	0.0828342	0.082705	0.0825767	0.0824489	0.0823328	0.0822379	0.0821823	0.0821776	0.0822362	0.0823779	0.0825919	0.0828968	0.0833178
60.67	0.0788866	0.0718392	0.0759101	0.0753257	0.0752935	0.0756997	0.0761964	0.0769156	0.0776756	0.0783694	0.0790412	0.0797716	0.0803669	0.0808932	0.0813367	0.0816914	0.0819951	0.0822267	0.0824018	0.0825409	0.0826566	0.0827421	0.0828148	0.0828941	0.082948	0.0829904	0.0830117	0.0830212	0.0829915	0.0829331	0.0828353	0.0827243	0.0825987	0.0824643	0.0823307	0.0822046	0.0820989	0.0819915	0.0818966	0.0818013	0.0817181	0.0816485	0.0816134	0.0816306	0.0817067	0.0818628	0.082099	0.0824359	0.0829058
56.69	0.0662884	0.0609228	0.064639	0.0644313	0.0645683	0.0650629	0.0657157	0.0664142	0.0671051	0.0675163	0.0679347	0.0684429	0.0688096	0.0690722	0.0692457	0.0693854	0.0694889	0.0695604	0.0696419	0.0697211	0.0697993	0.0699085	0.0700447	0.0701771	0.0703064	0.0703213	0.0703479	0.0704154	0.070441	0.0704354	0.0704028	0.0703534	0.0702972	0.0702362	0.0701705	0.0701116	0.0700701	0.0700323	0.0699968	0.0699701	0.0699516	0.0699611	0.0700162	0.0701214	0.0702968	0.070563	0.0709042	0.0713597	0.0719575
56.29	0.0654773	0.0604848	0.0640802	0.0638753	0.0639643	0.0642999	0.0648161	0.0654384	0.0659921	0.0662492	0.0665851	0.0670379	0.0673144	0.0675059	0.067615	0.0676821	0.0677115	0.0677148	0.0677341	0.0677513	0.0677687	0.0678244	0.0679161	0.0680222	0.068112	0.0680602	0.0680476	0.0680764	0.06807	0.0680338	0.0679801	0.0679126	0.0678331	0.0677482	0.0676694	0.0675966	0.0675403	0.067485	0.0674322	0.0673844	0.0673438	0.0673318	0.0673585	0.0674305	0.0675718	0.0677969	0.0680945	0.0684951	0.0690298
58.65	0.078438	0.072243	0.0765491	0.0763468	0.0765864	0.0771917	0.0779178	0.0788008	0.0796795	0.0804534	0.0811446	0.0818705	0.0824274	0.0829122	0.083291	0.0835871	0.0838491	0.0840501	0.0841952	0.0843089	0.0844021	0.0844565	0.0844939	0.0845359	0.0845574	0.0845597	0.0845522	0.0845426	0.0845074	0.0844511	0.0843605	0.084255	0.0841448	0.0840208	0.0838964	0.0837661	0.0836546	0.0835438	0.0834372	0.083332	0.0832414	0.0831718	0.0831314	0.0831372	0.0832005	0.0833432	0.0835534	0.0838511	0.0842683
36.55	0.0705111	0.0661374	0.0705698	0.0711462	0.0721255	0.0734758	0.0748942	0.0764174	0.0779248	0.0788138	0.079636	0.0808376	0.0817136	0.082349	0.0828113	0.0831739	0.0834789	0.0837656	0.0840751	0.0843765	0.0847033	0.085093	0.0855172	0.0859392	0.0863327	0.0863443	0.0864069	0.0866586	0.0868402	0.0869962	0.0871249	0.0872432	0.087348	0.0874388	0.0875213	0.0875804	0.0876113	0.0876304	0.0876486	0.0876709	0.0877372	0.0878736	0.088099	0.0884418	0.0889161	0.0895401	0.0903125	0.0912789	0.0925167
51.99	0.0685614	0.0630538	0.0668259	0.0666145	0.06691	0.0675922	0.0684485	0.0693855	0.0702534	0.0708077	0.0714233	0.072188	0.0727435	0.0731088	0.0733924	0.0736639	0.0738812	0.0740596	0.0742369	0.0744007	0.0745892	0.0748035	0.0750389	0.0752559	0.0754435	0.0754834	0.0755698	0.0756745	0.075718	0.0757253	0.0756954	0.0756442	0.07558	0.0755008	0.0754142	0.0753261	0.0752457	0.0751582	0.075075	0.0750192	0.0749924	0.0750082	0.0750854	0.075246	0.0755028	0.0758702	0.0763656	0.0770134	0.0778563
56.49	0.0683036	0.0633236	0.0672912	0.0674444	0.0680616	0.0690759	0.070188	0.0714359	0.0725838	0.0734289	0.0742469	0.0751704	0.0758478	0.0763486	0.0767478	0.0770955	0.0773857	0.0776276	0.0778391	0.0780252	0.0782372	0.0784658	0.0786954	0.0788981	0.0790557	0.07907	0.0791142	0.0791765	0.0791644	0.079121	0.0790451	0.0789528	0.0788538	0.0787459	0.0786452	0.0785481	0.0784663	0.0783865	0.0783055	0.0782373	0.0781942	0.0781744	0.0781903	0.0782582	0.078388	0.0785857	0.0788643	0.0792463	0.0797612
56.37	0.0725561	0.0673451	0.0716068	0.0718485	0.0724412	0.0734402	0.0745421	0.0757634	0.076833	0.0776217	0.0784235	0.0792987	0.079963	0.08041	0.0807501	0.0810475	0.0813057	0.0815357	0.0817629	0.0819863	0.0822335	0.0825	0.0827449	0.0829524	0.0830991	0.083112	0.0831795	0.0832515	0.0832679	0.0832601	0.0832075	0.0831375	0.0830569	0.0829754	0.0828865	0.0828068	0.082745	0.0826827	0.0826289	0.0825911	0.0825806	0.0825958	0.082656	0.0827688	0.0829504	0.0832209	0.083591	0.0840923	0.0847566
53.53	0.0860781	0.0798592	0.0844111	0.0842045	0.0843703	0.0847922	0.0853487	0.085983	0.0866437	0.0871514	0.087578	0.0880466	0.08839	0.0886529	0.0888349	0.0889815	0.0891074	0.0891919	0.0892392	0.0892508	0.0892395	0.0891936	0.0891439	0.0890933	0.0890358	0.0889621	0.0888869	0.0888289	0.0887598	0.0886808	0.0885749	0.0884513	0.0883311	0.0882012	0.0880598	0.0879266	0.0878033	0.0876788	0.0875537	0.087429	0.0873215	0.0872318	0.0871786	0.0871697	0.0872174	0.0873437	0.087541	0.0878213	0.0882215
45.44	0.0936375	0.0940975	0.0939851	0.0956823	0.0966095	0.0980252	0.0992939	0.100178	0.101339	0.102131	0.102835	0.103318	0.103804	0.10416	0.10439	0.104847	0.104994	0.105069	0.105126	0.105356	0.105392	0.105561	0.105604	0.105777	0.105987	0.106143	0.106329	0.106473	0.106701	0.106783	0.10685	0.106923	0.107014	0.107007	0.106994	0.107022	0.107004	0.107043	0.107062	0.10696	0.106937	0.107012	0.107068	0.107202	0.107436	0.107893	0.108509	0.109172	0.110038
56.96	0.0700855	0.0652162	0.0692548	0.0694736	0.070009	0.0709244	0.0719216	0.0730387	0.0740531	0.0747387	0.0754758	0.0763026	0.0769144	0.0773042	0.0775807	0.0778255	0.0780093	0.0781645	0.0783415	0.0785163	0.0787205	0.0789452	0.0791676	0.0793434	0.0794614	0.0793987	0.0794215	0.0794598	0.0794388	0.079391	0.0793083	0.0792193	0.0791138	0.0790066	0.0789009	0.0787917	0.0787019	0.0786128	0.0785246	0.0784484	0.0783908	0.0783511	0.0783448	0.0783847	0.0784795	0.0786267	0.0788477	0.0791524	0.0795752
59.57	0.0669799	0.0620161	0.0658386	0.0658905	0.0663503	0.0672321	0.0681957	0.069261	0.070244	0.0708703	0.0715295	0.072283	0.0728505	0.0732246	0.0735138	0.0737669	0.0739637	0.074121	0.0742786	0.0744125	0.0745664	0.074749	0.0749293	0.0750808	0.0752127	0.0751973	0.0752182	0.0752621	0.0752525	0.0752157	0.0751493	0.0750754	0.0749938	0.0749151	0.0748395	0.0747722	0.0747143	0.0746605	0.0746014	0.0745517	0.074522	0.0745074	0.0745235	0.0745751	0.074672	0.0748173	0.0750215	0.0752962	0.0756701
52.4	0.0641082	0.0593123	0.0631047	0.0631456	0.0635464	0.0642718	0.0651284	0.0660708	0.0669369	0.0675203	0.0681481	0.0689062	0.0694487	0.0698801	0.0702059	0.0704579	0.070651	0.0707932	0.0709321	0.0710644	0.071175	0.0713061	0.0714505	0.0715862	0.0717017	0.0716762	0.0716807	0.0717289	0.0717443	0.0717363	0.0717095	0.0716659	0.0716102	0.0715438	0.0714843	0.0714326	0.0714008	0.0713623	0.0713222	0.071286	0.0712461	0.0712316	0.0712463	0.0712951	0.0714001	0.0715675	0.0717872	0.0720796	0.0724672
55.25	0.0660515	0.0616982	0.0655392	0.0657916	0.0662907	0.0670404	0.0679092	0.0687822	0.0695561	0.0700206	0.0705231	0.0710997	0.0714744	0.0717468	0.0719266	0.0720846	0.0721924	0.0722748	0.0723642	0.0724556	0.0725376	0.07265	0.0727791	0.0729051	0.0730018	0.072963	0.0729726	0.0730231	0.0730425	0.0730345	0.0730077	0.0729604	0.0729097	0.0728528	0.0727983	0.0727558	0.0727338	0.0727056	0.0726781	0.0726443	0.0726101	0.072594	0.0726053	0.0726511	0.072751	0.0729208	0.0731356	0.0734184	0.0737891
58.61	0.0664847	0.0616219	0.0654255	0.0655399	0.0659422	0.0667177	0.0675051	0.0684204	0.0692327	0.0697155	0.0702278	0.0708151	0.0712042	0.0714331	0.0715852	0.0717072	0.0717969	0.0718766	0.071964	0.0720584	0.0721907	0.0723495	0.0725028	0.0726179	0.0726966	0.072621	0.0726154	0.0726396	0.0726126	0.0725662	0.0724893	0.0724065	0.0723188	0.072225	0.0721286	0.0720424	0.0719683	0.0718885	0.0718127	0.0717503	0.0717048	0.0716725	0.0716726	0.0717132	0.0718032	0.071941	0.0721344	0.0724007	0.07277
54.45	0.0629831	0.0584848	0.0621195	0.0621249	0.0623398	0.0628758	0.0635224	0.0642147	0.0648232	0.0651522	0.0655225	0.0660083	0.0663146	0.0665402	0.0666865	0.0668016	0.0668587	0.0669034	0.0669282	0.0669629	0.0670077	0.0670782	0.0671693	0.0672532	0.0673227	0.0672873	0.0672846	0.0673217	0.0673207	0.0673031	0.0672672	0.0672129	0.0671515	0.0670846	0.0670172	0.0669548	0.0669091	0.0668649	0.0668251	0.0667957	0.0667713	0.0667674	0.0667929	0.0668526	0.0669663	0.067142	0.0673724	0.0676785	0.0680899
36.24	0.0821291	0.0762526	0.0813535	0.081587	0.0823864	0.0835374	0.0848891	0.0863872	0.0878847	0.0894299	0.0909664	0.0925582	0.0940691	0.0955252	0.0969516	0.0983718	0.0997711	0.101122	0.102447	0.103753	0.105059	0.106372	0.107693	0.109028	0.110369	0.11174	0.113134	0.114543	0.115968	0.117389	0.11881	0.120217	0.121616	0.122997	0.124362	0.125711	0.127025	0.128314	0.129577	0.13082	0.132063	0.133311	0.134599	0.13593	0.137346	0.138831	0.140433	0.142145	0.143988
59.23	0.069276	0.0679516	0.0678004	0.0681522	0.0685643	0.0692102	0.0700019	0.0708976	0.0720406	0.0731277	0.0739504	0.0749718	0.075756	0.0764107	0.077164	0.0776151	0.0780708	0.0784057	0.078673	0.0789227	0.0791368	0.079261	0.079377	0.079541	0.0797253	0.0797401	0.0798732	0.0799264	0.0799154	0.0798975	0.0798603	0.0797889	0.0797597	0.079695	0.0796224	0.0795296	0.0795148	0.0795064	0.0794858	0.0794178	0.0793758	0.0793782	0.0793792	0.0794058	0.0794884	0.0796368	0.0798476	0.0800915	0.0804504
56.09	0.0695208	0.0640261	0.067998	0.067817	0.0680539	0.0685365	0.0692397	0.0699869	0.0707008	0.0714822	0.0721963	0.0729236	0.0735716	0.0741125	0.0745789	0.0749884	0.0753402	0.0756229	0.0758536	0.0760485	0.0762221	0.0763711	0.0765222	0.0766562	0.0767873	0.0769064	0.0770128	0.0771076	0.0771782	0.0772186	0.07722	0.0772056	0.0771722	0.0771271	0.0770706	0.0770239	0.0769807	0.0769463	0.0769209	0.0769072	0.0769038	0.0769214	0.0769637	0.077038	0.0771663	0.0773494	0.0776069	0.077947	0.0783966
47.02	0.064485	0.0591963	0.0629068	0.0626118	0.0628867	0.0635003	0.0642211	0.065017	0.0657099	0.0661132	0.0665472	0.0670519	0.0674352	0.0677678	0.0680164	0.0681963	0.0683479	0.0684268	0.0685204	0.0686075	0.0686619	0.0687442	0.0688372	0.0689374	0.0690255	0.0690656	0.0690986	0.069109	0.0690991	0.0690702	0.0690205	0.0689647	0.0688908	0.0688141	0.0687281	0.0686515	0.0685676	0.0684979	0.0684345	0.0683825	0.0683614	0.0683825	0.0684643	0.0686049	0.0688277	0.0691317	0.0695252	0.0700555	0.07076
55.26	0.0686684	0.0637476	0.0679785	0.0682072	0.0688667	0.0697681	0.0707648	0.0717934	0.0727811	0.0735196	0.0743658	0.0752122	0.0758618	0.0763909	0.0768346	0.0772162	0.0775783	0.0779315	0.0782753	0.0786401	0.079052	0.0794817	0.0799183	0.0803163	0.0806341	0.0808698	0.0811474	0.0813756	0.0815392	0.0816532	0.0817148	0.0817483	0.081762	0.0817754	0.0817936	0.081824	0.0818622	0.0819142	0.0819809	0.0820513	0.0821533	0.0822879	0.082473	0.0827273	0.083069	0.0835217	0.0841108	0.0848615	0.0858093
54.73	0.0767537	0.0702325	0.0742659	0.073886	0.0739015	0.0742938	0.0748967	0.0756931	0.0765012	0.0772515	0.0779456	0.0786817	0.0792579	0.079757	0.0801604	0.0804752	0.0807584	0.0809956	0.0811779	0.0813342	0.081471	0.0815526	0.0816252	0.0816799	0.0817106	0.081719	0.0817097	0.0816942	0.0816431	0.0815759	0.0814703	0.0813529	0.0812272	0.0810975	0.0809719	0.0808539	0.0807561	0.0806637	0.0805771	0.0804895	0.0804172	0.08035	0.0803096	0.0803022	0.080338	0.0804449	0.0806104	0.0808478	0.0811909
57.62	0.0664105	0.0613249	0.0652655	0.0653185	0.0658833	0.0668039	0.0677851	0.068941	0.070019	0.0707482	0.0717232	0.0726754	0.0733811	0.0739143	0.0743246	0.0746617	0.0749824	0.0753104	0.0756515	0.0760234	0.0764363	0.0768609	0.0772679	0.0775934	0.0777665	0.077799	0.0779698	0.0780901	0.0781739	0.078223	0.078237	0.0782397	0.0782299	0.0782192	0.0782178	0.0782229	0.0782288	0.0782417	0.0782591	0.0782714	0.0783007	0.078342	0.0784097	0.0785131	0.0786625	0.0788653	0.0791453	0.0795082	0.079967
47.82	0.0714007	0.0664276	0.0712274	0.071861	0.0729779	0.0742555	0.0756951	0.0772353	0.0787401	0.0800467	0.0809714	0.0820626	0.0832418	0.0844769	0.0856438	0.0866677	0.0874884	0.0880419	0.0883672	0.088439	0.0883185	0.0881338	0.0880037	0.0880162	0.0883415	0.0887962	0.0888869	0.0890023	0.0890781	0.0891488	0.0891913	0.0892228	0.0892371	0.0892546	0.0892469	0.0891909	0.0891361	0.0891235	0.0891746	0.0893022	0.089498	0.0897575	0.0900546	0.0904065	0.0908066	0.0912614	0.0918054	0.0925153	0.0934799
59.17	0.0681317	0.0635685	0.0676731	0.0678124	0.0684261	0.069273	0.0702179	0.0712888	0.0722798	0.0731271	0.0740031	0.0748688	0.075637	0.076295	0.076896	0.0774136	0.0778559	0.0782182	0.0784967	0.0787004	0.0788742	0.079005	0.0791197	0.0792203	0.0793022	0.0793763	0.0794471	0.0795077	0.0795419	0.07956	0.0795548	0.0795322	0.0795054	0.0794736	0.0794387	0.0793997	0.0793565	0.0793241	0.0792889	0.0792597	0.0792312	0.0792247	0.0792391	0.0792869	0.0793788	0.0795183	0.0797086	0.0799565	0.0802868
58.85	0.0766086	0.0711056	0.0759085	0.0764489	0.0775865	0.0791774	0.080786	0.0825448	0.0841138	0.0850906	0.0863462	0.0876344	0.0886222	0.0893106	0.0897944	0.0901322	0.0904139	0.0907232	0.0910249	0.0914185	0.0918499	0.0923118	0.0927998	0.0932013	0.0934724	0.0935011	0.0936972	0.0938732	0.0939888	0.0940697	0.0941111	0.094128	0.094117	0.0941131	0.094087	0.0940764	0.094045	0.0940248	0.0940228	0.0940455	0.0940904	0.0941795	0.0943218	0.094534	0.0948325	0.0952329	0.0957592	0.096451	0.0973353
56.08	0.069465	0.0642358	0.0686615	0.0690815	0.0701102	0.0714207	0.0728694	0.0744258	0.0758622	0.0767054	0.0777671	0.0788853	0.0797476	0.0803981	0.0808882	0.0812584	0.0815065	0.0817204	0.0819346	0.0821236	0.082344	0.0825885	0.0828469	0.0830915	0.0832835	0.0832428	0.0833512	0.0834264	0.0834621	0.083478	0.0834493	0.0834156	0.0833511	0.0832808	0.0832069	0.083142	0.0830899	0.0830274	0.0829648	0.0828951	0.082842	0.0828278	0.0828584	0.0829495	0.0831257	0.0834075	0.0837853	0.0843094	0.0850006
47.88	0.0667605	0.0618818	0.065893	0.0658857	0.0664297	0.0672237	0.0680472	0.0689671	0.0698353	0.070531	0.0712389	0.0719382	0.0725469	0.073061	0.0735156	0.0738968	0.074229	0.0744862	0.0746763	0.0748183	0.0749438	0.0750588	0.0751626	0.0752582	0.0753312	0.0754107	0.0754895	0.0755543	0.0755977	0.0756168	0.0756114	0.0755843	0.0755485	0.0754971	0.0754403	0.0753875	0.0753409	0.0753048	0.0752734	0.0752592	0.0752492	0.0752625	0.0753024	0.0753796	0.0755018	0.075687	0.0759415	0.0762733	0.0766994
57.81	0.0683532	0.0632902	0.0672047	0.0671581	0.0675118	0.0681876	0.0690114	0.0699493	0.0709173	0.071715	0.0724979	0.0733134	0.0740259	0.0746166	0.075101	0.0754998	0.0757967	0.0760051	0.0761611	0.0762746	0.0763609	0.076432	0.0765107	0.0765795	0.0766344	0.0766417	0.0766325	0.0766425	0.0766215	0.0765799	0.0765114	0.0764349	0.0763457	0.0762574	0.0761694	0.0760821	0.076005	0.0759302	0.0758611	0.0757911	0.0757288	0.0756799	0.0756503	0.0756494	0.0756903	0.0757716	0.075893	0.0760696	0.0763206
59.31	0.0657398	0.0602668	0.0640347	0.0636797	0.0638362	0.0643402	0.0648968	0.0656091	0.0663242	0.0669341	0.0675958	0.0682778	0.068868	0.0693906	0.0698724	0.0702762	0.0706307	0.0709103	0.0711243	0.0712857	0.0714263	0.071546	0.0716534	0.0717527	0.0718315	0.0719078	0.0719756	0.0720273	0.0720472	0.0720426	0.0720118	0.0719647	0.0719124	0.0718572	0.0717934	0.0717412	0.0716937	0.0716523	0.0716143	0.0715862	0.0715631	0.0715596	0.0715714	0.071616	0.0716993	0.0718341	0.0720247	0.0722854	0.072629
51.2	0.0698982	0.0646344	0.0687557	0.0686247	0.069022	0.06975	0.0705133	0.0713845	0.0722524	0.0729604	0.0736938	0.0744203	0.0750581	0.0755844	0.0761064	0.0765263	0.0768897	0.0771791	0.0773977	0.0775676	0.0777234	0.0778558	0.0779801	0.0781	0.0781951	0.0783053	0.0784101	0.0785013	0.0785692	0.0786188	0.0786466	0.0786522	0.078651	0.0786354	0.0786144	0.0785907	0.0785659	0.078541	0.078519	0.0785002	0.0784994	0.078535	0.078609	0.0787389	0.0789328	0.0792075	0.0795673	0.08003	0.0806214
60.57	0.0705298	0.0661681	0.0704154	0.0708692	0.0715538	0.0726517	0.0737656	0.074994	0.0760586	0.0767964	0.0775606	0.0783884	0.0789947	0.079365	0.0796082	0.0798355	0.080005	0.0801575	0.0803046	0.0804586	0.0806288	0.0808337	0.0810354	0.0811984	0.0813096	0.081254	0.0812814	0.0813219	0.0813129	0.0812802	0.0812223	0.0811489	0.0810639	0.0809804	0.0808923	0.0808072	0.0807332	0.0806553	0.0805815	0.0805177	0.08047	0.0804442	0.0804551	0.080506	0.0806115	0.0807726	0.0809985	0.0813054	0.0817249
58.82	0.0704414	0.065248	0.0694159	0.0696312	0.070129	0.070915	0.0719142	0.0730369	0.0741715	0.0752019	0.0762656	0.0772933	0.0782166	0.0790435	0.0797825	0.0804231	0.0809893	0.0814544	0.0818142	0.0821055	0.0823527	0.0825558	0.0827477	0.0829118	0.0830617	0.0831814	0.0832954	0.0833873	0.0834465	0.0834719	0.0834681	0.0834521	0.0834239	0.0833903	0.0833582	0.0833209	0.0832884	0.083254	0.0832205	0.0831873	0.0831658	0.0831569	0.0831766	0.0832317	0.0833288	0.0834763	0.0836814	0.083945	0.0842875
59.73	0.0675429	0.0631902	0.0672108	0.0675314	0.0682662	0.0692434	0.0703021	0.0714215	0.0724912	0.0730953	0.0736297	0.0745009	0.0750915	0.0754781	0.0757423	0.0759019	0.0760236	0.0761338	0.0762542	0.0764016	0.0765636	0.0767867	0.0770497	0.0773016	0.0775037	0.0774019	0.0772935	0.077358	0.0773401	0.0772901	0.0772247	0.0771579	0.0770984	0.077043	0.0769941	0.0769453	0.0768924	0.0768479	0.0767991	0.0767463	0.0767107	0.0766918	0.0767031	0.076753	0.0768499	0.0770044	0.0771948	0.0774446	0.0777973
55.92	0.0646144	0.0596581	0.0634755	0.0635885	0.0640239	0.0648929	0.0658797	0.0669663	0.0680053	0.0687619	0.0696076	0.0705042	0.0712268	0.0717538	0.0721623	0.0725252	0.0728094	0.0730693	0.0732991	0.0735117	0.0737338	0.0739687	0.0741724	0.0743289	0.0744321	0.0744205	0.0744506	0.0744764	0.0744513	0.0744114	0.0743425	0.0742606	0.0741733	0.0740898	0.073998	0.0739149	0.0738426	0.0737679	0.073696	0.0736293	0.0735822	0.0735398	0.0735257	0.0735451	0.0736004	0.073707	0.0738672	0.0740914	0.0743954
53.52	0.0684472	0.064141	0.068161	0.0685354	0.0692299	0.0702509	0.0713234	0.0724936	0.0736529	0.0742922	0.074863	0.0757624	0.0763928	0.0768526	0.0771199	0.0773316	0.077486	0.0775988	0.077726	0.0778613	0.0779968	0.0782027	0.078467	0.0787374	0.0789972	0.078929	0.078851	0.0789542	0.0789763	0.0789623	0.0789239	0.0788788	0.0788247	0.0787644	0.078703	0.0786373	0.0785573	0.0784838	0.0784136	0.0783464	0.078308	0.0783114	0.0783586	0.078479	0.0786669	0.0789403	0.0792866	0.0797338	0.0803321
48.13	0.0660944	0.0612304	0.0650753	0.0651751	0.0655277	0.0662727	0.067126	0.067987	0.0688027	0.0693569	0.0699144	0.0705892	0.0710774	0.0714398	0.0717318	0.0719573	0.0721126	0.072219	0.0723103	0.0723916	0.0724412	0.0725271	0.0726213	0.0727139	0.0728019	0.072757	0.0727365	0.0727691	0.0727672	0.0727416	0.0727014	0.0726409	0.0725695	0.0724899	0.0724129	0.0723425	0.072289	0.0722339	0.0721841	0.0721374	0.0720907	0.0720693	0.0720819	0.0721245	0.0722242	0.0723854	0.0725964	0.0728771	0.0732588
56.03	0.0687212	0.0633978	0.0675869	0.06787	0.0686937	0.0698627	0.0711889	0.072647	0.0739975	0.0747249	0.075748	0.0768197	0.077658	0.0782733	0.0787444	0.0791125	0.079369	0.0796193	0.0798947	0.0801828	0.0805125	0.0808801	0.08126	0.0816254	0.0819072	0.0819417	0.0821284	0.0822678	0.0823595	0.0824193	0.082434	0.0824387	0.0824258	0.0823964	0.0823691	0.0823452	0.0823271	0.0822989	0.0822646	0.0822237	0.082197	0.0822125	0.0822829	0.082428	0.0826679	0.0830299	0.0835123	0.0841549	0.0850023
51.01	0.0749641	0.0693923	0.073576	0.0736133	0.073966	0.0747931	0.0756459	0.0766507	0.0775162	0.0780893	0.0787022	0.0793721	0.0798688	0.0801881	0.0804297	0.0806506	0.0808469	0.0810014	0.0811535	0.0812915	0.0814502	0.0816276	0.0818021	0.0819588	0.0820882	0.0820975	0.0821558	0.0822199	0.0822264	0.0822028	0.0821466	0.0820825	0.0820101	0.081939	0.081871	0.0818079	0.0817603	0.0817112	0.0816715	0.0816372	0.0816317	0.0816447	0.0817017	0.0818113	0.0819907	0.082247	0.0825948	0.0830609	0.0836852
54.05	0.0790992	0.0737246	0.0787105	0.0793413	0.0805286	0.0820569	0.0837574	0.0855806	0.087317	0.0884535	0.0895154	0.0909508	0.0919901	0.0927533	0.093318	0.0937419	0.0941069	0.0944219	0.0947502	0.0951037	0.0954607	0.0958843	0.0963613	0.0968244	0.0972339	0.0972769	0.0973432	0.0976246	0.0978126	0.0979606	0.0980898	0.0981998	0.0982919	0.0983579	0.0984041	0.0984172	0.0984016	0.0983798	0.0983622	0.0983696	0.0984412	0.0986046	0.0988871	0.099323	0.0999339	0.100744	0.101748	0.102998	0.104582
57.96	0.0867218	0.0800568	0.0846402	0.0843858	0.0845414	0.0849822	0.0856479	0.086478	0.0872819	0.0879366	0.0885517	0.0891492	0.0895941	0.0899705	0.090263	0.0904497	0.0906134	0.090728	0.0907879	0.0908132	0.0908061	0.0907684	0.0907234	0.0906724	0.0905905	0.0904997	0.0903955	0.090293	0.0901734	0.0900374	0.0898788	0.0897064	0.089532	0.0893455	0.0891602	0.0889749	0.088801	0.0886255	0.0884539	0.0882796	0.0881205	0.0879807	0.0878776	0.0878125	0.0877998	0.0878554	0.0879714	0.0881574	0.0884433
52.35	0.0736289	0.0684429	0.0727048	0.0728395	0.0735849	0.0744959	0.0756271	0.076819	0.0778505	0.0785436	0.0791586	0.0800448	0.0806326	0.0810226	0.0812791	0.0814883	0.0816026	0.081702	0.0817915	0.0819244	0.0820935	0.0822691	0.082463	0.0826407	0.0827573	0.0827214	0.0825991	0.0826242	0.0825697	0.0824832	0.0823574	0.0822338	0.0820987	0.081967	0.081844	0.0817385	0.081641	0.0815484	0.0814496	0.0813496	0.0812603	0.0811949	0.0811604	0.0811695	0.081235	0.0813675	0.0815746	0.0818717	0.0822826
54.21	0.0703603	0.0648919	0.0689231	0.0686909	0.0690604	0.0697815	0.0706102	0.0714918	0.0722791	0.0727475	0.073219	0.0737381	0.0741567	0.0744988	0.0747614	0.0749572	0.0751129	0.075211	0.0753242	0.0754211	0.0754858	0.0755755	0.0756702	0.0757575	0.0758359	0.075876	0.0759138	0.0759383	0.0759419	0.0759291	0.0758932	0.0758475	0.0757856	0.0757161	0.0756307	0.0755521	0.0754772	0.0754137	0.0753599	0.0753256	0.0753281	0.0753804	0.075502	0.0757	0.0759979	0.0764005	0.0769104	0.0775896	0.0784824
59.36	0.067585	0.0626612	0.0663901	0.0663357	0.0667792	0.0673442	0.0681519	0.0690106	0.0697543	0.0702453	0.0706646	0.0712613	0.0716414	0.0718713	0.0719815	0.072054	0.0720909	0.0721268	0.072167	0.0722415	0.0723443	0.0724742	0.0726043	0.0727261	0.0727917	0.0727457	0.0726594	0.0726637	0.0726079	0.0725319	0.07243	0.0723125	0.0721834	0.0720578	0.0719402	0.071843	0.0717547	0.0716693	0.0715871	0.071509	0.0714419	0.0713928	0.0713678	0.0713596	0.0714038	0.0714951	0.0716412	0.0718596	0.0721634
53.37	0.0811732	0.0740243	0.0782732	0.0776896	0.0776184	0.0779722	0.0784737	0.079199	0.0799056	0.080562	0.0811772	0.0818293	0.0823729	0.0828404	0.0832204	0.0835179	0.0837954	0.0840131	0.0841964	0.0843361	0.0844581	0.0845397	0.0846103	0.0846834	0.0847327	0.0847657	0.0847866	0.0847912	0.0847702	0.0847254	0.0846453	0.0845557	0.0844498	0.0843357	0.0842309	0.0841291	0.0840414	0.0839531	0.0838731	0.083789	0.0837089	0.0836516	0.0836355	0.0836634	0.0837528	0.0839196	0.0841595	0.0844893	0.0849436
56.06	0.0670743	0.0626063	0.0663989	0.0665652	0.0671095	0.067884	0.0687921	0.0697826	0.0707484	0.0712155	0.0716546	0.0724318	0.0729346	0.0732357	0.0734171	0.0735211	0.0736061	0.0736807	0.073779	0.073916	0.0740682	0.074275	0.0745196	0.0747436	0.074921	0.0747971	0.0746928	0.07476	0.0747373	0.0746858	0.0746134	0.0745403	0.0744652	0.0743947	0.0743161	0.0742407	0.0741587	0.0740799	0.0740065	0.0739324	0.0738726	0.0738428	0.0738496	0.0739086	0.074021	0.0741968	0.0744235	0.0747201	0.075136
52.59	0.0574376	0.0533642	0.0571279	0.0572314	0.0577249	0.058393	0.0592753	0.0601401	0.0610682	0.0618925	0.0622914	0.0627765	0.0633861	0.0642606	0.0650992	0.0658819	0.0664893	0.0668882	0.0670675	0.0670346	0.0668512	0.0665797	0.0663654	0.0663131	0.0665461	0.0670414	0.067141	0.0672509	0.0673335	0.0674194	0.0674683	0.0675003	0.0675131	0.0675057	0.0674885	0.0674881	0.0674711	0.0674662	0.0674721	0.0674944	0.0675346	0.0675983	0.0676879	0.0678213	0.0679943	0.0682292	0.0685289	0.0689067	0.0693975
52.83	0.0708855	0.0661335	0.0705192	0.0709117	0.0716673	0.0728236	0.074062	0.0754199	0.0767214	0.0775146	0.0782091	0.0792701	0.0800423	0.080575	0.0809508	0.081228	0.0814484	0.0816468	0.0818686	0.0821085	0.0823715	0.0826994	0.0830691	0.083441	0.0837828	0.0838159	0.083821	0.0840282	0.0841377	0.0842076	0.0842526	0.0842854	0.0842961	0.0842993	0.0842951	0.0842729	0.084232	0.0841955	0.0841624	0.0841457	0.0841795	0.0842721	0.0844522	0.084736	0.0851339	0.0856712	0.0863371	0.0871687	0.0882328
54.68	0.061812	0.0570432	0.0609221	0.0610588	0.0616701	0.0624856	0.0634623	0.0645722	0.0656126	0.0663486	0.0672432	0.0680656	0.0687241	0.0692783	0.069688	0.0700401	0.0703337	0.0705875	0.0708071	0.0710359	0.0712643	0.0715156	0.0717682	0.0719884	0.0721419	0.0722238	0.0723706	0.0724738	0.0725262	0.0725503	0.07255	0.0725381	0.0725159	0.0724896	0.0724614	0.0724369	0.0724068	0.0723748	0.0723371	0.0722998	0.0722746	0.0722874	0.0723332	0.0724388	0.0726009	0.0728342	0.0731467	0.0735499	0.0740621
54.89	0.0643327	0.0592722	0.0628571	0.0625875	0.0628601	0.0635482	0.0643083	0.0651033	0.0658176	0.0663022	0.0668237	0.067401	0.0678581	0.0682637	0.0685709	0.0688414	0.0691017	0.069289	0.0694804	0.0696391	0.0697465	0.0698557	0.0699649	0.0700538	0.0701358	0.0701733	0.0701949	0.0702073	0.0701985	0.070183	0.0701442	0.070108	0.0700573	0.0700043	0.0699458	0.0698838	0.0698229	0.069759	0.0697004	0.0696432	0.0696062	0.069595	0.0696272	0.0696951	0.0698145	0.0699782	0.0701686	0.0704342	0.0707917
62.77	0.068586	0.0635818	0.0674889	0.0674448	0.0676816	0.0681951	0.0688643	0.0695723	0.0702263	0.0706151	0.071086	0.0716253	0.0719806	0.0722343	0.0723969	0.0725171	0.0725876	0.0726199	0.0726709	0.0727153	0.0727618	0.0728278	0.0728988	0.0729441	0.0729388	0.0728342	0.0727806	0.072758	0.0727117	0.0726474	0.0725654	0.0724738	0.072382	0.0722886	0.0722035	0.0721235	0.0720589	0.0719937	0.0719213	0.0718545	0.0717851	0.0717288	0.0716949	0.0716915	0.0717251	0.0718116	0.0719417	0.0721166	0.0723584
54.72	0.0680494	0.062866	0.0668712	0.0667805	0.0673615	0.0683169	0.0694515	0.0706038	0.0716567	0.0724451	0.0732844	0.0741194	0.0748302	0.0754812	0.0760053	0.0764632	0.0768799	0.077178	0.0774429	0.0776621	0.0778327	0.0779925	0.0781488	0.0782827	0.0783966	0.0784684	0.07853	0.0785639	0.078572	0.0785597	0.0785324	0.0784925	0.0784415	0.0783848	0.0783203	0.0782654	0.0782129	0.0781701	0.07813	0.0780962	0.0780775	0.0780818	0.0781281	0.0782076	0.0783431	0.0785339	0.0787823	0.0791188	0.0795683
57.91	0.0650246	0.0608162	0.0652065	0.0656928	0.0664155	0.0673271	0.0684478	0.0696329	0.0709296	0.0720933	0.0727773	0.0734452	0.0742775	0.0752979	0.0763368	0.0772579	0.0779894	0.0785022	0.0787471	0.0787282	0.0785086	0.0782041	0.0779282	0.0778122	0.07803	0.0785075	0.0785804	0.0786617	0.078731	0.0788025	0.078847	0.0788692	0.0788739	0.078875	0.0788642	0.0788548	0.0788355	0.0788249	0.0788279	0.0788503	0.0788919	0.0789563	0.0790414	0.0791631	0.0793194	0.079533	0.0798056	0.0801516	0.0806009
51.95	0.071922	0.0663594	0.0707002	0.0706893	0.0712078	0.0719752	0.0730649	0.0740985	0.0750808	0.0757574	0.0764932	0.0772325	0.0778455	0.078403	0.0788118	0.0790931	0.0792944	0.0794449	0.0795777	0.0797098	0.0798076	0.0799234	0.0800629	0.0801998	0.0803381	0.0804509	0.0805217	0.0805772	0.0805803	0.080543	0.0804952	0.0804185	0.0803195	0.0802221	0.0801347	0.0800487	0.0799614	0.0798873	0.0798215	0.0797885	0.0797793	0.0798065	0.0798675	0.0799918	0.0801855	0.0804537	0.0807967	0.0812532	0.0818664
58.29	0.0734381	0.0685412	0.0728755	0.073148	0.0740389	0.0751202	0.0764347	0.0777998	0.0790704	0.0799996	0.0809472	0.0819689	0.0827341	0.0832867	0.0837046	0.0840243	0.0842795	0.0845452	0.0847853	0.0850399	0.0853107	0.0855774	0.0858232	0.0860369	0.086161	0.086139	0.0861543	0.0861875	0.086176	0.0861338	0.0860506	0.0859622	0.0858676	0.0857732	0.0856871	0.0856219	0.0855649	0.0855186	0.0854625	0.0854064	0.0853601	0.085334	0.0853275	0.0853439	0.0854133	0.0855384	0.0857295	0.0860029	0.0863812
25.85	0.0987953	0.092358	0.0990249	0.100385	0.102418	0.104829	0.107731	0.110548	0.113347	0.115869	0.118437	0.120988	0.123494	0.125885	0.128269	0.130602	0.132872	0.135027	0.137216	0.139342	0.141359	0.143346	0.145293	0.147185	0.149082	0.15095	0.152849	0.154784	0.156738	0.15871	0.160678	0.162662	0.164613	0.166514	0.168354	0.170108	0.171775	0.173366	0.174874	0.176344	0.177845	0.179439	0.181148	0.182986	0.184997	0.187192	0.189516	0.192043	0.19481
48.29	0.0705668	0.0658598	0.0700375	0.0702878	0.0711044	0.0721651	0.0734871	0.0749119	0.0762282	0.0771357	0.0780299	0.0790338	0.0798502	0.0804041	0.0808254	0.0811971	0.081516	0.081802	0.0820931	0.0824035	0.0827302	0.0830379	0.0833723	0.0836882	0.083969	0.0840481	0.0841406	0.0843151	0.0844357	0.0844981	0.0845232	0.0845259	0.0845163	0.0844982	0.0844755	0.0844551	0.0844327	0.0844146	0.0844026	0.0843949	0.084416	0.0844728	0.0845764	0.0847353	0.0849707	0.0852918	0.0856996	0.0862135	0.0868696
18.4	0.0870227	0.0807044	0.0860354	0.0865757	0.0876156	0.0891915	0.0909684	0.0926619	0.0943573	0.095614	0.0970412	0.0986706	0.0999809	0.101111	0.102107	0.103017	0.103926	0.104903	0.105891	0.106936	0.108074	0.10928	0.110559	0.111831	0.113058	0.114009	0.115046	0.116132	0.11712	0.118055	0.118957	0.119809	0.120637	0.121461	0.122276	0.123065	0.123834	0.124598	0.125342	0.126103	0.126897	0.127769	0.128747	0.129845	0.131107	0.132559	0.134228	0.136141	0.13836
53.37	0.0764835	0.0713459	0.0760321	0.0765118	0.0772683	0.0782719	0.0795086	0.0808101	0.082128	0.0833378	0.0845609	0.0857312	0.086805	0.0877331	0.0885476	0.0892736	0.089906	0.090433	0.0908252	0.0911445	0.0913881	0.0915678	0.0917053	0.0917978	0.0918703	0.0919228	0.0919629	0.092002	0.0920352	0.0920527	0.0920395	0.0920204	0.0920005	0.0919819	0.0919674	0.0919458	0.0919288	0.0919061	0.0918861	0.0918651	0.0918458	0.0918469	0.0918723	0.0919314	0.0920399	0.0922147	0.0924477	0.0927528	0.093157
47.94	0.0687192	0.0625404	0.0664757	0.0662496	0.0669324	0.0679812	0.0695923	0.0711857	0.0727528	0.0738449	0.0749293	0.0765138	0.0778646	0.0790547	0.0800924	0.0809594	0.0816459	0.0821655	0.0826457	0.0830649	0.0834762	0.0839265	0.0844088	0.0849152	0.0854682	0.0857736	0.085896	0.0861593	0.0863568	0.0865072	0.0866423	0.0867439	0.0868476	0.0869391	0.0870099	0.0870696	0.0871042	0.0871449	0.0871788	0.0872135	0.0872508	0.087322	0.0874285	0.0875964	0.0877959	0.0880617	0.0883824	0.0887916	0.089346
39.79	0.0853638	0.0786259	0.0839056	0.0841402	0.0848273	0.0858256	0.0870933	0.0883804	0.0896091	0.0905692	0.0914927	0.0925144	0.0933298	0.0939416	0.094448	0.0948573	0.0951836	0.0953952	0.0955852	0.0957555	0.0959455	0.0961407	0.0963635	0.0966	0.0968469	0.0970651	0.0972249	0.0973886	0.0974687	0.097496	0.0974663	0.0973883	0.09729	0.0971862	0.09709	0.0969984	0.096922	0.0968532	0.0967977	0.0967665	0.0967747	0.0968396	0.0969775	0.097223	0.0975993	0.0981394	0.0988596	0.0998215	0.101085
37.51	0.0710797	0.0662834	0.0708974	0.0712259	0.071916	0.072898	0.0741641	0.0754761	0.0769134	0.0782706	0.0790796	0.0799535	0.081034	0.0822978	0.0835433	0.0846517	0.0855477	0.0861603	0.086514	0.0865886	0.0864585	0.0862302	0.0860499	0.0860823	0.0865084	0.0872454	0.087495	0.0877685	0.0880055	0.0882235	0.0883862	0.0885119	0.0886171	0.0886855	0.0887513	0.0888144	0.0888631	0.0889227	0.0889926	0.0890942	0.0892208	0.0894091	0.0896497	0.0899863	0.0904152	0.0909657	0.0916722	0.092549	0.0936616
52.71	0.0724247	0.067526	0.0719881	0.072339	0.0730439	0.0740716	0.0752999	0.0765086	0.0776928	0.0785533	0.0793736	0.0801841	0.0808091	0.0813122	0.0817634	0.0821512	0.0824726	0.0827303	0.0829703	0.0831695	0.0833621	0.083553	0.0837647	0.08397	0.0841773	0.0842825	0.0843953	0.0845098	0.0845746	0.0845928	0.0845827	0.0845541	0.0845088	0.0844632	0.0844232	0.08439	0.0843589	0.0843413	0.0843251	0.0843161	0.0843282	0.0843761	0.0844624	0.0846103	0.0848348	0.0851469	0.0855583	0.0860974	0.0868033
46.15	0.0743701	0.0696018	0.0743308	0.0750026	0.0760413	0.0773905	0.0787935	0.0803083	0.0816978	0.0827418	0.0837581	0.0848581	0.0857277	0.0864102	0.0869674	0.0874354	0.0878613	0.0882686	0.0886546	0.0890351	0.0894172	0.0898395	0.090272	0.090665	0.0909852	0.091184	0.0913999	0.0916661	0.0918811	0.0920704	0.0922235	0.0923628	0.0924912	0.0926087	0.0927188	0.0928107	0.092878	0.0929408	0.0930082	0.093089	0.0932126	0.0933859	0.0936444	0.0940196	0.0945342	0.0952266	0.0961165	0.0972337	0.0986524
29.35	0.0842042	0.0773966	0.0823596	0.0821929	0.0824754	0.0830174	0.0838682	0.084726	0.0855846	0.0861953	0.0868232	0.0876522	0.0883439	0.0888978	0.0893895	0.089844	0.0902499	0.0905813	0.0909142	0.0912367	0.0915534	0.0918752	0.0922301	0.0926023	0.0929747	0.0933149	0.0935911	0.0938837	0.0941276	0.0943448	0.094527	0.0946796	0.0948221	0.0949648	0.0951121	0.0952522	0.0953945	0.0955274	0.0956679	0.0958123	0.0959818	0.0961836	0.0964321	0.0967361	0.0971173	0.0975911	0.0981544	0.0988378	0.0996928
30.97	0.0797282	0.0734015	0.0781791	0.0783741	0.0790762	0.0803002	0.0816676	0.0830366	0.0843118	0.0851044	0.0860382	0.0871429	0.0879164	0.0884236	0.0887476	0.0889665	0.0891293	0.0893203	0.0895243	0.0897658	0.0900762	0.0904653	0.0909216	0.0913731	0.0917647	0.0918925	0.0921032	0.0923648	0.0925196	0.0926078	0.0926498	0.0926328	0.0925872	0.0925338	0.0924679	0.0923883	0.0923046	0.0922234	0.0921576	0.0921268	0.0921551	0.09228	0.0925414	0.0929519	0.0935596	0.0944001	0.0955094	0.096946	0.0987743
39.84	0.0669789	0.0615636	0.0656397	0.0658556	0.0663442	0.0672049	0.0684206	0.0696505	0.0707718	0.0717055	0.0726874	0.0736253	0.0744213	0.0751476	0.0757202	0.0762085	0.0766251	0.0769084	0.0771629	0.0773878	0.0775809	0.0777826	0.0779864	0.0781769	0.0783692	0.0785255	0.0786641	0.0787583	0.0788035	0.0788137	0.0787809	0.0787277	0.0786498	0.0785638	0.0784737	0.0784013	0.0783272	0.0782628	0.0782045	0.0781617	0.0781472	0.0781854	0.0782872	0.0784507	0.0787049	0.0790692	0.0795288	0.0801435	0.0809592
46.92	0.0832088	0.0768696	0.0820437	0.0823184	0.0831974	0.0842897	0.0856139	0.0869794	0.0882493	0.0893072	0.0903011	0.0914208	0.0923533	0.0931178	0.0937637	0.094336	0.094809	0.0951571	0.0954486	0.0956824	0.0958864	0.0960891	0.0962856	0.0964726	0.0966624	0.09683	0.0969133	0.0970175	0.097059	0.0970653	0.0970326	0.0969699	0.0968979	0.0968244	0.0967563	0.0966861	0.0966278	0.0965721	0.0965264	0.0964947	0.0964916	0.0965118	0.0965796	0.0967016	0.0968957	0.0971757	0.0975453	0.0980427	0.0987144
40.43	0.0907736	0.0847037	0.0904107	0.0911063	0.0924392	0.0941059	0.0958543	0.0976589	0.09933	0.100411	0.101756	0.103095	0.104135	0.104945	0.10558	0.106137	0.106685	0.107267	0.107971	0.10874	0.109623	0.110591	0.111621	0.112652	0.113587	0.114273	0.115168	0.116018	0.116821	0.117582	0.118292	0.118977	0.119608	0.12021	0.120785	0.121337	0.121876	0.122376	0.122844	0.123311	0.123812	0.124415	0.125154	0.126072	0.127234	0.128681	0.130425	0.132526	0.135019
46.5	0.102318	0.101341	0.102878	0.106377	0.10894	0.111825	0.114764	0.117856	0.120943	0.124081	0.126871	0.129546	0.132204	0.134891	0.137104	0.139458	0.142003	0.143944	0.146073	0.148255	0.150433	0.152501	0.1547	0.15704	0.159288	0.161537	0.163739	0.165978	0.16809	0.170247	0.172325	0.174298	0.176262	0.178199	0.179977	0.181641	0.183147	0.18464	0.185986	0.187271	0.188534	0.189835	0.1911	0.19244	0.193946	0.195491	0.197237	0.199081	0.201215
38.61	0.0764694	0.0709517	0.0755376	0.075955	0.076729	0.077726	0.079148	0.0804452	0.0816823	0.0826923	0.0837586	0.0848127	0.0857058	0.0865342	0.0872912	0.0879888	0.0886496	0.0892551	0.0898738	0.0904927	0.0910978	0.0917222	0.0923712	0.0930031	0.0936408	0.0942411	0.0948462	0.0954252	0.095967	0.0964799	0.0969607	0.0974201	0.0978497	0.0982666	0.0986693	0.0990554	0.0994189	0.0997823	0.100132	0.100492	0.100893	0.101359	0.101907	0.102545	0.103311	0.104216	0.105243	0.106454	0.107894
53.31	0.0640242	0.0586705	0.0625271	0.0624307	0.0628684	0.0636699	0.0646764	0.0658155	0.0669922	0.0680283	0.0690638	0.0701443	0.0711152	0.0719593	0.0726806	0.073293	0.0737991	0.0741998	0.0745177	0.0747749	0.0749908	0.0751814	0.0753743	0.0755485	0.07572	0.0758391	0.075923	0.076011	0.0760545	0.0760733	0.0760559	0.0760246	0.0759777	0.0759349	0.0758886	0.0758452	0.0758122	0.0757825	0.075759	0.0757365	0.0757255	0.0757329	0.0757633	0.0758299	0.0759381	0.0761	0.076314	0.0765987	0.0769728
46.91	0.0703238	0.0656187	0.0700441	0.0702827	0.0707768	0.0715135	0.0725402	0.0736024	0.0748302	0.075872	0.0765263	0.0772653	0.0781786	0.0793246	0.0804725	0.0815096	0.0823573	0.082967	0.083321	0.083404	0.0832819	0.0830589	0.0828743	0.0828576	0.0831931	0.0838128	0.0839999	0.084203	0.0843895	0.0845615	0.0846997	0.0848116	0.0848975	0.0849653	0.0850212	0.0850789	0.0851314	0.0851963	0.0852666	0.0853634	0.0854716	0.0856191	0.0857944	0.0860169	0.0863	0.0866603	0.0871136	0.0876798	0.0884002
35.46	0.0826732	0.077236	0.0825145	0.0833957	0.0845796	0.0860635	0.0878448	0.0895535	0.0911023	0.0923623	0.0935888	0.0947046	0.0956214	0.0963938	0.0970718	0.097719	0.0983006	0.0987768	0.099246	0.0997011	0.100113	0.100535	0.10096	0.101358	0.101766	0.102138	0.102509	0.102866	0.103182	0.103473	0.103743	0.103992	0.104221	0.104422	0.104604	0.104765	0.1049	0.105024	0.105128	0.105243	0.105405	0.105656	0.106009	0.10649	0.107121	0.107933	0.108915	0.11013	0.111643
46.35	0.0809412	0.0753024	0.079913	0.0802114	0.0809707	0.0821184	0.083417	0.0846118	0.0856299	0.0861391	0.0868401	0.0876512	0.0881205	0.0883427	0.0883888	0.0883643	0.0883411	0.0883636	0.0884174	0.0885463	0.0887742	0.0890565	0.0893935	0.0897118	0.089897	0.0898056	0.0898648	0.0899549	0.0899444	0.0898885	0.0898148	0.0896896	0.0895581	0.0894376	0.0893254	0.0892179	0.0891154	0.089021	0.0889307	0.0888616	0.088812	0.0888061	0.0888588	0.0889742	0.0891787	0.0894841	0.0899069	0.0904705	0.0912209
45.84	0.0755708	0.0695325	0.0739151	0.0738076	0.0741608	0.0749391	0.0759624	0.0770069	0.0780754	0.0788748	0.0796856	0.0805035	0.081215	0.0818165	0.0823807	0.0828974	0.0833453	0.0837352	0.0840896	0.0844083	0.0846962	0.0849779	0.0852755	0.0855464	0.0858206	0.0860016	0.0862024	0.0864096	0.0865784	0.0867167	0.0868317	0.0869359	0.0870195	0.0871025	0.0871719	0.0872348	0.0872846	0.0873322	0.0873701	0.0874151	0.0874849	0.0875945	0.0877668	0.0880093	0.0883397	0.0887716	0.0893155	0.0900043	0.0908749
44.43	0.0745273	0.0701172	0.0747988	0.0754214	0.0765731	0.0780111	0.0796453	0.081324	0.082821	0.0838576	0.0849041	0.0860575	0.0869565	0.0875879	0.0880904	0.0884976	0.0888493	0.0891686	0.0894985	0.0898091	0.0901162	0.0904397	0.0907865	0.0911003	0.0913571	0.0913928	0.0914767	0.0916308	0.0917195	0.0917572	0.0917691	0.0917536	0.0917336	0.0917112	0.091695	0.0916805	0.0916739	0.0916806	0.0916929	0.091716	0.0917497	0.0918078	0.0919048	0.0920466	0.0922511	0.0925389	0.092912	0.0933958	0.0940337
49.88	0.0679847	0.0630952	0.067324	0.0677887	0.0683957	0.0691639	0.0703381	0.0713862	0.0723222	0.0729897	0.0736647	0.074332	0.0749304	0.0754022	0.0757933	0.0761266	0.0764044	0.0765653	0.0767223	0.0768868	0.0770313	0.0771789	0.0773533	0.0775039	0.0776738	0.0778095	0.0779253	0.0780106	0.0780623	0.078085	0.0780801	0.0780537	0.0780063	0.0779492	0.077885	0.0778318	0.0777699	0.0777193	0.0776662	0.0776277	0.0776184	0.0776569	0.0777378	0.077869	0.078067	0.0783413	0.0786783	0.079116	0.0796854
44.43	0.0705239	0.0656653	0.0701434	0.0703128	0.0707787	0.0714309	0.0723713	0.0733439	0.074494	0.0755414	0.0760445	0.0766537	0.0774312	0.0784265	0.0794132	0.0803429	0.081097	0.0816438	0.081998	0.0821372	0.0821117	0.0820424	0.082036	0.08221	0.0827184	0.0835082	0.083845	0.0841919	0.0844985	0.084779	0.0850011	0.0851897	0.085356	0.0855038	0.0856522	0.0858014	0.0859385	0.0860875	0.0862502	0.0864359	0.0866547	0.0869228	0.0872401	0.0876407	0.0881388	0.0887727	0.0895479	0.090513	0.0917087
50.27	0.0662409	0.0614229	0.0655527	0.0657896	0.0665713	0.0675611	0.0687524	0.0700398	0.0712694	0.0721173	0.0731946	0.0741969	0.0749521	0.0755661	0.0760249	0.0764289	0.0767747	0.0770826	0.0773838	0.0776911	0.0779999	0.0783166	0.0786312	0.0789101	0.0790839	0.0791903	0.0793902	0.0795241	0.0796035	0.0796473	0.0796553	0.0796378	0.0796034	0.0795744	0.0795427	0.0795168	0.0794969	0.0794735	0.079432	0.0793886	0.0793489	0.0793551	0.07941	0.0795254	0.0797098	0.0799827	0.0803493	0.080815	0.0814018
51.97	0.0689372	0.064199	0.0684292	0.0684701	0.0688153	0.069422	0.0701886	0.0709915	0.071926	0.0726711	0.0730557	0.073441	0.0740613	0.0748335	0.0756018	0.076285	0.0768011	0.0771054	0.0772184	0.0771162	0.0768397	0.0764872	0.0761773	0.0760497	0.0762013	0.0766047	0.0766407	0.0766887	0.076719	0.0767402	0.0767299	0.0767161	0.0766934	0.0766569	0.0766208	0.0765855	0.0765455	0.0765295	0.0765225	0.076539	0.0765643	0.0766191	0.0766846	0.0767885	0.0769209	0.0771007	0.0773394	0.0776557	0.0780795
59.96	0.0700816	0.0651226	0.0694138	0.0697275	0.0705137	0.0715124	0.0725513	0.0737044	0.074686	0.0751007	0.0757487	0.0763853	0.0767679	0.0769874	0.0770668	0.0770611	0.0770031	0.0769796	0.0770287	0.0771195	0.077286	0.0774655	0.0776813	0.0778458	0.0779023	0.0777864	0.077838	0.0778628	0.0778687	0.0778529	0.0778133	0.0777651	0.0777024	0.0776299	0.0775602	0.0775112	0.0774566	0.0773883	0.0773044	0.0772048	0.0771076	0.0770451	0.077016	0.0770395	0.0771358	0.0773212	0.0775903	0.0779613	0.078447
53.97	0.0816973	0.0757246	0.0806079	0.0808922	0.0815832	0.0825349	0.0837423	0.0848927	0.0859398	0.0867184	0.0875452	0.0884871	0.0892174	0.0897729	0.0902028	0.0905749	0.0908642	0.0910769	0.0912538	0.0914113	0.0915555	0.0916859	0.0918099	0.0919096	0.091972	0.0919665	0.0919439	0.0919387	0.0918867	0.0918134	0.0916987	0.0915746	0.0914466	0.0913172	0.0911895	0.0910707	0.0909606	0.0908478	0.0907425	0.0906469	0.0905652	0.0905001	0.0904575	0.0904431	0.0904655	0.0905399	0.0906579	0.0908396	0.0911072
54.36	0.0672588	0.0611144	0.0646333	0.0640832	0.0645321	0.065429	0.0668109	0.0682236	0.0696566	0.0706832	0.0716316	0.0730309	0.0742774	0.0753542	0.0762554	0.0770167	0.0776253	0.0781418	0.0785924	0.0789757	0.079331	0.0797187	0.0801175	0.0805508	0.080994	0.0812017	0.0812574	0.0814352	0.0815346	0.0816254	0.081711	0.0817777	0.0818321	0.0818944	0.0819275	0.0819644	0.0819633	0.0819641	0.0819608	0.081957	0.0819583	0.0819942	0.0820521	0.0821661	0.0822895	0.0824635	0.0826808	0.0829487	0.0833268
64.01	0.062998	0.0584916	0.0625484	0.062655	0.0630485	0.0638121	0.0647897	0.0658779	0.0671399	0.0682287	0.0689201	0.0696892	0.0706045	0.0717123	0.0728207	0.0738376	0.0746333	0.0751861	0.0755137	0.0755755	0.0754174	0.0751554	0.0749019	0.0748012	0.0750123	0.0755029	0.075607	0.0757109	0.0757942	0.0758733	0.0759305	0.0759583	0.0759681	0.075941	0.075916	0.0758868	0.0758507	0.0758432	0.0758459	0.075867	0.0758998	0.0759473	0.0760114	0.0761173	0.076251	0.0764348	0.0766731	0.0769754	0.0773652
53.95	0.0651207	0.0613752	0.0654265	0.0659434	0.066792	0.0678216	0.0689397	0.0700638	0.0711356	0.0716686	0.0721298	0.0729314	0.0734751	0.0738223	0.0740242	0.0741294	0.0742031	0.0742789	0.0743868	0.0744952	0.0746309	0.0748267	0.0750594	0.0752807	0.0754646	0.0753482	0.0752367	0.0752935	0.0752873	0.0752587	0.0752107	0.0751608	0.0751025	0.0750446	0.0749873	0.074935	0.0748727	0.074819	0.0747637	0.0747138	0.0746796	0.0746704	0.0746898	0.0747611	0.0748817	0.0750515	0.0752655	0.0755357	0.0759068
43.26	0.0674218	0.062452	0.0663358	0.066347	0.06675	0.0674536	0.0683549	0.0692012	0.0700589	0.0706305	0.0711749	0.0716819	0.0720715	0.0723552	0.0726039	0.0728112	0.0729849	0.073089	0.0731846	0.0732565	0.0733177	0.073365	0.0734338	0.0734853	0.0735369	0.0735177	0.0735068	0.0734927	0.0734466	0.0733718	0.0732841	0.073188	0.0730833	0.0729861	0.072893	0.0728213	0.0727431	0.0726748	0.072611	0.072552	0.0725043	0.0724757	0.0724703	0.0724978	0.0725642	0.0726764	0.0728361	0.0730538	0.0733594
57.79	0.0668428	0.0622696	0.0661816	0.0664358	0.0670343	0.0679144	0.0689417	0.0700537	0.0711096	0.0717429	0.0722873	0.0731507	0.0737219	0.0741027	0.0743567	0.0745447	0.0746996	0.0748467	0.0750099	0.0751994	0.0753921	0.0756252	0.0759067	0.0761614	0.076372	0.0763274	0.076277	0.0763899	0.0764216	0.0764278	0.0764087	0.0763798	0.0763489	0.0763207	0.0763001	0.0762831	0.0762555	0.0762345	0.0762183	0.0762042	0.0762119	0.076243	0.0763116	0.0764338	0.0766153	0.0768695	0.0771825	0.0775853	0.0781174
51.65	0.0922699	0.0885402	0.0890425	0.0914528	0.0930801	0.0945084	0.0960049	0.0982916	0.0999078	0.101854	0.103267	0.104988	0.106269	0.107761	0.108956	0.110155	0.110945	0.111086	0.112911	0.114202	0.115234	0.116197	0.117144	0.11811	0.11905	0.120046	0.120939	0.121915	0.122812	0.123776	0.124686	0.125644	0.126553	0.127476	0.128343	0.129133	0.129921	0.130684	0.131326	0.132027	0.132684	0.133389	0.134266	0.135277	0.136436	0.137806	0.13933	0.14114	0.143198
47.73	0.0787144	0.0727573	0.0777297	0.0779211	0.0785005	0.0792645	0.0802547	0.0812298	0.0821307	0.0827839	0.0833746	0.0840836	0.0846693	0.0851154	0.0854923	0.0857877	0.0860049	0.0861058	0.0861746	0.0862167	0.0862357	0.0862321	0.0862549	0.0863071	0.0863723	0.086449	0.0864131	0.086395	0.0863345	0.0862473	0.0861174	0.085977	0.0858309	0.0856785	0.0855317	0.0853947	0.0852719	0.0851551	0.0850631	0.0849843	0.0849301	0.0849083	0.0849197	0.0849683	0.0850763	0.0852506	0.0854885	0.0858219	0.0862816
60.67	0.0680147	0.0626665	0.0663867	0.0660439	0.0662729	0.0668285	0.0675512	0.0683862	0.069171	0.0696303	0.0700277	0.0706218	0.0710669	0.0713123	0.0714678	0.0715597	0.0716357	0.0716944	0.0717571	0.0717997	0.071867	0.071933	0.0720169	0.0721016	0.0721592	0.0720725	0.0719656	0.0719495	0.0718908	0.0717986	0.0716896	0.0715705	0.0714531	0.0713406	0.0712277	0.0711236	0.0710192	0.0709278	0.0708393	0.0707524	0.0706848	0.0706386	0.0706261	0.0706448	0.0707106	0.0708346	0.0710103	0.071254	0.0715896
52.65	0.0747742	0.0704615	0.074889	0.0754876	0.0763984	0.0775434	0.0787714	0.0800968	0.0813728	0.0820472	0.0827065	0.083696	0.0843586	0.0847865	0.0850341	0.0852076	0.0853486	0.0854876	0.0856479	0.0858376	0.086072	0.0863623	0.0866994	0.0870015	0.0872476	0.0871164	0.0870427	0.0871588	0.0871824	0.0871686	0.0871292	0.0870828	0.0870226	0.0869619	0.0868988	0.0868371	0.0867683	0.0866995	0.0866281	0.0865525	0.0865034	0.0864847	0.0865129	0.0866087	0.0867743	0.0870243	0.0873414	0.0877589	0.0883336
56.96	0.0664272	0.0615012	0.0654026	0.0654873	0.065895	0.0665694	0.0674749	0.06836	0.069283	0.0699015	0.0705445	0.0711717	0.0716585	0.0720333	0.0723775	0.0726845	0.0729278	0.0731159	0.0732863	0.0734464	0.0735867	0.0737211	0.0738861	0.0740463	0.0742031	0.0742707	0.0743669	0.0744561	0.0744988	0.0745069	0.0744939	0.0744708	0.0744275	0.0743888	0.0743445	0.074314	0.0742817	0.0742539	0.0742255	0.0741976	0.0741908	0.07421	0.0742644	0.0743758	0.0745307	0.0747515	0.0750408	0.0754197	0.0759073
55.37	0.0669329	0.0629349	0.0669415	0.0675138	0.0682904	0.0692761	0.0702799	0.071384	0.0724218	0.0730236	0.0735264	0.0743608	0.0749177	0.0752597	0.0754756	0.0756095	0.0757095	0.0757913	0.0758932	0.0760169	0.0761446	0.0763265	0.076534	0.0767199	0.0768564	0.0767686	0.0766512	0.0767073	0.0766834	0.0766266	0.0765577	0.0764799	0.0763911	0.0763059	0.0762262	0.0761498	0.0760605	0.0759756	0.0758971	0.0758174	0.075755	0.0757114	0.0757026	0.0757364	0.0758211	0.0759719	0.0761792	0.076461	0.0768653
51.17	0.0634329	0.0583831	0.0622695	0.0623484	0.0629353	0.0638296	0.0647943	0.0658265	0.0667672	0.0672163	0.0679231	0.0686507	0.0691488	0.0694982	0.0697206	0.0698612	0.0699177	0.0699798	0.0700944	0.0702148	0.0703765	0.070564	0.070758	0.0709128	0.0710034	0.0709333	0.0709994	0.0710279	0.0710427	0.0710396	0.0710118	0.0709671	0.0709125	0.0708389	0.0707709	0.0707111	0.0706558	0.0705964	0.0705299	0.0704571	0.0703903	0.0703603	0.0703592	0.0704004	0.0705105	0.0706979	0.070964	0.0713268	0.071807
43.59	0.075925	0.073797	0.0729173	0.0734808	0.0738116	0.074134	0.074978	0.0757252	0.0763876	0.0768723	0.077401	0.077859	0.0783693	0.0786612	0.0791548	0.0794653	0.0798732	0.0796048	0.0800775	0.0805374	0.0808748	0.0811175	0.081342	0.0816325	0.0818589	0.0821132	0.0823409	0.0826093	0.0828438	0.0831187	0.0833157	0.0835136	0.0836628	0.0838474	0.0840289	0.0841741	0.0843438	0.0845122	0.0846197	0.084731	0.0849014	0.0850875	0.0853094	0.0856027	0.0860162	0.0865246	0.0871447	0.0878938	0.08883
52.53	0.0800503	0.0734314	0.0777322	0.077401	0.0775319	0.0780573	0.0787316	0.0796184	0.0805506	0.0814019	0.0822181	0.0830707	0.0837913	0.0844104	0.0849259	0.0853505	0.0857257	0.0860435	0.0863059	0.086519	0.0866882	0.0868038	0.0868981	0.0869941	0.0870647	0.0871209	0.0871658	0.0872057	0.0872231	0.0872151	0.0871668	0.0871012	0.0870189	0.0869311	0.0868396	0.0867506	0.0866598	0.0865744	0.0864952	0.0864125	0.0863452	0.0863051	0.0863054	0.0863669	0.0864963	0.0867206	0.0870266	0.0874377	0.087988
42.6	0.0681145	0.0623436	0.0661458	0.065756	0.0660804	0.0667376	0.067573	0.0684686	0.0692612	0.0698096	0.0704042	0.0710614	0.0715939	0.0720326	0.0723952	0.0727277	0.0730137	0.0732471	0.0734801	0.0736917	0.0738655	0.0740454	0.0742265	0.0744025	0.0745563	0.0746764	0.0747988	0.074917	0.0750156	0.0750993	0.0751701	0.0752449	0.0752932	0.0753341	0.0753627	0.0753961	0.0754142	0.0754375	0.0754633	0.0755055	0.0755707	0.0756805	0.0758499	0.0760813	0.0763918	0.0767801	0.0772434	0.0778339	0.0785796
51.79	0.0710726	0.069233	0.068535	0.0701032	0.0719554	0.0729627	0.074378	0.0759685	0.0774594	0.0788552	0.0800177	0.0810024	0.0821555	0.0826866	0.0833904	0.0840842	0.0851127	0.0842888	0.0842617	0.0855153	0.0859182	0.0860544	0.0861224	0.0863067	0.0863858	0.0864696	0.0864973	0.086572	0.08659	0.0865143	0.0864983	0.0863717	0.086322	0.0862131	0.0861502	0.0860443	0.0859916	0.0859512	0.0858797	0.0857576	0.0857	0.0857101	0.0856789	0.0857387	0.08584	0.0860333	0.0862378	0.0865221	0.0869493
32.16	0.0689804	0.0630562	0.0669117	0.0666513	0.0668575	0.067334	0.0679827	0.0686192	0.0692135	0.0694251	0.0697639	0.070168	0.0705248	0.0708597	0.0711031	0.0712776	0.0714303	0.0715272	0.0716141	0.0716937	0.0717551	0.0718546	0.0719781	0.0721277	0.0722938	0.0724603	0.0725909	0.0727095	0.0727977	0.0728516	0.0728888	0.0729079	0.0729131	0.0729125	0.072933	0.0729427	0.0729467	0.0729599	0.0729662	0.0729935	0.0730507	0.0731405	0.0732668	0.0734587	0.0737223	0.0740631	0.0744883	0.0750246	0.0757008
57.25	0.0681798	0.0638343	0.0681314	0.0684292	0.068977	0.0697152	0.0706694	0.0716441	0.0727104	0.0736472	0.074155	0.0746683	0.0753722	0.0763032	0.0771807	0.0779854	0.0786161	0.0790007	0.0791873	0.0791313	0.0789087	0.0785972	0.0783232	0.0782157	0.078419	0.0789001	0.0789528	0.0790139	0.079065	0.0791104	0.0791244	0.0791243	0.0791082	0.0790775	0.0790454	0.0790075	0.0789683	0.07894	0.0789208	0.0789241	0.0789358	0.0789838	0.0790503	0.079156	0.0792998	0.0794971	0.0797592	0.0800872	0.0805177
56.57	0.0661982	0.0620548	0.0660078	0.0663825	0.0670855	0.0679647	0.0689045	0.0699512	0.0708951	0.0715135	0.0720546	0.0727784	0.0732842	0.0736246	0.0738579	0.0740137	0.074154	0.0742756	0.0744036	0.074543	0.0746984	0.0748996	0.075122	0.0753074	0.0754383	0.0754279	0.0753874	0.0754498	0.0754515	0.0754208	0.0753739	0.0753089	0.0752496	0.0751881	0.0751381	0.0751006	0.0750607	0.0750327	0.0750151	0.074999	0.074997	0.0750052	0.0750342	0.0750936	0.0751887	0.0753343	0.0755281	0.0757744	0.0761083
49.94	0.0742569	0.0692145	0.0738329	0.0742134	0.0749172	0.0759661	0.0771952	0.078406	0.079597	0.0804448	0.0812923	0.0820745	0.0827073	0.0833298	0.0838183	0.0842407	0.0845781	0.0848735	0.0851446	0.0854017	0.0856123	0.0858089	0.0860174	0.0862069	0.0863767	0.0865266	0.0866497	0.0867577	0.0868444	0.0869309	0.0869794	0.0870088	0.0870207	0.0870148	0.0870012	0.086994	0.0869776	0.0869732	0.0869736	0.0869853	0.087017	0.0870774	0.0871529	0.0872832	0.0874529	0.0876942	0.0880033	0.0884037	0.0889256
52.07	0.0693792	0.0641238	0.0679739	0.0679047	0.0681367	0.0686742	0.0693457	0.0700681	0.0707847	0.0714454	0.0720975	0.0727359	0.0733019	0.0737582	0.0741482	0.0744714	0.0747267	0.0749146	0.0750681	0.0752026	0.0753296	0.0754588	0.075588	0.0757126	0.0758271	0.0759214	0.07602	0.0761069	0.0761743	0.0762211	0.0762463	0.0762592	0.0762669	0.0762646	0.0762645	0.0762712	0.076279	0.076292	0.0763092	0.076335	0.0763642	0.0764091	0.076474	0.0765668	0.0766968	0.076885	0.0771461	0.0774877	0.0779184
55.8	0.0668661	0.0628844	0.0668599	0.0673076	0.0681059	0.0690348	0.0700983	0.0711999	0.0722078	0.0728232	0.0733023	0.0740806	0.0746057	0.0749354	0.0751133	0.0752324	0.0753287	0.0754126	0.0755032	0.0756097	0.0757264	0.075877	0.0760717	0.0762618	0.0764191	0.0763268	0.076206	0.0762586	0.076237	0.07619	0.0761224	0.0760476	0.0759725	0.0759002	0.0758364	0.0757735	0.0757064	0.0756467	0.0755935	0.0755401	0.0755046	0.075487	0.0755045	0.0755679	0.0756797	0.0758559	0.076078	0.0763659	0.0767632
58.76	0.0798052	0.0733168	0.0777339	0.0773038	0.0775255	0.0781179	0.0789381	0.079825	0.0805892	0.0809525	0.0813191	0.0819132	0.0823246	0.0825274	0.0826344	0.0827268	0.0827907	0.0828157	0.0828666	0.0829283	0.0830132	0.0831202	0.0832555	0.0833693	0.0834283	0.0833068	0.0832034	0.0832027	0.0831485	0.0830536	0.0829345	0.08282	0.0827015	0.0825908	0.0824831	0.0823948	0.0823121	0.0822428	0.082176	0.0821123	0.082068	0.0820449	0.0820445	0.0820764	0.0821575	0.0822876	0.0824655	0.0827045	0.0830383
49.88	0.0637578	0.0594333	0.0634834	0.0636867	0.0640985	0.0647427	0.0655362	0.0663766	0.0673593	0.0681958	0.0685488	0.0689813	0.0695927	0.070407	0.071219	0.0719711	0.0725383	0.0728952	0.073017	0.0729336	0.0726665	0.072342	0.0720555	0.071962	0.0721845	0.0726369	0.0726873	0.0727662	0.0728209	0.0728806	0.0729005	0.0729053	0.0729029	0.0728861	0.0728655	0.0728607	0.0728414	0.072839	0.0728478	0.0728808	0.072922	0.0729914	0.0730806	0.0732078	0.0733728	0.0736049	0.0738968	0.0742783	0.0747783
40.16	0.0684428	0.0639982	0.0680344	0.0683672	0.0692178	0.0702974	0.071637	0.0730004	0.0742964	0.0751819	0.0760048	0.0769654	0.077754	0.0783153	0.0787225	0.0790928	0.0794133	0.0797065	0.0799915	0.0802564	0.0805356	0.0808055	0.0810926	0.0813681	0.0816186	0.0816919	0.08175	0.0819037	0.0820036	0.0820595	0.0820799	0.0820845	0.0820908	0.0821004	0.0820995	0.0821054	0.0821132	0.0821264	0.0821367	0.082143	0.0821744	0.0822374	0.082334	0.082482	0.0826907	0.0829706	0.0833282	0.0837735	0.0843374
39.72	0.0726918	0.066713	0.070757	0.0703289	0.070508	0.0711526	0.0719073	0.0727133	0.073477	0.0739402	0.0744153	0.0749121	0.0753216	0.0756257	0.0758398	0.0760163	0.0761676	0.0762681	0.0763905	0.0764881	0.0765614	0.076649	0.0767548	0.0768657	0.0769708	0.0770309	0.0770772	0.0771074	0.0771175	0.0770994	0.0770591	0.0770085	0.0769367	0.0768626	0.0767784	0.0767104	0.0766389	0.0765784	0.0765282	0.0764942	0.0764914	0.0765369	0.0766546	0.0768489	0.0771367	0.0775249	0.0780209	0.0786785	0.0795442
49.7	0.0589926	0.0550579	0.0588838	0.0592841	0.0601229	0.0612902	0.0625165	0.0638234	0.0650574	0.0659283	0.0667033	0.0676887	0.0684562	0.069064	0.0695434	0.0699072	0.0702225	0.0704956	0.0707441	0.0709652	0.0711718	0.0714151	0.0716926	0.0719448	0.0721603	0.072214	0.0722089	0.0723163	0.0723598	0.0723679	0.0723491	0.0723119	0.0722729	0.0722331	0.0721918	0.0721566	0.072108	0.0720697	0.0720368	0.0720114	0.0720022	0.0720105	0.0720493	0.0721319	0.0722618	0.0724555	0.0727089	0.0730409	0.0734946
53.88	0.0672023	0.0622426	0.0663998	0.0666146	0.0672571	0.0682993	0.0695591	0.0707737	0.0720423	0.07301	0.0739505	0.0748981	0.0756766	0.0763421	0.0769404	0.0774531	0.0778675	0.0782289	0.0785449	0.0788014	0.0790302	0.0792195	0.079398	0.0795533	0.0796938	0.0797399	0.0797785	0.0798209	0.0798161	0.0797814	0.0797281	0.0796611	0.0795792	0.0795025	0.0794294	0.0793685	0.0793117	0.0792642	0.0792165	0.0791704	0.0791368	0.0791231	0.0791321	0.0791785	0.0792594	0.0793876	0.079559	0.0797984	0.0801247
58.03	0.072271	0.0668767	0.0711471	0.0713197	0.0717359	0.0724015	0.0732946	0.0742984	0.0753337	0.076248	0.0771526	0.0780184	0.0787894	0.0794614	0.0800348	0.0805214	0.0809242	0.0812364	0.0814533	0.0816149	0.08172	0.0817757	0.0818207	0.0818508	0.0818666	0.0818583	0.0818432	0.0818203	0.0817844	0.0817195	0.0816268	0.0815257	0.0814227	0.0813188	0.0812212	0.0811279	0.0810467	0.0809654	0.0808937	0.0808202	0.080759	0.0807115	0.0806899	0.0806986	0.080754	0.0808634	0.0810259	0.0812527	0.0815655
44.2	0.0739405	0.0697808	0.07418	0.0747228	0.0754763	0.0764973	0.0775848	0.0786937	0.0797144	0.0804199	0.0811684	0.0820515	0.0827127	0.0832143	0.0836165	0.0839868	0.0843897	0.0848213	0.0853022	0.085842	0.086439	0.0871126	0.0878125	0.0885	0.0891179	0.0895988	0.0901038	0.0906975	0.091237	0.0917483	0.0922322	0.0926961	0.0931581	0.0936085	0.0940529	0.0944879	0.0949062	0.0953213	0.0957336	0.0961547	0.0966078	0.0971041	0.0976606	0.0983094	0.0990648	0.0999615	0.101004	0.102221	0.103657
41.15	0.076224	0.0719839	0.0766346	0.0773676	0.0783757	0.0796933	0.081057	0.0824359	0.0837579	0.0845147	0.0852176	0.0862323	0.0869291	0.0873693	0.0876367	0.0878267	0.0879687	0.0881067	0.088264	0.0884631	0.088669	0.0889474	0.0892654	0.0895537	0.0897795	0.0896544	0.0895501	0.0896443	0.0896418	0.0896119	0.0895685	0.0895193	0.0894661	0.08942	0.0893777	0.0893401	0.0892979	0.0892599	0.0892287	0.0892064	0.0892041	0.089235	0.0893145	0.0894618	0.089686	0.0900088	0.0904146	0.0909466	0.0916578
57.52	0.0703665	0.0658525	0.0700943	0.0704473	0.0713321	0.0724794	0.0739074	0.075366	0.0767286	0.077665	0.0785337	0.0795535	0.0803511	0.0808828	0.0812731	0.0815942	0.0818527	0.0820781	0.0822981	0.082517	0.0827439	0.0829571	0.0831937	0.0834025	0.0835751	0.0835617	0.0835547	0.0836249	0.0836383	0.0836077	0.083552	0.0834802	0.0833982	0.083323	0.083239	0.0831735	0.0831094	0.0830514	0.0830038	0.0829577	0.0829308	0.0829266	0.0829581	0.083029	0.0831588	0.0833529	0.0836158	0.0839634	0.0844185
52.21	0.0642151	0.0600278	0.0639192	0.0643274	0.0650962	0.0661821	0.0673445	0.0686735	0.0699688	0.0707635	0.071456	0.0724915	0.0732691	0.0738347	0.0742423	0.074552	0.0748037	0.0750329	0.0752411	0.0754534	0.075664	0.0759251	0.0762232	0.076517	0.0767933	0.0767891	0.0767611	0.0768999	0.0769647	0.0769781	0.0769643	0.0769342	0.0768901	0.0768467	0.0768026	0.0767641	0.0767171	0.0766834	0.076656	0.0766287	0.076628	0.0766613	0.0767365	0.0768744	0.0770945	0.0774	0.0777887	0.0782828	0.0789445
50.93	0.0779078	0.071732	0.0767313	0.0772513	0.078393	0.079886	0.0815639	0.083343	0.0850228	0.0861245	0.0874586	0.0887719	0.0898663	0.090754	0.091475	0.0920728	0.09257	0.0930756	0.093627	0.0942056	0.0948289	0.0955139	0.0962463	0.0969803	0.0976552	0.0981226	0.098757	0.0993674	0.0999518	0.100509	0.10103	0.101526	0.101968	0.102355	0.102689	0.102971	0.103221	0.10344	0.103648	0.103876	0.104183	0.104633	0.105255	0.106082	0.107174	0.108584	0.110335	0.112497	0.115136
51.63	0.0756164	0.0698196	0.0743917	0.0743458	0.0749438	0.0760006	0.0772445	0.0785433	0.0796865	0.0805409	0.0813463	0.0822077	0.0829129	0.0835544	0.0840664	0.0844905	0.0848388	0.0851	0.0853653	0.0856073	0.0857922	0.0859926	0.0861916	0.0863846	0.0865483	0.0866648	0.0867757	0.0868651	0.0869287	0.0869704	0.0869885	0.0870005	0.0869844	0.086964	0.0869308	0.0869119	0.0868822	0.0868573	0.0868365	0.0868302	0.0868575	0.0869275	0.0870722	0.0872878	0.0876017	0.0880123	0.0885181	0.0891832	0.0900434
59.33	0.067567	0.0633521	0.0675818	0.0681342	0.0691461	0.0704723	0.0719493	0.073507	0.0750288	0.0759962	0.0769179	0.0781684	0.0790903	0.0797684	0.0802553	0.0806326	0.0809464	0.081238	0.0815224	0.0818047	0.082086	0.0824022	0.0827623	0.0831183	0.0834265	0.083386	0.0833732	0.0835326	0.0836125	0.0836546	0.0836653	0.0836657	0.0836534	0.0836355	0.0836141	0.0835854	0.0835451	0.0835074	0.0834684	0.0834378	0.0834387	0.0834831	0.0835918	0.0837775	0.0840533	0.0844216	0.0848877	0.0854839	0.0862719
39.77	0.0777958	0.0721781	0.0767595	0.0772254	0.0780165	0.0790315	0.0805131	0.0819314	0.0832972	0.0843506	0.085472	0.0865031	0.0873331	0.088054	0.0886419	0.0891183	0.0894973	0.0897694	0.0900248	0.0902657	0.0904886	0.0907344	0.0910075	0.0912531	0.0914909	0.0916747	0.0918298	0.0919356	0.0919771	0.0919596	0.0918937	0.0917968	0.0916665	0.0915254	0.0913919	0.0912683	0.0911527	0.0910625	0.0909762	0.0909085	0.0908841	0.0909264	0.0910445	0.0912563	0.0915862	0.0920661	0.0926923	0.0935349	0.0946497
45.93	0.0690988	0.0636829	0.0678322	0.0680788	0.0688959	0.070066	0.0713894	0.0727152	0.0740236	0.0748453	0.0758758	0.0769191	0.0777647	0.0783962	0.0788529	0.0791815	0.0794453	0.0797008	0.0799532	0.0801852	0.0804731	0.0807853	0.0811205	0.0814172	0.0816298	0.0816901	0.0818559	0.0819977	0.082101	0.0821653	0.0821925	0.0821862	0.0821703	0.0821377	0.0820891	0.0820374	0.0819888	0.0819317	0.0818611	0.0817986	0.0817536	0.0817607	0.0818072	0.0819287	0.0821354	0.0824484	0.0828748	0.0834343	0.0841533
51.43	0.0704903	0.0666229	0.0708958	0.0715225	0.0724887	0.0736523	0.0748758	0.0761073	0.0773137	0.0779663	0.0785148	0.0794027	0.0800338	0.0804581	0.0807389	0.080951	0.0811073	0.0812287	0.0813502	0.0814514	0.0815451	0.0816901	0.0818866	0.0820918	0.0822775	0.0821418	0.0820211	0.082083	0.0820657	0.0820177	0.0819465	0.0818589	0.0817688	0.081685	0.0815998	0.0815192	0.0814306	0.0813542	0.0812782	0.0812025	0.0811484	0.0811156	0.0811245	0.0811851	0.0813019	0.0814795	0.0817063	0.0820075	0.082424
49.81	0.0753297	0.0699388	0.0742597	0.0742649	0.0749016	0.0758587	0.0770702	0.0783151	0.0794709	0.0802398	0.080987	0.0818965	0.0825887	0.0830279	0.0833194	0.0835406	0.0837382	0.0839052	0.0840727	0.0842569	0.0844642	0.084672	0.0849148	0.085132	0.0853195	0.0853162	0.0853207	0.0854288	0.085479	0.0854696	0.085422	0.0853541	0.0852896	0.0852234	0.0851483	0.0850962	0.0850488	0.0850106	0.0849764	0.0849469	0.0849442	0.0849707	0.0850374	0.0851624	0.0853647	0.0856617	0.0860598	0.086571	0.0872385
53.85	0.0676371	0.0626045	0.0664876	0.066415	0.0666764	0.0672178	0.0679665	0.0686612	0.0693479	0.069758	0.0701638	0.0705894	0.0708819	0.0711104	0.0712968	0.0714595	0.0715806	0.0716745	0.0717638	0.0718462	0.0719155	0.0719905	0.0720914	0.0721783	0.0722631	0.0722749	0.0723037	0.0723384	0.0723363	0.0723147	0.0722677	0.0722141	0.0721545	0.0720998	0.0720442	0.0720035	0.071966	0.0719282	0.0718989	0.0718634	0.0718424	0.071842	0.0718673	0.0719295	0.0720254	0.0721677	0.0723596	0.0726127	0.0729542
53.6	0.0649313	0.060112	0.0639067	0.0639801	0.0642869	0.0647976	0.065541	0.0663519	0.0671902	0.0679164	0.0686181	0.0692951	0.0698869	0.070386	0.0708072	0.0711748	0.0714899	0.0717323	0.0719036	0.0720456	0.0721712	0.0722671	0.0723647	0.0724509	0.072532	0.0726066	0.07267	0.0727218	0.0727565	0.0727677	0.0727505	0.0727274	0.072702	0.0726704	0.0726386	0.072607	0.0725782	0.0725526	0.0725343	0.0725143	0.0725096	0.0725199	0.0725537	0.0726174	0.072728	0.0728878	0.0731079	0.0733836	0.0737432
41.32	0.0736187	0.0689645	0.073622	0.0739908	0.0746549	0.0755568	0.0765812	0.07768	0.0789282	0.0799624	0.0805977	0.0812332	0.0820933	0.0832041	0.0843436	0.0853997	0.0862496	0.0868466	0.0872454	0.087374	0.0872986	0.0871202	0.0869789	0.0870528	0.0874959	0.0882654	0.0886075	0.0889521	0.089276	0.0895804	0.0898576	0.0900981	0.0903169	0.090514	0.0907061	0.0908894	0.0910639	0.091246	0.0914435	0.091675	0.0919271	0.0922321	0.0925755	0.0929864	0.0934562	0.0940111	0.0946568	0.0954035	0.0962956
48.43	0.0669946	0.0615811	0.065442	0.0653327	0.0656661	0.0662728	0.067033	0.0678789	0.0687203	0.0694344	0.0700831	0.0708243	0.0714573	0.0719939	0.0724266	0.0727748	0.0730473	0.0732384	0.0733956	0.0735178	0.0736295	0.073742	0.0738826	0.0740328	0.0741884	0.074323	0.0743651	0.0744534	0.0744887	0.0744919	0.0744616	0.0744205	0.0743678	0.074325	0.0742883	0.0742638	0.0742553	0.0742597	0.0742663	0.0742735	0.0742834	0.0743044	0.0743464	0.074425	0.0745525	0.0747482	0.0750127	0.0753718	0.0758665
55.37	0.0856274	0.079472	0.0843569	0.0844794	0.0850314	0.0859282	0.0868903	0.0880562	0.0891417	0.0900965	0.0909621	0.0918385	0.0925285	0.0931167	0.0936074	0.0940014	0.0943555	0.0946359	0.0948653	0.0950456	0.095184	0.0952783	0.0953493	0.0954151	0.0954441	0.0954436	0.0954293	0.09542	0.0953851	0.0953401	0.0952639	0.0951809	0.0950979	0.0950124	0.094923	0.0948349	0.0947542	0.0946761	0.0945976	0.0945139	0.0944374	0.0943714	0.0943334	0.0943377	0.0943896	0.0945096	0.0946835	0.094922	0.0952575
46.75	0.0733648	0.0679503	0.0723563	0.0725612	0.0733269	0.0744192	0.0756385	0.0769448	0.0780707	0.0786984	0.0796279	0.0805762	0.0812084	0.0816159	0.081866	0.0820016	0.0821092	0.0822483	0.082428	0.082641	0.0829192	0.0832443	0.0835913	0.0838764	0.0840362	0.0839785	0.0841133	0.0842031	0.08427	0.084315	0.0843211	0.0843182	0.0843009	0.084263	0.0842176	0.0841749	0.0841402	0.0840793	0.0840031	0.0839177	0.0838454	0.0838144	0.0838363	0.0839285	0.0841047	0.0843897	0.0847795	0.085298	0.0859593
31.47	0.0722973	0.0663935	0.0704764	0.0702175	0.0705294	0.0711766	0.0721189	0.0729895	0.0738739	0.0744578	0.0751613	0.0759196	0.0765758	0.0771911	0.0776956	0.0781247	0.0785315	0.0788924	0.0792246	0.0795355	0.0798109	0.0801139	0.0804279	0.0807427	0.0810705	0.0813668	0.0816562	0.0819418	0.0821928	0.0824112	0.0826185	0.0827974	0.0829594	0.0831165	0.0832803	0.0834382	0.0835781	0.0837252	0.0838628	0.0840219	0.0841978	0.0844048	0.0846462	0.084962	0.0853366	0.0857857	0.0863161	0.086954	0.0877306
45.72	0.0703745	0.0655794	0.0700992	0.0703649	0.0710254	0.0719	0.0730206	0.0741225	0.0751593	0.0758145	0.0765315	0.0771351	0.077581	0.0780061	0.0783059	0.0785737	0.0788012	0.0789844	0.0791532	0.0792851	0.0794078	0.0795231	0.0796498	0.0797927	0.0799024	0.0800041	0.0800917	0.0801688	0.0802113	0.0802487	0.0802407	0.080211	0.0801699	0.0801073	0.0800422	0.0799856	0.079933	0.0798999	0.0798814	0.079888	0.0799032	0.079951	0.0800222	0.080146	0.0803194	0.080574	0.0809089	0.0813493	0.0819327
33.69	0.0730857	0.0688504	0.0734187	0.0740175	0.075201	0.0766476	0.078303	0.0800204	0.0816667	0.0829254	0.0840657	0.085312	0.0863753	0.0871891	0.0878449	0.0884024	0.0888917	0.0893011	0.089671	0.0899898	0.0902932	0.0905651	0.0908531	0.0911203	0.0913513	0.0914254	0.0914603	0.0915775	0.0916305	0.0916365	0.0916015	0.0915543	0.0914968	0.0914391	0.0913778	0.0913293	0.091275	0.0912359	0.0912	0.0911667	0.0911539	0.0911672	0.0912159	0.0913096	0.0914614	0.0916932	0.092008	0.0924162	0.0929583
51.42	0.0701425	0.063989	0.0676536	0.0670611	0.0670088	0.0673085	0.0677925	0.068278	0.0686659	0.0688409	0.0691341	0.0694977	0.0697953	0.0700902	0.0703232	0.0705592	0.0707625	0.0709533	0.0711844	0.0714287	0.0716423	0.0719072	0.0721753	0.0724689	0.0727697	0.0730452	0.0733278	0.0736221	0.0739138	0.0742048	0.0744824	0.0747561	0.0750068	0.0752409	0.0754552	0.0756652	0.075865	0.0760595	0.0762608	0.0764787	0.0767419	0.077064	0.0774735	0.0779697	0.0785769	0.0792983	0.08013	0.0811304	0.0823414
41.73	0.0641156	0.0596751	0.0637864	0.0640176	0.0643678	0.0650665	0.0659499	0.066903	0.0680673	0.0691298	0.069591	0.0701473	0.070897	0.0719153	0.0729125	0.0738435	0.0745854	0.0750864	0.0753433	0.0753475	0.0751463	0.0748517	0.0745959	0.0745379	0.0748469	0.0754495	0.0755776	0.0757197	0.0758395	0.0759684	0.0760652	0.0761396	0.0762018	0.0762435	0.076279	0.0763039	0.0763109	0.0763309	0.0763621	0.0764102	0.0764832	0.0765995	0.0767576	0.0769685	0.0772287	0.0775523	0.0779517	0.0784325	0.0790361
48.79	0.0852348	0.078834	0.0838423	0.0839463	0.0844359	0.0851882	0.0860608	0.0868685	0.0875666	0.0880463	0.0885186	0.0890921	0.0895375	0.0898668	0.0901069	0.0903082	0.0904377	0.0904878	0.0905146	0.0905082	0.0905127	0.0905411	0.0905778	0.0906432	0.0907088	0.0907776	0.0907851	0.0907794	0.0907304	0.0906601	0.0905485	0.0904071	0.0902654	0.0901328	0.0900033	0.0898883	0.0897914	0.0897052	0.0896265	0.0895665	0.0895222	0.0895028	0.0895187	0.0895826	0.089708	0.0899184	0.0902199	0.0906365	0.0912133
41.86	0.0742692	0.0685757	0.0730668	0.0733153	0.074118	0.0751998	0.0764507	0.0778257	0.0791028	0.0798865	0.0808918	0.0818907	0.0826433	0.0832466	0.0836872	0.0840079	0.0842799	0.0845423	0.0848228	0.0851246	0.085497	0.0858977	0.0863561	0.086801	0.0871697	0.0873507	0.0876644	0.0879203	0.0881136	0.0882621	0.0883592	0.0884281	0.0884771	0.0885023	0.0885317	0.0885665	0.0886041	0.0886373	0.0886767	0.088723	0.0887958	0.0889465	0.0891721	0.0895009	0.0899725	0.0906056	0.0914219	0.0924533	0.0937498
51.42	0.0725626	0.0670644	0.0713439	0.07122	0.0717579	0.0726669	0.0736774	0.0746609	0.0754813	0.0760523	0.07663	0.077242	0.0777238	0.0781762	0.0785157	0.0788064	0.0790661	0.0792389	0.0794267	0.07957	0.0796756	0.079811	0.0799533	0.0800802	0.0801934	0.080266	0.080335	0.0803844	0.0804147	0.080417	0.0804126	0.0803991	0.0803572	0.0803102	0.0802533	0.0801976	0.0801368	0.0800848	0.0800425	0.0800159	0.0800264	0.080086	0.0802159	0.080413	0.0807029	0.0810774	0.0815358	0.0821372	0.0829181
46.12	0.0790262	0.0730119	0.0775898	0.0777717	0.0784064	0.0794792	0.0807421	0.0819162	0.0829151	0.083446	0.08433	0.0851683	0.085732	0.0860544	0.0862549	0.0864504	0.0865876	0.086803	0.0870383	0.0873689	0.087767	0.0882172	0.0886482	0.088988	0.0891491	0.0891686	0.0893684	0.0895053	0.0896007	0.0896442	0.0896515	0.0896199	0.0895696	0.0895321	0.0894865	0.0894522	0.0894233	0.0894145	0.0894063	0.0894297	0.0894701	0.0895392	0.0896498	0.0898212	0.0900669	0.0904103	0.0908787	0.0914726	0.0922401
41.99	0.0798493	0.074331	0.0791285	0.0793615	0.0803397	0.0815848	0.082926	0.0843862	0.0856293	0.0863167	0.0873504	0.0882144	0.0888377	0.0892094	0.0894331	0.0896062	0.0897703	0.0899815	0.0902413	0.0905789	0.0909727	0.0914168	0.091844	0.0921826	0.092347	0.0923793	0.092556	0.0926794	0.0927514	0.0927747	0.0927596	0.0927115	0.0926425	0.0925749	0.092497	0.0924452	0.0923943	0.0923584	0.0923302	0.0923109	0.0923294	0.0923686	0.0924497	0.0925687	0.0927603	0.0930296	0.0933994	0.0938876	0.0945126
54.07	0.0754016	0.0700247	0.074266	0.0743397	0.0748598	0.0757035	0.0766623	0.0775827	0.0784855	0.0790274	0.0796927	0.080353	0.0809211	0.0814127	0.0817695	0.0820147	0.0822197	0.0823381	0.0824425	0.0825117	0.0825573	0.082622	0.0826908	0.0827541	0.0828246	0.082868	0.082885	0.0828842	0.0828533	0.0827961	0.0827114	0.0826059	0.0824852	0.0823632	0.0822645	0.0821604	0.0820676	0.0819865	0.0819123	0.0818555	0.0818139	0.0817911	0.081785	0.0818131	0.0818784	0.0819935	0.0821598	0.0823953	0.0827174
52.01	0.076707	0.071294	0.0757061	0.0758909	0.0763719	0.0771903	0.078267	0.0792721	0.0801795	0.0807975	0.0814595	0.0820831	0.0825925	0.0830079	0.0833547	0.0836563	0.0838973	0.0840561	0.0842271	0.0843937	0.0845476	0.0847304	0.0849256	0.0850916	0.0852631	0.0853905	0.085493	0.0855794	0.0856075	0.0855991	0.0855519	0.085497	0.0854125	0.085318	0.0852338	0.0851536	0.0850698	0.0850055	0.084936	0.0848699	0.0848321	0.0848358	0.0848859	0.0849913	0.0851744	0.0854426	0.0857774	0.0862318	0.0868373
57.66	0.068733	0.0647286	0.0689416	0.0695225	0.070373	0.0715179	0.0727473	0.0740261	0.0751659	0.0759297	0.0765125	0.0773662	0.0780135	0.078477	0.0788078	0.0790315	0.0792092	0.0793401	0.0794554	0.0795572	0.0796487	0.079768	0.0799213	0.0800553	0.0801632	0.0801081	0.0799612	0.0799788	0.0799352	0.0798585	0.0797625	0.0796577	0.0795575	0.07946	0.079377	0.0792966	0.0792113	0.0791358	0.0790651	0.0789936	0.0789342	0.0788884	0.0788614	0.0788739	0.0789248	0.0790269	0.0791736	0.0793809	0.0796865
51.75	0.0882833	0.0811875	0.0862814	0.0861344	0.0864722	0.087138	0.0879737	0.088813	0.0895335	0.0899433	0.0904782	0.0911703	0.0916445	0.0919229	0.0921108	0.0922422	0.0923248	0.0923605	0.0924095	0.092481	0.0925861	0.0927218	0.0928508	0.0929368	0.092958	0.0928736	0.0928116	0.0927736	0.0926913	0.0925807	0.0924466	0.0923098	0.0921647	0.0920178	0.0918865	0.0917558	0.0916393	0.0915207	0.0914049	0.0912989	0.0912134	0.0911425	0.0910999	0.0911048	0.0911557	0.0912685	0.0914464	0.0917127	0.0920799
59.77	0.0697869	0.0646121	0.0685071	0.0683326	0.0687131	0.0693523	0.0702485	0.0712108	0.0721153	0.0726629	0.0731844	0.0738432	0.0743524	0.074645	0.0748858	0.0750627	0.0751779	0.0752967	0.0754235	0.0755501	0.0756845	0.0758065	0.075952	0.0760848	0.0761903	0.0761353	0.0760745	0.0760978	0.0760769	0.0760168	0.0759349	0.0758489	0.0757623	0.0756773	0.0755908	0.075517	0.0754423	0.075373	0.0753118	0.0752493	0.0752058	0.0751825	0.0751884	0.0752151	0.0752921	0.0754097	0.0755697	0.0757841	0.0760735
53.23	0.0779764	0.0726458	0.0773022	0.0777535	0.0785353	0.0796862	0.0809957	0.0822097	0.0833193	0.0839412	0.084756	0.0856532	0.0862144	0.0865569	0.0867166	0.0867917	0.0868433	0.0869323	0.0870466	0.0872018	0.0873909	0.0876511	0.087962	0.0882453	0.0884089	0.0883141	0.0883501	0.0884186	0.0883973	0.0883222	0.0882269	0.0881057	0.0879742	0.0878621	0.0877697	0.0876743	0.0875874	0.0875027	0.0874217	0.0873538	0.0872963	0.0872708	0.0872842	0.0873467	0.0874759	0.0876744	0.0879622	0.0883468	0.0888705
54.85	0.0707904	0.0653109	0.0693374	0.0693614	0.0699117	0.0706967	0.0717282	0.0727448	0.0737223	0.07431	0.0749982	0.075691	0.0762751	0.0767971	0.0772188	0.0775236	0.0777792	0.0779514	0.0781004	0.0782266	0.0783156	0.0784278	0.0785564	0.0786778	0.0787978	0.0788812	0.0789254	0.078954	0.0789451	0.0789036	0.07885	0.0787827	0.0786991	0.0786132	0.0785499	0.0784909	0.0784154	0.0783536	0.0782931	0.0782528	0.0782371	0.0782351	0.078256	0.0783249	0.0784341	0.078591	0.078797	0.0790681	0.0794352
55.56	0.0802267	0.0740495	0.0787437	0.0788382	0.0794278	0.0804112	0.0815338	0.0828782	0.0842544	0.0854859	0.0867068	0.0878749	0.0888972	0.0897725	0.0905136	0.0911424	0.0917046	0.0921739	0.0925674	0.0928759	0.0931452	0.093337	0.0935046	0.0936516	0.0937669	0.0938534	0.0939085	0.0939583	0.0939766	0.0939626	0.0939121	0.0938395	0.0937603	0.0936722	0.0935846	0.0934977	0.0934259	0.0933585	0.0932906	0.0932161	0.0931514	0.0930978	0.093068	0.0930821	0.093145	0.093283	0.0934869	0.0937663	0.0941504
48.99	0.0772666	0.071914	0.0765815	0.0770993	0.0779437	0.0789189	0.0803111	0.0816649	0.0829482	0.0839491	0.0849077	0.0857941	0.0865483	0.0871452	0.0876228	0.0880071	0.0883237	0.0885638	0.0887841	0.0890128	0.0892113	0.0894286	0.0896294	0.0897937	0.0899385	0.0900315	0.090103	0.0901461	0.0901354	0.0900957	0.0900325	0.0899516	0.0898439	0.0897276	0.0896078	0.0894949	0.089373	0.0892785	0.0891773	0.0890864	0.0890274	0.08902	0.0890707	0.0891753	0.0893555	0.0896205	0.0899494	0.0903964	0.0909948
49.34	0.0731084	0.0681259	0.0725754	0.0730634	0.0738215	0.0748514	0.0762268	0.0775039	0.0787234	0.0796871	0.0806641	0.0815404	0.0822577	0.0828224	0.0833244	0.0837418	0.0841035	0.0843511	0.0845858	0.0847909	0.0849833	0.0851784	0.0853764	0.0855346	0.0856924	0.0858213	0.0859561	0.0860505	0.0861016	0.0861172	0.0861068	0.0860659	0.0859975	0.0859226	0.0858473	0.0857712	0.0856968	0.0856389	0.0855857	0.0855394	0.0855239	0.0855565	0.085648	0.085797	0.0860283	0.0863549	0.0867561	0.0872853	0.087984
52.96	0.0648318	0.0598918	0.0636459	0.0638246	0.064249	0.0648492	0.0657951	0.0666401	0.0673589	0.0678655	0.0684077	0.0689158	0.0693591	0.0696926	0.0699493	0.0701513	0.0703314	0.0704506	0.0705575	0.0706459	0.0707266	0.070807	0.0708931	0.0709637	0.0710438	0.0711061	0.0711697	0.0712098	0.0712234	0.0712076	0.0711675	0.0711157	0.0710428	0.0709715	0.0709024	0.0708462	0.0707853	0.0707468	0.0707078	0.0706767	0.0706697	0.0706961	0.0707566	0.0708515	0.071001	0.0712141	0.0714807	0.0718404	0.0723173
53.87	0.0780843	0.0720042	0.0764743	0.0765705	0.0769999	0.0778188	0.0787901	0.0799773	0.0810835	0.082089	0.0830424	0.0839881	0.084763	0.0854243	0.0859804	0.0864214	0.0867975	0.0871091	0.0873641	0.0875759	0.0877468	0.0878615	0.0879486	0.0880268	0.0880812	0.0881101	0.0881274	0.0881399	0.0881184	0.0880764	0.0879971	0.0879	0.0878011	0.0876961	0.0875949	0.0875012	0.087418	0.0873364	0.087259	0.0871758	0.0871035	0.0870479	0.0870236	0.0870451	0.087123	0.0872871	0.0875223	0.0878495	0.0883081
44.15	0.0715138	0.0676839	0.0720162	0.0726245	0.0734542	0.0744777	0.0754214	0.0764375	0.0773856	0.0778558	0.0781706	0.0788243	0.0792042	0.079399	0.0794863	0.0795081	0.0795174	0.0795338	0.0795724	0.079649	0.0797411	0.0799014	0.0801071	0.0803204	0.0805048	0.0804552	0.0803652	0.0804559	0.0804609	0.0804238	0.0803578	0.0802865	0.0802112	0.0801488	0.0800992	0.0800616	0.0800161	0.0799798	0.0799468	0.0799148	0.0799008	0.0799043	0.0799488	0.0800457	0.0802018	0.0804327	0.0807354	0.0811303	0.0816666
44.2	0.0734052	0.0676761	0.0722046	0.072461	0.0733047	0.0744321	0.0757721	0.0771493	0.0784649	0.0790815	0.0800304	0.0810002	0.0817035	0.0822181	0.0825817	0.0828592	0.0830647	0.0832752	0.0835466	0.0838095	0.0841473	0.0845496	0.085004	0.0854655	0.0858704	0.0860295	0.0863647	0.0866466	0.0868707	0.0870426	0.0871503	0.0872365	0.0872964	0.0873341	0.0873648	0.0874133	0.08747	0.087515	0.087557	0.0876068	0.0876974	0.0878651	0.0881109	0.0884858	0.0890182	0.0897453	0.09068	0.0918773	0.0933907
47.67	0.0655338	0.061111	0.0649274	0.0650916	0.0657911	0.0667327	0.0678873	0.069065	0.0701442	0.0708974	0.0715463	0.0723141	0.0729372	0.0733764	0.0737126	0.0739673	0.0741837	0.0743631	0.0745304	0.0746914	0.0748537	0.0750025	0.0751758	0.0753452	0.0755245	0.0755723	0.0755742	0.0756641	0.07571	0.0757058	0.0756689	0.0756162	0.0755576	0.0754983	0.075438	0.075392	0.0753517	0.0753223	0.0752965	0.0752731	0.0752719	0.0752882	0.075346	0.0754417	0.0755984	0.0758265	0.0761322	0.0765341	0.0770556
47.46	0.0649522	0.0609997	0.0651011	0.0655199	0.0663071	0.0672333	0.0682949	0.0693928	0.070463	0.0710694	0.0715082	0.0722879	0.0728323	0.0732097	0.0734504	0.0736112	0.0737211	0.0737886	0.0738818	0.0739703	0.0740647	0.0742135	0.0744125	0.074617	0.0748243	0.074756	0.0746671	0.0747394	0.0747307	0.0746861	0.0746223	0.0745574	0.074483	0.0744082	0.074333	0.0742652	0.0741886	0.0741195	0.0740559	0.0739969	0.073963	0.0739551	0.0739878	0.0740773	0.0742296	0.0744545	0.074744	0.0751262	0.0756557
46.28	0.0833551	0.0774648	0.0823375	0.0825064	0.0829891	0.08389	0.0847954	0.0858728	0.0868875	0.0877748	0.0886129	0.0894895	0.0901965	0.0908092	0.0913317	0.0917766	0.0921603	0.0924806	0.0927168	0.0928887	0.0930154	0.093095	0.093155	0.0932079	0.0932326	0.093232	0.0932151	0.0932054	0.0931709	0.0931273	0.0930612	0.0929823	0.0929005	0.0928158	0.0927207	0.0926269	0.0925421	0.0924505	0.0923579	0.0922556	0.0921674	0.0920919	0.092046	0.0920364	0.0920773	0.0921912	0.0923599	0.0925997	0.0929372
39.32	0.0752972	0.0696017	0.0739122	0.073909	0.074195	0.0747029	0.0754391	0.0762383	0.0770451	0.0777499	0.0784923	0.079232	0.07988	0.0804688	0.0809966	0.0814776	0.0819298	0.0823027	0.0826326	0.0829292	0.083217	0.0834874	0.0837866	0.0840718	0.0843636	0.0846597	0.0849552	0.0852444	0.0855081	0.0857557	0.0859669	0.0861731	0.0863861	0.0865954	0.0868187	0.0870387	0.0872669	0.0874944	0.0877266	0.0879614	0.0882081	0.0884859	0.0887937	0.0891486	0.0895677	0.0900572	0.0906293	0.0912908	0.0920702
51.82	0.073732	0.0697264	0.0743281	0.0748451	0.0759097	0.0771559	0.0786132	0.080071	0.0813386	0.0821837	0.0830503	0.0839759	0.0846266	0.0850087	0.0852484	0.0854426	0.0856095	0.0857452	0.0858967	0.0860751	0.0862882	0.0864878	0.0867035	0.086867	0.0869497	0.0868714	0.086844	0.0868635	0.0868551	0.0868105	0.0867248	0.0866352	0.0865501	0.0864626	0.0863776	0.0863121	0.0862536	0.0862011	0.0861444	0.0860866	0.0860468	0.0860153	0.0860129	0.0860439	0.0861258	0.0862595	0.0864577	0.0867247	0.087078
56.91	0.0776072	0.07288	0.0775661	0.0780059	0.0788032	0.0798425	0.0810469	0.0822269	0.0833684	0.0841488	0.0848896	0.0856371	0.0861467	0.0865332	0.086861	0.0871417	0.0873633	0.0875459	0.0877038	0.087844	0.0879556	0.0880563	0.0881579	0.0882515	0.0883138	0.0882637	0.0882536	0.0882609	0.0882325	0.0881794	0.0881029	0.0880196	0.0879341	0.0878505	0.0877678	0.0877015	0.0876343	0.0875708	0.0875063	0.0874477	0.0874039	0.0873792	0.0873849	0.0874223	0.0875044	0.0876347	0.0878172	0.0880732	0.0884345
56.36	0.0765535	0.0709324	0.0755213	0.0759038	0.0765833	0.0774526	0.078707	0.0798755	0.0809657	0.0817564	0.0825638	0.0833361	0.0839914	0.0845185	0.0849314	0.0852729	0.0855307	0.0856811	0.0858492	0.0860058	0.086128	0.086249	0.0863816	0.0864933	0.0865868	0.0866274	0.0866502	0.0866311	0.0865714	0.0864858	0.0863592	0.0862231	0.0860642	0.0859015	0.0857398	0.0855831	0.0854168	0.0852663	0.0851065	0.0849643	0.0848479	0.084777	0.0847421	0.0847457	0.0848121	0.0849386	0.0851047	0.0853458	0.0856987
60.75	0.0699384	0.0653371	0.069503	0.069723	0.07048	0.0715664	0.0728684	0.074214	0.0754825	0.0763937	0.0772609	0.0782395	0.0790176	0.07955	0.0799567	0.0803194	0.0806088	0.0808772	0.0811249	0.081369	0.081613	0.0818453	0.0820798	0.0822823	0.082441	0.0824237	0.082397	0.0824474	0.0824481	0.0824045	0.0823408	0.0822684	0.0821924	0.082115	0.0820433	0.0819825	0.0819178	0.0818598	0.0817995	0.0817382	0.0816978	0.0816689	0.0816655	0.0816891	0.0817527	0.0818609	0.0820148	0.0822233	0.0825014
60.04	0.0661825	0.061643	0.0655736	0.065748	0.0664334	0.0673792	0.0685256	0.0697617	0.0708667	0.071615	0.0723439	0.0731732	0.0738375	0.0742367	0.0745576	0.0748184	0.0750305	0.0752032	0.0753714	0.0755226	0.075679	0.0758228	0.0759713	0.076113	0.0762198	0.0761921	0.0761533	0.0761845	0.0761754	0.0761268	0.0760455	0.0759563	0.0758598	0.0757685	0.0756817	0.0756076	0.07554	0.075478	0.0754217	0.075368	0.0753282	0.0753066	0.0753132	0.0753453	0.0754213	0.0755462	0.0757336	0.0759824	0.0763178
51.51	0.0701947	0.0650994	0.0693583	0.0696091	0.0701572	0.0709432	0.0719291	0.073003	0.0740825	0.0750522	0.0760073	0.0769347	0.0777666	0.0784902	0.0791026	0.0796331	0.0801023	0.0804776	0.0807762	0.081024	0.0812421	0.081413	0.0815815	0.0817241	0.0818556	0.0819633	0.0820605	0.0821313	0.0821759	0.0821853	0.082159	0.0821224	0.0820782	0.0820283	0.081984	0.0819366	0.0818948	0.0818474	0.0818124	0.0817765	0.0817552	0.0817586	0.0817981	0.0818806	0.0820248	0.0822388	0.082528	0.0829043	0.0833918
47.81	0.0765453	0.071139	0.0756228	0.0757561	0.0760614	0.0765712	0.0772288	0.0779103	0.0785649	0.0790622	0.0795945	0.0800686	0.0804658	0.0807689	0.0809995	0.0811953	0.0813431	0.081431	0.0814618	0.0814707	0.0814604	0.0814346	0.081414	0.0813853	0.0813605	0.081333	0.0813039	0.0812622	0.0812159	0.0811421	0.0810338	0.0809232	0.0808111	0.0807002	0.0805979	0.0804987	0.0804151	0.0803342	0.0802564	0.080183	0.0801203	0.0800762	0.0800625	0.0800842	0.0801599	0.0802973	0.0804962	0.080765	0.0811282
44.86	0.069125	0.0653026	0.0697914	0.0706446	0.0718275	0.0732587	0.0748393	0.0764838	0.0780618	0.0790969	0.0799499	0.0811607	0.082049	0.0827173	0.0832181	0.0835795	0.0838946	0.0841541	0.0844135	0.0846458	0.0848694	0.0851305	0.0854579	0.085773	0.0860634	0.0860348	0.0859652	0.0861023	0.0861515	0.0861584	0.0861441	0.0861109	0.0860742	0.0860311	0.0859926	0.0859469	0.0858824	0.0858193	0.0857594	0.0857028	0.0856773	0.0856876	0.0857476	0.0858785	0.086091	0.0864012	0.086788	0.0872921	0.0879781
55.37	0.0798691	0.0740908	0.0788649	0.0791283	0.0798534	0.0809579	0.0822409	0.0837364	0.0852636	0.0866568	0.0879551	0.0892513	0.0903568	0.0913337	0.0921884	0.0929195	0.0935462	0.0940793	0.0945206	0.0948756	0.0951847	0.0954142	0.0955951	0.0957556	0.0958726	0.0959655	0.0960301	0.0960923	0.0961258	0.0961365	0.0961129	0.0960739	0.0960171	0.0959515	0.0958764	0.095791	0.0957156	0.095635	0.095553	0.0954664	0.0953928	0.0953316	0.0953073	0.0953334	0.0954138	0.095577	0.0958126	0.0961337	0.0965749
48.01	0.0782797	0.0729691	0.0778081	0.0783517	0.0795567	0.0810546	0.08262	0.0842748	0.0857214	0.0865734	0.0876266	0.0886583	0.0894132	0.0899089	0.0902183	0.0904156	0.0905881	0.0907644	0.0910113	0.0913041	0.0916744	0.0920923	0.09254	0.0929257	0.0931606	0.0931766	0.0933681	0.0935172	0.0936221	0.0936934	0.0937253	0.093738	0.0937403	0.0937254	0.093702	0.0936826	0.0936671	0.0936315	0.093584	0.0935261	0.0934879	0.0934997	0.0935712	0.0937242	0.0939881	0.0943934	0.0949325	0.095637	0.0965522
49.39	0.089963	0.0839444	0.0890674	0.0893791	0.0899487	0.0909164	0.0919444	0.0930807	0.0941595	0.0950951	0.095936	0.0968004	0.097506	0.0981037	0.098604	0.0990374	0.0994222	0.0997439	0.0999827	0.100176	0.100318	0.100414	0.100497	0.100587	0.100665	0.100721	0.100775	0.100836	0.100871	0.10089	0.100866	0.10083	0.100784	0.100733	0.100668	0.100596	0.100538	0.100476	0.100413	0.100348	0.100285	0.100242	0.100235	0.100277	0.100383	0.100583	0.100862	0.101237	0.101758
48.57	0.0829969	0.077452	0.0822783	0.082612	0.0832421	0.0841761	0.0851956	0.0863605	0.0874622	0.0884142	0.0892648	0.0901293	0.0908195	0.0914239	0.0919169	0.0923326	0.0927046	0.0930217	0.0932909	0.0935123	0.0936865	0.0938141	0.0939102	0.0940076	0.0940807	0.0941403	0.0941921	0.0942503	0.0942872	0.0943151	0.0943119	0.0942909	0.0942603	0.0942216	0.0941716	0.0941213	0.0940689	0.0940136	0.0939491	0.0938839	0.0938296	0.0937971	0.0937999	0.0938569	0.093969	0.094166	0.0944315	0.0947798	0.0952516
55.68	0.0680024	0.0634478	0.0675519	0.0679786	0.0686067	0.0694623	0.0704898	0.0716079	0.0727529	0.0737878	0.0748108	0.0758158	0.0767176	0.0775182	0.078224	0.0788302	0.0793839	0.0798473	0.0802351	0.0805664	0.0808393	0.0810653	0.0812574	0.081403	0.0815217	0.0816126	0.0816813	0.0817307	0.0817656	0.081774	0.0817672	0.0817511	0.0817356	0.0817134	0.081695	0.0816676	0.0816534	0.0816427	0.0816347	0.0816213	0.0816185	0.0816291	0.0816627	0.0817221	0.0818261	0.081981	0.0821935	0.0824686	0.082834
38.02	0.0696709	0.0661097	0.0705546	0.0713691	0.0725005	0.0737806	0.0751055	0.0764851	0.0777201	0.0784545	0.0790652	0.0799683	0.0805725	0.0809718	0.0812293	0.0814006	0.0815397	0.081656	0.0817958	0.0819401	0.0820952	0.0822976	0.0825392	0.0827877	0.0829926	0.0829323	0.0828521	0.0829444	0.0829495	0.0829227	0.0828656	0.0827974	0.082732	0.0826661	0.0826112	0.0825696	0.0825186	0.0824804	0.0824438	0.0824149	0.0824097	0.0824336	0.0824934	0.082601	0.0827656	0.0830015	0.0832943	0.0836704	0.0841838
51.43	0.0725652	0.0677926	0.0722473	0.0729197	0.0738084	0.0747887	0.0760909	0.0773078	0.0784006	0.0792044	0.0800436	0.0808093	0.0814277	0.081953	0.0823786	0.0827284	0.083037	0.0832456	0.0834666	0.0836838	0.0838699	0.084068	0.0842684	0.0844404	0.0846029	0.0847253	0.0848351	0.0849115	0.0849453	0.0849519	0.0849262	0.0848847	0.0848209	0.0847513	0.0846835	0.0846216	0.0845563	0.08451	0.084459	0.084409	0.0843892	0.084404	0.0844555	0.0845419	0.0846902	0.0849008	0.0851699	0.08553	0.0860196
55.76	0.0668943	0.0620558	0.0661568	0.0662304	0.0666648	0.0673818	0.0683149	0.069358	0.0704938	0.0714414	0.071945	0.0725787	0.0733746	0.0743628	0.075369	0.0762741	0.0769611	0.0774143	0.0776249	0.0775551	0.0772897	0.0769275	0.0766226	0.0765164	0.0767382	0.0771399	0.0771472	0.077182	0.0771983	0.0772153	0.0772034	0.0771795	0.0771387	0.0770898	0.0770368	0.0769822	0.0769155	0.0768512	0.0767975	0.0767643	0.0767397	0.0767385	0.0767557	0.0768118	0.0769097	0.0770564	0.0772484	0.0775076	0.0778594
42.14	0.0688656	0.0634172	0.0675623	0.0676058	0.0686241	0.0698926	0.0715596	0.0732119	0.0748126	0.0758788	0.0769207	0.0784999	0.07985	0.0809571	0.0818431	0.0825644	0.0831209	0.0836253	0.0840519	0.0843871	0.0847616	0.0851422	0.085573	0.086071	0.0866094	0.0867867	0.0868993	0.0871509	0.0873216	0.0874503	0.0875615	0.0876146	0.0876863	0.0877441	0.0877789	0.0878052	0.0878144	0.0878294	0.0878497	0.0878683	0.0878993	0.0879645	0.0880645	0.088218	0.0884113	0.0886656	0.0889687	0.0893532	0.0899005
49.37	0.0687914	0.0640508	0.0680201	0.0683756	0.069161	0.0701696	0.0713095	0.0725906	0.0738049	0.0745991	0.0753237	0.0763211	0.0770277	0.0775423	0.0779164	0.0781932	0.0784263	0.0786329	0.0788463	0.079073	0.0793091	0.0795958	0.079924	0.0802454	0.0805271	0.0805874	0.0806083	0.0807666	0.080838	0.0808677	0.0808617	0.0808316	0.0807885	0.0807463	0.0807102	0.0806722	0.0806275	0.0805943	0.080568	0.0805523	0.0805748	0.0806492	0.0807907	0.0810197	0.0813448	0.0818019	0.0823847	0.0831334	0.0841077
48.75	0.0649938	0.0608107	0.065031	0.0654013	0.0661161	0.0671921	0.0683242	0.069519	0.0706155	0.0714253	0.0722559	0.0730559	0.0736989	0.0742517	0.0746984	0.0750756	0.0754352	0.0757206	0.0759797	0.0762207	0.0764325	0.0766587	0.0768872	0.0771019	0.0773305	0.0775497	0.0777494	0.0779151	0.078054	0.0781561	0.0782209	0.0782633	0.078289	0.0783058	0.0783249	0.0783418	0.0783586	0.0783846	0.0784086	0.0784471	0.0785245	0.0786437	0.078836	0.079101	0.0794559	0.0799239	0.0805206	0.0812633	0.0822183
55.52	0.072353	0.0672508	0.0714445	0.071566	0.0720452	0.072794	0.0737513	0.0747301	0.075694	0.0763287	0.0770128	0.0776889	0.0781966	0.0785701	0.0789026	0.0791738	0.0794029	0.0795814	0.0797446	0.0798759	0.0799801	0.0800771	0.0801718	0.0802455	0.0803016	0.0802617	0.080252	0.0802531	0.0802173	0.0801496	0.0800595	0.0799592	0.0798536	0.0797483	0.0796421	0.079555	0.0794689	0.0793868	0.0793011	0.0792192	0.079147	0.0790987	0.0790731	0.0790848	0.0791367	0.0792376	0.079383	0.0796006	0.0799103
49.91	0.0712674	0.065745	0.0698459	0.0696218	0.0699849	0.0706742	0.0715369	0.0724035	0.0732266	0.0737528	0.0743224	0.0749145	0.0754088	0.0757931	0.0761009	0.0763608	0.0765972	0.0767729	0.0769371	0.0770996	0.0772136	0.0773513	0.0774901	0.0776102	0.0777333	0.0778159	0.0778878	0.077945	0.0779671	0.0779528	0.077915	0.0778644	0.0777946	0.0777245	0.0776419	0.0775765	0.077509	0.077452	0.0774031	0.077366	0.0773596	0.0774019	0.0775018	0.077673	0.077931	0.078278	0.0787154	0.079307	0.0800814
47.45	0.0699456	0.0644814	0.0684519	0.0683784	0.0686021	0.0690376	0.069749	0.0705735	0.0714566	0.0722392	0.0730691	0.0739042	0.0746584	0.0753249	0.0759045	0.0764167	0.0768622	0.0772382	0.0775277	0.0777842	0.077999	0.0781814	0.078364	0.0785289	0.0786832	0.078823	0.078952	0.0790588	0.0791491	0.0792084	0.079233	0.0792457	0.0792573	0.0792591	0.07927	0.0792739	0.0792829	0.0792878	0.0792951	0.0793021	0.0793208	0.079354	0.0794118	0.0794999	0.079637	0.0798296	0.0800757	0.0803788	0.0807721
41.72	0.0799875	0.0741193	0.0788283	0.0789301	0.079622	0.0806644	0.0818738	0.0830407	0.0841839	0.0849523	0.0857817	0.0866163	0.0873412	0.088004	0.0885124	0.0888999	0.0892219	0.0894791	0.0896981	0.0898963	0.0900623	0.0902361	0.0904374	0.0906466	0.0908566	0.0910359	0.0911592	0.0912542	0.0912934	0.091293	0.0912574	0.0911906	0.0911134	0.0910413	0.0909836	0.0909323	0.0908856	0.0908528	0.0908219	0.0908165	0.0908378	0.090889	0.0909722	0.0911268	0.0913475	0.0916596	0.0920679	0.092604	0.0933071
42.77	0.0713432	0.0658373	0.0701125	0.0702815	0.0710124	0.0721201	0.0733594	0.0747141	0.0759051	0.0765008	0.0773873	0.0782824	0.0789355	0.0794339	0.0797745	0.0799794	0.0801209	0.0802884	0.0804852	0.0806812	0.0809263	0.0811881	0.0814799	0.0817282	0.0818794	0.081841	0.0819711	0.0820729	0.0821344	0.0821795	0.082184	0.0821585	0.08212	0.0820567	0.0819736	0.0818945	0.0818154	0.0817254	0.0816323	0.0815413	0.0814652	0.0814475	0.0814828	0.081593	0.0818007	0.0821145	0.0825504	0.083123	0.0838697
52.25	0.0639785	0.0600134	0.0639682	0.064403	0.0650605	0.0660708	0.0670926	0.0681776	0.069186	0.0696849	0.0701289	0.0708857	0.0713862	0.0716765	0.0718214	0.0718889	0.0719242	0.0719267	0.0719653	0.0720157	0.0720883	0.0722262	0.0724085	0.0725964	0.0727587	0.072613	0.0725088	0.0725523	0.0725238	0.0724639	0.0723814	0.0722921	0.0721953	0.0720976	0.0720069	0.0719242	0.071838	0.0717591	0.071686	0.0716152	0.0715664	0.0715391	0.0715399	0.07159	0.0716897	0.0718537	0.0720669	0.0723629	0.0727841
55.76	0.0809328	0.0751949	0.0796842	0.0798177	0.0802768	0.0810021	0.0818218	0.0828599	0.0838487	0.0847072	0.0854974	0.0862787	0.086897	0.087409	0.0878228	0.0881366	0.0884085	0.0886263	0.0887824	0.0888934	0.0889755	0.0890037	0.0890201	0.0890381	0.0890271	0.088987	0.0889435	0.088899	0.0888324	0.0887592	0.0886493	0.0885345	0.0884096	0.0882865	0.0881536	0.0880272	0.0879123	0.0878018	0.0876916	0.0875856	0.0874889	0.0874112	0.0873578	0.087343	0.0873776	0.0874793	0.0876396	0.0878676	0.0882035
52.09	0.0649506	0.0604318	0.0642512	0.0645036	0.0650456	0.0659192	0.0668591	0.0678888	0.0689236	0.0694901	0.0699521	0.0707632	0.0713511	0.0717478	0.0720166	0.0722178	0.0723591	0.0724631	0.0725648	0.0726562	0.0727511	0.0728815	0.0730616	0.0732515	0.0734462	0.0733699	0.0732731	0.0733325	0.0733213	0.0732798	0.0732233	0.0731608	0.0730885	0.0730158	0.0729443	0.0728732	0.0727961	0.0727299	0.0726663	0.0726107	0.0725762	0.0725699	0.0725947	0.0726686	0.0727935	0.072977	0.0732105	0.0735202	0.0739469
47.36	0.0650417	0.0596258	0.063487	0.0634097	0.0639884	0.0647249	0.0656005	0.0666395	0.0675668	0.0679556	0.068549	0.0692533	0.0697675	0.0701835	0.0705025	0.070692	0.0708379	0.0709516	0.0710756	0.0711692	0.0712736	0.0714205	0.0715905	0.0717854	0.0719835	0.0719912	0.0721118	0.0722082	0.0722755	0.0723236	0.0723383	0.0723343	0.0723128	0.0722633	0.0722133	0.07217	0.0721273	0.0720874	0.0720513	0.0720231	0.072011	0.0720481	0.0721206	0.0722543	0.072461	0.072764	0.0731584	0.0736828	0.0743811
58.31	0.0707463	0.0660513	0.0701879	0.0703194	0.0709301	0.0718801	0.0730285	0.0742215	0.0753147	0.0760564	0.0767635	0.0775779	0.0782366	0.0786481	0.0789976	0.0792577	0.0794929	0.0797154	0.0799164	0.0801015	0.0802889	0.0804438	0.0805931	0.0807214	0.0808023	0.0807593	0.0807218	0.0807517	0.0807428	0.0806944	0.0806246	0.0805475	0.0804662	0.0803857	0.0802949	0.0802187	0.0801406	0.0800619	0.0799894	0.0799204	0.0798675	0.0798361	0.0798328	0.0798602	0.0799357	0.0800665	0.0802465	0.0804915	0.0808215
55.03	0.064781	0.0604705	0.0642004	0.0644248	0.0649975	0.0658043	0.0667296	0.0678091	0.0687851	0.0693237	0.0697617	0.070537	0.0710031	0.0713068	0.0714877	0.0715802	0.0716699	0.0717557	0.0718544	0.0719809	0.0721151	0.0722872	0.0724822	0.0726572	0.0727825	0.0726578	0.0725389	0.0725794	0.0725523	0.0724974	0.0724218	0.0723402	0.0722642	0.0721819	0.0721042	0.072034	0.0719453	0.0718643	0.0717857	0.071705	0.0716432	0.0715981	0.0715858	0.0716151	0.0716896	0.0718165	0.0719833	0.0722116	0.0725453
54.61	0.0694516	0.0646462	0.0686087	0.068777	0.0694888	0.0705394	0.0718415	0.0731642	0.0744347	0.0753871	0.0762958	0.0772877	0.0780852	0.0786487	0.0790597	0.0793913	0.0796846	0.0799279	0.0801609	0.0803858	0.0806185	0.0808345	0.0810442	0.081223	0.081351	0.0813254	0.0813023	0.0813557	0.0813599	0.0813169	0.0812435	0.081155	0.0810601	0.0809665	0.0808654	0.0807798	0.0806925	0.0806132	0.0805353	0.0804657	0.0804093	0.0803772	0.0803862	0.0804336	0.0805389	0.0807121	0.0809541	0.0812772	0.0817064
[truncated: 235 more columns]
