# Supplementary material for: Rapid and Nondestructive Evaluation of Wheat Chlorophyll under Drought Stress Using Hyperspectral Imaging
Source: Int J Mol Sci. 2023 Mar 18;24(6):5825. doi: 10.3390/ijms24065825 (PMC10056805; doi:10.3390/ijms24065825)
Supplement: Supplementary file 1 [file ijms-24-05825-s001.zip › Supplementary Materials/Table1 models and data/Full-band model/raw.csv]

SPAD	400.18nm	402.19nm	404.19nm	406.2nm	408.2nm	410.21nm	412.22nm	414.23nm	416.24nm	418.25nm	420.26nm	422.27nm	424.29nm	426.3nm	428.31nm	430.33nm	432.35nm	434.36nm	436.38nm	438.4nm	440.42nm	442.44nm	444.46nm	446.49nm	448.51nm	450.53nm	452.56nm	454.58nm	456.61nm	458.64nm	460.67nm	462.7nm	464.73nm	466.76nm	468.79nm	470.82nm	472.86nm	474.89nm	476.93nm	478.96nm	481nm	483.04nm	485.07nm	487.11nm	489.15nm	491.2nm	493.24nm	495.28nm	497.32nm
57.09	0.0680712	0.0630076	0.0668902	0.0667861	0.0669555	0.0674337	0.068006	0.0686039	0.0691761	0.0694355	0.0697387	0.0701828	0.0704473	0.0705959	0.0706768	0.0707208	0.0707364	0.070713	0.0707192	0.070741	0.0707519	0.070801	0.0708806	0.0709518	0.0710104	0.0709121	0.0708693	0.0708822	0.0708712	0.0708351	0.0707888	0.0707308	0.0706663	0.0705918	0.0705203	0.070462	0.0704247	0.0703922	0.0703565	0.0703203	0.070284	0.0702662	0.0702728	0.0703098	0.0703951	0.0705362	0.0707252	0.070975	0.071311
54.66	0.0641921	0.0593893	0.0630435	0.0629843	0.0632159	0.0637665	0.0643876	0.0650976	0.0657379	0.066055	0.0664102	0.0669244	0.067269	0.0675358	0.067708	0.0678574	0.0679508	0.0680132	0.0680643	0.0681035	0.0681333	0.0681894	0.0682733	0.0683638	0.0684542	0.0684195	0.0684021	0.0684431	0.0684553	0.0684449	0.068417	0.0683786	0.0683338	0.0682831	0.0682372	0.0681964	0.0681746	0.0681521	0.0681361	0.0681258	0.0681185	0.0681285	0.0681647	0.0682292	0.0683522	0.068534	0.0687684	0.0690788	0.0694992
56.77	0.0614813	0.0566451	0.0602825	0.0602491	0.060548	0.0612091	0.0619469	0.0627568	0.0635457	0.064041	0.0645616	0.065224	0.065699	0.0660627	0.0663417	0.0665711	0.0667378	0.0668654	0.0669864	0.0670744	0.0671493	0.0672522	0.0673721	0.0674939	0.0676158	0.0675955	0.0675912	0.0676395	0.0676521	0.0676356	0.0676037	0.0675546	0.0674999	0.0674408	0.0673883	0.0673412	0.0673127	0.0672823	0.0672543	0.0672305	0.0672136	0.0672143	0.0672415	0.0673	0.0674133	0.0675858	0.0678087	0.0681073	0.0685102
41.09	0.0791847	0.0735783	0.0782262	0.0785144	0.0791141	0.080022	0.0811947	0.0822937	0.0832751	0.0839821	0.0847167	0.0854424	0.0861097	0.0866954	0.0872174	0.087721	0.0882041	0.0886244	0.0890269	0.089448	0.089851	0.0902996	0.0907651	0.0912401	0.0917378	0.0922368	0.0927429	0.0932495	0.093737	0.0942294	0.0946904	0.0951363	0.0955479	0.0959103	0.0962263	0.0965009	0.0967167	0.0969164	0.0970914	0.0972855	0.0975487	0.0979204	0.0984123	0.0990499	0.0998576	0.100849	0.102004	0.103395	0.105053
52.08	0.0677016	0.0635181	0.0678134	0.0682856	0.068993	0.0699599	0.0710571	0.0721801	0.0731845	0.073946	0.0746702	0.0753636	0.0758987	0.0763299	0.0767154	0.077081	0.0773979	0.0776549	0.0778928	0.0781001	0.0782782	0.0784366	0.078584	0.078709	0.0788082	0.0789051	0.0789869	0.0790514	0.0790882	0.0791018	0.0791051	0.0791069	0.0790989	0.0790791	0.0790547	0.079033	0.0790039	0.0789685	0.0789345	0.0788972	0.0788821	0.078903	0.0789816	0.0791221	0.0793386	0.0796331	0.080005	0.0804794	0.0811022
47.16	0.0715259	0.0651415	0.069179	0.0690202	0.0698876	0.071106	0.0728186	0.0744839	0.0761504	0.0773767	0.0785239	0.0801102	0.0815262	0.0827846	0.0837767	0.0846608	0.0853813	0.0859607	0.0864469	0.0868545	0.0872928	0.0877289	0.0881988	0.0886839	0.0892038	0.0895531	0.0896862	0.0899232	0.0900914	0.0902167	0.0903076	0.0903766	0.0904351	0.0904824	0.0904996	0.0905283	0.0905375	0.0905396	0.0905483	0.0905565	0.090583	0.0906439	0.090735	0.0909001	0.0911101	0.0913913	0.091754	0.0922399	0.0928867
40.09	0.0882364	0.0812265	0.0866813	0.086827	0.0875087	0.0884164	0.0895638	0.0907553	0.0919086	0.0927992	0.0936164	0.0944913	0.0952221	0.0957537	0.0962244	0.0965955	0.0968759	0.097032	0.0971522	0.0972443	0.0973174	0.0973843	0.0974802	0.0976255	0.0978013	0.0979882	0.0980592	0.0981468	0.098159	0.0981259	0.0980278	0.0978999	0.0977553	0.0976059	0.0974697	0.0973322	0.0972147	0.0970939	0.0970038	0.0969394	0.096924	0.0969682	0.0970863	0.097313	0.0976677	0.0981771	0.0988517	0.0997536	0.100943
53.22	0.0687461	0.0636772	0.0680447	0.0684558	0.0691583	0.0703407	0.0716081	0.0728345	0.0739945	0.074832	0.0755568	0.0764024	0.0770961	0.0776892	0.078175	0.0785133	0.0787752	0.0789889	0.0791045	0.0791643	0.0792209	0.0792778	0.0793971	0.0795592	0.0797684	0.0799053	0.0799544	0.0800463	0.0800656	0.0800369	0.0799865	0.0798828	0.0797642	0.0796579	0.0795586	0.0794461	0.0793542	0.0792638	0.0791832	0.0791198	0.079083	0.0790896	0.0791474	0.0792761	0.0794916	0.0798106	0.0802594	0.0808575	0.0816467
38.33	0.0731389	0.0685493	0.0736372	0.074529	0.0758017	0.0773912	0.0791262	0.0808519	0.0824476	0.0838058	0.0851221	0.0863927	0.0874493	0.0883985	0.089242	0.0900347	0.090726	0.0913262	0.0918832	0.0923914	0.0928362	0.0932479	0.0936395	0.0939981	0.0943432	0.0946888	0.0950265	0.0953534	0.0956639	0.0959666	0.0962537	0.0965401	0.0967944	0.0970104	0.0971814	0.0973114	0.0973924	0.0974434	0.0974864	0.097555	0.0976903	0.0979404	0.0983451	0.0989347	0.0997462	0.100798	0.102112	0.103745	0.105778
51.31	0.0750574	0.0681039	0.0721788	0.0714787	0.0711903	0.071143	0.0712977	0.0714762	0.0715678	0.0715067	0.0714568	0.0715261	0.0715514	0.0715601	0.0715389	0.0715262	0.0714783	0.0713779	0.0712565	0.071098	0.0709511	0.0708148	0.070706	0.0706421	0.0706076	0.0706219	0.070579	0.0705355	0.0704661	0.0703831	0.0702712	0.0701465	0.0700242	0.0699084	0.0697996	0.0697015	0.0696067	0.0695176	0.0694459	0.0693929	0.069353	0.0693337	0.0693309	0.0693615	0.0694316	0.0695572	0.0697328	0.0699868	0.0703422
54.14	0.0939991	0.0879484	0.0935797	0.0940641	0.0948686	0.0958989	0.0970447	0.0981271	0.0990901	0.0997507	0.100339	0.101058	0.101626	0.102001	0.102311	0.10258	0.102781	0.102914	0.103007	0.103069	0.103115	0.103147	0.103172	0.103213	0.10325	0.10326	0.103189	0.103143	0.10305	0.10294	0.102792	0.102636	0.102481	0.102339	0.102207	0.102086	0.101983	0.101874	0.10178	0.101693	0.101622	0.101574	0.101554	0.10157	0.101632	0.101747	0.101908	0.102143	0.102491
49.25	0.0964288	0.0908608	0.0962356	0.0966568	0.0972389	0.0979711	0.0986934	0.0994818	0.100139	0.100631	0.101037	0.101437	0.101756	0.101996	0.102174	0.102321	0.102448	0.102548	0.102632	0.102698	0.102766	0.102828	0.102906	0.103024	0.103144	0.103254	0.103369	0.103491	0.103593	0.103673	0.103713	0.103734	0.103743	0.103742	0.103721	0.1037	0.103673	0.103637	0.103589	0.103539	0.103508	0.103507	0.103562	0.103692	0.103921	0.104271	0.104743	0.10535	0.106144
60.96	0.0712448	0.067141	0.0712482	0.0715787	0.0720212	0.0725749	0.0732232	0.0738638	0.0743137	0.0745972	0.0748089	0.0750665	0.0751351	0.0751656	0.0751614	0.0751452	0.0751412	0.0751119	0.0750681	0.0750152	0.0749448	0.0748732	0.0748175	0.0747671	0.0747034	0.0746613	0.0746003	0.0745351	0.0744473	0.0743338	0.0742064	0.074077	0.0739533	0.0738286	0.0737084	0.0736052	0.073492	0.0733777	0.0732696	0.0731547	0.0730569	0.0729894	0.0729616	0.0729786	0.0730438	0.0731614	0.0733257	0.0735559	0.0738923
60.31	0.0756143	0.0705881	0.0747605	0.0747386	0.0751529	0.0759256	0.0767011	0.0775145	0.0781781	0.0785187	0.0788137	0.079395	0.0796923	0.0798117	0.07987	0.0798783	0.0798415	0.0798172	0.0798095	0.0798498	0.0799386	0.0800361	0.0801749	0.0803239	0.0804269	0.0803427	0.0802554	0.0802692	0.0802424	0.0801856	0.0801247	0.080038	0.0799498	0.0798618	0.0797736	0.0796864	0.0795961	0.079497	0.0794066	0.0793245	0.0792569	0.0792205	0.0792355	0.0792954	0.0794211	0.0796109	0.0798702	0.0802085	0.0806647
57.3	0.0714371	0.0675581	0.0725998	0.073722	0.0751395	0.076812	0.0785572	0.0803042	0.0818602	0.0831214	0.0842566	0.0853684	0.086226	0.0869363	0.0875464	0.0880808	0.0885536	0.0889364	0.0892862	0.0895774	0.0898344	0.0900642	0.0902957	0.0905152	0.090723	0.0909268	0.0911015	0.0912481	0.0913534	0.0914117	0.0914416	0.0914472	0.0914301	0.0913939	0.0913517	0.0913126	0.0912628	0.0912144	0.0911902	0.0911849	0.0912317	0.0913506	0.0915691	0.0919	0.0923631	0.0929822	0.093761	0.094745	0.0959927
49.21	0.081959	0.0759375	0.0809698	0.0813362	0.0821692	0.0834874	0.0850202	0.086446	0.0876287	0.0884289	0.0894116	0.0903562	0.0910115	0.0914423	0.0917507	0.0920223	0.0922264	0.0924714	0.092762	0.0931273	0.0935677	0.0940608	0.0945467	0.0949689	0.095257	0.0954393	0.0957484	0.0960064	0.0962317	0.0964087	0.0965558	0.0966736	0.0967641	0.0968393	0.0968995	0.0969399	0.0969651	0.0969946	0.0970341	0.097114	0.0972609	0.0974977	0.0978459	0.098349	0.0990352	0.0999438	0.101103	0.102554	0.104352
57.03	0.0836994	0.0779192	0.0827256	0.0829505	0.0835763	0.084547	0.0856254	0.0868945	0.0881028	0.0892095	0.0902402	0.0912446	0.0920869	0.0927972	0.0934083	0.0939194	0.0943584	0.0947184	0.0950008	0.0952137	0.0953728	0.0954673	0.0955257	0.0955734	0.0955888	0.0955747	0.0955557	0.0955183	0.0954625	0.0953916	0.095289	0.0951789	0.0950568	0.0949285	0.0947954	0.0946734	0.094564	0.0944527	0.0943438	0.0942257	0.0941131	0.0940086	0.0939285	0.0938807	0.0938727	0.0939248	0.0940297	0.0941982	0.0944504
51.7	0.0924507	0.0864287	0.092008	0.0925697	0.0934938	0.0947326	0.0961241	0.097388	0.0985566	0.099134	0.0998789	0.100767	0.101236	0.101468	0.101538	0.101545	0.101547	0.101624	0.101796	0.102059	0.102456	0.10295	0.103513	0.104053	0.104472	0.104592	0.104854	0.105161	0.105362	0.105511	0.10563	0.105715	0.105777	0.105849	0.105926	0.105994	0.106052	0.106111	0.106171	0.106256	0.106385	0.106598	0.10692	0.107383	0.108021	0.108852	0.109923	0.111264	0.112931
50.94	0.0665268	0.0616285	0.0654403	0.0654048	0.0656741	0.0662356	0.0669402	0.067687	0.0683754	0.0687455	0.0691992	0.0697477	0.0701581	0.0704702	0.0707052	0.0709138	0.0710755	0.0712083	0.0713573	0.0715	0.0716275	0.0717992	0.0720103	0.0722308	0.0724398	0.072507	0.072619	0.0727626	0.0728748	0.0729514	0.0730022	0.0730362	0.0730573	0.0730695	0.0730855	0.0731081	0.0731476	0.0731876	0.0732306	0.0732689	0.0733177	0.0733959	0.073514	0.0736832	0.0739295	0.0742605	0.0746713	0.0751868	0.0758372
54.77	0.0656208	0.0604796	0.0641589	0.0639413	0.064012	0.0644362	0.06495	0.0655251	0.0660499	0.0662985	0.0665299	0.0669089	0.0671465	0.0673204	0.0674369	0.0675298	0.0675696	0.0675863	0.0676014	0.0676086	0.0676015	0.0676266	0.0676917	0.0677687	0.0678632	0.0678439	0.0678395	0.0678795	0.0678871	0.0678657	0.0678289	0.0677786	0.0677238	0.0676618	0.0675989	0.0675436	0.0675041	0.0674727	0.0674461	0.0674278	0.067422	0.0674426	0.0674967	0.0675873	0.0677367	0.0679528	0.0682254	0.0685878	0.0690733
60.52	0.0646964	0.0597409	0.063438	0.0633237	0.0635497	0.0640746	0.0647528	0.0654874	0.0661416	0.0664723	0.0668798	0.0674005	0.0677268	0.0679623	0.0681093	0.0682259	0.0682982	0.0683443	0.0683971	0.0684664	0.0685389	0.0686407	0.0687685	0.0688799	0.0689681	0.068914	0.0689077	0.0689413	0.0689437	0.0689228	0.0688859	0.0688383	0.0687865	0.0687274	0.0686716	0.0686255	0.068598	0.0685652	0.0685339	0.0685012	0.0684713	0.0684607	0.0684838	0.0685383	0.0686539	0.0688267	0.0690481	0.0693369	0.0697181
55.84	0.0687337	0.06348	0.0677221	0.0677411	0.0680787	0.0686755	0.0694287	0.0702196	0.0708996	0.071342	0.0717741	0.0722432	0.0725044	0.0727206	0.0729078	0.0730588	0.0731938	0.0732705	0.0733519	0.0734129	0.0734545	0.0735033	0.0735704	0.0736389	0.073703	0.0737618	0.073795	0.0738138	0.0738044	0.0737702	0.0737177	0.0736619	0.0735995	0.0735338	0.0734689	0.0734147	0.0733569	0.0733007	0.073251	0.0732089	0.0731873	0.0732018	0.0732743	0.0734068	0.0736123	0.0739049	0.0742901	0.0747928	0.0754651
52.99	0.0699447	0.064752	0.0690921	0.0694344	0.0703664	0.0717113	0.0730119	0.0745275	0.075725	0.0764621	0.0773899	0.078312	0.0790117	0.0794585	0.0797826	0.0800103	0.0802044	0.0804333	0.0806674	0.0809498	0.081304	0.0816706	0.082024	0.0823039	0.0824855	0.0824459	0.0825596	0.0826705	0.0827352	0.0827795	0.0827983	0.0827981	0.082783	0.082774	0.0827494	0.0827285	0.082702	0.0826875	0.0826874	0.0827065	0.0827382	0.0827875	0.0828633	0.0829733	0.0831231	0.0833244	0.0835878	0.0839439	0.0844096
47.91	0.0728666	0.0672422	0.0717979	0.0719064	0.0726671	0.073753	0.0750706	0.0763245	0.0775377	0.0783215	0.0791422	0.0799231	0.0805747	0.0811161	0.0815265	0.081836	0.0820808	0.0822449	0.0823898	0.0825318	0.0826359	0.0827654	0.0829298	0.0831059	0.0832964	0.0834459	0.0835509	0.0836402	0.0836844	0.0836814	0.0836589	0.0836111	0.0835431	0.0834581	0.0833815	0.08329	0.0831988	0.0831126	0.0830371	0.0829978	0.082998	0.0830589	0.0831914	0.083429	0.0837731	0.08424	0.0848434	0.0856152	0.0866081
60.58	0.0587998	0.0538326	0.0574779	0.0575381	0.0578187	0.0584407	0.0593951	0.0602761	0.0611611	0.061824	0.0625792	0.0632848	0.0639455	0.0644699	0.0649127	0.065319	0.0656658	0.0659116	0.0661557	0.0663901	0.0665958	0.0668062	0.0670132	0.0672128	0.0674112	0.0675894	0.0677648	0.0679054	0.06801	0.068073	0.0681097	0.0681157	0.0680978	0.0680708	0.0680472	0.0680197	0.0679951	0.0679874	0.0679768	0.0679841	0.0680147	0.0680898	0.0681994	0.0683533	0.0685712	0.0688679	0.0692373	0.0697143	0.070332
56.12	0.0719917	0.0666622	0.0708588	0.0711045	0.0717883	0.0728338	0.0738993	0.0750068	0.0760309	0.0766349	0.0773674	0.0782276	0.0788476	0.0792692	0.0795503	0.0797535	0.0799433	0.0801236	0.0802864	0.0805032	0.0807614	0.0810597	0.0814036	0.0817363	0.0820029	0.0820675	0.0821912	0.0823499	0.0824243	0.0824518	0.0824498	0.082407	0.082358	0.0823088	0.082267	0.0822262	0.08219	0.0821509	0.0821213	0.082098	0.0820974	0.0821395	0.082225	0.0823684	0.0825932	0.0829079	0.0833229	0.0838598	0.0845544
56.1	0.0713537	0.0659967	0.0700253	0.0699101	0.0702683	0.0709521	0.0716685	0.0725578	0.0731793	0.0733515	0.0738265	0.074362	0.0746635	0.0747808	0.0747677	0.0746889	0.0746488	0.0746713	0.0747159	0.074848	0.0750696	0.0752866	0.0755253	0.0756693	0.0757237	0.0755795	0.0755915	0.0756181	0.0756203	0.0756165	0.0755998	0.0755653	0.0755347	0.0755024	0.0754645	0.0754353	0.075399	0.0753733	0.0753619	0.0753535	0.0753691	0.0754037	0.075448	0.0755146	0.0756075	0.0757329	0.0759011	0.0761288	0.0764304
67.58	0.0647726	0.0606243	0.0646782	0.0650752	0.0657428	0.0666246	0.0676324	0.0686815	0.0696631	0.0704029	0.0710981	0.0717949	0.0723268	0.0727912	0.0731772	0.0735142	0.0737876	0.0740015	0.0741788	0.0743138	0.0744181	0.0744977	0.0745664	0.0746268	0.0746615	0.0746987	0.0747047	0.0746951	0.0746618	0.0746002	0.0745307	0.0744619	0.0743805	0.0742982	0.0742139	0.0741433	0.0740694	0.0739958	0.0739237	0.0738501	0.0737908	0.073753	0.0737369	0.0737531	0.0738009	0.0738928	0.0740219	0.0742033	0.0744593
50.83	0.0672611	0.0614151	0.0650918	0.064811	0.0653846	0.0661938	0.067441	0.0687538	0.0699914	0.0706229	0.0712713	0.0724391	0.0734521	0.0742959	0.0750149	0.0756212	0.076111	0.0765199	0.0768625	0.0771331	0.07744	0.0777822	0.0781961	0.0786645	0.0792202	0.0794724	0.0795597	0.0797774	0.0799271	0.0800363	0.0801349	0.0802021	0.0802928	0.0803726	0.080445	0.0805234	0.0805817	0.0806361	0.0806955	0.0807468	0.0808039	0.0808822	0.0809851	0.0811315	0.0813095	0.0815431	0.0818293	0.0821846	0.0826798
56.85	0.078947	0.0738249	0.0785421	0.0788917	0.0795612	0.0804457	0.0815055	0.0826526	0.0835566	0.0840402	0.0847918	0.0854744	0.0859236	0.0861186	0.0862201	0.0862849	0.0863311	0.0863896	0.0865003	0.0866422	0.0868504	0.0870992	0.0873779	0.0875853	0.0876436	0.0875367	0.087572	0.0875533	0.0875045	0.0874165	0.0873062	0.0871889	0.0870802	0.0869827	0.0868957	0.0868252	0.0867621	0.0867098	0.0866744	0.086634	0.0866113	0.0866016	0.0866117	0.0866516	0.0867326	0.0868708	0.0870779	0.087373	0.087785
58.37	0.0587273	0.0546034	0.0585682	0.0591357	0.0601069	0.0611783	0.0624703	0.0638889	0.0652423	0.0661959	0.0672996	0.0683493	0.0692128	0.0699905	0.0706159	0.0711659	0.0716204	0.0720013	0.0723325	0.072638	0.0729311	0.0732587	0.0735988	0.0739529	0.0742881	0.0745395	0.0748295	0.0750673	0.0752493	0.075391	0.0754931	0.0755697	0.0756341	0.0756837	0.0757213	0.0757561	0.075797	0.0758481	0.0759109	0.0759971	0.0761173	0.0762948	0.0765444	0.0768834	0.0773192	0.0778919	0.0786008	0.0794962	0.0806177
57.23	0.066009	0.0601836	0.0638714	0.0634901	0.0641888	0.0653381	0.0669545	0.0687102	0.0704115	0.071686	0.0729037	0.0746225	0.0761032	0.0774893	0.0786241	0.0796593	0.0804822	0.0811533	0.0817504	0.0821931	0.0826037	0.0830088	0.0834744	0.0839865	0.0845795	0.0849278	0.0850874	0.0853746	0.085557	0.0856818	0.0857862	0.0858638	0.0859401	0.0860175	0.0860752	0.0861428	0.0861775	0.0862154	0.0862543	0.0862934	0.086346	0.0864227	0.0865293	0.0867001	0.0869053	0.0871718	0.0874885	0.087881	0.0884187
54.31	0.0691528	0.0637441	0.0679182	0.0681028	0.068805	0.0699149	0.0712121	0.0724878	0.0737168	0.0746165	0.0755664	0.0765044	0.0773128	0.0780248	0.0785885	0.0790059	0.0793903	0.079653	0.0798716	0.0800534	0.0801839	0.0803212	0.0804798	0.0806179	0.080749	0.0808546	0.0809111	0.0809527	0.0809453	0.0808961	0.0808359	0.0807472	0.0806381	0.0805246	0.0804259	0.0803287	0.0802271	0.0801388	0.0800612	0.0800116	0.0799809	0.0799785	0.0799986	0.0800641	0.0801751	0.0803348	0.0805518	0.0808444	0.081247
52.34	0.076876	0.0719696	0.076908	0.0775843	0.0786687	0.0799876	0.0813057	0.0826748	0.083899	0.0845209	0.0853205	0.0861371	0.0866584	0.0869862	0.0872102	0.0873143	0.087399	0.0875016	0.0876409	0.0878312	0.0880893	0.0884018	0.0887218	0.0890099	0.0892137	0.0892396	0.0893892	0.0894935	0.0895702	0.0896223	0.0896408	0.0896398	0.0896311	0.0895957	0.08957	0.0895519	0.089538	0.0895116	0.0894843	0.0894578	0.0894478	0.0894862	0.089597	0.0898013	0.0901327	0.0906195	0.0912607	0.0920915	0.0931431
51.39	0.0708801	0.0655241	0.0696783	0.0699895	0.0705495	0.0713033	0.0723826	0.0734161	0.0743602	0.0750643	0.0757792	0.0764406	0.0770241	0.0774766	0.0778601	0.0781668	0.0784096	0.0785635	0.0787041	0.0788537	0.0789854	0.0791327	0.0792941	0.0794388	0.0795824	0.0796758	0.0797458	0.0797762	0.0797635	0.0797248	0.0796526	0.0795794	0.0794932	0.0794088	0.0793335	0.0792706	0.0792066	0.0791518	0.0790893	0.0790312	0.0789984	0.0789995	0.0790409	0.0791219	0.0792633	0.0794757	0.0797454	0.0801158	0.0806131
52.73	0.0671749	0.0632242	0.0676543	0.0683205	0.0692212	0.0703701	0.0715994	0.0728726	0.0739977	0.0749259	0.0757554	0.0766129	0.07729	0.0779001	0.0784445	0.0789456	0.0793915	0.079787	0.0801581	0.0805126	0.0808484	0.0811751	0.0815012	0.0818233	0.0821323	0.0824332	0.0827158	0.0829642	0.0831819	0.083369	0.0835336	0.0836878	0.0838335	0.0839768	0.0841186	0.0842697	0.0844248	0.0845728	0.0847238	0.0848679	0.0850358	0.0852314	0.0854709	0.0857602	0.086115	0.0865382	0.0870324	0.0876163	0.0883334
36.58	0.0609414	0.0572064	0.0611619	0.0615682	0.0623421	0.0633494	0.0644043	0.0655173	0.0665064	0.0672121	0.0679056	0.0685624	0.0690996	0.0695319	0.0698744	0.0701679	0.0704125	0.0706035	0.07078	0.0709269	0.0710283	0.0711229	0.0712315	0.0713239	0.0714079	0.0714822	0.0715353	0.0715687	0.0715784	0.0715589	0.0715226	0.0714698	0.0714064	0.0713406	0.071282	0.0712258	0.0711675	0.0711171	0.0710693	0.0710284	0.0710037	0.0710135	0.0710582	0.0711499	0.071285	0.0714909	0.0717495	0.0720863	0.072544
52.32	0.0606533	0.0569022	0.0608202	0.0612083	0.0619675	0.0629563	0.0639899	0.0650872	0.0660622	0.0667571	0.0674407	0.0680926	0.0686283	0.0690557	0.0693986	0.0696908	0.0699316	0.0701204	0.0702965	0.070443	0.0705407	0.0706352	0.0707449	0.070834	0.0709187	0.0709922	0.0710414	0.0710732	0.0710797	0.0710584	0.0710211	0.0709671	0.0709039	0.070837	0.0707757	0.0707171	0.0706567	0.0706041	0.0705547	0.0705109	0.0704865	0.0704937	0.0705382	0.0706305	0.0707667	0.0709689	0.0712302	0.0715683	0.0720317
51.06	0.0748659	0.069274	0.0736716	0.0737033	0.0744341	0.0755368	0.0766714	0.077961	0.0790326	0.0796033	0.0804222	0.0813105	0.0819564	0.0823629	0.0825894	0.082736	0.0828591	0.0830229	0.0831936	0.0834594	0.0837929	0.0841362	0.0845104	0.08481	0.085019	0.084965	0.0850872	0.0852109	0.0852847	0.0853295	0.0853457	0.0853338	0.0853182	0.0852994	0.0852685	0.0852446	0.0852087	0.0851879	0.0851749	0.0851835	0.0852198	0.0852743	0.085368	0.0855081	0.0857023	0.0859654	0.0863103	0.0867719	0.087365
53.39	0.0611008	0.057041	0.0611762	0.0617836	0.0627672	0.0638317	0.0650014	0.0663061	0.0675093	0.0683028	0.0692516	0.0701615	0.0709193	0.0715949	0.0721126	0.0725477	0.0729173	0.0732314	0.0735277	0.0738225	0.0741254	0.0744402	0.0747764	0.0751118	0.0754225	0.0756422	0.0759094	0.0761295	0.0763099	0.0764686	0.0765948	0.0767018	0.0767926	0.0768713	0.0769373	0.0770062	0.0770826	0.0771637	0.0772526	0.0773593	0.0774942	0.0776848	0.0779377	0.078282	0.0787209	0.0792917	0.0799999	0.0808783	0.0819759
45.57	0.0787125	0.0728749	0.0776069	0.0776382	0.0783638	0.0794429	0.0805909	0.0817641	0.0828133	0.0835005	0.0842003	0.0849224	0.085479	0.0859556	0.0863348	0.0866615	0.0869414	0.0871585	0.0873873	0.0875843	0.0877487	0.087903	0.0880617	0.0882181	0.0883635	0.0884695	0.0885678	0.0886481	0.0887021	0.0887345	0.0887429	0.0887451	0.0887193	0.0886943	0.0886627	0.0886468	0.0886306	0.0886167	0.0886145	0.0886311	0.08868	0.0887814	0.0889624	0.0892314	0.0896085	0.0901038	0.0907186	0.0915234	0.0925549
47.93	0.0830965	0.0775743	0.0826845	0.0833167	0.0842516	0.0853427	0.0867982	0.0881845	0.0894537	0.0904432	0.0914493	0.0923377	0.0931194	0.0937451	0.0942702	0.0946858	0.0950259	0.0952528	0.0954683	0.0956905	0.0958893	0.0960869	0.0962902	0.0964717	0.0966536	0.0967941	0.0968979	0.0969606	0.0969662	0.0969359	0.0968811	0.096802	0.0967113	0.0966119	0.0965248	0.0964544	0.0963934	0.0963459	0.0962983	0.0962637	0.0962589	0.0963005	0.0963979	0.0965584	0.0968048	0.0971591	0.0976097	0.0982186	0.0990183
53.85	0.0628464	0.059375	0.0634144	0.0639883	0.0649137	0.0661395	0.0673761	0.0686699	0.0698391	0.0706794	0.0714807	0.072257	0.0728745	0.0733707	0.0737786	0.0741286	0.0744485	0.0746894	0.0748985	0.0750786	0.0752108	0.0753415	0.0754779	0.0755973	0.0757075	0.075805	0.0758711	0.0759194	0.0759391	0.0759357	0.0759053	0.0758615	0.075812	0.0757561	0.0757193	0.0756811	0.0756414	0.0756048	0.0755731	0.0755407	0.0755269	0.0755504	0.0756158	0.07573	0.0758972	0.0761326	0.0764314	0.0768159	0.0773326
55.66	0.0685153	0.0626996	0.0668911	0.0668662	0.0679931	0.0693881	0.071332	0.0732415	0.0751825	0.0765846	0.0779298	0.0797331	0.0813677	0.0827491	0.0838967	0.084848	0.0856022	0.0862305	0.0867979	0.0872651	0.0877755	0.0883144	0.0889177	0.0895397	0.0902233	0.0906309	0.0908447	0.0911814	0.0914187	0.0916002	0.0917532	0.091877	0.0919914	0.0920997	0.092198	0.092292	0.0923552	0.0924243	0.0925005	0.092579	0.0926658	0.0928034	0.0929695	0.0932144	0.0935112	0.0939125	0.0944045	0.0950311	0.0958692
52.94	0.0758349	0.0701639	0.0745329	0.0745988	0.0752239	0.076141	0.0772001	0.0782232	0.0791562	0.0797955	0.0804726	0.0811823	0.0817981	0.0823159	0.0827036	0.0829886	0.0832176	0.0833795	0.0835188	0.083658	0.0837648	0.0838916	0.0840493	0.0841976	0.0843334	0.084425	0.0844747	0.0845095	0.0845035	0.0844728	0.0844248	0.0843539	0.0842705	0.0841855	0.0841097	0.0840346	0.0839589	0.0838917	0.083829	0.0837853	0.0837679	0.0837816	0.0838315	0.0839372	0.0841061	0.0843449	0.0846593	0.0850758	0.0856359
55.81	0.0632549	0.0585728	0.0625221	0.0628229	0.0634134	0.0643223	0.0653408	0.0663714	0.0673229	0.0678987	0.0685194	0.0692689	0.0698013	0.0701698	0.0704266	0.0706242	0.0707795	0.0709409	0.0710635	0.0711816	0.0712993	0.0714431	0.0716147	0.0717851	0.0719278	0.0719149	0.0719421	0.0720125	0.072022	0.0719976	0.0719663	0.0719057	0.0718383	0.0717799	0.0717347	0.0716876	0.0716464	0.071612	0.0715731	0.0715459	0.0715285	0.0715323	0.0715573	0.0716056	0.0716901	0.0718175	0.0720073	0.0722595	0.0726007
50.5	0.0653017	0.0614741	0.0657472	0.0665343	0.0675399	0.0686885	0.0699859	0.0712663	0.072401	0.0733112	0.0741574	0.0750115	0.0756495	0.0761917	0.076648	0.0770263	0.0773446	0.0775844	0.0777779	0.0779436	0.0780783	0.0781848	0.0782914	0.0783755	0.0784388	0.0784958	0.0785288	0.078542	0.0785295	0.0784859	0.0784225	0.0783582	0.0782894	0.0782073	0.0781327	0.0780722	0.0780112	0.0779423	0.0778886	0.0778323	0.0777894	0.0777695	0.0777916	0.0778549	0.077971	0.0781509	0.0783956	0.0787221	0.0791782
55.13	0.0686471	0.0636936	0.0677839	0.0681421	0.0686562	0.0694128	0.0705644	0.0716318	0.0725669	0.073253	0.0739788	0.0746287	0.0751722	0.075594	0.0759248	0.0761937	0.0764086	0.0765266	0.0766421	0.0767586	0.0768566	0.0769458	0.0770421	0.0771223	0.0772053	0.0772533	0.0772952	0.0773038	0.0772769	0.0772363	0.077171	0.0770877	0.0769926	0.0768892	0.0767886	0.076707	0.076624	0.0765484	0.0764721	0.0764034	0.0763539	0.0763347	0.076353	0.0764045	0.0765178	0.0767055	0.0769456	0.0772847	0.0777465
46.53	0.0575187	0.0536919	0.0573036	0.0575369	0.0580699	0.0586228	0.0593153	0.0601246	0.060823	0.0611592	0.061633	0.0620978	0.0624145	0.0626916	0.0628637	0.0630239	0.0631337	0.06322	0.0633035	0.0634011	0.0635159	0.0636558	0.0638186	0.0639818	0.0641159	0.0641839	0.0643115	0.0644135	0.064481	0.0645383	0.0645715	0.0645985	0.0646253	0.0646466	0.0646729	0.0647129	0.0647518	0.0647956	0.0648454	0.0649013	0.064964	0.0650561	0.0651875	0.0653685	0.0656114	0.0659347	0.0663334	0.066841	0.0674773
52.71	0.0658229	0.0622186	0.0664462	0.0670577	0.0678749	0.0688471	0.0698915	0.0708949	0.0717554	0.0723539	0.0728749	0.0734125	0.0737621	0.0740285	0.0742614	0.0744406	0.0746096	0.074725	0.0748381	0.0749066	0.0749855	0.0750629	0.0751536	0.0752459	0.0753247	0.0754042	0.0754523	0.0754755	0.0754651	0.0754154	0.075359	0.0752942	0.0752311	0.0751719	0.0751192	0.0750915	0.075068	0.0750491	0.0750351	0.0750174	0.0750187	0.0750404	0.0751049	0.0752154	0.0753831	0.0756163	0.0759167	0.0763107	0.0768414
55.41	0.0735785	0.0687304	0.0729477	0.0731493	0.0736886	0.0743542	0.0752106	0.076156	0.0769671	0.0774352	0.0780424	0.0786502	0.0790083	0.0792167	0.0793339	0.0794346	0.0795563	0.079688	0.0798589	0.0800552	0.0802893	0.0805272	0.0807698	0.0809591	0.0810574	0.0810345	0.0811067	0.0811439	0.0811544	0.0811441	0.0811024	0.0810603	0.0810263	0.0810023	0.0809833	0.0809783	0.0809787	0.0809892	0.081001	0.081013	0.0810358	0.08108	0.0811461	0.0812372	0.0813627	0.0815339	0.0817559	0.0820418	0.0824175
55.27	0.0771827	0.0715808	0.0762257	0.0764005	0.0771271	0.0780649	0.0791427	0.0801325	0.0810752	0.081643	0.0822864	0.0829024	0.0834158	0.0838298	0.0841252	0.0843179	0.0844741	0.084546	0.0846277	0.0847253	0.0847992	0.0849007	0.0850394	0.0851735	0.0853111	0.0854185	0.085474	0.0855186	0.0855103	0.0854684	0.0854044	0.0853168	0.0852099	0.0851054	0.0850242	0.0849417	0.0848682	0.0848106	0.0847641	0.0847439	0.084745	0.0847867	0.0848698	0.0850153	0.0852274	0.0855269	0.0859105	0.0864249	0.0871068
46.99	0.0724909	0.0670197	0.0711395	0.0709142	0.0712534	0.0719502	0.0726975	0.0734795	0.0741819	0.0745595	0.0749376	0.0753881	0.0757257	0.075983	0.0761593	0.0763025	0.0764325	0.0765183	0.0766128	0.0766965	0.0767691	0.0768689	0.0769923	0.0771107	0.0772291	0.0772928	0.0773435	0.0773738	0.0773764	0.0773544	0.0773187	0.0772755	0.0772244	0.0771741	0.0771187	0.0770805	0.0770453	0.0770198	0.0769975	0.0769875	0.0770008	0.0770493	0.0771457	0.077294	0.0775143	0.0778029	0.0781735	0.0786645	0.0793188
53.11	0.0697257	0.0647754	0.0690523	0.0694711	0.070468	0.0719211	0.0734892	0.0750714	0.0763974	0.0773358	0.0784408	0.0795131	0.0803425	0.0809442	0.0814122	0.0818092	0.0821251	0.0824427	0.0827491	0.0830686	0.083419	0.0837911	0.0841309	0.0844279	0.0846057	0.0846492	0.0847871	0.0848834	0.0849534	0.0849809	0.0849704	0.0849466	0.0849194	0.084895	0.0848699	0.0848639	0.0848563	0.0848591	0.0848728	0.0849003	0.0849347	0.0849685	0.0850211	0.085116	0.0852564	0.0854515	0.0857196	0.0860845	0.0865566
49.55	0.0700392	0.0650978	0.0694839	0.0698759	0.0707065	0.0718588	0.0731901	0.0745206	0.0757391	0.0765116	0.0774668	0.0783473	0.0790155	0.0795286	0.079882	0.0801367	0.0803352	0.0805446	0.0807478	0.0809711	0.0812249	0.0815154	0.0818129	0.0820538	0.0822313	0.0822881	0.0824314	0.0825365	0.0826079	0.082638	0.082635	0.0826226	0.0825958	0.0825616	0.0825289	0.082508	0.0824968	0.0824881	0.082466	0.0824343	0.0824102	0.0824249	0.0824812	0.0825879	0.0827764	0.0830669	0.0834707	0.0839968	0.0846715
52.23	0.084758	0.0786911	0.0839696	0.0843645	0.0852506	0.0864899	0.087913	0.0892689	0.090601	0.0914911	0.0923942	0.0932333	0.0939027	0.0944626	0.0949144	0.0952523	0.0955334	0.0957482	0.0959555	0.0961886	0.096414	0.0966747	0.096971	0.0972806	0.0975967	0.0978621	0.0980712	0.0982405	0.0983346	0.0983651	0.0983609	0.0983206	0.0982561	0.0981893	0.098143	0.098109	0.0980835	0.0980762	0.098075	0.098116	0.098191	0.0983217	0.0985254	0.098844	0.0992943	0.099908	0.100703	0.101728	0.103054
44.25	0.0627628	0.0581859	0.0620401	0.0620628	0.062546	0.0633836	0.064293	0.0652654	0.0661997	0.0668327	0.0674674	0.0681285	0.0686696	0.0691103	0.069501	0.0698505	0.0701485	0.0703848	0.0705794	0.0707625	0.0709033	0.0710416	0.0711868	0.0713155	0.0714256	0.0715315	0.071615	0.071671	0.0717018	0.0717126	0.0717052	0.0716878	0.0716667	0.0716498	0.0716403	0.071631	0.0716159	0.0716058	0.0715946	0.0715904	0.0716097	0.0716635	0.0717603	0.0718945	0.0720802	0.0723297	0.0726343	0.0730157	0.0735184
47.41	0.0735148	0.0684124	0.0725939	0.0728132	0.0732548	0.0738441	0.0747487	0.0755073	0.0761908	0.0766159	0.077062	0.0774977	0.0778243	0.0780408	0.0781914	0.0782925	0.0783503	0.0783634	0.078382	0.0784135	0.0784323	0.078478	0.0785509	0.0786045	0.0786733	0.0787148	0.0787507	0.0787672	0.0787411	0.0786911	0.0786126	0.0785117	0.0783986	0.0782919	0.078185	0.0780935	0.0780067	0.077938	0.0778677	0.0778029	0.0777601	0.0777492	0.0777787	0.0778479	0.0779717	0.07816	0.0784008	0.078732	0.0791991
53.87	0.0670581	0.0610613	0.0646182	0.0641455	0.0644742	0.0652693	0.0665369	0.0678815	0.0692412	0.0701099	0.0709661	0.0722597	0.0733065	0.0742208	0.0749571	0.0755785	0.0760704	0.0764756	0.0768908	0.0772384	0.0776132	0.0780354	0.0785017	0.0789448	0.0794032	0.07964	0.0797206	0.0799174	0.0800404	0.0801463	0.0802309	0.0802937	0.080381	0.0804768	0.0805391	0.0806057	0.080624	0.0806703	0.0806969	0.0806989	0.0807051	0.0807537	0.0808219	0.0809505	0.0810875	0.0812856	0.0815236	0.081806	0.0822041
52.11	0.0750545	0.0696254	0.0741244	0.0742158	0.0749294	0.0759435	0.0772515	0.0785405	0.0797725	0.080624	0.0815684	0.0825246	0.0833032	0.0840024	0.0845796	0.0850364	0.085429	0.0857338	0.0859951	0.086227	0.0864077	0.0865912	0.0867772	0.0869508	0.0871025	0.0872167	0.087299	0.087368	0.0873739	0.0873423	0.0872921	0.087217	0.0871218	0.0870249	0.0869458	0.0868597	0.0867691	0.0866947	0.0866214	0.0865702	0.0865481	0.0865538	0.0865895	0.0866829	0.0868219	0.0870158	0.0872605	0.0875871	0.0880252
51.45	0.0663679	0.0605793	0.0643349	0.0642583	0.0649728	0.0661155	0.0677117	0.0693542	0.0709228	0.0720997	0.0732437	0.0747187	0.0760574	0.0772618	0.0782849	0.0791812	0.0798958	0.0804432	0.080959	0.0813838	0.0817686	0.0821492	0.0825368	0.0829457	0.0833808	0.0836582	0.0837461	0.0839283	0.0840607	0.0841563	0.0842474	0.0843194	0.0843926	0.0844678	0.0845204	0.0845734	0.0845888	0.0846126	0.0846219	0.0846223	0.0846287	0.0846674	0.0847253	0.084843	0.0849776	0.085178	0.0854226	0.0857211	0.0861531
51.86	0.0653882	0.0607041	0.0645901	0.0646681	0.0652041	0.066226	0.067293	0.068467	0.0694756	0.0702061	0.0709642	0.0717914	0.0723899	0.0728098	0.073155	0.0734191	0.0736446	0.0738662	0.0740813	0.0742981	0.0745482	0.0747942	0.0750457	0.0752733	0.0754255	0.0754728	0.0755485	0.0756213	0.0756576	0.0756546	0.0756351	0.0755959	0.075546	0.0755011	0.0754657	0.0754484	0.0754357	0.0754306	0.0754341	0.0754395	0.0754566	0.0754855	0.0755347	0.0756031	0.0757165	0.0758742	0.0760923	0.0763868	0.0767722
52.55	0.0695188	0.0651661	0.0696541	0.0703508	0.0715042	0.0728899	0.0743224	0.0758188	0.0771111	0.0778982	0.0788236	0.079734	0.0804325	0.0809599	0.0812939	0.0815487	0.0817119	0.0818698	0.0820461	0.0822064	0.0823891	0.0825787	0.0827897	0.0829811	0.0831189	0.0831105	0.0831852	0.0832331	0.0832559	0.0832589	0.0832277	0.0831837	0.0831277	0.0830685	0.0830102	0.0829636	0.0829277	0.0828806	0.0828345	0.0827754	0.0827266	0.0827087	0.082714	0.0827667	0.0828758	0.0830689	0.0833336	0.0836855	0.0841506
51.21	0.0759112	0.070226	0.0747538	0.0747902	0.075421	0.0763226	0.0774239	0.0784917	0.0795529	0.0802162	0.0809508	0.0817106	0.0823203	0.0828493	0.0832593	0.0835519	0.0838161	0.0839964	0.0841663	0.0843239	0.0844617	0.0846121	0.0847821	0.0849558	0.0851252	0.0852612	0.0853549	0.0854368	0.0854682	0.0854557	0.0854234	0.0853549	0.0852773	0.0851911	0.0851259	0.0850579	0.084993	0.0849482	0.084911	0.0849	0.0849122	0.0849632	0.0850428	0.0851886	0.0853965	0.0856825	0.0860472	0.0865275	0.0871589
47.18	0.0704233	0.0652135	0.0693804	0.0696427	0.0701899	0.0708965	0.0719658	0.0728875	0.0737089	0.074257	0.0748402	0.0754293	0.0758984	0.0762995	0.0765922	0.0768207	0.0769949	0.0770734	0.0771527	0.0772399	0.077319	0.0774221	0.0775471	0.0776612	0.0777702	0.0778363	0.0779005	0.0779225	0.0779008	0.0778631	0.0777989	0.0777188	0.0776227	0.0775342	0.0774392	0.0773608	0.0772917	0.0772327	0.0771642	0.0771035	0.0770616	0.0770538	0.0770861	0.0771585	0.0772986	0.0775076	0.0777775	0.078148	0.0786482
48.87	0.0659808	0.0608805	0.0647696	0.0647502	0.065482	0.0664507	0.0677911	0.0691232	0.0703265	0.0709751	0.0716864	0.0727787	0.0736578	0.0744085	0.0749762	0.0753978	0.0757262	0.0760169	0.0763134	0.0765691	0.0768483	0.0771869	0.0775968	0.0780178	0.0784534	0.0785987	0.0786961	0.0789004	0.0790092	0.0790942	0.0791769	0.0792403	0.0793023	0.0793683	0.0794233	0.0794937	0.0795334	0.0795759	0.0796235	0.0796612	0.0796951	0.0797674	0.079863	0.0800083	0.0801911	0.0804423	0.0807428	0.0811273	0.0816499
52.8	0.0699721	0.0659539	0.0705149	0.071214	0.0721098	0.0731921	0.0744213	0.0756199	0.0766719	0.0774938	0.0782814	0.0790344	0.0796152	0.0801137	0.0805237	0.0809246	0.0812561	0.0815157	0.08175	0.0819578	0.0821445	0.082325	0.0825031	0.0826662	0.0828139	0.0829428	0.0830497	0.0831254	0.083168	0.083184	0.0831827	0.0831828	0.0831846	0.0831786	0.0831746	0.083186	0.0831959	0.0832037	0.0832159	0.0832244	0.0832478	0.0833014	0.0833941	0.0835251	0.0837167	0.0839738	0.0842997	0.0847161	0.0852551
50.87	0.0673219	0.0617854	0.0656706	0.0655147	0.0661868	0.0672575	0.068734	0.0701209	0.0714573	0.0723367	0.0731691	0.0744382	0.0755287	0.0764227	0.0771476	0.0777423	0.0782018	0.0785549	0.0788734	0.079132	0.0793913	0.0797052	0.0800487	0.0804173	0.0808251	0.081004	0.081032	0.0811819	0.0812656	0.0813001	0.0813301	0.0813499	0.0813635	0.0813633	0.0813574	0.0813636	0.0813475	0.0813358	0.0813294	0.0813237	0.0813202	0.0813625	0.0814149	0.0815206	0.0816616	0.0818516	0.0820922	0.0824141	0.0828598
52.94	0.0620086	0.0567962	0.0604946	0.0603143	0.0609722	0.0619972	0.0634625	0.0649464	0.0664059	0.0672894	0.0682743	0.0696223	0.0707998	0.0718002	0.0726649	0.0733236	0.0738591	0.0742814	0.0747089	0.0750428	0.075359	0.0757216	0.0761069	0.0765263	0.0769669	0.0771309	0.0772129	0.0774084	0.0775109	0.0775971	0.0776786	0.0777476	0.0778212	0.0778841	0.0779334	0.0779806	0.078	0.0780105	0.0780056	0.0779975	0.0780029	0.0780334	0.0781028	0.0782295	0.0783804	0.0785959	0.0788569	0.0791854	0.0796343
44.37	0.0707029	0.0642622	0.0678815	0.0673604	0.0676771	0.0685201	0.0698745	0.0713241	0.0726949	0.0736708	0.0745909	0.0759685	0.0771573	0.07817	0.078981	0.0797015	0.080306	0.0808071	0.0812575	0.0816316	0.0820407	0.0825063	0.0829919	0.0835247	0.0840455	0.0843517	0.084506	0.0847505	0.0849509	0.0851102	0.0852439	0.0853558	0.0854434	0.0855228	0.0855875	0.0856584	0.0856994	0.0857608	0.0858174	0.0858799	0.0859402	0.0860299	0.0861519	0.0863225	0.0865266	0.0867949	0.0871178	0.0875428	0.0881157
49.5	0.0729288	0.070591	0.0708094	0.071909	0.0726487	0.0732365	0.0736815	0.0743719	0.0758272	0.0762298	0.0767753	0.0774325	0.0777728	0.0781746	0.0786003	0.0787858	0.079002	0.0789875	0.0791803	0.079419	0.0794765	0.0796123	0.0798298	0.0800415	0.0801051	0.0801732	0.080254	0.0804082	0.0803595	0.0804662	0.080369	0.0803317	0.0801685	0.0801675	0.0801064	0.0800232	0.0799819	0.0799962	0.0798874	0.0797821	0.0798112	0.0798406	0.0798248	0.0799059	0.0800308	0.0802642	0.0805325	0.0808353	0.081258
46.87	0.0685131	0.0633413	0.0674594	0.0677478	0.0683139	0.0691539	0.0703839	0.0715321	0.0726446	0.0735387	0.0744716	0.075369	0.0761663	0.0768471	0.0774239	0.0779381	0.0783826	0.0787368	0.0790702	0.0794038	0.0797038	0.0799957	0.0802728	0.0805151	0.0807553	0.0809484	0.0811313	0.0812821	0.0813814	0.0814427	0.0814606	0.0814558	0.0814264	0.0813911	0.0813464	0.0813152	0.0812806	0.081258	0.0812251	0.0811965	0.0811934	0.081223	0.0812919	0.0814023	0.0815687	0.0818038	0.0820861	0.082461	0.0829536
51.71	0.0700539	0.0640003	0.067944	0.0676939	0.0681508	0.0690143	0.0703375	0.0717313	0.0730384	0.073883	0.0747376	0.0759987	0.0770623	0.0779086	0.0785762	0.0791506	0.0796304	0.0800212	0.0804586	0.0808472	0.0812548	0.0817094	0.0822092	0.0827198	0.0832065	0.0834488	0.083585	0.0838125	0.0839689	0.0840967	0.0841999	0.0842838	0.0843727	0.0844546	0.0845141	0.0845839	0.0846343	0.0846896	0.0847265	0.0847644	0.0848104	0.0848999	0.0850115	0.0851832	0.0854012	0.0856825	0.0860301	0.0864623	0.0870388
54.75	0.0718773	0.0659433	0.0699513	0.069627	0.0699592	0.0706594	0.0715399	0.0724376	0.0732341	0.0737622	0.0743177	0.0749388	0.0754415	0.0758627	0.0761867	0.0764681	0.0767096	0.0768507	0.0769817	0.0770785	0.0771139	0.0771616	0.0771997	0.0772246	0.0772332	0.077206	0.0771717	0.0771125	0.0770403	0.0769617	0.0768706	0.0767809	0.0766812	0.0765725	0.0764629	0.0763632	0.0762521	0.0761546	0.0760547	0.0759674	0.0758973	0.075849	0.0758401	0.0758599	0.0759259	0.0760328	0.0761734	0.0763862	0.0766858
50.91	0.0649791	0.0590882	0.0626602	0.0623552	0.0628817	0.0637868	0.0651684	0.0666656	0.0680889	0.0690158	0.0699615	0.0713195	0.0725186	0.073588	0.0745337	0.0752836	0.0759478	0.0764766	0.0769938	0.07738	0.0777159	0.0780586	0.0784365	0.0788704	0.0793542	0.0795824	0.0796887	0.0799032	0.0800369	0.0801426	0.0802525	0.0803268	0.0804184	0.080502	0.0805699	0.0806351	0.0806564	0.0806792	0.0806834	0.0806889	0.0807003	0.0807541	0.0808363	0.0809805	0.0811482	0.0813693	0.0816422	0.0819656	0.0824313
52.97	0.0690695	0.0633923	0.0672866	0.0672952	0.0678864	0.0689034	0.0700582	0.0711816	0.0722948	0.0728638	0.0736408	0.0746126	0.0753065	0.075772	0.0760863	0.0762923	0.076473	0.0766992	0.0769468	0.0772491	0.0775967	0.078001	0.0784202	0.0788108	0.0790986	0.079117	0.0792511	0.0794182	0.0795139	0.0795797	0.0796175	0.0796166	0.0796197	0.079624	0.0796304	0.0796253	0.0796339	0.0796395	0.0796436	0.0796567	0.0796831	0.0797414	0.0798383	0.0799756	0.0801714	0.0804395	0.0807843	0.0812259	0.081795
50.49	0.0707664	0.0653472	0.0695908	0.0697886	0.0703025	0.0710262	0.072054	0.0730433	0.0739608	0.0746454	0.0753665	0.0760762	0.0766531	0.0771411	0.0775163	0.0778295	0.0780877	0.0782605	0.0784242	0.0785783	0.0786984	0.078838	0.0789876	0.0791051	0.0792318	0.0793286	0.0794093	0.0794599	0.0794748	0.0794597	0.079415	0.0793565	0.0792791	0.0791982	0.0791179	0.0790499	0.0789827	0.0789297	0.0788717	0.0788255	0.0787961	0.0788059	0.0788547	0.0789407	0.0790915	0.0793089	0.0795805	0.0799509	0.0804431
54.07	0.0600761	0.0563904	0.0603331	0.060862	0.0616106	0.0625566	0.0636416	0.0647105	0.0657196	0.0664916	0.0672085	0.0679124	0.0684287	0.0688455	0.0692085	0.0695207	0.0698014	0.0700085	0.070188	0.070322	0.0704274	0.0705115	0.0705978	0.0706836	0.0707479	0.0708119	0.0708458	0.0708599	0.0708494	0.0708065	0.0707491	0.0706842	0.0706216	0.0705559	0.0704964	0.070452	0.070402	0.070346	0.0703003	0.0702486	0.0702122	0.0702003	0.0702177	0.070274	0.0703751	0.0705291	0.07073	0.0710036	0.0713846
49.07	0.0740098	0.0685509	0.0728214	0.0728817	0.0733542	0.0742348	0.0752153	0.0762185	0.0772064	0.0776879	0.078335	0.0791318	0.0796703	0.0800333	0.0802414	0.0803943	0.0805195	0.0806494	0.0807978	0.0809975	0.0812434	0.0815437	0.0818901	0.082226	0.0825156	0.0825335	0.0826471	0.0828191	0.0829093	0.0829456	0.0829539	0.0829374	0.0829076	0.0828843	0.0828712	0.0828478	0.0828376	0.0828317	0.0828296	0.082831	0.0828525	0.0829073	0.0829987	0.0831411	0.0833458	0.0836215	0.0839813	0.0844447	0.0850424
56.38	0.065913	0.0607399	0.0647147	0.0647367	0.0651456	0.0657848	0.0665503	0.0674273	0.0683728	0.0692269	0.0697263	0.070425	0.0713204	0.0723658	0.0733402	0.0742051	0.0748902	0.0753291	0.0755317	0.0754804	0.0752508	0.0749589	0.0747248	0.0746398	0.0748785	0.0752867	0.0753111	0.0753553	0.0753542	0.0753387	0.0752915	0.0752491	0.0751901	0.0751408	0.075078	0.0749853	0.0748974	0.0748647	0.074888	0.0749672	0.0750875	0.0752377	0.075382	0.0755247	0.0756428	0.075743	0.0758379	0.0759847	0.0762387
51.65	0.0696625	0.0641901	0.0681961	0.0681131	0.0685122	0.0692977	0.0702999	0.0712852	0.0722438	0.0728354	0.0735488	0.0742422	0.0748269	0.0753317	0.07573	0.0760143	0.0762751	0.0764539	0.0766289	0.0767658	0.0768653	0.0769736	0.0770955	0.0772188	0.0773524	0.0774494	0.0775116	0.077568	0.0775643	0.0775278	0.0774748	0.0773885	0.0772937	0.077188	0.0771056	0.0770139	0.0769296	0.0768549	0.0767893	0.0767481	0.0767236	0.0767228	0.0767497	0.0768291	0.0769475	0.0771262	0.0773505	0.0776496	0.078063
51.55	0.0688574	0.0635249	0.0675336	0.0676009	0.0681498	0.0691254	0.0702745	0.0713762	0.0724164	0.0730261	0.0738087	0.0747633	0.0753994	0.0758436	0.0761731	0.0764128	0.0766129	0.0768181	0.0769999	0.0772094	0.0774393	0.0777104	0.0780274	0.0783365	0.0785768	0.0785574	0.0786518	0.0788031	0.0788648	0.0788795	0.0788733	0.0788339	0.078783	0.0787492	0.0787205	0.0786827	0.0786519	0.0786263	0.0785981	0.0785834	0.0785759	0.0785928	0.078652	0.0787484	0.0789012	0.0791205	0.0794018	0.0797676	0.0802481
49.05	0.0784437	0.0722743	0.0768599	0.0771101	0.0777918	0.0787817	0.0798345	0.0808673	0.0818429	0.0823373	0.0830213	0.0838507	0.0843804	0.0847013	0.0848867	0.0849729	0.0850487	0.0851759	0.0853275	0.0855255	0.0857902	0.0861233	0.0864596	0.0867585	0.086954	0.0869028	0.0869923	0.0870862	0.0871065	0.0870953	0.0870606	0.0869925	0.086924	0.08686	0.0868123	0.0867624	0.0867141	0.0866688	0.086634	0.0866122	0.0866083	0.0866286	0.0866829	0.0867756	0.0869195	0.0871351	0.0874313	0.0878211	0.088341
49.6	0.0728568	0.0669876	0.071117	0.0709665	0.0713937	0.0721281	0.0730667	0.0739593	0.0748139	0.0753674	0.0759963	0.0766224	0.0771983	0.0777339	0.0781542	0.0784746	0.078736	0.0789063	0.0790668	0.079203	0.0792999	0.0794086	0.0795482	0.079681	0.0798159	0.0799274	0.0799831	0.0800357	0.0800516	0.08003	0.0800011	0.0799522	0.0798764	0.079799	0.0797381	0.0796717	0.0795955	0.0795312	0.079474	0.0794307	0.0794145	0.0794278	0.0794639	0.0795524	0.0796921	0.0798911	0.080152	0.0805026	0.0809733
53.15	0.0718515	0.0662045	0.0703401	0.0702337	0.0706852	0.0714839	0.0724159	0.0733254	0.0741646	0.074666	0.0752922	0.0759664	0.0765286	0.0770215	0.0774161	0.0776935	0.07794	0.0781117	0.078262	0.0783927	0.0784859	0.0785986	0.078738	0.0788663	0.0789856	0.0790758	0.0791155	0.0791569	0.0791541	0.0791242	0.0790925	0.079034	0.0789618	0.0788867	0.0788315	0.078762	0.078682	0.0786089	0.0785359	0.0784791	0.0784523	0.0784511	0.0784819	0.0785624	0.0786913	0.0788722	0.0791085	0.0794242	0.07984
51.72	0.0586215	0.0548379	0.0587061	0.0592214	0.06001	0.0610802	0.0622548	0.0634335	0.0645051	0.0654227	0.0663118	0.0671639	0.0678607	0.068438	0.0689368	0.0693666	0.0697276	0.0700229	0.0702726	0.0704777	0.0706501	0.0707926	0.0709216	0.0710384	0.0711392	0.0712359	0.0713127	0.0713582	0.0713691	0.0713569	0.0713227	0.0712761	0.0712256	0.0711703	0.0711167	0.0710774	0.071048	0.0710147	0.0709891	0.0709631	0.0709469	0.0709498	0.0709798	0.0710369	0.0711294	0.0712721	0.0714694	0.0717307	0.0720902
50	0.0728627	0.067245	0.0716664	0.0716974	0.0723819	0.0733022	0.0745033	0.0756499	0.0767362	0.0774547	0.0782482	0.0790583	0.0797746	0.0803874	0.0808565	0.0812226	0.0815228	0.0817379	0.0819298	0.0821003	0.0822199	0.0823557	0.0825152	0.0826702	0.0828197	0.0829341	0.0830116	0.083076	0.0830942	0.0830808	0.0830442	0.0829774	0.0828935	0.0827989	0.0827146	0.0826239	0.0825256	0.0824414	0.0823621	0.0823152	0.0822961	0.0823177	0.0823874	0.0825226	0.082731	0.0830251	0.0833964	0.0838841	0.084532
49.89	0.0652843	0.0592607	0.0627838	0.0623223	0.0626844	0.0634337	0.0646833	0.0659978	0.0672179	0.0678691	0.0685868	0.0697114	0.070658	0.0714927	0.072199	0.0727533	0.0732359	0.0735882	0.0739338	0.0741922	0.0744528	0.0747505	0.0750926	0.0754665	0.0758822	0.0760614	0.0761627	0.0763405	0.076435	0.0764988	0.0765548	0.0765819	0.076619	0.0766546	0.0766713	0.07669	0.0766912	0.0767213	0.0767407	0.0767633	0.0767956	0.0768661	0.0769545	0.0771019	0.0772797	0.0775354	0.0778645	0.0782783	0.0788462
43.29	0.0742121	0.0685873	0.0729848	0.0729982	0.0735787	0.0744495	0.0755261	0.0765157	0.0774491	0.0780645	0.0787382	0.0794341	0.0799979	0.080493	0.0808659	0.0811301	0.0813334	0.081471	0.0815893	0.0816989	0.0817694	0.0818834	0.0820212	0.0821767	0.0823275	0.0824537	0.08253	0.082593	0.0825896	0.0825464	0.0824711	0.0823677	0.0822551	0.0821382	0.0820509	0.0819708	0.0818911	0.0818281	0.0817711	0.081739	0.0817315	0.0817573	0.0818167	0.0819415	0.082141	0.0824292	0.0828229	0.0833521	0.0840678
46.95	0.0699202	0.0638885	0.0679376	0.0678089	0.0685505	0.0696923	0.0712989	0.0728725	0.0743973	0.0753486	0.0763376	0.0777733	0.0789468	0.0799442	0.0807456	0.0814117	0.0819221	0.0823411	0.0827564	0.0830784	0.0834422	0.083846	0.0843233	0.0848462	0.0854077	0.0856384	0.0857824	0.0860488	0.0862258	0.086353	0.0864345	0.0864864	0.0865442	0.0865911	0.0866446	0.0866974	0.0867385	0.0867947	0.0868547	0.08692	0.0869924	0.087096	0.0872251	0.0874139	0.0876585	0.0879849	0.0883888	0.0889217	0.0896318
47.54	0.069197	0.0640367	0.068148	0.0683358	0.0688166	0.0694839	0.0705227	0.0715021	0.0723979	0.0729881	0.073622	0.0742415	0.0747569	0.0751793	0.0755133	0.0757861	0.0759925	0.0761311	0.0762574	0.0763901	0.0764851	0.076585	0.0766918	0.076779	0.0768685	0.0769333	0.0769862	0.0770037	0.0769778	0.0769304	0.0768583	0.07677	0.0766661	0.0765495	0.0764362	0.0763384	0.0762447	0.0761636	0.0760759	0.0759951	0.0759332	0.0759099	0.0759181	0.0759628	0.0760654	0.0762356	0.0764588	0.076772	0.0772162
57.49	0.0698193	0.06487	0.0691515	0.0695553	0.0704817	0.0717345	0.0731892	0.0747217	0.0760006	0.0768803	0.0779797	0.0790101	0.0797513	0.0803147	0.0807297	0.0810344	0.0812751	0.0815194	0.0817719	0.082025	0.0823127	0.0826244	0.0829329	0.083149	0.0832454	0.0832745	0.083382	0.0834576	0.0834955	0.0835061	0.0834851	0.0834583	0.083404	0.0833366	0.08327	0.0832178	0.0831728	0.0831184	0.083043	0.0829555	0.0828623	0.0828005	0.0827677	0.0827805	0.0828622	0.0830221	0.0832665	0.0835925	0.084016
54.73	0.0753925	0.0699705	0.0743388	0.0743862	0.0749736	0.0758698	0.0768922	0.0778688	0.0787997	0.0793496	0.0799902	0.080601	0.0810926	0.0815308	0.0818636	0.0821154	0.0823321	0.0824703	0.0825941	0.0827135	0.0827971	0.0828971	0.0830264	0.083152	0.0832596	0.0833319	0.0833669	0.0833979	0.083385	0.0833458	0.0832961	0.08322	0.0831339	0.0830386	0.0829608	0.0828654	0.0827642	0.0826676	0.0825801	0.0825156	0.0824763	0.0824654	0.082485	0.0825592	0.082683	0.0828699	0.0831115	0.0834264	0.0838564
55.64	0.0639937	0.0583451	0.0618883	0.0615329	0.0621091	0.0629828	0.0642666	0.0656356	0.0668845	0.0676411	0.068448	0.0696622	0.0707502	0.0716541	0.0724113	0.0730252	0.0735192	0.0739256	0.0743058	0.074613	0.0749208	0.0752536	0.0756178	0.0760147	0.0764524	0.0766069	0.0766542	0.0768257	0.0769271	0.0770006	0.0770866	0.0771446	0.0772161	0.077274	0.0773113	0.0773536	0.0773565	0.0773525	0.0773476	0.0773471	0.0773532	0.0773912	0.0774503	0.0775619	0.0776929	0.0778708	0.0780937	0.0783766	0.0787785
54.23	0.0668646	0.062136	0.0664192	0.0668782	0.0679717	0.0692681	0.0706201	0.0720856	0.0733267	0.0739998	0.0749146	0.0758537	0.0764938	0.0769753	0.0773047	0.0775349	0.0776738	0.0778296	0.0780025	0.0781848	0.0783952	0.0786347	0.0788865	0.0791039	0.079246	0.0791826	0.0792701	0.0793258	0.0793571	0.0793634	0.0793385	0.0793002	0.0792418	0.0791724	0.0791171	0.0790769	0.0790416	0.0789917	0.0789371	0.0788692	0.0787967	0.0787537	0.0787405	0.0787765	0.0788799	0.0790726	0.0793339	0.0796966	0.0801738
49.01	0.0750761	0.0702027	0.075008	0.0755502	0.0765414	0.0777036	0.0789526	0.0801825	0.0813085	0.0821599	0.0830811	0.0839921	0.0847979	0.0855242	0.0861167	0.0865875	0.0870301	0.0874078	0.0877447	0.088045	0.0883373	0.0886358	0.0889641	0.0892854	0.0896132	0.0899253	0.0902182	0.0904842	0.0907001	0.090898	0.0910501	0.091184	0.0913136	0.0914538	0.0915902	0.0917291	0.0918832	0.0920388	0.0921966	0.092372	0.0925653	0.0927779	0.0930177	0.0933002	0.093646	0.09406	0.0945556	0.0951607	0.095895
52.85	0.071732	0.0664777	0.0707987	0.071179	0.0719479	0.0729237	0.074241	0.0754943	0.0765977	0.077472	0.0783991	0.0792831	0.080049	0.0806933	0.0812013	0.0816352	0.0820135	0.0822922	0.0825548	0.0827864	0.0829861	0.0831817	0.0833757	0.0835403	0.0836918	0.0837984	0.0838806	0.083932	0.0839435	0.0839303	0.083882	0.0838169	0.0837364	0.0836472	0.0835645	0.0834861	0.0834068	0.0833315	0.0832503	0.0831758	0.083122	0.0831025	0.0831218	0.0831699	0.0832706	0.0834239	0.0836053	0.0838517	0.0841867
53.22	0.0717764	0.0670064	0.0714864	0.0719748	0.0728701	0.0739153	0.0750305	0.076199	0.0772649	0.0780946	0.0789896	0.0798961	0.0806398	0.0812946	0.0818007	0.0821899	0.0825287	0.0827814	0.0830141	0.0831927	0.0833406	0.0834947	0.0836777	0.0838267	0.0839809	0.0841152	0.0842218	0.0842986	0.0843384	0.0843567	0.084334	0.0842915	0.0842303	0.0841845	0.0841351	0.0840765	0.0840212	0.0839704	0.0839205	0.0838917	0.0838846	0.0839051	0.0839512	0.0840418	0.0841895	0.0843943	0.0846647	0.0850219	0.0854896
52.01	0.0647515	0.0587538	0.0622037	0.0616915	0.0620194	0.0627493	0.0639765	0.065143	0.0664133	0.0672803	0.0680083	0.0692164	0.0702692	0.07128	0.0720993	0.0728132	0.0734076	0.0738669	0.0742744	0.0745831	0.0748591	0.0751334	0.0754227	0.0757726	0.0761982	0.0764307	0.0764908	0.0766281	0.0767081	0.0767847	0.0768495	0.0769012	0.0769648	0.0770241	0.0770516	0.0770814	0.0770827	0.0770938	0.0770866	0.0770866	0.0770968	0.0771442	0.0772248	0.0773495	0.0774931	0.077682	0.0779101	0.0781992	0.078618
51.59	0.0717422	0.0661131	0.0703004	0.0702245	0.0707838	0.071586	0.0725842	0.0735961	0.0745906	0.0752849	0.0760278	0.0767525	0.077391	0.0779467	0.0783778	0.0787019	0.078938	0.0791149	0.0792687	0.0794102	0.0795158	0.0796456	0.0797912	0.0799303	0.0800757	0.0801807	0.0802345	0.080275	0.0802634	0.0802226	0.080166	0.0800734	0.0799638	0.0798518	0.0797554	0.0796606	0.0795667	0.0794892	0.0794134	0.0793623	0.0793398	0.0793498	0.0793925	0.079483	0.0796293	0.0798483	0.0801385	0.080528	0.0810541
36.55	0.0738588	0.0682465	0.0727258	0.0729872	0.0735496	0.0743203	0.0754497	0.076523	0.0774838	0.0781614	0.078865	0.0795217	0.080086	0.0805076	0.0808151	0.081045	0.0812223	0.0813149	0.0814232	0.0815512	0.0816785	0.0818389	0.0820361	0.0822323	0.0824484	0.0826281	0.0827887	0.0829092	0.0829796	0.0830013	0.0829779	0.0829252	0.0828473	0.0827533	0.0826655	0.0825804	0.0825009	0.082441	0.0823858	0.0823518	0.082369	0.082461	0.0826359	0.0829099	0.0833221	0.0838996	0.0846429	0.0856235	0.0869102
43.33	0.0733906	0.0677301	0.0721349	0.0721679	0.0727405	0.0736751	0.0748268	0.0759501	0.0770001	0.0777151	0.0784952	0.0792512	0.0798365	0.0803633	0.0807417	0.0810082	0.0812222	0.0813724	0.0815103	0.0816512	0.0817739	0.0819312	0.082136	0.0823605	0.082593	0.0827931	0.0829427	0.0830622	0.0831144	0.0831068	0.0830526	0.0829612	0.0828437	0.0827199	0.0826221	0.082535	0.0824477	0.0823852	0.0823344	0.0823212	0.082347	0.082423	0.0825571	0.0827839	0.0831239	0.0835955	0.0842192	0.0850437	0.0861296
44.32	0.0773461	0.0714388	0.0760844	0.0761131	0.0767595	0.0778032	0.0789775	0.0802623	0.0812906	0.0817762	0.0826457	0.083413	0.0839265	0.0842105	0.0843179	0.0843613	0.0843966	0.0844825	0.0846561	0.084905	0.085226	0.0856219	0.0860114	0.086333	0.0864701	0.0864902	0.0866563	0.0867767	0.0868376	0.0868497	0.0868068	0.0867313	0.0866414	0.0865521	0.0864709	0.0864176	0.0863699	0.0863398	0.0863272	0.0863268	0.086354	0.0864126	0.0865119	0.0866569	0.0868843	0.0872083	0.0876563	0.0882534	0.0890279
51.43	0.0754655	0.0699323	0.0742633	0.0740926	0.0744347	0.0751635	0.0759385	0.0767213	0.0774578	0.0778667	0.0783064	0.0787539	0.0790959	0.0793582	0.0795272	0.0796556	0.0797665	0.0798244	0.0798756	0.0799074	0.0799006	0.079928	0.079955	0.0799808	0.079989	0.0799575	0.0799194	0.0798619	0.0797804	0.0796776	0.0795692	0.0794543	0.0793329	0.0792115	0.0790945	0.0789947	0.0789011	0.0788188	0.0787406	0.0786756	0.0786337	0.078625	0.0786571	0.078738	0.0788864	0.0791004	0.0793909	0.0797957	0.0803502
53.81	0.0722644	0.0672875	0.071591	0.0719779	0.0728517	0.0740122	0.0751912	0.0765034	0.0776423	0.0782124	0.0790292	0.0798664	0.0804419	0.0808445	0.0811208	0.0813185	0.0814617	0.0815848	0.0817363	0.0819061	0.0821034	0.0823348	0.0825832	0.0827935	0.0829145	0.0828308	0.0829055	0.082958	0.0829756	0.0829718	0.0829338	0.0828931	0.0828349	0.0827545	0.0826688	0.0825964	0.0825171	0.0824273	0.0823236	0.0822178	0.08212	0.0820576	0.0820385	0.0820726	0.082177	0.0823788	0.0826544	0.0830348	0.0835397
51.92	0.0706512	0.0654308	0.0696606	0.0698188	0.0702668	0.0710059	0.0721009	0.0731529	0.0741801	0.0749048	0.0756217	0.076361	0.0769971	0.0774998	0.0778953	0.078198	0.0784339	0.0786131	0.0787805	0.0789482	0.0790839	0.0792287	0.079375	0.079503	0.079623	0.0796963	0.0797489	0.0797619	0.0797409	0.0797004	0.0796284	0.0795456	0.0794386	0.0793301	0.079218	0.0791164	0.0790127	0.0789123	0.0788085	0.0787167	0.0786462	0.0786199	0.0786315	0.078679	0.0787948	0.078979	0.0792207	0.0795654	0.0800343
50.87	0.0664078	0.0621903	0.0662042	0.0665458	0.0671889	0.0680807	0.069117	0.0701433	0.0710511	0.0717298	0.0723844	0.0730434	0.0735239	0.0739284	0.0742544	0.0745236	0.0747703	0.074941	0.0750923	0.0751994	0.075289	0.0753645	0.0754396	0.0755025	0.0755581	0.0756049	0.075625	0.0756171	0.075578	0.0755172	0.0754357	0.0753493	0.0752601	0.0751718	0.075082	0.0750053	0.0749314	0.0748581	0.074791	0.0747197	0.0746608	0.0746236	0.0746197	0.0746475	0.0747281	0.074861	0.0750611	0.0753416	0.0757385
49.15	0.0740182	0.0684473	0.0727045	0.0726623	0.0732929	0.0741407	0.0751253	0.07613	0.0770799	0.0776912	0.0784126	0.0791671	0.0798185	0.0803715	0.0807635	0.0810632	0.0813243	0.0815245	0.0817219	0.0818984	0.0820632	0.0822421	0.0824535	0.0826581	0.0828459	0.0830003	0.0831042	0.0832051	0.0832449	0.083246	0.0832223	0.0831701	0.0830987	0.0830215	0.0829516	0.0828744	0.0827969	0.0827363	0.0826884	0.0826655	0.0826664	0.0827014	0.0827741	0.0829171	0.0831345	0.0834409	0.0838403	0.0843724	0.0850848
47.02	0.0719735	0.0661265	0.0705352	0.070648	0.0714314	0.0726044	0.0739816	0.0753762	0.0767666	0.077789	0.0788409	0.0798744	0.0807794	0.0815733	0.0821891	0.082662	0.0830856	0.0834115	0.0836931	0.0839464	0.0841566	0.0843936	0.0846444	0.0848907	0.0851324	0.0853343	0.0854813	0.0856017	0.0856644	0.0856818	0.0856644	0.0856136	0.0855462	0.0854732	0.0854181	0.085363	0.0853131	0.0852816	0.0852569	0.0852568	0.0852888	0.0853589	0.0854717	0.085657	0.0859339	0.0863071	0.0867832	0.0874114	0.0882411
49	0.0774197	0.0714399	0.076013	0.0759565	0.0764204	0.0772646	0.0783558	0.0794694	0.0805544	0.0813294	0.0822309	0.0831479	0.0839436	0.0846725	0.0852688	0.0857665	0.0861947	0.0865573	0.0868862	0.0872122	0.0875068	0.0878133	0.088136	0.0884568	0.0887757	0.089065	0.0893045	0.0895201	0.0896856	0.089799	0.0899031	0.0899728	0.0900227	0.0900541	0.0900875	0.090113	0.0901159	0.0901226	0.0901267	0.0901525	0.0902147	0.0903366	0.0905086	0.0907803	0.0911551	0.0916376	0.0922383	0.0929965	0.0939641
39.66	0.0796836	0.0741443	0.0793621	0.0800894	0.0813547	0.0829355	0.0846663	0.0864671	0.088148	0.0893212	0.0907699	0.0921576	0.0933007	0.0942057	0.0949702	0.095643	0.0962479	0.0968753	0.0975457	0.0982436	0.0990185	0.0998455	0.100683	0.101471	0.102144	0.10265	0.103282	0.103856	0.104392	0.104887	0.105339	0.105751	0.106124	0.10646	0.106742	0.106981	0.107179	0.107325	0.107447	0.107573	0.107744	0.108032	0.108463	0.109068	0.109887	0.110949	0.112274	0.113884	0.115807
54.73	0.0597444	0.0554848	0.0593214	0.0596302	0.0603622	0.0611856	0.0622152	0.0633514	0.0643881	0.0650329	0.0658347	0.0665923	0.0671591	0.0676608	0.0680287	0.0683483	0.0686089	0.0688466	0.0690719	0.0693131	0.0695603	0.0698289	0.0701207	0.0703988	0.070633	0.0708	0.0710346	0.0712335	0.0714019	0.0715423	0.0716469	0.0717189	0.0717765	0.0718248	0.0718611	0.0719034	0.071937	0.0719713	0.0720134	0.072072	0.0721631	0.0723018	0.0725047	0.0727863	0.0731651	0.0736646	0.0742998	0.0750928	0.0760831
37.97	0.0714058	0.0659487	0.0705234	0.0707341	0.0713293	0.0723426	0.0736716	0.0750048	0.0763349	0.0772789	0.0783619	0.0793413	0.0801942	0.080954	0.0815643	0.0820635	0.0825051	0.0828591	0.0832091	0.0835413	0.0838453	0.0841744	0.084555	0.0849675	0.0853786	0.0857771	0.0861529	0.0864914	0.0867551	0.0869738	0.0871153	0.0872055	0.087254	0.0872719	0.0872889	0.0873064	0.0873329	0.0873868	0.0874801	0.0876121	0.0878034	0.0880747	0.0884416	0.0889567	0.0896427	0.0905485	0.0917107	0.0931828	0.0950486
51.27	0.0540168	0.0500076	0.0534638	0.0536907	0.0543567	0.0552026	0.0562179	0.0572905	0.0583232	0.0589853	0.0598361	0.0606638	0.0613102	0.0618811	0.0623306	0.0627242	0.0630295	0.0632491	0.0634411	0.0636368	0.063825	0.064007	0.0642091	0.0644146	0.0646009	0.0647037	0.0648553	0.0649628	0.0650299	0.0650761	0.0650896	0.0650963	0.0650916	0.0650892	0.0650877	0.0650927	0.0651079	0.0651359	0.0651702	0.0652131	0.0652682	0.0653576	0.0654812	0.0656482	0.0658757	0.0661829	0.0665644	0.0670621	0.0677003
55.51	0.0679054	0.0627403	0.0670344	0.0671646	0.0675414	0.0683911	0.069551	0.0707096	0.0718386	0.0726597	0.0735722	0.0744068	0.075091	0.0757311	0.0762281	0.0766731	0.0770508	0.0773674	0.0776489	0.0778816	0.0780739	0.0782521	0.07845	0.0786342	0.078783	0.0789301	0.0790758	0.0792016	0.0792868	0.0793518	0.0793734	0.0793737	0.0793689	0.0793467	0.0793235	0.0793087	0.0792864	0.079274	0.0792708	0.0792926	0.0793204	0.0793787	0.0794588	0.0795862	0.0797633	0.0800058	0.0803273	0.0807547	0.0813134
42.77	0.0791087	0.0736712	0.0785913	0.079157	0.0802082	0.0817491	0.0834082	0.0850147	0.0865682	0.0875582	0.0886914	0.0900006	0.0909206	0.0915514	0.092003	0.0923382	0.0926212	0.0929234	0.0932312	0.0935763	0.0939758	0.0944418	0.094982	0.0954896	0.0959117	0.0959992	0.0962197	0.0964873	0.0966441	0.0967237	0.0967649	0.0967634	0.0967399	0.0967272	0.0967289	0.0967338	0.0967493	0.0967807	0.0968241	0.0968833	0.0969656	0.0970974	0.0972971	0.0975731	0.0979619	0.098478	0.0991458	0.100004	0.101106
43.17	0.073178	0.0679396	0.0727933	0.0734986	0.0747447	0.0765006	0.0782752	0.0802713	0.0820246	0.083194	0.0845869	0.0859184	0.0869672	0.0877358	0.0883071	0.0887392	0.089106	0.0894801	0.0898717	0.0903108	0.0908225	0.0913421	0.0918623	0.0923272	0.0926975	0.0928351	0.093126	0.0933985	0.0936074	0.0937786	0.0938938	0.0939712	0.0940097	0.0940304	0.0940325	0.094034	0.0940225	0.0940223	0.0940429	0.0940958	0.094195	0.0943547	0.0945851	0.094919	0.0953706	0.0959703	0.0967451	0.0977463	0.0990291
52.75	0.0841209	0.0776998	0.0827166	0.0832231	0.0842766	0.0857801	0.0874835	0.0892076	0.0908499	0.0920569	0.0933976	0.0948294	0.0959359	0.0968765	0.0976136	0.0982214	0.0988076	0.0994218	0.100019	0.100649	0.101311	0.102061	0.102831	0.103556	0.104206	0.10466	0.105129	0.105567	0.105896	0.106154	0.106354	0.106494	0.10662	0.106743	0.106873	0.10699	0.107116	0.107245	0.107376	0.107497	0.107644	0.107834	0.108087	0.108433	0.108894	0.109508	0.110297	0.111288	0.112522
51.37	0.0919904	0.0856511	0.091527	0.0921127	0.0932362	0.0945487	0.0960848	0.0975971	0.0989737	0.100072	0.101062	0.102181	0.103081	0.10379	0.104362	0.104832	0.105194	0.105429	0.105612	0.10575	0.105863	0.105956	0.106049	0.106129	0.106226	0.106282	0.106246	0.106232	0.106145	0.106031	0.10587	0.105698	0.105529	0.10537	0.10522	0.105083	0.104965	0.104857	0.104759	0.104671	0.104607	0.104563	0.104565	0.104623	0.104747	0.104953	0.105235	0.105637	0.106201
47.41	0.0756817	0.070029	0.0746448	0.0748109	0.0757388	0.0770315	0.0783873	0.0798905	0.0811595	0.0819613	0.0829821	0.0839985	0.0847891	0.0853093	0.0856363	0.0858767	0.0861122	0.0863668	0.0866601	0.0870132	0.0874424	0.0878583	0.0882665	0.0885749	0.0887717	0.0887262	0.0888753	0.0890121	0.0891132	0.0891788	0.0892109	0.089223	0.0892111	0.0891925	0.0891581	0.0891331	0.0890915	0.0890539	0.08903	0.0890211	0.0890488	0.0890983	0.0891819	0.0893155	0.0895138	0.0897781	0.090127	0.0905982	0.0912133
48.1	0.0634623	0.0591877	0.0631488	0.0635636	0.0642983	0.0652765	0.0664493	0.0676542	0.0687554	0.069639	0.0705428	0.0714121	0.0721259	0.0727362	0.0732496	0.0736962	0.0740893	0.0743992	0.0746778	0.0749072	0.0751008	0.0752614	0.0754046	0.0755296	0.0756285	0.0757182	0.0757778	0.0758067	0.0758074	0.075777	0.0757239	0.075661	0.0755971	0.0755227	0.075454	0.0753984	0.0753409	0.0752821	0.0752281	0.0751707	0.0751275	0.0751151	0.0751449	0.0752167	0.0753498	0.0755526	0.0758232	0.0761893	0.0766985
49.25	0.0761981	0.0698966	0.074075	0.073791	0.0742909	0.0752285	0.0761345	0.0773477	0.0783008	0.078797	0.0795374	0.0803498	0.0809459	0.0812887	0.0815041	0.0816181	0.081732	0.0818687	0.0820532	0.082303	0.0825986	0.0828924	0.0832122	0.0834766	0.0836588	0.0836198	0.0837347	0.0838597	0.0839296	0.083983	0.0840072	0.084005	0.0839885	0.0839624	0.0839335	0.0839105	0.0838754	0.0838564	0.0838531	0.083878	0.0839229	0.0839921	0.0841006	0.0842594	0.0844764	0.0847695	0.0851669	0.0856891	0.0863595
53.12	0.0644061	0.0595814	0.0634832	0.0635573	0.064119	0.0649268	0.0658527	0.0668682	0.0677859	0.0681511	0.0687626	0.0694319	0.0698837	0.0702349	0.070453	0.0705845	0.0706779	0.0707941	0.070943	0.0710998	0.0712956	0.0715151	0.0717498	0.0719641	0.0721182	0.0720821	0.0722023	0.0723029	0.0723718	0.0724318	0.0724547	0.0724579	0.0724425	0.0724064	0.0723638	0.0723321	0.0723063	0.0722568	0.0722043	0.072147	0.0721029	0.0720951	0.0721207	0.0722025	0.0723538	0.0725932	0.0729006	0.0733092	0.0738372
52.5	0.0629302	0.058632	0.0624822	0.0626553	0.0631128	0.063797	0.064584	0.0653686	0.0660479	0.0664838	0.0669191	0.0673663	0.0676598	0.0678819	0.0680657	0.0682109	0.0683281	0.0683885	0.0684674	0.0685175	0.0685587	0.0685958	0.0686285	0.0686571	0.0686841	0.0687101	0.0687205	0.0687124	0.0686849	0.0686288	0.0685629	0.0684841	0.0684003	0.0683124	0.0682287	0.068154	0.0680823	0.0680116	0.0679493	0.0678872	0.067843	0.0678322	0.067865	0.0679427	0.0680749	0.0682735	0.0685265	0.0688621	0.0693214
48.79	0.0725998	0.0671134	0.0712482	0.0712096	0.0717397	0.0725374	0.0734835	0.0743141	0.0751008	0.0755606	0.0761114	0.07671	0.0771886	0.0776004	0.0778831	0.0780829	0.0782327	0.0783136	0.0783796	0.0784429	0.0784792	0.0785308	0.0786114	0.0786639	0.0787222	0.0787404	0.0787194	0.0787077	0.0786518	0.078584	0.0785075	0.0784144	0.0783128	0.0781988	0.0780957	0.0779775	0.077859	0.0777497	0.0776511	0.0775664	0.0775107	0.0774859	0.0774909	0.0775469	0.0776483	0.0778106	0.0780333	0.0783428	0.0787723
48.45	0.0683182	0.0631633	0.0671085	0.0670628	0.067546	0.0684552	0.069486	0.0705298	0.0714997	0.0721522	0.0728243	0.0735448	0.0741168	0.074603	0.0749762	0.0752717	0.0755245	0.0756926	0.0758463	0.075979	0.0760705	0.0761645	0.0762645	0.07635	0.0764162	0.0764436	0.0764535	0.0764378	0.0764016	0.076345	0.0762683	0.0761815	0.0760828	0.0759847	0.0758799	0.0757957	0.075713	0.0756355	0.0755718	0.0755223	0.0754906	0.0754933	0.0755459	0.0756499	0.0758228	0.0760628	0.0763768	0.0768064	0.0773844
56.68	0.0651071	0.0606603	0.0647561	0.0650723	0.0657969	0.0666704	0.0677452	0.0688605	0.0698903	0.0704732	0.07126	0.0719901	0.0725179	0.0729438	0.0732443	0.0734846	0.073676	0.0738495	0.0740239	0.0741864	0.074367	0.0745753	0.0747983	0.0750178	0.0751923	0.0752849	0.0754623	0.0756087	0.0757099	0.0757942	0.0758404	0.0758565	0.0758518	0.0758422	0.0758181	0.0757905	0.0757681	0.0757502	0.0757419	0.0757564	0.0758008	0.0759014	0.0760663	0.0763144	0.0766547	0.0771122	0.0776914	0.0784187	0.0793236
53.3	0.0667611	0.061417	0.0650899	0.0647679	0.0647882	0.0651661	0.0656671	0.0662741	0.0668388	0.0670919	0.067428	0.0678814	0.0681571	0.0683468	0.0684251	0.06848	0.0685014	0.0684981	0.0685388	0.0685956	0.0686765	0.0688062	0.0689632	0.0691211	0.0692612	0.069246	0.0692899	0.0693672	0.0694103	0.069426	0.0694194	0.0693919	0.0693531	0.0693066	0.0692569	0.06922	0.0692052	0.0691876	0.0691724	0.0691563	0.0691481	0.0691663	0.0692279	0.0693407	0.0695372	0.0698276	0.0702023	0.0706883	0.0713248
55.8	0.0723284	0.0662423	0.070207	0.0699202	0.0703177	0.0711171	0.0720315	0.0731696	0.0741063	0.0745993	0.0753991	0.0762485	0.0768436	0.0772387	0.077469	0.077609	0.07773	0.0779309	0.0781437	0.0784258	0.0787829	0.0791308	0.0794769	0.0797387	0.0798731	0.079808	0.0799029	0.0799757	0.0800239	0.080051	0.0800522	0.0800397	0.0800121	0.0799835	0.0799391	0.0799113	0.0798714	0.0798349	0.0798187	0.079813	0.0798277	0.0798588	0.0799151	0.0799902	0.0801124	0.0802736	0.0804922	0.0807822	0.08116
54.41	0.0802804	0.0750824	0.0799186	0.0803045	0.0809767	0.0819369	0.0830205	0.0842514	0.0852488	0.0858469	0.086681	0.0874584	0.0879909	0.0882695	0.0884209	0.0885274	0.0886274	0.0887351	0.0889045	0.0891115	0.0893714	0.0896589	0.0899715	0.090219	0.0903146	0.0902577	0.0903279	0.0903529	0.0903296	0.0902761	0.0901993	0.0901156	0.0900325	0.0899554	0.0898946	0.0898436	0.0897974	0.0897617	0.0897394	0.0897141	0.0897128	0.0897294	0.089775	0.0898606	0.0899882	0.0901823	0.0904589	0.0908273	0.0913192
57.68	0.067775	0.0625089	0.0663627	0.0662432	0.0665144	0.067004	0.0676481	0.0683958	0.0690981	0.0696748	0.0701957	0.0707954	0.0712921	0.0716852	0.0719935	0.0722295	0.0723982	0.0725173	0.0725976	0.0726671	0.0727297	0.072787	0.0728738	0.072957	0.0730448	0.073105	0.0731083	0.0731527	0.0731592	0.0731472	0.0731054	0.0730617	0.0730055	0.0729604	0.0729179	0.0728852	0.072863	0.072844	0.0728304	0.0728147	0.0728033	0.0727999	0.0728149	0.0728592	0.0729416	0.0730735	0.0732614	0.0735118	0.0738585
53.65	0.0674537	0.0625003	0.0666009	0.0665902	0.0671554	0.0680534	0.0690717	0.0701174	0.0710767	0.07173	0.0723906	0.0730548	0.0735991	0.0740343	0.0743678	0.0746495	0.0748809	0.0750338	0.0751663	0.0752683	0.0753099	0.0753598	0.0754026	0.0754286	0.0754391	0.0754196	0.075393	0.0753386	0.0752726	0.0751885	0.0750886	0.074988	0.0748822	0.0747737	0.0746595	0.074558	0.0744592	0.0743728	0.0742847	0.0742057	0.0741448	0.0741173	0.0741367	0.0741937	0.074307	0.0744639	0.074663	0.0749484	0.0753456
51.91	0.0671831	0.0617001	0.0654431	0.0650237	0.0652589	0.0658864	0.066641	0.0674148	0.0681066	0.0685014	0.0688996	0.0693418	0.0696847	0.0699518	0.0701405	0.070313	0.0704516	0.0705069	0.0705642	0.0706078	0.0706247	0.0706458	0.0706645	0.0706863	0.0706788	0.0706449	0.0706043	0.0705489	0.0704755	0.0703966	0.0703129	0.0702279	0.0701315	0.0700346	0.0699349	0.0698459	0.0697544	0.0696687	0.0695855	0.0695131	0.0694581	0.0694261	0.0694403	0.0694939	0.0695988	0.0697502	0.069948	0.0702254	0.0706079
51.6	0.0714555	0.0663149	0.0707783	0.0711764	0.0720955	0.073387	0.0747043	0.0760549	0.0773276	0.0780249	0.0789197	0.0797816	0.0804219	0.0808948	0.0812248	0.0814485	0.0816157	0.0817893	0.0819978	0.0822198	0.0824773	0.0827881	0.0831213	0.0834294	0.0836581	0.0836859	0.0838592	0.0839889	0.0840885	0.0841509	0.0841759	0.0841844	0.0841877	0.0841697	0.0841388	0.0841243	0.0841039	0.0840797	0.0840444	0.0840138	0.0839969	0.0840308	0.0841178	0.0842728	0.0845196	0.0848916	0.0853809	0.0860226	0.0868541
57.89	0.0650708	0.0608821	0.0650373	0.0654523	0.0661897	0.0671403	0.0682611	0.0694066	0.0704423	0.071299	0.072123	0.0729651	0.0735995	0.0741222	0.0745943	0.0750096	0.0753825	0.075661	0.0759217	0.0761511	0.0763331	0.076491	0.0766396	0.0767714	0.0768888	0.076988	0.0770541	0.077097	0.0771022	0.0770718	0.077024	0.0769694	0.0769115	0.0768379	0.0767662	0.0767013	0.0766339	0.0765604	0.0764912	0.0764184	0.0763621	0.0763422	0.0763643	0.0764375	0.0765742	0.0767778	0.07704	0.0773828	0.0778583
52.79	0.0705446	0.0661464	0.0704792	0.070888	0.0715332	0.0724005	0.0734634	0.0744842	0.0753429	0.0759734	0.076541	0.0771253	0.0775207	0.077822	0.0780755	0.0782924	0.07848	0.0785991	0.0787322	0.0788499	0.0789242	0.078995	0.079078	0.0791524	0.0792268	0.0792881	0.0793351	0.0793599	0.0793527	0.0793043	0.0792426	0.0791734	0.0790934	0.0790108	0.0789253	0.07885	0.0787731	0.0787012	0.0786323	0.0785659	0.0785268	0.0785345	0.0786034	0.0787392	0.0789584	0.0792732	0.079689	0.0802391	0.0809761
52.64	0.0655405	0.0614563	0.0656438	0.0661372	0.0669212	0.0679881	0.0692304	0.0704744	0.0715837	0.0724947	0.0733702	0.0741962	0.0748452	0.0753683	0.0758182	0.0761974	0.0765349	0.0767811	0.0770077	0.0772018	0.0773507	0.0774824	0.0776152	0.0777198	0.0778164	0.0778963	0.0779487	0.077976	0.077966	0.0779214	0.0778553	0.0777854	0.0777099	0.077632	0.0775567	0.077492	0.07743	0.0773635	0.0772989	0.0772353	0.077189	0.0771775	0.0772115	0.0772976	0.0774464	0.0776659	0.0779476	0.0783258	0.0788421
44.48	0.0757146	0.0702619	0.0747295	0.0748711	0.0755569	0.0765233	0.0776789	0.0787548	0.0797823	0.0804098	0.0810904	0.08178	0.0823475	0.0828336	0.0831735	0.0834253	0.0836244	0.0837365	0.0838709	0.0839645	0.0840345	0.0841242	0.0842461	0.0843667	0.0844887	0.0845787	0.0846249	0.0846657	0.0846606	0.0846216	0.0845698	0.0844933	0.084391	0.0842763	0.0841881	0.084089	0.0839858	0.0839024	0.0838189	0.0837657	0.0837415	0.0837552	0.0838071	0.083919	0.0840922	0.0843358	0.0846624	0.0850971	0.085688
54.86	0.0738014	0.0682783	0.0725384	0.0725272	0.0730732	0.0739408	0.0749786	0.0760862	0.0770795	0.0777874	0.0786202	0.0794208	0.0800255	0.0805525	0.0809478	0.0812363	0.081496	0.0816643	0.081819	0.0819719	0.0820657	0.0821805	0.0823023	0.0824317	0.0825583	0.0826442	0.0826909	0.0827335	0.0827156	0.0826682	0.0825999	0.0825045	0.0823758	0.0822412	0.082117	0.0819839	0.081854	0.081741	0.0816259	0.0815435	0.0814953	0.0814874	0.0815194	0.0816145	0.081769	0.081997	0.0822964	0.082698	0.0832494
46.74	0.0708818	0.0655928	0.0698431	0.0700956	0.0708569	0.0720629	0.0734241	0.0747564	0.0760762	0.0769561	0.077944	0.0790733	0.0798995	0.0805425	0.081023	0.081374	0.0816718	0.0819472	0.0821836	0.0824182	0.0826793	0.0829811	0.0833232	0.0836468	0.0839348	0.0839978	0.084106	0.0842624	0.0843259	0.0843346	0.0843198	0.0842632	0.08418	0.0841168	0.0840666	0.0840109	0.0839669	0.0839323	0.0839029	0.0838878	0.0838909	0.0839276	0.0840134	0.0841484	0.0843573	0.0846492	0.0850394	0.0855491	0.086209
45.63	0.067928	0.063492	0.0678019	0.0682296	0.0689943	0.0700153	0.071286	0.0725107	0.0736424	0.074576	0.0754758	0.0763391	0.0770152	0.077572	0.0780259	0.078409	0.0787324	0.0789722	0.0791965	0.0794	0.0795869	0.0797852	0.0799947	0.0801952	0.0803812	0.0805578	0.0806867	0.0807803	0.0808195	0.080814	0.0807693	0.0807111	0.0806415	0.0805674	0.0805006	0.0804469	0.0803911	0.0803337	0.0802852	0.0802465	0.0802452	0.080305	0.0804441	0.0806823	0.0810429	0.0815497	0.0822114	0.0830762	0.0842247
53.07	0.0722885	0.0667831	0.0712782	0.07116	0.0715802	0.0724023	0.073331	0.0743547	0.0753272	0.0760374	0.076751	0.077474	0.0780524	0.0785398	0.0789547	0.0792958	0.0795989	0.0798557	0.080082	0.0802635	0.0804195	0.0805645	0.0807192	0.0808641	0.0810088	0.0811517	0.0812709	0.0813869	0.0814738	0.0815366	0.0815664	0.0815723	0.0815629	0.0815429	0.0815246	0.0814986	0.0814663	0.0814299	0.0814109	0.081405	0.0814469	0.0815542	0.0817387	0.0820144	0.0824044	0.082928	0.0835851	0.0844226	0.085495
51.87	0.0704851	0.0648749	0.0692036	0.0695548	0.0703093	0.0715948	0.0733447	0.0750949	0.076624	0.0776371	0.0789678	0.0803737	0.0815633	0.0825981	0.0833526	0.0839345	0.0843618	0.0847725	0.0852394	0.0856661	0.0861967	0.0867333	0.0873397	0.0878946	0.0883229	0.0885348	0.0887719	0.0889598	0.0891582	0.0893296	0.0894522	0.0895732	0.0896511	0.0897403	0.0897924	0.0898475	0.0898842	0.089902	0.0899309	0.0899564	0.0900052	0.0900713	0.0901665	0.0903055	0.0905288	0.0908244	0.0912143	0.0917469	0.0924078
43.75	0.0845045	0.0784411	0.0837755	0.0840975	0.0850696	0.0862368	0.0875641	0.089033	0.0902166	0.0908268	0.09177	0.0925849	0.0931387	0.0934132	0.0934854	0.0935092	0.093545	0.0936452	0.0938539	0.0941845	0.0946452	0.0951894	0.0957735	0.0963171	0.0966967	0.0969336	0.0973371	0.0976526	0.0979105	0.0980851	0.0981649	0.0982007	0.0981961	0.098169	0.098147	0.0981458	0.0981468	0.0981736	0.0982309	0.0983259	0.0984839	0.0987169	0.0990604	0.0995382	0.10022	0.101147	0.102371	0.10394	0.105934
50.95	0.0757982	0.07041	0.0749843	0.0754645	0.0763987	0.077674	0.0789968	0.0804229	0.081691	0.0824364	0.083404	0.0843568	0.0850577	0.085527	0.0858459	0.0860587	0.0862166	0.0864021	0.0866516	0.0869453	0.0872827	0.0876659	0.0880593	0.0883819	0.0885703	0.0886044	0.0887945	0.088941	0.0890501	0.0891329	0.0891705	0.0891858	0.0891828	0.0891659	0.0891438	0.0891277	0.089114	0.0890751	0.0890157	0.0889426	0.088881	0.0888748	0.0889309	0.089077	0.089339	0.089743	0.0902871	0.0909945	0.0918873
53.09	0.070564	0.065633	0.0699652	0.0704254	0.0712095	0.0721065	0.0731879	0.0743426	0.0753511	0.0760701	0.0769059	0.0776865	0.0782901	0.0788291	0.0792279	0.0795342	0.0797872	0.0799677	0.0801153	0.0801966	0.0802686	0.0803373	0.0804138	0.0804866	0.0805539	0.0806049	0.0806442	0.0806567	0.0806286	0.080582	0.0805018	0.0804118	0.0803068	0.0802136	0.0801163	0.080028	0.079945	0.0798663	0.0797938	0.0797397	0.079701	0.0796911	0.0797139	0.0797902	0.0799168	0.0801053	0.0803706	0.0807334	0.0812074
59.16	0.0694157	0.0645338	0.0686809	0.068951	0.0695859	0.0704027	0.0713711	0.072502	0.0734295	0.0740479	0.0748535	0.0756269	0.0761794	0.0765262	0.0767847	0.0769645	0.0771315	0.077275	0.0774513	0.0776152	0.0778209	0.0780157	0.0782266	0.0783886	0.0784429	0.0783839	0.0784132	0.078418	0.0783897	0.0783446	0.0782722	0.0781802	0.0780917	0.0780064	0.0779268	0.0778548	0.0777894	0.0777324	0.0776935	0.0776509	0.0776339	0.0776303	0.0776454	0.077688	0.0777585	0.0778772	0.0780401	0.0782659	0.0785777
63.29	0.059411	0.0544848	0.0577857	0.0575229	0.0575855	0.0579916	0.0585264	0.0591527	0.0597554	0.0600779	0.0604404	0.0609083	0.0612279	0.061468	0.0616383	0.0617729	0.0618651	0.061908	0.0619523	0.061987	0.0619944	0.0620352	0.0620889	0.0621482	0.0622111	0.0621725	0.0621395	0.062145	0.0621229	0.0620729	0.0620113	0.0619355	0.0618546	0.0617772	0.0617067	0.0616478	0.0616037	0.0615633	0.0615259	0.0614954	0.061464	0.0614485	0.0614598	0.061497	0.0615775	0.061712	0.061895	0.0621416	0.062484
56.95	0.0636306	0.0593844	0.0635103	0.0640422	0.0648441	0.0659416	0.0671831	0.0684768	0.0696701	0.0706986	0.0717474	0.0727896	0.0736269	0.0743608	0.0750041	0.0755665	0.076055	0.0764494	0.0767843	0.0770632	0.0773168	0.0775425	0.0777528	0.0779449	0.0781237	0.0782789	0.0784046	0.0784889	0.07853	0.0785344	0.078514	0.07848	0.0784427	0.0783934	0.0783495	0.0783241	0.0783067	0.0782843	0.0782753	0.0782646	0.0782648	0.07829	0.07834	0.0784234	0.0785541	0.0787451	0.0790106	0.0793688	0.0798487
49.93	0.0717482	0.0663506	0.0706131	0.0706797	0.0714348	0.07252	0.0738207	0.0752096	0.0764157	0.0772023	0.0781993	0.0791261	0.0798162	0.0803081	0.0806304	0.0808641	0.0810287	0.0811977	0.0814221	0.0816653	0.0819582	0.0822887	0.0826498	0.082967	0.0831883	0.083274	0.0834812	0.0836254	0.0837323	0.0837931	0.0838007	0.0837781	0.083731	0.0836685	0.0836115	0.0835691	0.0835316	0.0834859	0.0834363	0.0833845	0.0833537	0.0833781	0.0834784	0.0836747	0.083993	0.0844784	0.0851438	0.086019	0.0871343
51.81	0.0724221	0.0673512	0.0718703	0.0723298	0.073336	0.0746059	0.0760954	0.0776063	0.0789451	0.0797907	0.0808215	0.0818101	0.0825326	0.0829745	0.0832646	0.083472	0.0836047	0.0837494	0.0839263	0.0841464	0.0844373	0.0847467	0.0850665	0.0853319	0.085477	0.0854875	0.0856081	0.0856902	0.0857444	0.085771	0.0857511	0.0857231	0.0856656	0.0855953	0.0855241	0.0854773	0.0854295	0.0853694	0.0852985	0.0852165	0.0851416	0.0851081	0.0851143	0.0851927	0.0853598	0.0856483	0.0860558	0.0866043	0.0873111
44.33	0.0720242	0.0670041	0.071501	0.0716838	0.0723295	0.073378	0.0747422	0.0760834	0.0774374	0.0784088	0.0794212	0.0803255	0.0811083	0.0817971	0.082353	0.0828506	0.0832594	0.0836013	0.0839072	0.0841465	0.0843542	0.084566	0.0847789	0.0849704	0.0851189	0.0852521	0.0853764	0.085495	0.0855742	0.0856436	0.085663	0.0856652	0.085646	0.0856077	0.0855573	0.0855077	0.0854533	0.0854205	0.0854026	0.0854075	0.085419	0.0854625	0.085537	0.08566	0.0858316	0.0860722	0.0863895	0.0868079	0.0873607
48.55	0.0574872	0.0528606	0.056381	0.0564099	0.0569179	0.0576674	0.0586117	0.0597473	0.0607854	0.0614515	0.0622889	0.0631265	0.0637912	0.0644027	0.0648788	0.0652914	0.0656561	0.0659416	0.0662081	0.0664599	0.0667021	0.0669513	0.0672117	0.067461	0.0676888	0.067842	0.0680574	0.0682292	0.0683645	0.0684854	0.0685701	0.0686283	0.0686697	0.0686962	0.0687	0.0687022	0.0687045	0.0687071	0.0687234	0.0687566	0.068828	0.0689635	0.069177	0.0694823	0.0698917	0.070431	0.071106	0.071954	0.0730107
52.62	0.0657411	0.0620521	0.0664681	0.0672219	0.0681915	0.0693717	0.070712	0.0720947	0.073355	0.0745059	0.0756129	0.0766774	0.0775803	0.0783596	0.0790475	0.0796448	0.0801632	0.0806016	0.0809784	0.0812741	0.0815531	0.0817965	0.0820159	0.0822041	0.0823866	0.0825341	0.0826533	0.0827219	0.0827437	0.0827378	0.0827152	0.082683	0.0826462	0.0826047	0.08256	0.0825229	0.0824948	0.082455	0.0824183	0.0823811	0.0823598	0.0823547	0.0823801	0.0824313	0.0825235	0.0826689	0.0828796	0.0831642	0.0835448
48.87	0.0676302	0.0634766	0.067895	0.0683871	0.0693448	0.0707037	0.072115	0.073596	0.0750314	0.0762008	0.0773171	0.0783806	0.0792594	0.0799683	0.0806048	0.0811302	0.0815978	0.0819758	0.0823113	0.0826093	0.0828568	0.0830894	0.08332	0.0835297	0.0837375	0.0839099	0.0840583	0.084181	0.0842761	0.0843358	0.0843689	0.0843833	0.084378	0.0843596	0.0843416	0.0843194	0.0842848	0.0842521	0.0842267	0.084217	0.0842559	0.0843579	0.0845417	0.0848243	0.085224	0.0857687	0.0864584	0.0873346	0.0884612
51.26	0.0782817	0.073767	0.0783979	0.078918	0.079677	0.0805014	0.0814627	0.0825245	0.0833589	0.0838518	0.0844474	0.0850011	0.085342	0.085549	0.0856381	0.0856845	0.0857247	0.0857562	0.0858402	0.085953	0.0861373	0.0863492	0.0865751	0.0867203	0.0867654	0.0866706	0.0866763	0.0866718	0.0866171	0.0865642	0.0864687	0.0863727	0.0862742	0.0861836	0.0861084	0.0860388	0.0859783	0.0859333	0.0858859	0.08584	0.0858042	0.0857817	0.0857822	0.085815	0.0858827	0.0860166	0.0862177	0.0865032	0.0869041
39.57	0.0722915	0.066375	0.070979	0.0712578	0.072385	0.0740378	0.0758485	0.0779379	0.0798602	0.0813787	0.0830945	0.0848483	0.086299	0.0874724	0.0884357	0.0892722	0.0900419	0.0907765	0.091479	0.0922048	0.0929672	0.0937086	0.0944575	0.0951536	0.0957766	0.0962189	0.096756	0.0972743	0.0977292	0.0981339	0.0984682	0.0987573	0.099009	0.0992305	0.0994118	0.0995732	0.0997054	0.0998376	0.0999814	0.100153	0.100387	0.100698	0.10113	0.101713	0.102486	0.103476	0.104718	0.106285	0.108234
48.57	0.0664114	0.0614368	0.0655629	0.0656927	0.0662568	0.0669865	0.0679394	0.068999	0.0700394	0.070672	0.0715013	0.0722506	0.0728133	0.0732678	0.0735688	0.0738157	0.0740254	0.074212	0.0744053	0.074584	0.0747917	0.0750007	0.0752175	0.0754154	0.0755428	0.0756205	0.0757505	0.0758379	0.0758704	0.0758596	0.0758172	0.0757582	0.0756899	0.0756119	0.0755436	0.0754842	0.0754367	0.0753938	0.0753438	0.075299	0.075264	0.0752738	0.0753324	0.075463	0.0756738	0.0759869	0.076421	0.0769898	0.0777206
50.87	0.071897	0.0663611	0.0707525	0.0710379	0.0719217	0.0731442	0.0745309	0.0760774	0.077497	0.0784595	0.0796175	0.0807584	0.0816119	0.0822151	0.082629	0.0829373	0.08317	0.0834131	0.0837206	0.0840586	0.0844786	0.084921	0.0853634	0.0857315	0.0859588	0.0860669	0.0862731	0.0864251	0.086536	0.0865997	0.0866151	0.0866037	0.0865815	0.0865343	0.0864965	0.0864859	0.0864821	0.0864596	0.0864274	0.0863809	0.0863303	0.0863223	0.0863637	0.0864792	0.0866986	0.0870482	0.0875424	0.0881916	0.0890154
53.1	0.0771008	0.0719087	0.0764201	0.0766413	0.0772173	0.0779977	0.07892	0.0799141	0.0807999	0.081351	0.0820619	0.082758	0.0832361	0.0835567	0.0837653	0.0839243	0.0840712	0.0841989	0.0843679	0.0845564	0.0847786	0.0850099	0.0852386	0.0853931	0.0854418	0.0853584	0.0853847	0.0853933	0.0853693	0.0853366	0.0852738	0.0852079	0.0851351	0.0850688	0.0850066	0.0849501	0.0848999	0.0848548	0.0848146	0.0847747	0.0847446	0.0847344	0.0847446	0.0847867	0.0848556	0.08497	0.0851322	0.0853583	0.0856696
52.15	0.0617506	0.0582813	0.0621919	0.0626184	0.0634246	0.064405	0.0655193	0.0666578	0.0676799	0.0684235	0.0691161	0.0698015	0.0703235	0.0707744	0.0711348	0.0714413	0.0717236	0.0719442	0.0721486	0.0723115	0.0724391	0.0725681	0.0727182	0.0728598	0.0729972	0.0731173	0.0732147	0.0732788	0.0733176	0.0733194	0.0732979	0.0732568	0.0732088	0.0731622	0.07312	0.0730778	0.0730362	0.0729962	0.0729614	0.072931	0.0729263	0.0729591	0.0730403	0.0731759	0.073377	0.0736485	0.0739854	0.0744123	0.074972
57.44	0.0626849	0.0585051	0.0624766	0.0627302	0.0631754	0.0638518	0.0647157	0.0655697	0.0663384	0.0669447	0.0675684	0.0681952	0.0686523	0.0690239	0.0693558	0.0696493	0.0699114	0.0700951	0.0702632	0.0703928	0.0705029	0.0706013	0.0706864	0.0707605	0.0708318	0.0709003	0.0709445	0.0709655	0.0709585	0.0709265	0.0708735	0.0708155	0.0707572	0.0706905	0.0706256	0.0705694	0.0705215	0.0704703	0.0704294	0.0703826	0.0703536	0.0703453	0.0703648	0.0704165	0.0705109	0.0706583	0.0708609	0.0711368	0.0715171
55.09	0.081482	0.0763751	0.0811683	0.0816714	0.0823516	0.083267	0.0843634	0.0855371	0.0864519	0.0869101	0.0877178	0.0884411	0.0888701	0.0890642	0.089123	0.089151	0.089172	0.0892186	0.0893333	0.089481	0.0896872	0.0899331	0.0901956	0.0903738	0.090395	0.0902222	0.0902416	0.0902098	0.090154	0.0900715	0.0899658	0.0898533	0.0897393	0.0896319	0.089532	0.0894321	0.0893404	0.0892496	0.0891644	0.0890742	0.0890111	0.0889594	0.0889409	0.0889474	0.0889908	0.0890942	0.0892561	0.0894884	0.0898127
51.77	0.0731753	0.0682252	0.0726572	0.0729718	0.0735593	0.0744324	0.0754184	0.0765467	0.0775106	0.0781243	0.0789439	0.0796567	0.0801954	0.0805252	0.080761	0.0809572	0.0811139	0.0812523	0.0814309	0.0816268	0.0818492	0.082063	0.0823085	0.0825045	0.0826244	0.0826553	0.0827668	0.0828296	0.0828589	0.0828624	0.0828401	0.0828052	0.082767	0.0827258	0.0826929	0.0826674	0.0826446	0.0826232	0.0826112	0.0826031	0.0826214	0.0826577	0.0827395	0.0828685	0.0830555	0.0833192	0.0836616	0.0841014	0.0846754
59.04	0.061898	0.0579986	0.0621262	0.0626153	0.063471	0.0646437	0.0659761	0.0672866	0.0685191	0.0695597	0.0705894	0.0715892	0.0723901	0.0730588	0.0736366	0.0741146	0.0745211	0.0748464	0.0751384	0.0753755	0.0755714	0.0757222	0.0758604	0.0759538	0.0760222	0.0760737	0.076093	0.076083	0.0760415	0.0759736	0.075891	0.0757978	0.0756961	0.0755907	0.0754917	0.0754053	0.075317	0.0752259	0.075139	0.0750493	0.0749757	0.0749237	0.0749041	0.0749146	0.0749673	0.0750677	0.0752046	0.0753962	0.075679
48.24	0.0700005	0.0649406	0.06955	0.0699793	0.0709105	0.0722392	0.0737848	0.0753608	0.0769182	0.0781058	0.079326	0.0804222	0.0813306	0.0821834	0.0828635	0.0834323	0.0838907	0.0842739	0.0846435	0.0849405	0.0852034	0.0854635	0.085731	0.0860089	0.0862463	0.0864774	0.0866777	0.0868634	0.0870067	0.0871273	0.0871865	0.0872207	0.0872267	0.0872059	0.0871785	0.0871492	0.087114	0.0870908	0.0870909	0.0871175	0.0871705	0.0872778	0.0874377	0.0876852	0.0880251	0.0884909	0.089092	0.089866	0.0908686
50.23	0.0667435	0.0611464	0.0650437	0.0647719	0.0651573	0.0658963	0.0667343	0.0675675	0.0683679	0.0688834	0.069464	0.070044	0.0705013	0.0708596	0.07113	0.0713437	0.0715218	0.0716254	0.0717432	0.0718567	0.0719357	0.0720434	0.0721558	0.0722675	0.072369	0.0724372	0.0724888	0.0725246	0.0725294	0.0725067	0.0724626	0.0724027	0.0723261	0.072242	0.0721591	0.0720898	0.0720198	0.0719678	0.0719213	0.0718944	0.0718963	0.071941	0.0720483	0.0722265	0.0724988	0.0728713	0.0733585	0.074005	0.0748579
47.97	0.0737984	0.0687083	0.0733314	0.0738484	0.074916	0.07636	0.0778274	0.0795126	0.0810009	0.081984	0.0831333	0.0843205	0.0852284	0.0858792	0.0863377	0.0866996	0.0870405	0.0873685	0.0877161	0.0880907	0.088495	0.0889062	0.0893183	0.0896594	0.0899081	0.0900004	0.0902186	0.0904197	0.0905827	0.0907169	0.090804	0.0908558	0.0908849	0.0908971	0.090879	0.0908653	0.0908351	0.0908108	0.0908043	0.0908343	0.0908934	0.0910062	0.0911904	0.0914572	0.0918162	0.0922929	0.092908	0.0936973	0.0947004
59.14	0.0663547	0.0613608	0.0652097	0.0651578	0.0653817	0.0659248	0.0666299	0.0673953	0.0680886	0.0685154	0.0690176	0.0695782	0.0699439	0.0702059	0.0703875	0.0705308	0.0706217	0.0706868	0.0707501	0.0708251	0.0708976	0.0709996	0.0711105	0.0711936	0.0712368	0.0711794	0.0711592	0.0711688	0.0711401	0.0710901	0.0710242	0.0709457	0.0708651	0.0707823	0.0707141	0.0706565	0.0706179	0.0705839	0.0705499	0.070514	0.0704802	0.0704632	0.0704686	0.0705093	0.0705959	0.0707415	0.070946	0.0712221	0.0715876
61.59	0.060357	0.0557763	0.059504	0.0595899	0.0602542	0.0612117	0.0622706	0.0634006	0.0644667	0.0652577	0.0661256	0.0669852	0.0676882	0.0683069	0.0688205	0.0692596	0.0696395	0.0699404	0.0702125	0.0704419	0.0706291	0.0708111	0.0709805	0.0711368	0.0712753	0.0713814	0.0714634	0.0715165	0.0715535	0.0715642	0.071558	0.0715317	0.0714971	0.071458	0.0714189	0.0713963	0.0713785	0.0713748	0.0713729	0.0713755	0.071391	0.0714224	0.0714789	0.0715555	0.071673	0.0718263	0.0720304	0.0723032	0.0726551
43.55	0.064252	0.0584974	0.0622582	0.0619081	0.06253	0.0636279	0.0651775	0.0667038	0.0681761	0.0691213	0.0700995	0.0714706	0.0726634	0.0736681	0.0745134	0.0752211	0.075799	0.0762263	0.0766687	0.0770251	0.0773847	0.0777976	0.0782505	0.0787252	0.07923	0.0795145	0.0796963	0.0799662	0.0801305	0.0802469	0.0803316	0.0803752	0.0804086	0.0804363	0.0804524	0.0804863	0.0804929	0.080519	0.0805382	0.0805699	0.0806145	0.0807109	0.0808543	0.0810806	0.0813917	0.0818189	0.0823571	0.0830442	0.0839572
51.37	0.0620187	0.0583866	0.0623801	0.0628102	0.0636455	0.0646103	0.0657448	0.0670235	0.068298	0.0692527	0.0702005	0.0711154	0.0718901	0.0725508	0.0731093	0.0735421	0.073939	0.07427	0.0745499	0.0747919	0.0750045	0.0751957	0.0753997	0.0755847	0.075763	0.0759205	0.0760437	0.0761426	0.0762089	0.0762545	0.0762644	0.0762495	0.0762197	0.0761889	0.0761524	0.0761153	0.0760766	0.0760346	0.0759968	0.075964	0.0759637	0.0760128	0.0761237	0.0763044	0.0765666	0.0769288	0.0773879	0.077984	0.0787727
53.84	0.0708055	0.0655176	0.0697686	0.0699022	0.0704574	0.0713457	0.0724572	0.0735116	0.0743757	0.0748878	0.0756684	0.0764424	0.0769847	0.0773348	0.0775638	0.0777497	0.0778747	0.0780342	0.0782014	0.078425	0.0786918	0.0789972	0.0792753	0.079498	0.0795921	0.0795745	0.0796832	0.079733	0.079758	0.0797421	0.0796918	0.0796228	0.0795445	0.0794609	0.0793737	0.0792933	0.0792176	0.0791619	0.0791144	0.0790864	0.0790742	0.0790888	0.0791283	0.0792096	0.0793448	0.0795526	0.0798415	0.0802277	0.0807376
55.58	0.0767838	0.0711926	0.0757153	0.0759129	0.0765651	0.0775747	0.0787338	0.0798486	0.0807649	0.0812456	0.0820553	0.0828067	0.0833118	0.0835743	0.0837235	0.0838572	0.0839194	0.084028	0.0841462	0.0843497	0.0846028	0.0849093	0.085204	0.085438	0.0855303	0.0855129	0.0856173	0.0856486	0.0856462	0.085589	0.0855005	0.0853846	0.085269	0.0851496	0.0850337	0.0849258	0.0848272	0.0847509	0.0846866	0.0846427	0.0846201	0.084633	0.0846849	0.0847916	0.0849729	0.0852447	0.0856304	0.0861502	0.086838
58.92	0.0655125	0.0605916	0.0646494	0.0649114	0.0655467	0.0665246	0.0676483	0.0689277	0.0700632	0.0709156	0.0718958	0.0728075	0.0735419	0.0740948	0.0745565	0.0749612	0.0753019	0.0755941	0.075866	0.0761287	0.0764029	0.0766954	0.0770197	0.0773379	0.0776091	0.0778112	0.0780375	0.0781957	0.0782902	0.0783329	0.0783113	0.0782607	0.0781987	0.0781416	0.0780961	0.0780642	0.0780559	0.0780587	0.0780795	0.0781082	0.0781726	0.0782682	0.0784096	0.078622	0.078919	0.0793309	0.0798779	0.08059	0.0815076
59.93	0.0683872	0.063488	0.0674467	0.067615	0.0680142	0.0686454	0.0695205	0.0704982	0.0715041	0.0724147	0.0733335	0.0741967	0.0749803	0.075646	0.0762314	0.076708	0.0771135	0.0774269	0.0776614	0.0778501	0.078003	0.0781198	0.078236	0.0783168	0.0783889	0.0784419	0.078479	0.0784974	0.0784981	0.078467	0.0784118	0.0783498	0.0782874	0.0782174	0.0781557	0.0780823	0.0780124	0.0779434	0.0778799	0.0778141	0.0777595	0.0777259	0.0777176	0.0777479	0.0778282	0.0779617	0.0781484	0.0783931	0.0787245
58.54	0.062901	0.0584806	0.0625407	0.0627519	0.0635254	0.0646789	0.0659075	0.067272	0.0685737	0.069569	0.0705772	0.071573	0.0724266	0.0731229	0.0737519	0.0743179	0.0748097	0.0752305	0.0756013	0.075929	0.0762271	0.0765212	0.0768272	0.0771322	0.0774525	0.077762	0.0780452	0.0783003	0.0785181	0.0786925	0.0788316	0.0789373	0.0790172	0.0790792	0.0791264	0.07916	0.0791783	0.0792016	0.0792301	0.0792735	0.0793751	0.0795543	0.079832	0.0802194	0.0807381	0.0814079	0.0822372	0.0832714	0.0845803
57.47	0.0649418	0.0612367	0.0656245	0.066295	0.0674155	0.068773	0.0702487	0.0717714	0.0731915	0.0743295	0.0754513	0.0765291	0.0774473	0.0782048	0.0788523	0.079414	0.0799233	0.0803435	0.080709	0.0810317	0.0813065	0.0815649	0.0818218	0.0820567	0.0822795	0.0824822	0.0826484	0.0827775	0.0828696	0.0829152	0.0829317	0.0829181	0.0828968	0.0828743	0.0828557	0.0828334	0.0828079	0.0827833	0.0827672	0.0827689	0.0828009	0.0828837	0.0830223	0.0832364	0.083532	0.0839389	0.0844538	0.0851023	0.0859484
54.63	0.0747698	0.0695575	0.074124	0.0745843	0.0754113	0.0764272	0.0775609	0.0787523	0.0798086	0.0805043	0.0812671	0.0820273	0.0826677	0.0832423	0.0836847	0.0840079	0.0842781	0.0844774	0.0846474	0.0847631	0.0848559	0.0849888	0.0851573	0.0853051	0.0854478	0.08557	0.0856843	0.0857652	0.0858184	0.0858499	0.0858449	0.0858189	0.085778	0.0857431	0.0857051	0.0856569	0.0856062	0.085568	0.0855359	0.0855303	0.0855526	0.0856107	0.0857153	0.0858839	0.0861302	0.0864707	0.0869035	0.087479	0.0882217
60.77	0.0682734	0.0634614	0.0674933	0.0677394	0.0682371	0.0691254	0.0701302	0.0712559	0.0723053	0.0730666	0.0738626	0.0747702	0.0754612	0.0760328	0.0764493	0.0768113	0.0770944	0.0773301	0.0775503	0.0777593	0.0779526	0.0781445	0.078341	0.0785085	0.0786286	0.0786311	0.0786515	0.0787222	0.078754	0.0787616	0.0787469	0.0787113	0.0786674	0.0786094	0.0785612	0.0785216	0.078503	0.0784792	0.0784463	0.0784164	0.0783821	0.0783617	0.0783678	0.0784038	0.0784895	0.0786385	0.0788422	0.0791115	0.0794694
56.05	0.0707653	0.0654758	0.0694954	0.0693009	0.0696248	0.0703455	0.0711432	0.0719936	0.0727834	0.0733009	0.0738197	0.0743976	0.0748678	0.0752738	0.075569	0.075834	0.0760563	0.0762175	0.0763716	0.0764998	0.0765803	0.076649	0.0767239	0.0767843	0.0768286	0.0768408	0.0768321	0.0768122	0.0767727	0.0767357	0.0766749	0.0766198	0.0765548	0.0764815	0.076406	0.076334	0.07626	0.0761892	0.0761295	0.0760742	0.0760312	0.076025	0.0760494	0.0761096	0.0762201	0.0763713	0.0765558	0.0768089	0.0771566
55.68	0.058716	0.0546378	0.0582647	0.0583388	0.058912	0.059845	0.0608341	0.0619689	0.063046	0.0638509	0.0646775	0.0655211	0.066234	0.0668321	0.0673477	0.0678099	0.0682141	0.0685692	0.0688815	0.0691481	0.0693684	0.0695648	0.0697598	0.0699237	0.0700814	0.0702193	0.0703282	0.0704103	0.0704717	0.0705036	0.0705041	0.0704874	0.0704538	0.0704116	0.0703722	0.0703287	0.070288	0.0702475	0.0702076	0.0701709	0.0701574	0.0701722	0.0702291	0.0703245	0.0704676	0.0706717	0.0709192	0.0712465	0.0716802
51.1	0.0694019	0.0639971	0.0681739	0.0681155	0.0687472	0.0697526	0.0710033	0.0723055	0.073507	0.0744278	0.0753578	0.0763258	0.0771073	0.0778052	0.0783718	0.0788471	0.0792633	0.0795881	0.079864	0.0800866	0.0802408	0.0803937	0.0805315	0.0806536	0.0807343	0.0807737	0.0807905	0.0807826	0.0807385	0.08067	0.0805871	0.0804849	0.0803736	0.0802646	0.0801474	0.0800494	0.0799474	0.0798595	0.0797765	0.0797038	0.0796441	0.0796208	0.0796419	0.0797019	0.079826	0.0800099	0.080263	0.0806178	0.0810995
48.55	0.0606101	0.0560325	0.0601083	0.0605652	0.0613869	0.0624085	0.063625	0.0648589	0.0659391	0.0667501	0.0676521	0.0685434	0.0692823	0.0699254	0.0704323	0.0708091	0.0711388	0.0713856	0.0716139	0.0717861	0.0719014	0.0720264	0.0721677	0.072276	0.0723862	0.0724698	0.0725331	0.0725673	0.0725599	0.0725344	0.0724755	0.0723874	0.0722925	0.0722028	0.0721145	0.0720323	0.0719505	0.0718706	0.0717999	0.0717422	0.0716993	0.0716843	0.0717033	0.0717725	0.0718936	0.0720837	0.0723412	0.0726972	0.0731798
52.01	0.0822761	0.076214	0.0809884	0.081129	0.0817843	0.0829233	0.0841732	0.0856949	0.0868881	0.0875785	0.0885785	0.0895382	0.0902441	0.0906652	0.0909159	0.0910964	0.0912646	0.0914521	0.0916886	0.091975	0.092344	0.0927109	0.0930727	0.0933431	0.0934668	0.0933564	0.0934477	0.0935278	0.093557	0.0935574	0.0935216	0.0934692	0.0933972	0.0933253	0.0932502	0.0931816	0.093103	0.0930434	0.0929914	0.0929586	0.0929388	0.0929485	0.0929898	0.0930821	0.0932271	0.0934368	0.0937421	0.0941674	0.0947487
51.53	0.0599056	0.0558758	0.0596184	0.0598082	0.0603739	0.0612402	0.0621759	0.0632288	0.0642064	0.064882	0.0655973	0.0663071	0.066868	0.0673131	0.0676747	0.0679603	0.068208	0.0684074	0.0685923	0.0687563	0.0689064	0.0690622	0.0692501	0.0694248	0.0696022	0.0697665	0.0699042	0.0700113	0.0700771	0.0701012	0.070092	0.0700627	0.0700222	0.0699733	0.0699359	0.0699057	0.0698749	0.0698544	0.06984	0.069835	0.069866	0.069941	0.0700774	0.0702845	0.070585	0.0709979	0.0715274	0.0722078	0.0731005
45.49	0.0641442	0.0588631	0.0630469	0.0633814	0.0642835	0.0653801	0.0667306	0.0682396	0.0696414	0.0706465	0.0717208	0.0727725	0.0736353	0.0744247	0.0750612	0.0755786	0.0760283	0.0763749	0.0766761	0.0768866	0.0770695	0.0772726	0.0775125	0.077755	0.0780174	0.0782662	0.0784892	0.0786738	0.0788074	0.0788939	0.0789222	0.0789234	0.0788935	0.0788676	0.0788424	0.0788202	0.0787843	0.0787599	0.0787388	0.0787416	0.0787768	0.0788691	0.0790321	0.0792978	0.0796827	0.0802078	0.0808862	0.081769	0.082901
58.31	0.0715429	0.0664038	0.0704314	0.0703441	0.0705755	0.0710819	0.0716874	0.0723389	0.0728821	0.0731491	0.073525	0.0739473	0.0741582	0.0742608	0.0742499	0.0742271	0.0741656	0.0741075	0.0740747	0.0740822	0.0741129	0.0741705	0.0742464	0.0742866	0.0742489	0.0740944	0.0740248	0.0739807	0.0739168	0.0738391	0.0737489	0.0736533	0.0735482	0.0734427	0.0733459	0.0732659	0.0732012	0.0731244	0.0730409	0.072955	0.0728628	0.0727906	0.0727428	0.0727248	0.0727564	0.0728505	0.0729985	0.0732089	0.0734819
50.31	0.0579371	0.0538897	0.0576108	0.057889	0.0585583	0.059322	0.0603542	0.0615433	0.0626007	0.0633022	0.0641262	0.0648902	0.0655055	0.0660086	0.0664147	0.0667375	0.0670014	0.0671924	0.0673623	0.0674933	0.0676184	0.0677349	0.0678717	0.0680027	0.0681169	0.068162	0.0682579	0.0683245	0.0683482	0.0683503	0.0683341	0.0682985	0.0682539	0.0682105	0.0681688	0.0681334	0.0681073	0.0680796	0.0680632	0.0680506	0.0680508	0.0680799	0.0681485	0.0682638	0.0684311	0.0686695	0.068983	0.0693936	0.0699318
43.76	0.0667968	0.0614414	0.0654921	0.0655908	0.0661924	0.0670114	0.0680514	0.0691956	0.0702134	0.0709391	0.0717358	0.0725494	0.0732333	0.0738229	0.0743123	0.0746647	0.0749739	0.0752044	0.0754032	0.0755533	0.0756773	0.0758257	0.076036	0.0762521	0.076484	0.0766908	0.0768739	0.0770186	0.077115	0.0771736	0.0771833	0.0771581	0.0771105	0.0770698	0.0770218	0.0769738	0.0769162	0.0768651	0.0768235	0.0768104	0.0768423	0.0769401	0.077122	0.0774143	0.0778441	0.0784403	0.079223	0.0802577	0.0816014
46.77	0.0679664	0.0623578	0.0665131	0.0665001	0.0669873	0.0676795	0.0685639	0.0695689	0.0704178	0.0709713	0.0716141	0.072275	0.0727722	0.0732227	0.0735495	0.0738062	0.0740201	0.0741629	0.074277	0.0743265	0.0743658	0.074409	0.0744777	0.0745557	0.0746382	0.0747212	0.0747799	0.074811	0.074811	0.0747775	0.074708	0.074629	0.0745447	0.074464	0.0743879	0.0743081	0.0742292	0.0741632	0.0740937	0.0740412	0.0740147	0.0740251	0.0740782	0.0741969	0.0744016	0.0747018	0.075114	0.0756822	0.0764406
48.49	0.06731	0.0623562	0.0664523	0.0666327	0.0671638	0.0680185	0.0690068	0.0701359	0.0711154	0.0718022	0.0727025	0.0735382	0.0741403	0.0745416	0.0748163	0.075058	0.0752719	0.0754437	0.075631	0.0758338	0.0760594	0.0763203	0.0766097	0.0768606	0.0770423	0.077117	0.077277	0.0773789	0.0774289	0.0774331	0.0774003	0.0773521	0.0772974	0.0772397	0.0771942	0.0771534	0.077122	0.0771037	0.0770969	0.0770964	0.0771251	0.077186	0.0772928	0.0774577	0.0777007	0.0780422	0.0785051	0.0791171	0.0799211
51.45	0.0597497	0.0549227	0.0585135	0.0585502	0.059023	0.0597612	0.0606687	0.0616927	0.0627511	0.0636864	0.064315	0.0651189	0.0660321	0.0670795	0.0680549	0.0688931	0.0695827	0.0700333	0.0702675	0.0702707	0.070108	0.0698821	0.069701	0.0696485	0.0698749	0.0702312	0.0702737	0.0703341	0.0703367	0.0703331	0.0702964	0.0702395	0.0701589	0.0700949	0.0700159	0.0699048	0.0698014	0.0697438	0.0697426	0.0697912	0.0698961	0.0700292	0.0701757	0.0703396	0.0705067	0.0706851	0.070889	0.0711818	0.0716229
48.34	0.0683963	0.0631553	0.0673037	0.0673301	0.0679911	0.0689555	0.0700817	0.0713589	0.0724632	0.0730491	0.073928	0.074732	0.0753705	0.075806	0.076104	0.0763394	0.0765404	0.0767418	0.0769684	0.0772123	0.0775095	0.0778128	0.0781191	0.0783741	0.0785107	0.078545	0.0786852	0.0787671	0.0788065	0.0787987	0.0787408	0.0786671	0.0785733	0.078481	0.0783918	0.0783197	0.0782515	0.0781963	0.0781476	0.078109	0.0780857	0.0780739	0.0780936	0.0781389	0.0782488	0.0784251	0.0786887	0.0790504	0.0795353
50.05	0.0591291	0.0547611	0.0583807	0.0586084	0.059223	0.0600065	0.0609739	0.0620493	0.0630898	0.0637205	0.0645389	0.0653384	0.0659341	0.0664516	0.0668496	0.0671794	0.0674828	0.0677255	0.0679433	0.0681553	0.0683707	0.0685883	0.0688303	0.06906	0.0692413	0.0693393	0.0695151	0.0696527	0.0697559	0.069833	0.0698732	0.0698986	0.0699132	0.0699283	0.0699358	0.0699544	0.0699801	0.0700074	0.0700366	0.0700738	0.0701163	0.070195	0.0703051	0.0704625	0.0706689	0.0709523	0.0713011	0.0717519	0.0723157
51.81	0.0719335	0.0664163	0.0707761	0.0709986	0.0717506	0.0726479	0.0738005	0.0750126	0.0761844	0.0771324	0.078139	0.0791414	0.0800241	0.0807893	0.0813986	0.0818764	0.0822955	0.0826412	0.0829164	0.0831063	0.0832735	0.0834425	0.0836368	0.0837946	0.0839577	0.0841002	0.084205	0.084284	0.0843122	0.084312	0.0842762	0.0842288	0.0841653	0.0841167	0.0840676	0.0840149	0.0839628	0.0839131	0.0838678	0.0838379	0.0838253	0.0838433	0.0838947	0.0840055	0.0841783	0.0844188	0.0847537	0.0852052	0.0857879
54.11	0.0629207	0.0576893	0.0611733	0.0607993	0.0610299	0.0616398	0.0624266	0.0632514	0.0640601	0.0646353	0.0652531	0.0658998	0.0664561	0.066936	0.0673121	0.0676399	0.0679179	0.0681114	0.06829	0.068441	0.0685347	0.0686463	0.0687402	0.0688175	0.0688772	0.0689081	0.068912	0.0689026	0.068875	0.0688211	0.0687566	0.0686859	0.068604	0.068522	0.0684324	0.0683535	0.0682705	0.0681977	0.0681301	0.0680727	0.0680287	0.0680156	0.0680365	0.0680988	0.0682164	0.0683858	0.0686052	0.0689074	0.0693177
54.67	0.0657912	0.0609424	0.0648527	0.0649012	0.0653654	0.0663956	0.0674632	0.0686393	0.0697124	0.070502	0.071261	0.0721754	0.0728196	0.0732951	0.0736634	0.0739587	0.0741736	0.074358	0.0745127	0.0746721	0.0748608	0.075026	0.075202	0.0753832	0.0755247	0.0755309	0.0755293	0.0755777	0.0755802	0.0755228	0.0754381	0.075327	0.0752137	0.0750948	0.0749819	0.0748834	0.0747897	0.0747087	0.074635	0.074566	0.0745239	0.0745096	0.074536	0.0746135	0.0747655	0.0750008	0.075329	0.0757834	0.0763975
41	0.0705365	0.0648777	0.0692553	0.0695282	0.0705683	0.0719477	0.0736296	0.0753319	0.0769361	0.0779935	0.0793264	0.0806596	0.0816841	0.0824619	0.0830102	0.0833985	0.0837319	0.084048	0.0844353	0.0848492	0.0853436	0.0858673	0.086432	0.0869419	0.0873193	0.0875098	0.087844	0.0881134	0.0883349	0.0884922	0.0885909	0.0886386	0.0886533	0.088641	0.0886231	0.0886149	0.0886047	0.0885795	0.0885594	0.0885381	0.0885484	0.0886465	0.0888357	0.0891605	0.0896743	0.0903971	0.0913628	0.0926113	0.0942001
48.46	0.0745691	0.0691454	0.0735236	0.0737002	0.0744066	0.07547	0.076725	0.0779597	0.0789867	0.0795721	0.0804804	0.0813552	0.0819386	0.0822661	0.0824804	0.0826388	0.0827385	0.0828979	0.0830884	0.0833901	0.0837741	0.0842042	0.0846077	0.0849207	0.0850511	0.0850088	0.085156	0.0852277	0.0852585	0.0852389	0.0851814	0.0851027	0.0850179	0.0849306	0.0848528	0.084796	0.0847439	0.0847099	0.0846762	0.0846651	0.0846752	0.0847157	0.0847938	0.0849279	0.085138	0.0854426	0.0858613	0.0864187	0.0871496
40.79	0.0758711	0.0697864	0.0740924	0.0740368	0.0745026	0.0751983	0.0762745	0.0773477	0.0784127	0.0791133	0.0798739	0.0806057	0.0812366	0.081739	0.0821684	0.0824816	0.0827129	0.0828837	0.083053	0.0832199	0.083357	0.0835294	0.0837107	0.083884	0.0840702	0.0842151	0.0843462	0.0844515	0.0845163	0.0845391	0.0845215	0.0844745	0.0843977	0.0842981	0.0841823	0.0840827	0.0839788	0.0839005	0.083822	0.0837658	0.0837654	0.0838377	0.083988	0.0842348	0.0846053	0.0851214	0.0857796	0.0866501	0.0877893
53.79	0.0696724	0.0643034	0.0683166	0.0681486	0.0686742	0.0695853	0.0705844	0.0716052	0.0725765	0.0732763	0.0739867	0.0747626	0.0753965	0.0759419	0.076369	0.0767491	0.0770578	0.0772695	0.0774689	0.0776459	0.0777667	0.077882	0.0779905	0.0780828	0.0781524	0.0781871	0.0782059	0.0782034	0.0781811	0.078133	0.0780679	0.0780016	0.0779182	0.0778395	0.0777567	0.0776936	0.07763	0.0775752	0.0775261	0.0774873	0.0774635	0.0774655	0.0775114	0.0775978	0.0777504	0.0779519	0.0782271	0.0785998	0.0791119
42.9	0.0710729	0.0655495	0.0698356	0.0701565	0.0709124	0.0722142	0.0736414	0.0750718	0.0765451	0.0775765	0.0786793	0.0800439	0.0810967	0.0819374	0.0825929	0.083112	0.0835357	0.0839125	0.0842373	0.0845436	0.0848727	0.0852495	0.0856766	0.0861093	0.0865208	0.086668	0.0868511	0.0870868	0.0872074	0.0872604	0.0872682	0.087234	0.087184	0.0871393	0.0871073	0.0870691	0.0870408	0.0870241	0.0870085	0.0870095	0.0870365	0.087112	0.087251	0.087468	0.0877794	0.0882071	0.0887717	0.0895052	0.0904595
44.83	0.0644468	0.0595012	0.0637403	0.064098	0.0650294	0.0661468	0.0675292	0.0690353	0.0704764	0.0714947	0.0726855	0.0737952	0.074642	0.0753736	0.0758919	0.0763328	0.076708	0.077049	0.0773969	0.0777566	0.0781427	0.0785685	0.0790448	0.0795202	0.0799485	0.0802903	0.0807147	0.0810798	0.0813693	0.0816036	0.0817745	0.0818912	0.0819708	0.082032	0.0820866	0.0821457	0.0822101	0.0822907	0.0823875	0.0825146	0.0826974	0.0829924	0.0834021	0.0839898	0.0847664	0.0857896	0.0870881	0.0887208	0.0907416
46.39	0.0857865	0.0792027	0.0844091	0.0846771	0.0853658	0.0864206	0.0876636	0.088956	0.0901924	0.0912158	0.0921321	0.0931936	0.0940768	0.0947893	0.0953672	0.0958649	0.0962471	0.0965218	0.0967465	0.0969162	0.0970496	0.0971763	0.0972963	0.0974205	0.0975636	0.0976888	0.0977072	0.0977418	0.0977214	0.0976711	0.0975767	0.0974639	0.0973371	0.0972156	0.0971029	0.0969981	0.0969034	0.0968182	0.0967394	0.0966764	0.096642	0.0966318	0.0966607	0.0967382	0.096878	0.097088	0.0973754	0.0977724	0.098314
44.15	0.0616525	0.0582733	0.0626618	0.0635545	0.0649488	0.0667273	0.0685669	0.0705826	0.0725666	0.0742619	0.0758831	0.0774313	0.0787881	0.0799701	0.0809749	0.0818178	0.0825616	0.0831713	0.0836993	0.0841538	0.0845416	0.0849135	0.0852675	0.0855927	0.0859044	0.0861843	0.0864158	0.086587	0.0867031	0.0867659	0.0867818	0.0867637	0.0867361	0.0867119	0.0867013	0.0866977	0.0867087	0.0867321	0.0867573	0.0867916	0.0868451	0.0869302	0.0870546	0.0872321	0.0874823	0.0878308	0.0883017	0.088914	0.0897195
42.1	0.0721236	0.0666216	0.0709176	0.0712097	0.0719009	0.0729433	0.0743717	0.0757506	0.0770856	0.0781507	0.0792306	0.0802439	0.0811274	0.0818605	0.082474	0.0829723	0.0833914	0.0836746	0.0839343	0.0841647	0.0843714	0.0845915	0.0848033	0.0849991	0.0852095	0.0853731	0.0855069	0.0856002	0.0856364	0.0856239	0.0855716	0.085493	0.0853784	0.0852558	0.0851469	0.0850428	0.0849508	0.0848864	0.0848176	0.0847696	0.0847583	0.0848022	0.0849081	0.0850903	0.0853688	0.085766	0.086279	0.086978	0.087909
48.16	0.0821815	0.076174	0.0811077	0.0813244	0.0818793	0.0827643	0.0839294	0.0851328	0.0863095	0.0872677	0.088191	0.0892403	0.0900922	0.0907728	0.0913431	0.0918204	0.0922005	0.0924784	0.0927088	0.0928968	0.0930641	0.0932049	0.0933456	0.0934801	0.0936011	0.0936737	0.093659	0.0936697	0.0936156	0.0935311	0.0934099	0.0932709	0.0931217	0.0929788	0.0928338	0.0926939	0.0925593	0.0924253	0.0923031	0.092196	0.0921032	0.0920343	0.092003	0.0920163	0.0920866	0.0922254	0.0924296	0.0927335	0.0931807
52.1	0.077559	0.0712653	0.0757597	0.0758458	0.0766286	0.0777795	0.0791793	0.0805817	0.0819791	0.0830398	0.0841541	0.0852684	0.0862439	0.0871105	0.0878287	0.0884067	0.0889016	0.0892607	0.0895969	0.0899048	0.0901766	0.0904546	0.0907559	0.0910538	0.0913425	0.0915911	0.0917761	0.0919466	0.0920417	0.0920887	0.0921023	0.0920711	0.0920169	0.091943	0.0918861	0.0918127	0.0917416	0.0916854	0.0916314	0.0916106	0.0916361	0.0917306	0.0918971	0.0921796	0.0925834	0.0931372	0.093846	0.0947656	0.0959636
27.15	0.0667032	0.0618435	0.0661272	0.0664812	0.0673873	0.0685233	0.0698759	0.071295	0.0726113	0.0735154	0.0746249	0.0756185	0.0763855	0.0770105	0.0774374	0.0778032	0.078114	0.0783919	0.0786688	0.0789666	0.0792964	0.0796487	0.0800495	0.0804362	0.0807643	0.0809873	0.08131	0.0815727	0.0817736	0.0819326	0.0820405	0.0821066	0.0821453	0.0821802	0.0822098	0.0822441	0.0822961	0.0823489	0.0824165	0.0824994	0.0826289	0.0828344	0.083141	0.0835787	0.0841701	0.0849626	0.0859705	0.0872429	0.0888396
41.13	0.0648578	0.060061	0.0644454	0.0648694	0.0656663	0.0666867	0.0679086	0.069225	0.0705791	0.07177	0.0724736	0.073343	0.0744335	0.0756246	0.0767477	0.077713	0.078465	0.078927	0.0791365	0.0790912	0.0788592	0.078572	0.0783742	0.0783686	0.0787635	0.0793516	0.0794632	0.0795808	0.0796232	0.0796269	0.0795665	0.079472	0.0793573	0.0792507	0.0791399	0.0790148	0.0789177	0.078883	0.0789179	0.0790357	0.0792167	0.0794508	0.0797176	0.0800347	0.0803986	0.0808387	0.0813863	0.0821266	0.0831499
41.73	0.0835451	0.0770664	0.0820318	0.0821598	0.0827034	0.0835456	0.0846596	0.0857731	0.0868384	0.08767	0.0884168	0.0892957	0.0900349	0.0906121	0.0911073	0.0915186	0.0918288	0.0920416	0.0922215	0.09236	0.0924878	0.0926172	0.0927633	0.0929347	0.0931093	0.0932712	0.0933268	0.0933976	0.0933963	0.0933604	0.093274	0.0931674	0.0930505	0.0929397	0.0928351	0.0927326	0.0926482	0.0925675	0.0925041	0.0924538	0.0924319	0.0924376	0.0924889	0.0926054	0.0928023	0.0931021	0.0935078	0.0940646	0.0948211
50.75	0.0700035	0.0647014	0.0691305	0.0695171	0.0704247	0.071842	0.0733758	0.0749657	0.0765362	0.077765	0.0789659	0.0803151	0.0813889	0.0823049	0.0830441	0.0836345	0.084107	0.084516	0.0848194	0.0850686	0.0852953	0.0855282	0.0858012	0.0860842	0.0863759	0.086514	0.086622	0.0867672	0.0868172	0.0868092	0.0867792	0.0866999	0.0866055	0.0865139	0.0864276	0.0863291	0.0862399	0.086156	0.0860803	0.0860262	0.0859967	0.0860139	0.0860935	0.0862326	0.0864557	0.0867726	0.0871951	0.0877576	0.0885021
46.91	0.0769597	0.0714216	0.075983	0.0761638	0.0767396	0.0777346	0.0787872	0.0798381	0.0807739	0.0812904	0.0819149	0.0826632	0.0831551	0.083483	0.0836717	0.0837812	0.0838651	0.0839638	0.0840564	0.0842101	0.0844025	0.084659	0.0849856	0.0853147	0.085596	0.0856847	0.0858223	0.0859925	0.0860723	0.0860884	0.0860676	0.0860043	0.0859269	0.0858619	0.0858128	0.0857586	0.0857252	0.0856966	0.085683	0.0856842	0.0857152	0.0857851	0.0859165	0.086119	0.0864071	0.0868078	0.0873433	0.0880375	0.0889279
44.27	0.0842865	0.0777596	0.0830784	0.0834912	0.0844337	0.0856906	0.0872157	0.0887936	0.0903501	0.0916387	0.0929077	0.0942797	0.0954485	0.0964604	0.097307	0.0980595	0.0986652	0.0991089	0.0994942	0.0998024	0.100055	0.100274	0.100491	0.100714	0.100952	0.101146	0.10124	0.101345	0.101381	0.101365	0.101304	0.101211	0.101103	0.100999	0.100901	0.100808	0.100724	0.100648	0.100583	0.100531	0.100504	0.10051	0.100569	0.100687	0.100886	0.101175	0.101563	0.10209	0.102797
43.32	0.0848981	0.0785256	0.0837715	0.0840503	0.0849704	0.0863388	0.0878188	0.0892626	0.0904338	0.0911226	0.0921084	0.0930856	0.0937365	0.0941724	0.094487	0.0947464	0.0949507	0.0952144	0.095522	0.0959567	0.0964859	0.0970999	0.0977084	0.0982498	0.0986219	0.0988478	0.0992508	0.0995675	0.0998394	0.100054	0.100216	0.100329	0.100422	0.100502	0.100571	0.100643	0.100717	0.100806	0.100912	0.101053	0.101241	0.101506	0.101873	0.102371	0.103049	0.103955	0.105123	0.106597	0.108449
50.11	0.0672862	0.0620231	0.0661573	0.0661643	0.0666667	0.0675533	0.0685588	0.0695765	0.0704385	0.0709244	0.0716133	0.0723759	0.0729123	0.073276	0.0735698	0.0738128	0.07397	0.0741595	0.0743291	0.07454	0.0747844	0.0750668	0.075361	0.0756373	0.0758572	0.0760023	0.0762212	0.0763894	0.076509	0.0765833	0.0766097	0.0765917	0.0765713	0.0765569	0.0765419	0.0765309	0.0765295	0.0765436	0.0765687	0.076615	0.0766849	0.0767828	0.076928	0.077138	0.077428	0.0778253	0.0783508	0.0790265	0.0798965
48.26	0.0745497	0.0687988	0.0731241	0.0732491	0.0738005	0.074905	0.0761056	0.0773064	0.0784583	0.0791298	0.0799634	0.0809331	0.0815783	0.0820014	0.0822549	0.0823918	0.0825158	0.0826838	0.082884	0.0831501	0.0834693	0.0838575	0.0842849	0.0846929	0.0850135	0.0850455	0.0851862	0.0853826	0.0854711	0.0855119	0.0855236	0.0854904	0.085442	0.0854032	0.0853754	0.0853416	0.0853214	0.0853071	0.0852876	0.0852859	0.0853074	0.0853702	0.0854849	0.0856697	0.0859393	0.086304	0.0867905	0.0874152	0.0882243
56.47	0.0682065	0.0641474	0.0686038	0.0693888	0.070488	0.0718659	0.0733351	0.0749162	0.0762793	0.0772807	0.0784747	0.0795421	0.0803649	0.0809655	0.0814149	0.0818222	0.082164	0.0824961	0.0828421	0.0831813	0.0835351	0.0838851	0.0842245	0.0845042	0.0846605	0.0847188	0.0848742	0.0849567	0.0850231	0.085062	0.0850743	0.0850706	0.0850601	0.085053	0.0850621	0.0850772	0.0850934	0.0851227	0.0851535	0.0851795	0.0852222	0.0852738	0.0853457	0.085435	0.0855617	0.0857306	0.0859527	0.0862372	0.0866073
67.31	0.0785284	0.072587	0.0771973	0.077174	0.0777946	0.0787704	0.0798534	0.0809937	0.0821302	0.0828348	0.0836361	0.0844328	0.0850862	0.0856923	0.0861768	0.0865384	0.0868273	0.0870289	0.0872268	0.0874167	0.0875589	0.0877439	0.0879459	0.0881438	0.0883537	0.088525	0.0886569	0.0887751	0.0888361	0.0888538	0.0888426	0.0887976	0.088728	0.0886439	0.0885684	0.0884784	0.0883807	0.0882971	0.0882182	0.0881767	0.0881773	0.0882362	0.088366	0.0885899	0.0889234	0.0893698	0.0899441	0.0906854	0.0916493
38.15	0.081641	0.0760353	0.0810335	0.0816905	0.0828537	0.084483	0.0861703	0.0878469	0.089451	0.0904302	0.0915962	0.0928904	0.0937524	0.0943245	0.0946895	0.0948902	0.0950559	0.0952544	0.0954721	0.0957593	0.0961499	0.0966254	0.0971855	0.097751	0.0982206	0.0983107	0.0985593	0.0988428	0.0989755	0.0990211	0.0990116	0.0989335	0.0988317	0.0987388	0.0986618	0.0985935	0.0985459	0.0985144	0.0985017	0.0985177	0.0985739	0.0987092	0.0989445	0.0993045	0.099828	0.100552	0.101502	0.102736	0.104318
42.39	0.0647133	0.0585135	0.0620338	0.0616192	0.0621426	0.0630857	0.0645162	0.0661064	0.0676896	0.0688136	0.0699388	0.0715237	0.0729906	0.0743814	0.0756089	0.0766362	0.0774918	0.0781559	0.0787761	0.0792118	0.0796117	0.0800197	0.0804599	0.0809636	0.0815815	0.0819849	0.0822082	0.08251	0.0827339	0.0829349	0.0831116	0.0832424	0.0833687	0.0834979	0.0835959	0.0836954	0.0837419	0.0837942	0.0838303	0.0838723	0.0839276	0.0840361	0.0841852	0.0844215	0.0847097	0.0850909	0.0855631	0.0861416	0.086917
49.67	0.0782359	0.0731213	0.0779266	0.078462	0.0793955	0.0805061	0.0818558	0.083343	0.0846079	0.0855377	0.0865926	0.0876307	0.08836	0.0889252	0.0893282	0.0896482	0.0899523	0.0902398	0.0905404	0.0908576	0.0911926	0.0915353	0.0918804	0.0921578	0.0923304	0.0923677	0.0925337	0.0926572	0.0927369	0.0927885	0.0927947	0.0927797	0.0927629	0.0927308	0.0927019	0.0926721	0.0926515	0.0926242	0.0926096	0.0926063	0.0926238	0.0926773	0.0927863	0.0929497	0.0931834	0.0935113	0.0939491	0.0945193	0.0952713
45.18	0.0626515	0.0594516	0.0638452	0.0646093	0.0657784	0.0672602	0.0687915	0.0704229	0.0719311	0.0731079	0.0742636	0.0753698	0.0763108	0.0771124	0.0777914	0.0783833	0.078905	0.0793382	0.0797305	0.0800559	0.0803075	0.0805439	0.080761	0.0809397	0.0811145	0.0812674	0.0813887	0.0814943	0.0815703	0.0816208	0.0816481	0.0816476	0.0816395	0.0816233	0.0816191	0.0816123	0.0816017	0.0816018	0.0816007	0.081599	0.0816131	0.0816563	0.0817314	0.0818462	0.0820047	0.0822258	0.0825019	0.0828533	0.0833288
40.01	0.0785844	0.0730033	0.0778268	0.0782703	0.0791651	0.0805001	0.0819739	0.0834422	0.0848807	0.085816	0.0867832	0.0879102	0.0887261	0.0893083	0.0897326	0.0900182	0.0902677	0.0904995	0.0907211	0.090968	0.0912706	0.0916432	0.0920875	0.0925369	0.092958	0.0931183	0.093313	0.0935581	0.093694	0.0937556	0.0937746	0.0937478	0.0936969	0.0936608	0.0936283	0.0935929	0.0935709	0.0935598	0.0935615	0.0935863	0.0936405	0.0937458	0.0939387	0.0942241	0.0946379	0.0951933	0.0959272	0.0968783	0.0981005
40.24	0.0680367	0.0623647	0.0662696	0.0661436	0.0667779	0.06783	0.0693747	0.0709342	0.0724899	0.0734006	0.0743941	0.0758481	0.0770471	0.0780743	0.0789122	0.0795482	0.0800795	0.0805372	0.0809982	0.0814464	0.0819697	0.0825544	0.0832557	0.0839843	0.0847225	0.0851217	0.0854829	0.0859598	0.0862964	0.0865681	0.0867969	0.0869679	0.0871276	0.0872753	0.0874155	0.0875839	0.0877224	0.0878846	0.0880462	0.0882213	0.0884081	0.0886518	0.0889575	0.0893751	0.0898758	0.0905399	0.0913595	0.092385	0.0937187
43.05	0.0660959	0.0605245	0.0644405	0.0645796	0.0653839	0.0666132	0.0681262	0.0698103	0.0714174	0.0725117	0.0738654	0.0751907	0.0762618	0.0771284	0.0777964	0.0782916	0.0786991	0.0790733	0.0794631	0.079839	0.0802481	0.0806717	0.0811442	0.0815743	0.0819291	0.0820965	0.0823698	0.082589	0.0827437	0.0828443	0.0828848	0.0828898	0.0828697	0.08283	0.0827963	0.0827771	0.0827679	0.0827555	0.0827508	0.0827458	0.0827607	0.0828303	0.0829631	0.0831902	0.083549	0.0840762	0.0847878	0.0857238	0.086935
54.77	0.0748682	0.0691447	0.0735307	0.0735922	0.0741348	0.0751032	0.0763374	0.0775157	0.0784402	0.0789772	0.0798106	0.0806261	0.0811628	0.0814833	0.0817014	0.0818592	0.0819618	0.0821168	0.0822973	0.0825453	0.0828503	0.0832124	0.0835591	0.0838501	0.0839863	0.0839984	0.0841466	0.0842252	0.0842498	0.0842318	0.0841769	0.0840921	0.0840061	0.0839334	0.0838581	0.0838025	0.0837552	0.0837379	0.0837238	0.083727	0.0837449	0.0837813	0.083849	0.0839589	0.084134	0.0843995	0.0847683	0.0852764	0.0859412
50.96	0.0679078	0.0636323	0.0679634	0.0683047	0.0688849	0.0696644	0.0705944	0.0715549	0.0725901	0.0735263	0.0739043	0.0743796	0.0750044	0.075831	0.0766706	0.0774418	0.0780225	0.0783855	0.0785224	0.0784297	0.07815	0.0778018	0.0775018	0.0773861	0.0776112	0.0781076	0.0781535	0.0782219	0.0782657	0.0783018	0.0783067	0.078283	0.0782555	0.0782159	0.078174	0.0781399	0.0780927	0.078067	0.0780585	0.0780759	0.0781117	0.0781771	0.0782706	0.0784097	0.0786046	0.0788782	0.079239	0.0797134	0.0803433
35.3	0.0975294	0.0906027	0.0965525	0.0969308	0.0978436	0.0990284	0.100515	0.102019	0.103473	0.104625	0.105701	0.106871	0.107855	0.108629	0.109248	0.109764	0.110183	0.110468	0.110695	0.110897	0.111079	0.111267	0.111484	0.111718	0.111971	0.112187	0.112298	0.112425	0.112459	0.112425	0.112319	0.112169	0.112011	0.111848	0.111702	0.111567	0.111452	0.111336	0.111245	0.111176	0.111155	0.11119	0.11132	0.111564	0.111958	0.112537	0.113315	0.114349	0.115728
51.49	0.0714902	0.0661005	0.0702916	0.0707056	0.0712314	0.0720772	0.0732631	0.0744088	0.0754807	0.0763207	0.0771818	0.0780368	0.0787806	0.0794229	0.0799371	0.0803818	0.0807679	0.0810257	0.081276	0.081499	0.0816903	0.0818537	0.0820124	0.0821662	0.0823009	0.0824047	0.0824827	0.0825238	0.0825206	0.0824924	0.082438	0.0823735	0.0822946	0.0822077	0.0821083	0.0820164	0.0819141	0.0818211	0.0817274	0.0816477	0.0815912	0.0815729	0.0815971	0.0816586	0.0817738	0.0819478	0.0821785	0.082498	0.0829336
58.59	0.0582424	0.0544322	0.0581377	0.0584334	0.0592129	0.0602475	0.0614327	0.0627774	0.064017	0.0650209	0.0660164	0.0670004	0.0678073	0.0684993	0.0690868	0.0696098	0.0700665	0.0704574	0.070786	0.0710499	0.0712795	0.0714679	0.0716538	0.0718206	0.0719771	0.0721038	0.0722059	0.0722785	0.0723183	0.0723361	0.0723268	0.0722971	0.0722615	0.0722197	0.0721842	0.0721477	0.0721134	0.0720798	0.072049	0.0720239	0.0720124	0.0720282	0.0720749	0.0721529	0.0722689	0.072443	0.072681	0.0729898	0.0734076
44.42	0.0697836	0.0645193	0.068692	0.06906	0.0696505	0.0705922	0.071856	0.0731005	0.0743131	0.0752899	0.0763114	0.0773045	0.0781692	0.078888	0.0794899	0.0800132	0.0804356	0.0807632	0.0810527	0.0813073	0.0815247	0.0817346	0.0819518	0.0821527	0.0823463	0.0825078	0.0826313	0.0827243	0.082766	0.0827705	0.0827448	0.0826976	0.08263	0.0825641	0.0824736	0.082393	0.0823053	0.0822294	0.0821498	0.0820926	0.0820663	0.0820871	0.0821571	0.0822806	0.0824839	0.0827755	0.0831461	0.0836388	0.0842923
43.82	0.0607498	0.0561384	0.0598865	0.0600858	0.0606501	0.061305	0.0622154	0.0632022	0.0641154	0.0646467	0.0653936	0.0660774	0.0666231	0.0671287	0.0675012	0.067804	0.0680594	0.0682793	0.0684687	0.0686621	0.0688668	0.0690824	0.0693315	0.0695892	0.0698118	0.0699585	0.0701694	0.0703387	0.0704568	0.070537	0.0705826	0.0706037	0.0706172	0.0706235	0.0706284	0.070639	0.0706613	0.0706889	0.0707269	0.0707778	0.0708546	0.0709863	0.0711713	0.0714297	0.071774	0.0722305	0.072808	0.0735431	0.074466
51.15	0.0667813	0.0621714	0.0660996	0.0662025	0.0667114	0.0677568	0.0687772	0.0699149	0.0709285	0.0716208	0.0722639	0.073099	0.0736797	0.0740594	0.0743599	0.074585	0.0747623	0.0749075	0.0750403	0.0751687	0.075311	0.0754469	0.0755945	0.0757507	0.0758646	0.075858	0.0758372	0.0758684	0.0758612	0.0758031	0.0757236	0.0756173	0.0755103	0.0754035	0.0753014	0.0752195	0.0751415	0.0750679	0.0750082	0.0749505	0.0749102	0.0748876	0.0748966	0.0749386	0.0750398	0.0751894	0.0754029	0.0756985	0.0761056
42.62	0.0555776	0.0513004	0.054839	0.0550148	0.0555922	0.0563625	0.0572896	0.0583209	0.0592275	0.0597534	0.0604638	0.0611522	0.0616892	0.0621616	0.0625044	0.0627748	0.0630035	0.0632049	0.0633668	0.0635427	0.0637085	0.0638987	0.0641039	0.0643135	0.0644841	0.0645848	0.0647587	0.0648899	0.0649793	0.0650425	0.0650744	0.0650804	0.0650772	0.0650772	0.0650724	0.065078	0.0650889	0.0651068	0.0651347	0.0651635	0.0652163	0.0653075	0.0654451	0.0656458	0.0659204	0.0662953	0.0667668	0.0673751	0.0681462
52.67	0.0780363	0.0717869	0.0765433	0.0766056	0.0770817	0.0779067	0.0789834	0.0800674	0.0810924	0.0819248	0.0827283	0.0837038	0.0845266	0.0851645	0.0857157	0.0861899	0.0865363	0.0867654	0.086954	0.087105	0.0872425	0.0873586	0.0874925	0.0876356	0.0877798	0.0878836	0.0878974	0.0879133	0.0878692	0.0877871	0.0876567	0.0875071	0.0873505	0.087198	0.0870575	0.0869262	0.0868161	0.0867098	0.0866192	0.0865452	0.0864963	0.0864789	0.0864934	0.086558	0.0866873	0.0869049	0.0872082	0.0876308	0.0882228
46.93	0.0550018	0.0506088	0.0540094	0.0540776	0.0545786	0.0552147	0.0561889	0.0572149	0.0581799	0.0588219	0.0596243	0.0603786	0.0609477	0.0614395	0.0618028	0.0621006	0.0623592	0.0626067	0.0628206	0.0630086	0.0632025	0.0633805	0.0635751	0.063759	0.0639032	0.0639706	0.0641145	0.0642246	0.0643007	0.0643427	0.0643511	0.0643367	0.0643062	0.0642797	0.0642548	0.0642359	0.0642266	0.0642204	0.0642333	0.0642518	0.0642885	0.0643537	0.0644582	0.064617	0.0648395	0.0651547	0.0655719	0.0661267	0.0668471
45.98	0.0719256	0.0663951	0.0706541	0.070774	0.0714319	0.0724119	0.0736353	0.0748275	0.0758063	0.0763388	0.0772454	0.0781179	0.0787085	0.0790451	0.0792512	0.0793886	0.0794838	0.0796463	0.0798395	0.0801365	0.0805139	0.0809569	0.0813673	0.0817031	0.0818411	0.0818157	0.0819765	0.0820703	0.0821161	0.0821109	0.0820542	0.0819726	0.0818754	0.0817866	0.0816915	0.0816139	0.0815476	0.0815077	0.0814743	0.0814616	0.0814616	0.0814945	0.0815606	0.081686	0.0818903	0.0822028	0.0826435	0.0832443	0.0840375
47.18	0.0635811	0.0587044	0.0626957	0.062698	0.0631173	0.0638795	0.0649405	0.0660799	0.0673427	0.0684738	0.0692	0.0700113	0.0709439	0.0721004	0.0732062	0.0742137	0.0750128	0.075586	0.0759163	0.0759984	0.0758969	0.0757296	0.0755941	0.0756549	0.0760494	0.0766961	0.0769301	0.0771806	0.0773939	0.0775884	0.0777364	0.0778538	0.0779369	0.0779944	0.0780403	0.078091	0.0781334	0.0781975	0.0782723	0.0783799	0.0785135	0.0786983	0.0789366	0.079268	0.0796909	0.0802442	0.0809569	0.081853	0.0829999
56.8	0.0634826	0.0583587	0.0622558	0.0623374	0.0630293	0.0639782	0.0651207	0.0663523	0.0674612	0.0680265	0.0688293	0.0696311	0.0701854	0.0705931	0.0708641	0.0710253	0.071123	0.0712371	0.0714042	0.0715686	0.0717857	0.0720386	0.0723035	0.0725329	0.0726889	0.0726792	0.0728095	0.0728885	0.0729398	0.0729655	0.0729604	0.0729407	0.0729066	0.0728561	0.0728033	0.0727657	0.072742	0.0727111	0.0726777	0.0726336	0.0726015	0.0726094	0.0726574	0.07276	0.0729375	0.0732223	0.0736164	0.0741527	0.0748508
44.63	0.0695225	0.063998	0.0679566	0.0679316	0.0684358	0.0695059	0.0705623	0.0718457	0.0729136	0.0735503	0.0743999	0.0753467	0.0761239	0.0766381	0.0770224	0.0772602	0.0775101	0.0777706	0.0780413	0.078414	0.0788315	0.0792722	0.0797251	0.0801155	0.0804216	0.080575	0.0807863	0.0810006	0.0811633	0.0812939	0.0813925	0.0814487	0.0814907	0.0815264	0.0815543	0.0815902	0.081615	0.0816547	0.0817207	0.0817984	0.0819098	0.0820577	0.082247	0.0825032	0.0828402	0.0832748	0.0838503	0.084586	0.0855117
44.85	0.0762111	0.0709627	0.075532	0.0758363	0.0766052	0.0778528	0.0790493	0.0804384	0.0815254	0.0821488	0.0829923	0.0838934	0.0845672	0.0850049	0.0852702	0.0854333	0.0856171	0.0857904	0.0859673	0.086204	0.0864787	0.0867501	0.0870264	0.0872384	0.087364	0.0872819	0.0873635	0.0874363	0.0874847	0.0875096	0.0874923	0.0874557	0.0873979	0.0873344	0.0872564	0.0871786	0.0870975	0.0870168	0.0869536	0.0869175	0.0869094	0.0869298	0.0869996	0.0871169	0.0873082	0.0875657	0.0879076	0.0883713	0.0889801
50.99	0.0702882	0.0650137	0.0691922	0.0691912	0.069616	0.070442	0.0714619	0.072519	0.0735332	0.0743011	0.0750207	0.0757308	0.076277	0.0767082	0.077072	0.0773819	0.0776406	0.0778469	0.0780385	0.0781955	0.0783473	0.0784948	0.078659	0.0788139	0.0789552	0.0790191	0.0790987	0.0791728	0.0792057	0.0792028	0.0791702	0.0791177	0.0790555	0.0789944	0.0789369	0.0788931	0.0788502	0.0788167	0.0787891	0.0787622	0.0787571	0.0787879	0.0788626	0.0789915	0.0791849	0.0794619	0.0798314	0.0803211	0.0809689
44.82	0.063714	0.0592645	0.0633841	0.0636124	0.0641654	0.0649525	0.0658527	0.066818	0.0679392	0.0689707	0.0694673	0.0699958	0.0707024	0.071635	0.0725625	0.073403	0.0740514	0.0744722	0.0746643	0.0746217	0.0743811	0.0740744	0.073798	0.0737031	0.0739525	0.0744674	0.0745413	0.0746329	0.0747064	0.074769	0.0747993	0.0748086	0.0747971	0.0747782	0.0747575	0.0747408	0.0747152	0.0747034	0.0747029	0.0747191	0.0747587	0.0748276	0.0749213	0.0750672	0.0752672	0.0755345	0.075889	0.0763475	0.0769347
46.8	0.0610704	0.0577252	0.061965	0.0627441	0.0639301	0.0653897	0.0669732	0.0686384	0.0702214	0.0714695	0.0726864	0.0738507	0.074813	0.0756333	0.0763271	0.0769139	0.0774153	0.0778347	0.0781954	0.0784873	0.0787221	0.0789374	0.0791494	0.0793366	0.0795178	0.0796729	0.0797913	0.0798733	0.0799276	0.0799432	0.0799245	0.0798774	0.0798181	0.0797616	0.0797127	0.0796644	0.0796177	0.0795853	0.0795579	0.0795367	0.0795361	0.0795716	0.0796521	0.0797822	0.079975	0.0802502	0.080611	0.0810773	0.081709
32.13	0.0696891	0.0640676	0.0682493	0.0684	0.0686644	0.0691947	0.0701376	0.0710746	0.0718961	0.0724727	0.0731054	0.0737545	0.0742479	0.0746603	0.0750095	0.0752882	0.075523	0.0756638	0.075826	0.0759997	0.0761513	0.0763308	0.0765411	0.0767505	0.0769669	0.0771671	0.0773419	0.0774831	0.0775773	0.077643	0.0776689	0.0776671	0.0776571	0.0776345	0.0776138	0.0775871	0.0775572	0.0775282	0.0774972	0.0774792	0.0775003	0.077589	0.077747	0.0779839	0.0783228	0.0787927	0.0793734	0.0801254	0.0810948
50.4	0.0705607	0.065135	0.0692262	0.0694181	0.0698456	0.070614	0.0717523	0.0727925	0.0738192	0.0745653	0.0753838	0.0761411	0.0768003	0.0773557	0.0778114	0.0782059	0.0785599	0.0788094	0.0790581	0.079315	0.0795353	0.0797814	0.0800209	0.0802308	0.0804478	0.0806287	0.0807925	0.0809353	0.0810247	0.0810828	0.0810996	0.0810935	0.0810624	0.0810206	0.0809798	0.0809385	0.0808956	0.0808713	0.0808389	0.0808222	0.0808334	0.0808913	0.0809937	0.0811591	0.0814046	0.0817428	0.0821587	0.0827048	0.0834192
47.71	0.0658824	0.0602848	0.0639561	0.0635631	0.0637586	0.0643606	0.0651341	0.0659371	0.0666666	0.0671573	0.0676967	0.068304	0.0687875	0.0692197	0.0695439	0.0698096	0.0700435	0.0702137	0.0703677	0.0705175	0.0706292	0.070756	0.0708828	0.0709953	0.0710967	0.0711661	0.071215	0.0712397	0.07124	0.0712223	0.0711857	0.0711451	0.071088	0.0710329	0.0709696	0.0709342	0.0708975	0.0708727	0.0708475	0.0708355	0.0708415	0.0708759	0.0709493	0.0710681	0.0712464	0.0714805	0.0717785	0.0721736	0.0726947
41.9	0.0706025	0.0649824	0.0691043	0.0691755	0.0697553	0.0706902	0.0718504	0.072988	0.0739985	0.0746205	0.0754818	0.0763412	0.0769731	0.0774309	0.0777791	0.0780884	0.0783033	0.0785374	0.0787501	0.0790108	0.0793308	0.0796956	0.0800586	0.0803905	0.0806202	0.0807599	0.0809821	0.0811395	0.0812483	0.081291	0.0812868	0.0812429	0.0811908	0.0811495	0.0811172	0.081096	0.0810985	0.081123	0.0811632	0.0812266	0.0813041	0.0814137	0.0815595	0.0817591	0.0820449	0.0824474	0.0829826	0.0836804	0.0845879
53.23	0.0631596	0.0585503	0.0622763	0.0624427	0.0629054	0.0635184	0.0643837	0.0653482	0.066311	0.0671755	0.0680497	0.0689055	0.0696553	0.0702999	0.070851	0.071348	0.0717657	0.0720942	0.0723175	0.0725119	0.0726587	0.0727766	0.072904	0.0730115	0.0731144	0.0731928	0.0732692	0.0733239	0.0733565	0.0733538	0.073319	0.0732626	0.0732171	0.0731599	0.0731129	0.0730646	0.0730311	0.0729977	0.0729737	0.0729465	0.0729288	0.0729235	0.0729444	0.0729937	0.0730946	0.0732485	0.0734595	0.0737376	0.0741057
46.41	0.0605446	0.0550905	0.0587878	0.0586667	0.0593835	0.0604733	0.0619926	0.0634966	0.0649977	0.0659957	0.0669903	0.0683712	0.0695901	0.0706498	0.071517	0.0721993	0.0727225	0.0731285	0.0734745	0.073767	0.0740647	0.0744003	0.0747823	0.0752045	0.0756783	0.0759263	0.076025	0.0762218	0.0763211	0.0763825	0.0764225	0.0764329	0.0764411	0.0764569	0.0764571	0.0764677	0.0764764	0.0765016	0.0765198	0.0765352	0.0765714	0.0766493	0.0767642	0.0769445	0.0771936	0.0775547	0.0780391	0.0786731	0.079537
56.45	0.063138	0.0590537	0.0630373	0.0633396	0.0640577	0.0651221	0.0662543	0.0674399	0.0685417	0.0693387	0.070135	0.0709098	0.0715428	0.0720616	0.0724937	0.0728621	0.0731698	0.0734246	0.0736387	0.0738171	0.0739533	0.0740718	0.0741691	0.0742398	0.0743085	0.074371	0.0744056	0.0744288	0.0744286	0.0744113	0.0743761	0.0743304	0.0742693	0.0742053	0.0741543	0.0741051	0.0740516	0.0740014	0.073953	0.073906	0.0738788	0.0738861	0.0739281	0.0740126	0.0741441	0.0743361	0.0745793	0.0748969	0.0753253
49.62	0.0693396	0.0643624	0.0686093	0.0687887	0.0694413	0.0703819	0.0714354	0.0724564	0.0732737	0.0736936	0.0743705	0.0750338	0.0755005	0.0757807	0.0759535	0.0761082	0.0761973	0.0763069	0.076437	0.0766296	0.076871	0.0771554	0.0774376	0.0776765	0.0778183	0.0778675	0.0780041	0.0780995	0.0781575	0.0781831	0.078177	0.0781575	0.0781225	0.0780911	0.0780668	0.0780534	0.0780475	0.0780587	0.0780809	0.0781144	0.0781646	0.078237	0.0783301	0.0784692	0.0786677	0.0789444	0.0793056	0.0797846	0.0804002
44.03	0.0649424	0.0603817	0.0645031	0.0646787	0.0652044	0.0660573	0.067214	0.0683593	0.0697031	0.0709374	0.0717106	0.0725639	0.0736196	0.0748279	0.0760321	0.0771195	0.0780035	0.0786028	0.078969	0.079061	0.0789527	0.0787348	0.0785374	0.078513	0.07881	0.0793752	0.0795337	0.0796878	0.0798107	0.0799366	0.080016	0.0800793	0.0801117	0.080128	0.0801425	0.0801583	0.0801742	0.0802053	0.0802442	0.0802986	0.0803638	0.0804514	0.0805536	0.0806901	0.0808571	0.081084	0.0813707	0.0817387	0.0822139
45.32	0.0711353	0.0659777	0.0702532	0.0706408	0.071292	0.072105	0.0733562	0.0745616	0.0756583	0.0764091	0.0772075	0.0779642	0.0786007	0.0791347	0.079551	0.0799201	0.0802217	0.0803957	0.08056	0.0807118	0.0808277	0.0809405	0.0810667	0.0811677	0.0812777	0.0813605	0.0814223	0.0814542	0.0814533	0.0814245	0.0813645	0.0812852	0.0811876	0.0810829	0.0809765	0.0808893	0.0808002	0.0807277	0.0806441	0.0805696	0.0805159	0.0805004	0.0805285	0.0806007	0.0807381	0.0809498	0.0812164	0.0815859	0.0820939
50.51	0.0647858	0.060372	0.0644599	0.0645965	0.0650052	0.0657596	0.066687	0.0677272	0.0688395	0.069902	0.0704875	0.0711701	0.0719717	0.0729269	0.0738442	0.0746958	0.07537	0.0758068	0.0760407	0.0760479	0.0758881	0.0756507	0.07545	0.0753984	0.0756315	0.0760988	0.0761648	0.076252	0.0763256	0.0763979	0.0764193	0.0764282	0.0764141	0.0763912	0.0763716	0.076354	0.0763253	0.0763133	0.076318	0.0763349	0.0763666	0.0764224	0.076496	0.0766162	0.0767819	0.0770158	0.0773174	0.0777107	0.0782289
55.23	0.0610474	0.0560572	0.0599444	0.0598853	0.0603742	0.0612708	0.0622786	0.0634204	0.0645001	0.0653415	0.0662065	0.0670406	0.0677691	0.0683878	0.0689092	0.0693479	0.0697369	0.0700512	0.0703232	0.0705496	0.0707507	0.0709362	0.0711311	0.0713026	0.0714597	0.071595	0.0716862	0.0717574	0.0717949	0.0718058	0.0717955	0.0717661	0.0717329	0.0716987	0.0716742	0.0716502	0.0716242	0.0716035	0.0715962	0.0716002	0.0716293	0.0716996	0.0718112	0.071975	0.0721927	0.0724809	0.0728378	0.073284	0.0738673
53.7	0.0744961	0.069097	0.0734007	0.0734623	0.0739885	0.0750088	0.0760925	0.0772586	0.0782564	0.0788512	0.0794663	0.0802923	0.0808166	0.0811474	0.081391	0.0815782	0.0816972	0.0818088	0.0819336	0.082094	0.0822784	0.0824697	0.0826867	0.0829094	0.0830713	0.0830267	0.0830168	0.0830784	0.0830913	0.0830592	0.0830093	0.0829454	0.0828739	0.0827961	0.0827388	0.0826966	0.0826634	0.0826364	0.0826162	0.0826024	0.0825987	0.0826149	0.0826631	0.0827479	0.0828946	0.0831016	0.0833717	0.0837457	0.0842467
40.98	0.0679709	0.0630647	0.0673839	0.0674516	0.0679011	0.0686947	0.0695483	0.0704686	0.0713302	0.0719041	0.0725109	0.0730687	0.0735337	0.0739127	0.0742025	0.0744495	0.074655	0.0748389	0.0750114	0.0751841	0.0753503	0.0755462	0.0757702	0.0760015	0.0762412	0.0764751	0.0766892	0.0768745	0.0770104	0.077098	0.0771514	0.0771717	0.0771712	0.0771636	0.077163	0.0771554	0.0771439	0.07715	0.0771694	0.0772081	0.0773049	0.0774793	0.0777528	0.0781541	0.0787032	0.0794342	0.0803777	0.0815662	0.0830897
39.75	0.0755778	0.0695511	0.0742174	0.0742263	0.0749893	0.0761768	0.077546	0.078881	0.0801336	0.0810331	0.0819541	0.0828684	0.0836029	0.0842099	0.0846904	0.0850943	0.085436	0.0857059	0.0859591	0.0861933	0.0863932	0.0866198	0.0868823	0.0871507	0.0874115	0.0876134	0.0877953	0.087932	0.0880147	0.088037	0.0880147	0.0879692	0.0878993	0.087829	0.0877716	0.0877396	0.0877082	0.0877003	0.0877153	0.0877482	0.0878198	0.0879561	0.0881865	0.0885349	0.0890421	0.0897154	0.0905912	0.0917356	0.0932156
44.49	0.0702181	0.0650394	0.0696309	0.0699448	0.0707296	0.0719297	0.0733655	0.0749371	0.0766991	0.0783739	0.0794416	0.0805996	0.0819468	0.0835372	0.0851128	0.0865557	0.087781	0.0887423	0.0894184	0.0898103	0.0899916	0.090065	0.09018	0.090506	0.0912118	0.0922549	0.0927681	0.0933138	0.0938415	0.0943731	0.0948684	0.0953307	0.0957656	0.0961676	0.0965349	0.0968655	0.0971605	0.097438	0.0977172	0.0980197	0.0983555	0.098757	0.0992411	0.0998432	0.100576	0.101479	0.102563	0.103879	0.105473
49.61	0.0668985	0.0614073	0.0653251	0.0653632	0.0658811	0.066809	0.0678746	0.0689695	0.0699492	0.0705426	0.0713898	0.0722677	0.0729186	0.073378	0.0737444	0.0740656	0.0743097	0.0745657	0.0748182	0.0751076	0.0754216	0.0757676	0.0761009	0.0763998	0.0765901	0.0766729	0.0768369	0.0769567	0.0770378	0.0770738	0.0770728	0.0770546	0.077026	0.0769929	0.0769651	0.0769467	0.0769271	0.0769214	0.0769203	0.076938	0.0769703	0.0770283	0.0771089	0.0772407	0.0774293	0.077688	0.0780345	0.0784876	0.0790688
48.75	0.0649938	0.0608107	0.065031	0.0654013	0.0661161	0.0671921	0.0683242	0.069519	0.0706155	0.0714253	0.0722559	0.0730559	0.0736989	0.0742517	0.0746984	0.0750756	0.0754352	0.0757206	0.0759797	0.0762207	0.0764325	0.0766587	0.0768872	0.0771019	0.0773305	0.0775497	0.0777494	0.0779151	0.078054	0.0781561	0.0782209	0.0782633	0.078289	0.0783058	0.0783249	0.0783418	0.0783586	0.0783846	0.0784086	0.0784471	0.0785245	0.0786437	0.078836	0.079101	0.0794559	0.0799239	0.0805206	0.0812633	0.0822183
48.36	0.0746311	0.0691451	0.0735602	0.0738862	0.0746136	0.0756943	0.0768411	0.0779549	0.0788677	0.0793926	0.080166	0.0809855	0.0815292	0.0818824	0.0821128	0.0823183	0.0824281	0.0826432	0.0828578	0.0831349	0.0834759	0.0838349	0.0841717	0.0844695	0.0846457	0.0846683	0.0848261	0.0849354	0.0850101	0.0850292	0.0850163	0.0849875	0.0849505	0.08493	0.0849167	0.0849049	0.0848997	0.0849099	0.0849336	0.084979	0.0850357	0.0850974	0.0851838	0.0853082	0.0854946	0.0857489	0.0860815	0.0865316	0.0871173
44.19	0.0721541	0.0668756	0.0711985	0.0710958	0.0715124	0.0722001	0.0729895	0.0737718	0.0744804	0.0748696	0.0752635	0.0756891	0.076004	0.0762428	0.0764322	0.076593	0.0767362	0.0768489	0.0769756	0.077123	0.0772385	0.0773859	0.0775539	0.0777209	0.0778773	0.0780004	0.0781124	0.0781996	0.0782585	0.0782841	0.0782872	0.0782782	0.0782567	0.0782326	0.0782106	0.0782038	0.0782033	0.078219	0.0782467	0.0782844	0.0783427	0.0784488	0.0786229	0.0788684	0.0792095	0.0796664	0.0802355	0.0809839	0.0819534
49.17	0.0741375	0.068389	0.0726268	0.07241	0.0728326	0.0736238	0.0745758	0.0755676	0.0764251	0.076945	0.0774988	0.0780995	0.078578	0.078966	0.0792299	0.0794734	0.0796803	0.0798242	0.0799716	0.0800981	0.0801705	0.0802576	0.0803472	0.0804137	0.0804631	0.0804703	0.0804677	0.080447	0.0804058	0.080355	0.0802873	0.0802174	0.0801346	0.0800537	0.0799634	0.0798866	0.0798052	0.0797335	0.0796638	0.0796053	0.079566	0.0795675	0.07962	0.0797121	0.0798689	0.0800816	0.0803434	0.0807042	0.0811917
55.01	0.068253	0.063296	0.0673126	0.067465	0.0680353	0.068984	0.0700212	0.0710041	0.0718725	0.0723402	0.0730786	0.0737983	0.0743302	0.0746534	0.0748988	0.0751157	0.0752609	0.075438	0.0756019	0.0758079	0.0760502	0.0763269	0.0765895	0.0767983	0.0768927	0.0768677	0.0769763	0.0770352	0.0770657	0.077068	0.077038	0.0769846	0.0769263	0.076864	0.0768011	0.0767405	0.0766777	0.0766248	0.0765831	0.0765558	0.0765391	0.0765396	0.0765607	0.0766116	0.0767023	0.0768463	0.0770503	0.0773234	0.0776862
50.71	0.0690445	0.0636967	0.0677571	0.0680778	0.068666	0.0694671	0.0707047	0.0719285	0.0730739	0.0740223	0.0749626	0.0758518	0.076615	0.0772662	0.0778136	0.0782723	0.0786334	0.0788878	0.0791375	0.0793747	0.0795671	0.0797552	0.079939	0.0801072	0.0802639	0.0803853	0.0804784	0.080542	0.0805672	0.080563	0.0805291	0.0804754	0.0804042	0.080333	0.080258	0.0801884	0.0801182	0.080056	0.0799812	0.0799101	0.079859	0.0798403	0.0798519	0.0799068	0.0800135	0.0801807	0.0803961	0.0806831	0.0810731
52.35	0.0659521	0.0617076	0.0658329	0.0660907	0.0666933	0.0675148	0.0685409	0.069602	0.0707648	0.0718689	0.0725512	0.0732089	0.0740744	0.0751582	0.0762816	0.0773062	0.078126	0.0786634	0.0789564	0.0789801	0.0788154	0.0785301	0.0782703	0.078192	0.078446	0.079018	0.079172	0.0793204	0.079438	0.0795437	0.0796248	0.0796687	0.0796914	0.0796868	0.0796774	0.0796637	0.0796469	0.0796426	0.0796556	0.0796935	0.0797445	0.0798319	0.0799398	0.0800923	0.0802805	0.0805259	0.0808372	0.0812221	0.0817202
54.08	0.0616241	0.057103	0.0611338	0.0615104	0.0623871	0.0634067	0.0646052	0.0659476	0.0672002	0.0680131	0.0690661	0.0700151	0.070737	0.0713617	0.0718168	0.0722135	0.0725444	0.0728443	0.0731263	0.0734356	0.0737618	0.0741053	0.0744755	0.0748331	0.0751163	0.0753083	0.0755787	0.0758104	0.075984	0.0761082	0.0761893	0.0762429	0.0762828	0.0763248	0.0763604	0.0764121	0.0764706	0.0765326	0.0765987	0.0766687	0.0767496	0.0768749	0.0770504	0.0772993	0.0776393	0.0780928	0.0786729	0.0794074	0.0803303
52.34	0.0625157	0.0587719	0.0629387	0.063405	0.064249	0.06535	0.0664427	0.0676328	0.0687116	0.0694996	0.070254	0.0709669	0.0715374	0.0719997	0.0723728	0.0726781	0.0729496	0.0731698	0.0733531	0.0735106	0.0736414	0.0737684	0.0739092	0.0740436	0.0741741	0.0742946	0.0743904	0.0744608	0.0745048	0.0745131	0.0745048	0.0744792	0.0744482	0.0744217	0.074403	0.0743902	0.074386	0.0743898	0.0743991	0.0744112	0.074441	0.074498	0.0745919	0.0747273	0.0749089	0.0751615	0.0754873	0.0759039	0.0764613
46.57	0.068669	0.0630158	0.0669833	0.0666353	0.0669262	0.0675653	0.0683358	0.0690955	0.0697504	0.0701678	0.0706101	0.0711173	0.0715185	0.0718604	0.0721222	0.0723514	0.0725627	0.0727028	0.0728314	0.0729364	0.0730236	0.0731272	0.0732418	0.0733452	0.0734479	0.0735282	0.0736016	0.0736518	0.073675	0.0736824	0.0736718	0.0736519	0.073621	0.0735925	0.0735594	0.0735401	0.0735294	0.0735294	0.0735311	0.0735443	0.0735722	0.0736191	0.0737089	0.07383	0.0740061	0.0742373	0.0745327	0.0749201	0.0754264
39.55	0.0780831	0.0728569	0.0777069	0.0780406	0.0788039	0.0798885	0.0812571	0.0826386	0.0840585	0.0850868	0.0861558	0.0871125	0.0879453	0.0886783	0.0892656	0.0897438	0.0901309	0.090459	0.0907438	0.0909812	0.0911667	0.0913221	0.0914949	0.0916526	0.0917896	0.0919046	0.0920079	0.0920924	0.09214	0.0921798	0.0921621	0.0921183	0.0920472	0.0919584	0.091862	0.0917815	0.091693	0.0916145	0.0915557	0.0915126	0.0914826	0.0914857	0.091513	0.0915943	0.0917242	0.0919174	0.0921952	0.0925634	0.0930741
51.89	0.0637753	0.0587732	0.0627027	0.0628503	0.063331	0.0640875	0.0650682	0.0661737	0.0672884	0.068284	0.069271	0.0702028	0.0710203	0.0717231	0.0723224	0.0728317	0.0732585	0.0735723	0.0738174	0.0740226	0.0742058	0.0743767	0.0745536	0.0747176	0.0748852	0.0750399	0.075168	0.0752675	0.0753318	0.075348	0.0753245	0.0752789	0.0752234	0.0751688	0.0751242	0.075085	0.0750603	0.0750461	0.075037	0.0750291	0.075039	0.0750705	0.0751334	0.0752483	0.0754255	0.075694	0.0760613	0.0765443	0.0771824
51.61	0.0674665	0.0623837	0.0665647	0.0667922	0.0673401	0.0681982	0.0692732	0.0704784	0.0716907	0.0727713	0.0738343	0.0748475	0.0757586	0.0765447	0.0772167	0.0777881	0.0782827	0.0786783	0.0789811	0.0792319	0.0794399	0.0795971	0.0797505	0.0798786	0.0799949	0.0800919	0.0801753	0.080241	0.0802795	0.0802866	0.0802674	0.0802283	0.080187	0.0801414	0.080104	0.0800698	0.0800451	0.0800259	0.0800153	0.0800041	0.0800034	0.0800171	0.0800558	0.0801249	0.0802441	0.0804247	0.0806685	0.0809822	0.0813976
53.54	0.0757577	0.0703398	0.0747267	0.0747302	0.0753011	0.0760692	0.0769903	0.07782	0.0786347	0.0790954	0.0796205	0.0801533	0.0805923	0.0809313	0.0812034	0.0813942	0.0815433	0.0816318	0.0817389	0.081831	0.081906	0.0820148	0.0821552	0.0822858	0.0824207	0.0825241	0.0825879	0.0826537	0.0826728	0.0826606	0.0826451	0.082608	0.0825462	0.0824817	0.0824267	0.0823507	0.0822657	0.0821967	0.082133	0.0820916	0.0820808	0.0821071	0.0821708	0.0823006	0.082494	0.0827471	0.0830667	0.0834757	0.0840041
30.15	0.0767071	0.0705234	0.0748231	0.0748473	0.0752282	0.0758973	0.0769672	0.0780446	0.079029	0.0797785	0.080558	0.081324	0.0819919	0.0825702	0.0830714	0.0835311	0.0839242	0.0842441	0.0845516	0.0848742	0.0851811	0.0854967	0.0858149	0.086114	0.0864286	0.086729	0.087014	0.0872773	0.0875004	0.0877067	0.0878806	0.0880271	0.0881542	0.0882623	0.0883657	0.0884695	0.088564	0.0886629	0.0887516	0.0888439	0.0889721	0.0891543	0.089404	0.0897206	0.0901376	0.090676	0.0913236	0.0921319	0.0931406
46.93	0.0697324	0.0645436	0.0687511	0.0690726	0.0696043	0.0703076	0.0713753	0.0723409	0.0732	0.0737966	0.0744174	0.0750197	0.0755414	0.0759673	0.0763056	0.076572	0.076775	0.0768841	0.0770049	0.0771392	0.0772676	0.0774093	0.0775749	0.0777301	0.077878	0.0779989	0.0780847	0.0781339	0.0781372	0.078118	0.0780742	0.0780174	0.077951	0.0778785	0.0778008	0.0777335	0.0776651	0.0776013	0.0775328	0.0774789	0.0774405	0.0774505	0.0775025	0.0776039	0.0777691	0.0780057	0.0783008	0.0786973	0.0792287
48.98	0.0643269	0.0606669	0.0649876	0.0655422	0.0665034	0.0677691	0.0691121	0.0705484	0.0718804	0.0729456	0.0739678	0.074958	0.0758146	0.0765174	0.0771319	0.0776733	0.078162	0.0785719	0.0789507	0.079281	0.0795673	0.0798436	0.0801177	0.0803883	0.0806432	0.0808828	0.0810878	0.0812695	0.0814292	0.0815438	0.0816349	0.0816966	0.0817376	0.0817611	0.0817877	0.0817994	0.0818048	0.0818145	0.0818268	0.0818541	0.0819246	0.0820647	0.0822838	0.082597	0.0830223	0.0835848	0.0842926	0.0851841	0.0863322
36.23	0.0709315	0.0654287	0.069447	0.0691402	0.0694988	0.0701183	0.0708221	0.0715664	0.0722361	0.07263	0.0730704	0.0735466	0.0739231	0.0742069	0.0744146	0.0745689	0.0746953	0.0747683	0.0748338	0.0748885	0.074929	0.0749951	0.0750886	0.0751821	0.0752729	0.0753491	0.0754151	0.0754567	0.0754732	0.0754694	0.0754472	0.0754143	0.0753597	0.0753022	0.0752409	0.075198	0.0751584	0.0751242	0.0750969	0.0750855	0.0751013	0.0751641	0.0752806	0.0754609	0.0757295	0.0760846	0.0765469	0.0771573	0.0779457
43.93	0.077708	0.0720683	0.0765272	0.0765814	0.077213	0.0781274	0.0791616	0.080137	0.0809511	0.0813181	0.0819506	0.0825601	0.0829494	0.0831216	0.0832346	0.0833004	0.0833358	0.0834292	0.0835419	0.0837392	0.0839812	0.08427	0.0845498	0.0847683	0.0848646	0.0848266	0.0849328	0.084976	0.0849869	0.0849602	0.0848948	0.0848184	0.0847296	0.0846443	0.0845604	0.0844903	0.0844303	0.0843805	0.0843476	0.0843299	0.0843282	0.084356	0.0844092	0.0845032	0.0846527	0.0848697	0.0851634	0.0855544	0.086063
48.01	0.0870942	0.080701	0.0858132	0.0858478	0.0863162	0.0869837	0.0878934	0.0887279	0.0894416	0.089938	0.0903763	0.0909663	0.0914174	0.0917487	0.0919783	0.0922008	0.0923644	0.09244	0.0925122	0.0925602	0.0926232	0.0926778	0.0927636	0.0928631	0.0929705	0.0930827	0.0930745	0.0930986	0.0930622	0.0930026	0.0929002	0.0927866	0.0926653	0.0925519	0.0924466	0.0923499	0.092266	0.0921929	0.0921314	0.0920854	0.0920652	0.0920713	0.0921224	0.0922213	0.0923904	0.0926427	0.0929818	0.0934421	0.0940741
42.06	0.0801799	0.0742556	0.0791312	0.0794051	0.0802019	0.0813861	0.0827659	0.0840953	0.0854079	0.0863254	0.0872636	0.0882173	0.0890327	0.0897645	0.0903592	0.090822	0.0912265	0.0915563	0.0918597	0.092152	0.0924221	0.0926979	0.0930006	0.0933119	0.0936282	0.0939078	0.0941309	0.0943306	0.0944547	0.0945372	0.0945783	0.0945841	0.0945646	0.0945355	0.0945185	0.0945029	0.0944936	0.094498	0.0945138	0.0945679	0.0946555	0.0947939	0.0949977	0.0952955	0.0957053	0.0962428	0.0969147	0.0977758	0.0988824
48.39	0.0677442	0.0630063	0.0673247	0.0675102	0.067979	0.0687232	0.0697535	0.0708678	0.0721285	0.0732514	0.0738753	0.074609	0.0754424	0.0765142	0.0775758	0.078549	0.0793083	0.0798176	0.0800948	0.0801096	0.0799466	0.0796859	0.0794644	0.0794304	0.0797288	0.0802849	0.0804198	0.0805764	0.0806987	0.080815	0.0808969	0.0809534	0.0809897	0.081003	0.081009	0.0810178	0.0810059	0.0810108	0.0810236	0.0810697	0.0811271	0.0812191	0.0813461	0.0815214	0.0817484	0.0820432	0.0824131	0.0828841	0.0834919
45.45	0.0733271	0.0677001	0.0721231	0.0722904	0.0727375	0.0734847	0.0745227	0.0754877	0.0763461	0.0769445	0.0776072	0.0782799	0.0788738	0.0793301	0.0796764	0.0799417	0.0801635	0.0803115	0.0804721	0.0806419	0.0808037	0.0809797	0.0811846	0.0813782	0.0815654	0.0817173	0.0818545	0.0819564	0.0820219	0.0820746	0.0821	0.082104	0.0820803	0.0820478	0.0819957	0.0819488	0.0818938	0.081842	0.0817967	0.0817727	0.0817779	0.0818519	0.0819908	0.0821965	0.0824967	0.0829005	0.0834041	0.0840479	0.0848725
53.59	0.0724024	0.0674012	0.071719	0.0720457	0.0726498	0.0735012	0.0746843	0.0757772	0.076755	0.0774966	0.0782575	0.0789573	0.0795414	0.0800223	0.0803748	0.0806503	0.0808657	0.0809955	0.0811263	0.0812643	0.0813737	0.0814868	0.0815921	0.0816726	0.0817582	0.0818082	0.0818298	0.0818131	0.0817633	0.0816926	0.081592	0.0814748	0.0813444	0.0812167	0.0810969	0.0809896	0.0808901	0.0807997	0.0807051	0.0806111	0.0805408	0.0805047	0.0804973	0.0805244	0.0806064	0.0807488	0.0809425	0.0812232	0.0816138
50.25	0.0741827	0.0689086	0.0731952	0.0736098	0.0741306	0.0748381	0.0758812	0.0768587	0.0777322	0.0783124	0.0789824	0.0796138	0.0801254	0.0805379	0.080876	0.0810997	0.0812636	0.0813282	0.0814024	0.0815035	0.0815855	0.0816676	0.0817741	0.0818616	0.08194	0.0819752	0.0819949	0.0819694	0.0819056	0.0818324	0.0817297	0.0816117	0.0814871	0.0813583	0.0812299	0.0811186	0.0810089	0.0809081	0.0808028	0.0807118	0.080636	0.0805961	0.0805864	0.0806059	0.0806841	0.0808301	0.0810426	0.0813492	0.0817693
50.69	0.0783517	0.0730757	0.0775842	0.0778995	0.0784067	0.0791289	0.0801533	0.0811336	0.0819812	0.0825671	0.0832085	0.0838297	0.0843716	0.0848064	0.0851141	0.0853518	0.0855549	0.085659	0.0857747	0.0858894	0.0859921	0.0861116	0.0862464	0.0863621	0.0864753	0.0865621	0.0866239	0.086647	0.0866279	0.0865888	0.086515	0.0864271	0.0863166	0.086207	0.0860973	0.0860022	0.085916	0.0858403	0.0857752	0.0857207	0.0856894	0.0856953	0.0857282	0.0857995	0.0859302	0.0861329	0.0864076	0.0867848	0.0872884
56.95	0.0735553	0.0680887	0.0722716	0.0720978	0.0725219	0.0732676	0.074112	0.0749346	0.0756808	0.0761627	0.0766558	0.0771663	0.0775589	0.0778743	0.0781071	0.0782784	0.0784146	0.0785042	0.0785785	0.0786281	0.078622	0.0786261	0.0786379	0.0786391	0.0786281	0.0785783	0.0785239	0.078454	0.0783705	0.0782793	0.0781729	0.0780624	0.077949	0.0778373	0.0777175	0.0776132	0.0775036	0.0774004	0.0773037	0.0772164	0.0771441	0.0771004	0.0770965	0.0771269	0.0772141	0.0773415	0.0775096	0.0777549	0.0781105
46.48	0.0911898	0.0841277	0.0892932	0.0891701	0.0894469	0.0900211	0.0907779	0.091593	0.0923079	0.0928145	0.0932525	0.0938254	0.0942881	0.0946047	0.0948573	0.0950704	0.0952298	0.0952834	0.0953233	0.0953334	0.0953334	0.0953479	0.0953732	0.0954153	0.0954642	0.0954983	0.0954465	0.0954298	0.0953636	0.0952739	0.0951574	0.0950234	0.0948934	0.0947645	0.0946295	0.0945003	0.094381	0.0942604	0.0941519	0.0940602	0.093994	0.0939481	0.0939529	0.0940096	0.0941212	0.0943052	0.0945475	0.0948854	0.095353
54.93	0.0642551	0.0591078	0.0629707	0.0631286	0.0638938	0.064982	0.0662032	0.067577	0.0687998	0.0695584	0.0705228	0.0714885	0.0722318	0.0728088	0.0732115	0.0735061	0.0737305	0.0739536	0.0741855	0.0744274	0.0747034	0.0750005	0.0753101	0.0755595	0.0757068	0.0756815	0.0757799	0.0758423	0.075884	0.0759023	0.0758835	0.0758592	0.0758159	0.0757585	0.0757065	0.0756731	0.0756383	0.0755875	0.0755241	0.075454	0.0753815	0.0753345	0.0753057	0.0753244	0.0754083	0.0755613	0.0757824	0.0760893	0.0764887
53.77	0.0823901	0.0759257	0.0805466	0.0803304	0.0805219	0.0809728	0.0815756	0.0821763	0.0826625	0.0829287	0.0831975	0.0835831	0.0838567	0.0840255	0.0841342	0.0842072	0.0842374	0.084214	0.0841592	0.0841088	0.0840768	0.0840636	0.0840482	0.0840544	0.0840588	0.0840598	0.0840029	0.0839624	0.0838849	0.0837925	0.0836718	0.0835368	0.0833969	0.083269	0.0831344	0.0830073	0.082887	0.0827683	0.08266	0.0825699	0.0825038	0.0824582	0.0824384	0.082454	0.0825146	0.0826271	0.0827859	0.0830262	0.0833668
56.18	0.0701318	0.0651715	0.0692926	0.069515	0.0700211	0.0707357	0.0717235	0.072623	0.0734242	0.0739536	0.0744862	0.0750106	0.0754634	0.0758105	0.0760547	0.07623	0.0763829	0.076434	0.0764941	0.0765579	0.0766121	0.0766771	0.0767547	0.0768212	0.0768985	0.0769504	0.0769788	0.0769698	0.0769343	0.0768784	0.0767979	0.0766992	0.0765995	0.0765004	0.076402	0.0763267	0.0762553	0.0761975	0.0761372	0.076078	0.0760384	0.0760261	0.0760425	0.0760813	0.0761629	0.0763038	0.0764954	0.0767595	0.0771232
54.28	0.0712791	0.066609	0.0710326	0.0712118	0.0718188	0.0725753	0.073533	0.0745822	0.0757395	0.0767392	0.0771837	0.0777605	0.0784446	0.0793886	0.080273	0.0810718	0.0817029	0.0821096	0.0822693	0.082173	0.081903	0.0815511	0.0812623	0.081164	0.0814167	0.0818994	0.0819571	0.0820394	0.082089	0.0821341	0.0821566	0.0821588	0.0821408	0.0820988	0.082054	0.082009	0.0819487	0.0819031	0.0818697	0.0818656	0.081875	0.0819301	0.0820189	0.0821594	0.0823526	0.0826159	0.0829594	0.0834077	0.0839996
49.49	0.0816659	0.076263	0.0811845	0.0816804	0.082549	0.083866	0.0852141	0.086464	0.0876032	0.0881483	0.0888414	0.0897434	0.0902568	0.0905092	0.0905894	0.0905821	0.0905585	0.0905713	0.0906117	0.0907299	0.0909303	0.0912099	0.0915417	0.0918693	0.0921034	0.0919906	0.0920151	0.0921039	0.0921017	0.0920382	0.0919489	0.0918193	0.0916891	0.091571	0.0914681	0.0913702	0.0912986	0.0912278	0.0911634	0.0911066	0.0910662	0.0910617	0.0911009	0.0912019	0.0913735	0.0916365	0.0920045	0.0925042	0.0931706
48.3	0.0800064	0.0745526	0.0793892	0.0798363	0.0808071	0.0821235	0.0835868	0.0849996	0.0863525	0.087061	0.0879799	0.0890579	0.0897225	0.0901064	0.0902943	0.0903822	0.0904569	0.0905839	0.0907334	0.0909535	0.091249	0.0915969	0.0919824	0.0923276	0.0925337	0.0923778	0.0924191	0.0925266	0.0925384	0.0924934	0.0924263	0.0923188	0.0922039	0.092091	0.0919968	0.091897	0.0918018	0.0917245	0.0916476	0.0915841	0.0915375	0.0915237	0.0915578	0.0916312	0.0917797	0.0920047	0.092318	0.0927411	0.0933069
48.72	0.0765016	0.0710451	0.0755324	0.0757085	0.0762835	0.077359	0.0784723	0.0794607	0.0803753	0.0807432	0.0813224	0.0821224	0.082522	0.0826875	0.0827048	0.0826298	0.0825632	0.0825474	0.082575	0.0826567	0.0828031	0.0830289	0.0833121	0.083571	0.0837039	0.0835189	0.0835153	0.0835726	0.0835415	0.0834669	0.0833766	0.0832579	0.0831333	0.0830135	0.0829118	0.0828063	0.0827066	0.0826076	0.0825132	0.0824386	0.0823791	0.0823558	0.0823715	0.0824395	0.0825623	0.0827531	0.0830211	0.0833828	0.0838675
53.73	0.0686432	0.0641818	0.0683095	0.0685508	0.0691887	0.0702419	0.0713761	0.0725142	0.0734558	0.0740596	0.0746228	0.0753829	0.0758713	0.0761561	0.0763673	0.0765158	0.0766346	0.0767387	0.0768451	0.0769648	0.0771257	0.0772815	0.0774646	0.0776502	0.0777913	0.0777667	0.0777615	0.0778172	0.0778249	0.0777964	0.0777493	0.0776836	0.0776192	0.0775543	0.0775051	0.0774667	0.0774337	0.0774056	0.0773844	0.0773693	0.0773735	0.0773947	0.07745	0.0775408	0.0776896	0.0778963	0.0781684	0.0785236	0.0789999
50.9	0.070895	0.0662997	0.070929	0.0716783	0.0728751	0.0742306	0.07571	0.0771785	0.078532	0.0793598	0.0803359	0.0813017	0.0819846	0.0825154	0.0828924	0.083159	0.0833515	0.083536	0.0837325	0.0839383	0.0841878	0.0844549	0.0847529	0.085005	0.0851824	0.0851875	0.0853004	0.0853869	0.0854411	0.0854629	0.0854506	0.0854283	0.0853963	0.0853425	0.0852952	0.0852626	0.0852323	0.0851937	0.0851626	0.0851131	0.0850746	0.0850641	0.0850871	0.0851608	0.0853124	0.0855515	0.0858871	0.0863402	0.0869249
52.57	0.0747636	0.0695737	0.0741269	0.0744645	0.0752711	0.0763734	0.0775538	0.0787873	0.0798201	0.0803107	0.0810719	0.0818002	0.0823181	0.0826385	0.082787	0.0828559	0.0828677	0.0828939	0.0829786	0.0830976	0.0832861	0.0835395	0.0838226	0.0840777	0.0842073	0.0841392	0.0842473	0.0843257	0.0843816	0.0843986	0.0843779	0.0843479	0.0843052	0.0842526	0.0842088	0.08418	0.0841548	0.0841171	0.084071	0.0840149	0.083958	0.0839375	0.0839584	0.084044	0.0842207	0.0845017	0.0848949	0.0854203	0.0860937
50.25	0.0753924	0.0697552	0.0741534	0.0742803	0.0748919	0.0760202	0.0772702	0.0784911	0.0795019	0.0801725	0.0810764	0.0820139	0.082683	0.0831462	0.0835003	0.0837834	0.0839934	0.0842194	0.0844377	0.0847097	0.0850153	0.0853773	0.0857034	0.0859731	0.0861087	0.086124	0.0862451	0.0863029	0.0863171	0.0862779	0.0862055	0.086109	0.086014	0.0859184	0.0858208	0.0857346	0.0856561	0.0856001	0.0855557	0.0855277	0.0855189	0.0855358	0.0855726	0.0856434	0.0857816	0.0859934	0.0862957	0.0867043	0.0872575
52.51	0.0670399	0.0618173	0.0658542	0.0658593	0.0663749	0.067167	0.068183	0.0691045	0.0699653	0.0704959	0.0711118	0.0716803	0.0721549	0.072579	0.0728801	0.073111	0.0732974	0.0733988	0.0734852	0.0735539	0.0735836	0.0736402	0.0737226	0.0738045	0.0738902	0.0739474	0.0739686	0.0739805	0.0739506	0.0738962	0.0738334	0.0737462	0.0736483	0.0735389	0.0734529	0.0733569	0.0732635	0.0731811	0.0731081	0.0730538	0.0730206	0.0730181	0.0730424	0.0731106	0.0732264	0.0733984	0.0736246	0.0739327	0.074364
49.75	0.0601933	0.0568788	0.0608813	0.0614257	0.062397	0.0635451	0.064714	0.0659481	0.0671225	0.06798	0.0688121	0.0695686	0.070214	0.0707084	0.0711228	0.0714667	0.0717548	0.0719857	0.0721729	0.0723198	0.0724281	0.0725302	0.072637	0.0727361	0.0728322	0.0729053	0.072952	0.07297	0.0729768	0.0729394	0.0728941	0.0728349	0.0727693	0.0727022	0.0726487	0.0726028	0.072547	0.0724971	0.0724478	0.072402	0.0723763	0.0723868	0.0724323	0.0725194	0.0726553	0.072854	0.073117	0.0734659	0.0739409
49.57	0.0675107	0.0629381	0.0671965	0.0677274	0.0684341	0.0695096	0.0707456	0.0720258	0.0730808	0.0737975	0.0747188	0.0755981	0.0761942	0.0765898	0.0768497	0.0770714	0.0772506	0.0773954	0.0775615	0.077752	0.077972	0.0782222	0.0784939	0.0786975	0.0787904	0.0787417	0.0788044	0.0788149	0.0787873	0.0787307	0.0786391	0.0785386	0.078439	0.078347	0.0782598	0.0781853	0.0781183	0.0780556	0.0780035	0.0779471	0.0779142	0.0778927	0.0779013	0.0779472	0.0780402	0.0781983	0.0784254	0.0787445	0.0791742
54.61	0.0717261	0.0662587	0.0705855	0.0704515	0.0709982	0.0718764	0.0729231	0.0739431	0.0749108	0.0755527	0.0762388	0.0769668	0.0775468	0.0780383	0.07843	0.0787588	0.0790508	0.0792694	0.0794711	0.0796357	0.0797591	0.0799051	0.0800635	0.0802013	0.0803215	0.0803988	0.0804498	0.0804826	0.0804814	0.0804588	0.0804149	0.08036	0.0802842	0.0802171	0.0801417	0.0800835	0.0800247	0.0799799	0.0799356	0.0799067	0.079896	0.0799227	0.0799904	0.0801046	0.080285	0.0805172	0.0808202	0.0812241	0.0817559
52.38	0.068265	0.0637788	0.0679241	0.0679917	0.0685342	0.0693308	0.0702365	0.0712106	0.0720589	0.0726488	0.073242	0.0737936	0.0742464	0.0746054	0.0748804	0.0751135	0.0753216	0.0754907	0.0756357	0.0757657	0.0758726	0.0759616	0.0760629	0.0761471	0.0762114	0.0762651	0.0762999	0.0763217	0.076337	0.0763235	0.0763024	0.076261	0.0762172	0.0761763	0.0761423	0.0761131	0.0760838	0.0760616	0.0760441	0.0760306	0.07604	0.0760833	0.0761636	0.0762797	0.0764476	0.0766683	0.0769474	0.077298	0.0777607
53.13	0.065985	0.0609176	0.0649074	0.0651114	0.0657485	0.0667747	0.0679338	0.0690568	0.0701157	0.0708012	0.0715675	0.0725063	0.0731696	0.0736602	0.0740187	0.0742466	0.0744345	0.0746198	0.0747554	0.0748971	0.0750495	0.0752345	0.0754405	0.0756457	0.075817	0.0757979	0.0758159	0.0758887	0.0758922	0.0758545	0.0757989	0.0757065	0.0756053	0.0755118	0.0754244	0.0753244	0.07523	0.075137	0.0750479	0.0749689	0.0749038	0.0748641	0.0748714	0.0749073	0.0749987	0.0751488	0.0753739	0.0756783	0.0760915
55.45	0.0660563	0.0608936	0.0649771	0.0652059	0.0660533	0.06713	0.0684763	0.0698679	0.0712103	0.0723019	0.0734747	0.074655	0.0756246	0.0765316	0.0772758	0.0779068	0.0784553	0.0789087	0.0792805	0.0795771	0.0798115	0.0800281	0.0802476	0.0804392	0.0806069	0.0807496	0.0808688	0.0809509	0.0809896	0.0809955	0.0809678	0.0809274	0.0808754	0.0808288	0.0807807	0.0807366	0.0806784	0.0806257	0.0805713	0.0805255	0.0804903	0.080484	0.0804991	0.0805537	0.0806568	0.080801	0.0809963	0.0812741	0.0816457
56.54	0.0586727	0.0549079	0.0586205	0.058849	0.0594472	0.0603456	0.0613283	0.0623424	0.0632586	0.0639041	0.0645715	0.0652092	0.0657403	0.0661652	0.0665101	0.0668017	0.0670732	0.0672989	0.0674792	0.0676263	0.0677299	0.0678268	0.0679237	0.0680119	0.0680897	0.0681575	0.0682092	0.0682415	0.0682611	0.0682556	0.0682327	0.0682001	0.0681547	0.0681096	0.0680665	0.0680243	0.0679764	0.0679329	0.0678929	0.067855	0.0678357	0.0678489	0.0678965	0.0679902	0.0681233	0.0683119	0.0685461	0.0688517	0.0692616
52.21	0.0693952	0.0643222	0.0686123	0.0686042	0.0690323	0.06986	0.0708153	0.0718267	0.0728031	0.07354	0.0742679	0.0749476	0.0755387	0.0760035	0.076427	0.0767952	0.0771286	0.0774004	0.0776202	0.0778174	0.0779787	0.0781323	0.0782766	0.0784082	0.078531	0.0786505	0.0787356	0.0788019	0.0788363	0.0788363	0.0788144	0.0787703	0.0787161	0.0786662	0.0786234	0.0785781	0.0785372	0.0785034	0.0784815	0.0784591	0.0784707	0.0785284	0.0786463	0.0788172	0.0790643	0.0794027	0.0798322	0.0803807	0.0810942
46.38	0.082705	0.0770725	0.0820409	0.08241	0.0830796	0.0840401	0.0851959	0.0865002	0.0875624	0.0882646	0.0892034	0.0900713	0.0906733	0.0910223	0.0912492	0.0914186	0.0915616	0.0917028	0.0918951	0.0921164	0.0923727	0.0926539	0.0929539	0.0932136	0.0933376	0.0932898	0.0933836	0.0934101	0.0933842	0.0933184	0.0932104	0.0930886	0.0929727	0.0928722	0.0927972	0.0927373	0.0926887	0.0926593	0.0926398	0.0926149	0.0926098	0.0926208	0.0926627	0.0927453	0.0928902	0.0931233	0.0934607	0.0939231	0.0945466
47.71	0.0699272	0.0644908	0.0686666	0.0689037	0.0696657	0.0707741	0.0720968	0.0734577	0.0749035	0.0758855	0.0769913	0.0782294	0.0791802	0.0799536	0.0805422	0.0809834	0.0813605	0.0817278	0.082054	0.0823674	0.0826961	0.0830516	0.0834486	0.0838521	0.0841995	0.0842952	0.0844525	0.0846531	0.084749	0.0847891	0.0848061	0.0847722	0.0847197	0.0846787	0.0846449	0.0846044	0.0845746	0.0845539	0.0845289	0.0845269	0.0845454	0.0846009	0.0847108	0.0848811	0.0851262	0.0854609	0.0859137	0.086497	0.0872594
49.96	0.0679278	0.0633821	0.0678724	0.0683088	0.0691174	0.0701684	0.0714195	0.0727252	0.0742173	0.0755335	0.0763592	0.0772347	0.0782922	0.0795278	0.0807094	0.0817816	0.0826314	0.0832214	0.0835376	0.0835926	0.0834546	0.0832212	0.083036	0.0830446	0.0833932	0.0839341	0.0840445	0.0841756	0.0842657	0.0843456	0.0843869	0.0844023	0.0844094	0.0843932	0.0843729	0.0843433	0.0843049	0.0842859	0.0842727	0.0842819	0.084309	0.0843636	0.0844421	0.0845705	0.0847369	0.084969	0.0852651	0.085643	0.086146
42.99	0.0807771	0.0752944	0.0801511	0.080546	0.081371	0.0825406	0.0838299	0.0850257	0.086143	0.0866553	0.0874071	0.088375	0.0888952	0.0891429	0.0892245	0.0892003	0.0891859	0.0892063	0.089305	0.089488	0.0897529	0.0900893	0.0904695	0.0908121	0.0910135	0.0908255	0.0908493	0.0909497	0.0909449	0.0908919	0.0908255	0.0907189	0.0906083	0.0904982	0.0903984	0.0902922	0.0901936	0.0900954	0.0900097	0.0899385	0.0898916	0.0898814	0.0899271	0.0900318	0.0902058	0.0904603	0.0908088	0.0912673	0.0918773
43.83	0.0757947	0.0707932	0.0754769	0.0757149	0.0763723	0.077449	0.078707	0.0799666	0.0813691	0.0825737	0.0834678	0.0843624	0.0853412	0.0864416	0.0875627	0.0885467	0.0893569	0.0899595	0.0903526	0.0904921	0.0904521	0.0903216	0.0901928	0.0902238	0.0905081	0.0910538	0.0912679	0.0914439	0.0915665	0.0916603	0.0917209	0.0917362	0.0917319	0.0917103	0.0916918	0.0916739	0.0916586	0.0916582	0.0916752	0.0917052	0.091754	0.091833	0.0919483	0.0921336	0.0923857	0.0927284	0.0931955	0.0937978	0.0945874
47.63	0.0745944	0.0704249	0.0752171	0.0761219	0.0772837	0.0785876	0.0799982	0.0815224	0.0827593	0.0836128	0.0846574	0.0855924	0.0862819	0.0867402	0.0870861	0.0873811	0.0876515	0.0878935	0.0881559	0.088417	0.0887259	0.0890415	0.0893774	0.0896411	0.0897809	0.0898173	0.0899443	0.0900233	0.0900588	0.0900559	0.0900275	0.0899772	0.0899375	0.0898985	0.0898642	0.0898364	0.0898181	0.0898136	0.08982	0.0898235	0.0898495	0.0898945	0.0899658	0.0900712	0.0902219	0.0904398	0.090752	0.0911673	0.0917268
54.48	0.0775234	0.0725936	0.077416	0.078064	0.0789567	0.0801751	0.0815216	0.0829944	0.0842147	0.0850459	0.0861357	0.0871509	0.0879144	0.0884029	0.0887444	0.0890244	0.0892706	0.0894992	0.0897578	0.0900412	0.0903492	0.0906649	0.0909913	0.0912396	0.0913516	0.091287	0.0913749	0.0914129	0.09141	0.0913873	0.0913217	0.0912438	0.0911668	0.0910939	0.0910302	0.0909715	0.0909169	0.0908701	0.0908317	0.0907914	0.090775	0.0907734	0.0907943	0.0908479	0.0909409	0.0910959	0.0913149	0.0916186	0.0920308
46.89	0.0856208	0.0797948	0.0850146	0.0853681	0.0860503	0.0868352	0.0878445	0.0887865	0.0896077	0.0901753	0.0906625	0.0912846	0.0917802	0.0921173	0.0923798	0.0925941	0.092756	0.0928392	0.0928921	0.0929426	0.0929831	0.0930221	0.0930873	0.0931723	0.0932715	0.0933336	0.0933263	0.0933441	0.0933046	0.0932438	0.0931397	0.0930221	0.0928926	0.0927696	0.0926534	0.0925465	0.0924521	0.0923598	0.0922848	0.0922183	0.092174	0.0921588	0.0921783	0.092242	0.0923654	0.0925623	0.0928286	0.0932069	0.093724
46.29	0.0804614	0.07511	0.0799726	0.0804921	0.081531	0.0829085	0.0843988	0.085811	0.0870645	0.0876927	0.0886187	0.0896859	0.0902978	0.0906025	0.0906913	0.090694	0.0906748	0.0907261	0.0908394	0.091055	0.0913584	0.0917367	0.0921633	0.0925244	0.0927059	0.0924919	0.0925114	0.092582	0.0925534	0.0924691	0.0923623	0.0922196	0.0920643	0.0919259	0.0917973	0.0916711	0.0915618	0.0914484	0.091336	0.0912363	0.0911513	0.0910966	0.0910879	0.0911296	0.091237	0.0914247	0.091704	0.0920873	0.0926174
52.77	0.0689347	0.0637562	0.0678435	0.0680144	0.0685424	0.0692774	0.0703659	0.0713933	0.0723805	0.0731093	0.0738627	0.0745892	0.0751867	0.075705	0.0761193	0.0764526	0.0766894	0.0768586	0.0770051	0.0771285	0.0772297	0.0773256	0.0774285	0.077521	0.077617	0.0776915	0.0777407	0.0777528	0.0777166	0.0776647	0.077577	0.0774731	0.0773564	0.0772414	0.0771234	0.0770281	0.0769361	0.0768565	0.0767715	0.0766938	0.0766344	0.0766108	0.076619	0.0766547	0.0767444	0.076897	0.0771032	0.0773922	0.0778008
53.14	0.0710093	0.0655624	0.069843	0.0698814	0.0704232	0.0711602	0.072201	0.0731424	0.0740385	0.0746012	0.0752213	0.0758266	0.0763495	0.0767805	0.0771049	0.0773613	0.0775569	0.0776791	0.077762	0.0778396	0.0778793	0.0779286	0.078007	0.078082	0.078151	0.0781904	0.0781942	0.0781916	0.0781467	0.0780632	0.0779679	0.077845	0.0777052	0.0775671	0.077445	0.0773134	0.0771872	0.0770731	0.0769642	0.0768775	0.0768108	0.0767715	0.0767651	0.0768176	0.0769162	0.0770722	0.0772909	0.0775876	0.0780005
49.07	0.0690568	0.0640341	0.0682862	0.0684167	0.0689852	0.0698905	0.0710388	0.0722689	0.0734577	0.074255	0.0751534	0.0759562	0.0766186	0.0772154	0.0777062	0.0781393	0.0784962	0.0787868	0.0790612	0.0792735	0.0794507	0.0796153	0.0797942	0.0799698	0.0801262	0.0802665	0.0803896	0.08049	0.0805605	0.0806066	0.0806099	0.0805903	0.0805601	0.0805056	0.080465	0.0804264	0.0803771	0.0803505	0.0803359	0.0803408	0.0803547	0.0803988	0.0804663	0.0805815	0.0807514	0.080981	0.0812903	0.0816997	0.0822471
54.91	0.0722383	0.0666453	0.0709424	0.0710087	0.0715978	0.0725216	0.0737167	0.0748911	0.07612	0.0769762	0.0779313	0.0788627	0.0796826	0.0804046	0.0809651	0.0813952	0.0817747	0.0820336	0.0822774	0.0825	0.0826756	0.0828412	0.0830041	0.0831524	0.083288	0.0833735	0.0834198	0.0834531	0.0834298	0.0833787	0.0833043	0.0832056	0.0830757	0.082947	0.0828326	0.0827098	0.0825838	0.0824721	0.0823644	0.0822822	0.0822224	0.0821918	0.0821942	0.0822447	0.082347	0.082514	0.0827341	0.0830376	0.0834656
55.83	0.0673278	0.0622207	0.0660921	0.0659508	0.0663316	0.0670903	0.0679826	0.0688529	0.0695842	0.0699641	0.0703753	0.0708504	0.0711771	0.0714542	0.0716475	0.0718253	0.0719474	0.0719963	0.0720447	0.0720762	0.0720603	0.0720532	0.0720553	0.0720324	0.0719928	0.0719187	0.0718552	0.0717801	0.0716918	0.0716022	0.071503	0.0714099	0.0713071	0.0712042	0.0710939	0.0709908	0.0708815	0.0707815	0.0706904	0.0706059	0.0705381	0.0704872	0.0704723	0.0704885	0.0705462	0.0706386	0.0707654	0.0709554	0.0712248
51.15	0.0689128	0.0641691	0.0685045	0.0686567	0.0691567	0.0700214	0.0710855	0.0721114	0.0731917	0.0740053	0.0744646	0.0750182	0.0756977	0.0765232	0.0773063	0.0780108	0.0785694	0.0789101	0.0790859	0.0790409	0.0788639	0.0786166	0.0784225	0.0783859	0.0786161	0.0790016	0.0790792	0.0791716	0.0792323	0.0792844	0.0792976	0.079302	0.0792828	0.0792497	0.0792146	0.0791783	0.0791349	0.0791036	0.0790793	0.079075	0.0790865	0.0791286	0.0792039	0.0793295	0.0795032	0.0797306	0.080024	0.0804081	0.0809123
56.63	0.0666069	0.0618482	0.0657455	0.065788	0.0662886	0.0672872	0.0683612	0.0695621	0.0705937	0.071307	0.0720668	0.0729435	0.073523	0.0739197	0.0742549	0.0745042	0.0747249	0.0749367	0.07515	0.0753848	0.0756496	0.0758994	0.0761643	0.0763971	0.0765525	0.0765502	0.0765878	0.0766521	0.0766807	0.0766735	0.0766509	0.0766106	0.0765667	0.0765175	0.0764706	0.076434	0.0763977	0.0763627	0.0763293	0.0763004	0.0762895	0.0762875	0.0763102	0.0763616	0.0764559	0.0765894	0.0767733	0.0770185	0.0773519
48.13	0.077177	0.0720633	0.0769356	0.0776529	0.0785538	0.0796572	0.0810657	0.082433	0.0837035	0.0846349	0.0855576	0.08643	0.0871541	0.0877288	0.088225	0.0886184	0.0889321	0.0891664	0.0893887	0.0895927	0.0897615	0.0899471	0.0901296	0.0902963	0.0904535	0.0905859	0.0906849	0.0907355	0.0907394	0.0907225	0.0906841	0.0906347	0.0905586	0.0904839	0.0904031	0.0903428	0.0902845	0.090234	0.0901893	0.0901593	0.0901462	0.090161	0.0902084	0.0902876	0.0904176	0.0906072	0.0908619	0.0912101	0.0916721
45.4	0.0699381	0.0649877	0.069262	0.0694296	0.0700159	0.0708387	0.0718982	0.0729804	0.074145	0.075189	0.0758202	0.0764708	0.0772895	0.0783357	0.0793755	0.0803369	0.0811378	0.0816925	0.0820053	0.0820521	0.0819366	0.0816961	0.0815036	0.0814779	0.0817678	0.0823736	0.082571	0.0827481	0.082909	0.0830596	0.0831566	0.0832266	0.0832715	0.083286	0.0832908	0.0832866	0.0832749	0.0832696	0.0832824	0.0833347	0.0834154	0.0835468	0.0837263	0.0839789	0.0843158	0.0847647	0.0853359	0.0860639	0.0870009
50.5	0.0664107	0.0621553	0.0663937	0.0665736	0.0669854	0.0676265	0.0684373	0.0692485	0.0701545	0.0709534	0.0713381	0.0717671	0.072305	0.0730444	0.0737844	0.0744472	0.0749401	0.0752534	0.07538	0.0752962	0.0750546	0.0747544	0.0744868	0.0743909	0.0745654	0.0749744	0.0750285	0.0750931	0.0751321	0.0751787	0.075202	0.075196	0.0751762	0.0751423	0.0751057	0.0750742	0.0750381	0.0750181	0.075004	0.0750166	0.0750428	0.0750984	0.0751794	0.0753084	0.0754762	0.0757145	0.0760313	0.0764436	0.0769843
61.34	0.0711347	0.066258	0.0704828	0.0707563	0.0713708	0.0722454	0.0733107	0.0743888	0.0754473	0.0762374	0.0770004	0.0777418	0.0783332	0.0788163	0.0792687	0.0796316	0.0799354	0.0801811	0.0804058	0.0805965	0.0807669	0.080901	0.0810317	0.0811373	0.0812348	0.0812384	0.0812543	0.081277	0.0812576	0.0812181	0.0811567	0.0810854	0.0810063	0.0809366	0.0808673	0.0808094	0.0807568	0.0807064	0.0806556	0.0806026	0.080559	0.0805288	0.0805229	0.0805374	0.0805889	0.0806815	0.080809	0.0809903	0.0812438
55.37	0.0596184	0.0553475	0.0591814	0.0592983	0.0597057	0.0604073	0.0612852	0.0622498	0.0633588	0.0643042	0.064829	0.0653907	0.0661092	0.0670501	0.0679879	0.0688291	0.0694891	0.0699266	0.07013	0.0700969	0.0698904	0.0695982	0.0693537	0.069276	0.0695016	0.0699907	0.0700646	0.0701497	0.0702113	0.0702765	0.0702989	0.0703079	0.0702971	0.0702773	0.0702633	0.070247	0.0702281	0.0702206	0.0702268	0.0702494	0.0702803	0.0703329	0.070403	0.0705127	0.0706505	0.0708497	0.0711082	0.0714393	0.0718772
49.45	0.0660928	0.0612927	0.0653971	0.0656546	0.0663455	0.0673999	0.0685202	0.0696005	0.0705167	0.0710276	0.071752	0.0724427	0.0729242	0.0732149	0.073436	0.0736209	0.0737542	0.0739015	0.0740325	0.074209	0.074404	0.0746451	0.0748866	0.0750992	0.0752443	0.0753002	0.0754498	0.0755396	0.0756012	0.0756148	0.0755985	0.0755579	0.0755027	0.075451	0.0754076	0.0753672	0.0753418	0.0753369	0.0753388	0.0753635	0.0753934	0.0754508	0.0755424	0.0756756	0.0758748	0.0761621	0.07655	0.0770638	0.0777436
58.77	0.0556407	0.0517524	0.0552299	0.055472	0.0560875	0.056743	0.0576769	0.0586869	0.0596545	0.0602213	0.0609591	0.0616192	0.0620869	0.0624846	0.0627905	0.0630353	0.0632505	0.0634216	0.063593	0.0637316	0.0638882	0.0640354	0.0641855	0.0643198	0.0644064	0.0644169	0.0645141	0.0645792	0.0646162	0.0646351	0.0646349	0.0646177	0.0645878	0.0645528	0.0645205	0.0644932	0.0644748	0.0644507	0.0644341	0.0644198	0.0644033	0.0644098	0.0644396	0.0645118	0.0646218	0.0647796	0.0649909	0.0652715	0.0656274
49.26	0.0541216	0.0499941	0.0533154	0.0533423	0.05378	0.0544505	0.05527	0.0561799	0.0569657	0.0573708	0.0579787	0.0585625	0.0589727	0.0593393	0.0596144	0.059827	0.0599953	0.0601505	0.0602704	0.0604016	0.0605269	0.0606492	0.0607777	0.0609125	0.0609903	0.0609898	0.0610697	0.0611258	0.0611468	0.0611615	0.0611546	0.061135	0.0611121	0.0610827	0.0610481	0.0610257	0.0610083	0.0609846	0.0609613	0.0609426	0.0609327	0.0609513	0.0610046	0.0610955	0.0612297	0.0614257	0.0616778	0.0620071	0.062431
58.47	0.0661216	0.0612617	0.0651185	0.0649781	0.0654725	0.0663229	0.0673127	0.0683251	0.0692686	0.0699041	0.0706007	0.0712802	0.0718512	0.0723423	0.0727042	0.0730181	0.0732815	0.0734844	0.0736507	0.0738026	0.0739105	0.0740137	0.0741147	0.0741897	0.0742513	0.074284	0.0742975	0.0742936	0.0742734	0.0742366	0.0741776	0.0741108	0.0740376	0.0739599	0.0738715	0.0737936	0.0737113	0.0736399	0.0735749	0.0735169	0.0734745	0.0734678	0.073502	0.0735766	0.0737094	0.0738972	0.0741346	0.0744571	0.0748831
55.4	0.0686884	0.067089	0.066681	0.0670903	0.0675915	0.0680938	0.068769	0.0695088	0.070278	0.0709381	0.0715281	0.0721147	0.0726098	0.0729442	0.0733283	0.0736198	0.0738155	0.0738239	0.0739116	0.0741764	0.0742542	0.074376	0.0744637	0.0746163	0.074703	0.0748248	0.0749468	0.0749959	0.0750608	0.0750369	0.0750517	0.075011	0.0749559	0.0749374	0.0749093	0.0748565	0.0748552	0.0748867	0.0748852	0.074876	0.0748778	0.0749091	0.0749183	0.0749894	0.0751422	0.0753168	0.075562	0.0758829	0.0763007
49.45	0.0654788	0.0637814	0.0631919	0.0635085	0.0640123	0.0645704	0.0651705	0.0660284	0.0668867	0.0675963	0.0683009	0.069009	0.0696204	0.0701448	0.0707071	0.0711355	0.0714762	0.0716587	0.0716583	0.0720183	0.0722067	0.0723751	0.07254	0.0727768	0.0729511	0.0731529	0.0733409	0.0734532	0.0735586	0.0735705	0.0736214	0.0735854	0.0735665	0.0735473	0.0735121	0.07348	0.0734941	0.0735457	0.073549	0.0735533	0.0735818	0.0736646	0.073745	0.0738826	0.0741344	0.0744325	0.0748539	0.0754039	0.0760853
54.07	0.0671384	0.0660023	0.0655835	0.0664685	0.0672582	0.0680361	0.0690978	0.0702825	0.0713296	0.0724043	0.0734727	0.0744494	0.0752808	0.0760278	0.0765544	0.0770089	0.0772913	0.0775705	0.07778	0.0780498	0.0782203	0.0784792	0.078687	0.0789751	0.0792055	0.0794627	0.0796708	0.0797928	0.0798684	0.0798703	0.0798506	0.0797682	0.0796955	0.0796197	0.0795661	0.0794798	0.0794572	0.0794693	0.0794431	0.0794685	0.0794983	0.0795231	0.0796047	0.0797526	0.0799895	0.080327	0.0807985	0.0814689	0.0823567
41.76	0.0954756	0.0946119	0.0954621	0.0979352	0.0995052	0.101527	0.103413	0.105435	0.107513	0.109107	0.110839	0.112309	0.11366	0.114973	0.116363	0.117584	0.118724	0.119954	0.120907	0.121922	0.122894	0.12368	0.124506	0.125524	0.126296	0.126957	0.12792	0.129012	0.130063	0.131149	0.132466	0.13367	0.134859	0.135995	0.137156	0.138164	0.139039	0.139782	0.14035	0.140732	0.141287	0.142094	0.142912	0.143996	0.145309	0.14704	0.148961	0.151121	0.153799
49.54	0.0638234	0.0621074	0.0615088	0.0619008	0.0623109	0.0628287	0.0634061	0.0641481	0.064942	0.0655813	0.0662607	0.06683	0.0673551	0.0677916	0.0682386	0.0686066	0.0689586	0.0691708	0.0690682	0.0693377	0.069496	0.0696081	0.0697386	0.069927	0.0700338	0.0701383	0.0702971	0.0704094	0.070511	0.0705556	0.0706234	0.0706368	0.070592	0.0706069	0.0705895	0.0705639	0.0705792	0.0706138	0.0705956	0.0705817	0.0706139	0.0706943	0.0707944	0.0709282	0.0711661	0.0714629	0.0718378	0.0723197	0.0729376
49.32	0.0676994	0.0655321	0.0649445	0.0656478	0.0660672	0.066868	0.0680451	0.0690587	0.0700695	0.0708092	0.0717198	0.0724867	0.0733797	0.0738721	0.0745332	0.0749801	0.0756544	0.0757034	0.0759567	0.0765259	0.0767639	0.0770259	0.0772153	0.07749	0.0775834	0.0778296	0.0779384	0.0781706	0.0782295	0.0783256	0.0783957	0.0784006	0.0783801	0.0783604	0.0783597	0.0783668	0.0783477	0.0783591	0.0783333	0.0782698	0.0782995	0.0784065	0.0785107	0.0786823	0.079017	0.079428	0.0799126	0.080571	0.0814126
27.63	0.0957907	0.093519	0.0924719	0.09456	0.095622	0.0976451	0.0990508	0.100612	0.102452	0.104418	0.105616	0.107063	0.108489	0.109728	0.111176	0.112484	0.114721	0.115818	0.115865	0.11797	0.119245	0.120546	0.122032	0.123439	0.124755	0.126314	0.127973	0.129568	0.131161	0.132895	0.13462	0.13653	0.138247	0.139964	0.141567	0.143002	0.144194	0.145169	0.146043	0.146896	0.147788	0.148919	0.150299	0.151957	0.15405	0.15651	0.159266	0.162489	0.166067
10.31	0.0813544	0.0778285	0.077596	0.0789128	0.080085	0.0812254	0.0825252	0.0836189	0.0852548	0.0864361	0.0878456	0.0885994	0.089947	0.0908129	0.0916321	0.0924609	0.0942651	0.0944217	0.094894	0.0959602	0.096582	0.0973757	0.0981004	0.0989373	0.0997315	0.100629	0.101551	0.102551	0.10356	0.104509	0.10569	0.106704	0.107752	0.108623	0.109337	0.10999	0.110561	0.110928	0.111276	0.111651	0.112125	0.112785	0.113638	0.114719	0.116133	0.117809	0.11984	0.122307	0.125258
26.14	0.0998717	0.0994433	0.100463	0.10316	0.105386	0.107956	0.110752	0.113166	0.116077	0.118621	0.120645	0.123061	0.125289	0.12734	0.129248	0.131166	0.133541	0.136725	0.137228	0.138607	0.140124	0.141781	0.143616	0.145421	0.147209	0.149148	0.150849	0.152578	0.154205	0.155864	0.157496	0.158934	0.160397	0.161757	0.163237	0.164464	0.165661	0.166899	0.168099	0.169247	0.170597	0.172021	0.173561	0.175269	0.177192	0.179275	0.181698	0.184279	0.187227
50.12	0.0718521	0.0707566	0.0699612	0.071098	0.0718664	0.0728506	0.0740123	0.0750931	0.0762143	0.0773632	0.0786025	0.0796572	0.080485	0.0811493	0.0817954	0.0823555	0.0828333	0.0831244	0.0833796	0.0837827	0.0839344	0.0841121	0.0841527	0.0842893	0.0843942	0.0844343	0.0844889	0.0844926	0.0845729	0.0845716	0.0845318	0.0844617	0.0844482	0.0843881	0.0842713	0.084198	0.0841231	0.0841146	0.084049	0.0839587	0.0839047	0.0839041	0.0838576	0.0838884	0.0839667	0.0841297	0.0843879	0.0846795	0.0850181
40.15	0.087254	0.0840619	0.0834186	0.0849469	0.0858355	0.0864925	0.0875163	0.0891982	0.0908709	0.0917511	0.0931331	0.0942886	0.0952011	0.0962936	0.0970951	0.0978354	0.0982902	0.0995615	0.0992915	0.099625	0.0998715	0.100212	0.100465	0.100795	0.101117	0.10144	0.10176	0.102026	0.102363	0.102445	0.102545	0.102666	0.10278	0.10281	0.102852	0.102864	0.102802	0.102769	0.102702	0.102621	0.102707	0.102864	0.103189	0.103612	0.104238	0.105047	0.106082	0.107379	0.109006
60.4	0.0730283	0.0712795	0.0710255	0.071508	0.0720597	0.0726349	0.0733473	0.074161	0.074726	0.0750957	0.0754707	0.0757985	0.0760499	0.0761408	0.0763895	0.0764684	0.0767717	0.0762946	0.0763378	0.0765991	0.0766654	0.0766455	0.0766427	0.0766764	0.0766282	0.07661	0.0765789	0.0766063	0.0765069	0.0764078	0.0763397	0.0762044	0.0760891	0.0759959	0.0758994	0.0758063	0.0757387	0.0756689	0.0755716	0.0754556	0.0754054	0.0753808	0.0753159	0.0753196	0.0753642	0.0754616	0.0755962	0.0757261	0.0759869
45.44	0.0936375	0.0940975	0.0939851	0.0956823	0.0966095	0.0980252	0.0992939	0.100178	0.101339	0.102131	0.102835	0.103318	0.103804	0.10416	0.10439	0.104847	0.104994	0.105069	0.105126	0.105356	0.105392	0.105561	0.105604	0.105777	0.105987	0.106143	0.106329	0.106473	0.106701	0.106783	0.10685	0.106923	0.107014	0.107007	0.106994	0.107022	0.107004	0.107043	0.107062	0.10696	0.106937	0.107012	0.107068	0.107202	0.107436	0.107893	0.108509	0.109172	0.110038
39.35	0.0795383	0.0800458	0.0803418	0.0816384	0.0828782	0.0837273	0.0849216	0.0857908	0.0869901	0.0877323	0.0884882	0.089261	0.0898506	0.0903099	0.0907732	0.091122	0.09163	0.0917698	0.0916828	0.0923424	0.0926862	0.093056	0.0934109	0.0938272	0.0942274	0.0945614	0.0949038	0.0952586	0.0955776	0.0958162	0.0960654	0.0962999	0.0964361	0.0966093	0.0967423	0.096854	0.0969402	0.0970566	0.0970917	0.0971061	0.0972037	0.0974018	0.0976326	0.0980244	0.0985763	0.0993479	0.100266	0.101399	0.102808
37.2	0.0824347	0.0801342	0.0796244	0.0802029	0.0803456	0.0806791	0.0813012	0.0817847	0.0823749	0.0822995	0.0826316	0.0827568	0.0828588	0.0828803	0.0830672	0.0831114	0.0833066	0.0827173	0.082811	0.0831682	0.083143	0.0831492	0.0832012	0.0832152	0.0832288	0.0832602	0.0833119	0.0834286	0.0834172	0.0834322	0.0834849	0.0834714	0.0834644	0.0834408	0.0834302	0.0834374	0.08341	0.0833745	0.083338	0.0832703	0.083276	0.0833596	0.0834698	0.0836802	0.0840113	0.0844665	0.0850244	0.0856915	0.0865777
47.28	0.0821995	0.0810509	0.0811848	0.0819955	0.0829908	0.0839766	0.0851809	0.0864006	0.0876659	0.088848	0.0900865	0.0911007	0.0920991	0.0928629	0.0937468	0.094457	0.0951332	0.0957127	0.0958684	0.0968529	0.0973996	0.0979879	0.0985313	0.0991657	0.0997055	0.100312	0.100882	0.101454	0.102091	0.102607	0.103223	0.10378	0.10432	0.104856	0.105251	0.105661	0.105953	0.106177	0.106357	0.106484	0.106655	0.106947	0.1073	0.107784	0.108508	0.109439	0.110571	0.111882	0.113569
63.4	0.0776926	0.0762641	0.075987	0.0766451	0.0771459	0.0777019	0.0783776	0.078884	0.0797718	0.0803516	0.080995	0.0815197	0.0820073	0.0823154	0.0827674	0.082913	0.0830578	0.0829876	0.0830114	0.0832104	0.0832785	0.0833704	0.0834099	0.0835821	0.0836607	0.0838454	0.0839425	0.0840043	0.0840712	0.0840532	0.0840374	0.0839517	0.083882	0.083828	0.0837543	0.0836689	0.083644	0.0836141	0.0836062	0.0835694	0.0835532	0.0835469	0.0835388	0.0835987	0.08372	0.0839103	0.0841833	0.0845877	0.0850829
55.28	0.0710934	0.0696439	0.0691627	0.0702689	0.0712605	0.0722806	0.0735834	0.07489	0.0764094	0.0775553	0.0788438	0.0800802	0.0812261	0.0820031	0.082975	0.0836931	0.08452	0.0850062	0.0847209	0.0857809	0.0862859	0.086887	0.087437	0.0881476	0.0887575	0.0893108	0.0898663	0.0903259	0.0907011	0.090921	0.0911354	0.0912299	0.0912711	0.091321	0.0913714	0.0914736	0.0915738	0.0917105	0.0918055	0.0918727	0.0919959	0.0922099	0.0924104	0.0927138	0.0932099	0.093898	0.0947145	0.0957319	0.0970101
38.61	0.0754245	0.0720169	0.072447	0.0743718	0.075229	0.0767309	0.0782525	0.0797769	0.0813211	0.0829673	0.084355	0.0856149	0.0869365	0.0882003	0.0891404	0.0903055	0.0914221	0.0914483	0.0929128	0.093897	0.0947854	0.0955729	0.0964813	0.097278	0.0981528	0.0990995	0.100021	0.10097	0.101944	0.102845	0.103878	0.104909	0.105853	0.106723	0.107533	0.108214	0.108821	0.10944	0.109876	0.110478	0.111104	0.11189	0.112835	0.114089	0.115614	0.117464	0.119627	0.122138	0.125051
47.87	0.0780383	0.0771731	0.0769227	0.0776697	0.0789068	0.0801148	0.0815571	0.0830788	0.0847631	0.0861892	0.087565	0.0889471	0.0900605	0.0909657	0.0917411	0.0923596	0.0931381	0.0937749	0.0935254	0.0942063	0.0946175	0.0950332	0.0955355	0.096119	0.0966042	0.0969908	0.097364	0.0976779	0.0978115	0.0978478	0.0978525	0.0978173	0.097709	0.0976218	0.0975538	0.0975017	0.0975137	0.0975605	0.0975584	0.0975433	0.0976181	0.0977951	0.0979979	0.0982843	0.0987698	0.0994489	0.1003	0.101392	0.102804
13.33	0.0932022	0.0902587	0.0902318	0.0935002	0.0960581	0.0980484	0.100472	0.102822	0.105614	0.107896	0.110362	0.112179	0.114653	0.116488	0.118394	0.120166	0.122939	0.122774	0.125135	0.127202	0.12902	0.130765	0.132358	0.134009	0.13567	0.137435	0.139172	0.141126	0.143097	0.14503	0.147217	0.149314	0.151526	0.153489	0.155259	0.156789	0.158148	0.159284	0.160235	0.161149	0.162133	0.163474	0.165064	0.166932	0.169324	0.172176	0.175318	0.17901	0.183223
41.09	0.066758	0.0648845	0.0641399	0.0644595	0.0650562	0.0655675	0.0662629	0.0671197	0.0680457	0.0687897	0.0695162	0.0703122	0.0709606	0.0715256	0.0721104	0.0725628	0.073044	0.0731895	0.0732533	0.0737745	0.0740105	0.0742432	0.074487	0.0747802	0.0750222	0.0752711	0.0755567	0.0757402	0.0759378	0.0760695	0.0762106	0.0762436	0.0762901	0.0763515	0.0763671	0.076368	0.0764036	0.0764983	0.0764985	0.0765155	0.0765951	0.076722	0.0768697	0.0770889	0.0774567	0.0778888	0.0784642	0.0791683	0.0800644
53.98	0.067741	0.0656151	0.0647078	0.0648252	0.0652653	0.0656485	0.0661031	0.0666476	0.0673184	0.0678611	0.0683152	0.0687875	0.0692345	0.0695916	0.0699278	0.0701401	0.0702872	0.07047	0.0703188	0.0705436	0.0705998	0.0706299	0.0707072	0.070802	0.0708607	0.0709542	0.0710326	0.0710566	0.0710842	0.0710414	0.0710504	0.0709493	0.0708836	0.070843	0.0707533	0.070697	0.0706604	0.0706719	0.070619	0.0706074	0.0705833	0.0706277	0.0706655	0.0707358	0.0708909	0.0710974	0.0713918	0.0717803	0.0722771
58.52	0.0631469	0.0610243	0.0602042	0.0603357	0.0605872	0.0610925	0.0615293	0.0621346	0.0627844	0.0633592	0.0639474	0.0645239	0.0649792	0.0653658	0.065754	0.0660903	0.0663883	0.0665097	0.0664193	0.0667492	0.06684	0.0669508	0.0670802	0.0672519	0.0673439	0.0674982	0.0676324	0.0676933	0.0677367	0.0677342	0.0677364	0.0676885	0.0676247	0.0675981	0.0675199	0.0674802	0.0674261	0.067466	0.0674139	0.0673908	0.0673907	0.0674504	0.0675064	0.067619	0.0678216	0.0680847	0.068446	0.0689261	0.0695132
42.89	0.0647252	0.062703	0.0618496	0.0620223	0.0623235	0.0625117	0.0629464	0.0635972	0.0643211	0.0647812	0.0652761	0.0658132	0.0661986	0.066519	0.0668719	0.0671482	0.0674226	0.0676174	0.0675029	0.0677525	0.0678286	0.0678721	0.0679756	0.0681311	0.0682198	0.068344	0.0684736	0.0685744	0.0686494	0.0686781	0.0687498	0.0687418	0.0687372	0.0687517	0.0687534	0.0687351	0.0687482	0.0687986	0.0687837	0.0687897	0.0688287	0.0689273	0.0690452	0.0692087	0.0694805	0.0698146	0.0702563	0.0708184	0.071551
51.97	0.0678976	0.0661188	0.0655382	0.066086	0.066513	0.0668098	0.0678065	0.0683547	0.0692066	0.0700203	0.0706265	0.0712783	0.0719584	0.0724615	0.0730385	0.0733536	0.0735789	0.073847	0.0740929	0.0742705	0.0743086	0.0744604	0.0745346	0.0746586	0.0748153	0.0749249	0.0749935	0.075037	0.0750507	0.0751073	0.0750612	0.0750457	0.0749783	0.074958	0.0748942	0.0748757	0.0748049	0.0747704	0.0747254	0.0746537	0.0746497	0.0746411	0.0746468	0.0747323	0.0748349	0.0750297	0.075269	0.0755913	0.0760105
55	0.063511	0.0609737	0.0602174	0.0604411	0.0606588	0.0609472	0.0615358	0.0621311	0.0626764	0.0628676	0.0632921	0.0634995	0.0637511	0.0638382	0.0640504	0.0641368	0.0644558	0.064077	0.0641306	0.0643702	0.0643844	0.0644117	0.0644549	0.0645801	0.0646107	0.0647085	0.0647462	0.0649166	0.0648712	0.0648701	0.0648353	0.0647389	0.0646646	0.0645757	0.0645064	0.0644219	0.0643732	0.0643426	0.0642684	0.0641726	0.0641438	0.0642017	0.0642474	0.0643662	0.0645573	0.0648498	0.0651967	0.0656304	0.066234
63.4	0.0686526	0.0662945	0.0661102	0.0665691	0.0673054	0.0679296	0.0689874	0.0700424	0.0713669	0.0727734	0.0738899	0.0750403	0.0762557	0.0775607	0.0788071	0.0800657	0.081254	0.0825523	0.0834314	0.0845332	0.0854714	0.0866805	0.0877165	0.0889383	0.0900916	0.0911256	0.0921217	0.0929879	0.0936721	0.0943795	0.095031	0.0955165	0.0960322	0.0965456	0.0970221	0.0974475	0.0978648	0.0983122	0.0987493	0.0991129	0.0994655	0.0999149	0.100373	0.100894	0.101542	0.102383	0.103406	0.104634	0.106095
21.9	0.0817817	0.0787242	0.0782883	0.080346	0.081911	0.0833632	0.0848811	0.0857768	0.0875788	0.0892063	0.090585	0.0918487	0.0933449	0.094572	0.0959804	0.0969688	0.0987803	0.0993869	0.100517	0.10199	0.103198	0.104513	0.105682	0.106961	0.10815	0.109398	0.110552	0.11203	0.113283	0.114561	0.115986	0.117329	0.118736	0.120001	0.121179	0.122321	0.12345	0.124531	0.125457	0.12638	0.127312	0.128439	0.129644	0.130938	0.132376	0.133982	0.135727	0.137686	0.139832
57.94	0.0627728	0.0610454	0.0604013	0.0610904	0.0616123	0.0618592	0.0629423	0.0634189	0.0643302	0.0650617	0.0658015	0.0663723	0.0669804	0.0674525	0.0678738	0.0682641	0.0684619	0.0686926	0.0689756	0.0691139	0.0692043	0.0692915	0.0693503	0.0694571	0.0695702	0.0696751	0.0697259	0.0698153	0.0698242	0.0698126	0.0697809	0.0697977	0.0697286	0.0696912	0.0695909	0.0695705	0.0694781	0.0694347	0.0693957	0.0693405	0.0693048	0.069311	0.0692691	0.0693571	0.069432	0.0695746	0.0697742	0.070048	0.0703864
59.59	0.0805017	0.0786579	0.0772993	0.0780096	0.0778851	0.0784485	0.0790197	0.0794867	0.080203	0.0809515	0.0816497	0.0821271	0.0825307	0.082827	0.0829452	0.0832739	0.0833865	0.0835111	0.0835541	0.0836888	0.0836909	0.0836923	0.0836852	0.0837596	0.083747	0.0836894	0.0836935	0.0836071	0.0835998	0.0834932	0.0833828	0.0832471	0.083176	0.0830081	0.082839	0.082735	0.0825939	0.0825459	0.0824312	0.0822312	0.0821226	0.0820857	0.0820302	0.081984	0.0820369	0.0821787	0.0824064	0.0826253	0.0829329
50.37	0.0742668	0.0707033	0.0687376	0.0717918	0.0726143	0.0735721	0.0744106	0.075681	0.0768602	0.0777647	0.079055	0.0795775	0.0801808	0.0810784	0.0818436	0.0823398	0.0838228	0.0822333	0.0815149	0.083259	0.0839023	0.0841348	0.0845094	0.08483	0.0850526	0.085232	0.0855005	0.0857624	0.0857058	0.0858397	0.0859629	0.0859264	0.085963	0.0859754	0.0859721	0.0861066	0.0860019	0.0860239	0.0860615	0.0859586	0.08603	0.0861509	0.0861819	0.0863676	0.0865892	0.0868683	0.0873255	0.087878	0.0885523
48.23	0.0826617	0.0803079	0.0788007	0.0791615	0.0792076	0.0796074	0.0799574	0.0805777	0.0813356	0.0821383	0.082778	0.0832566	0.0838451	0.0842154	0.0844882	0.0848323	0.0850088	0.0851853	0.0852814	0.0854485	0.0854724	0.0855367	0.0855151	0.0855919	0.0856966	0.0857092	0.0857089	0.0857312	0.0857645	0.0857304	0.0856609	0.0855601	0.0855585	0.0854209	0.0852337	0.0851525	0.0850467	0.0850152	0.0849434	0.0847814	0.0846713	0.0846596	0.0846542	0.0846928	0.084853	0.0851557	0.0856287	0.0861071	0.0867478
58.51	0.0843598	0.0825527	0.0814721	0.0825064	0.0826525	0.0835409	0.0846467	0.0857113	0.0869186	0.0881823	0.0893016	0.0900945	0.0910597	0.0916986	0.092223	0.0928731	0.093219	0.0934764	0.0937318	0.0940047	0.0940871	0.094203	0.0942793	0.0943808	0.0945247	0.0944728	0.0945004	0.0945408	0.0945926	0.0944902	0.0943857	0.0942574	0.0941877	0.0939795	0.0938171	0.0936732	0.0935445	0.0934812	0.0933599	0.0931709	0.0930313	0.0930091	0.0929291	0.0929242	0.0930081	0.0932337	0.0936224	0.0940006	0.0945272
58.61	0.0697921	0.0680641	0.0676141	0.0685251	0.0689142	0.0696561	0.0708713	0.0718764	0.0728809	0.0736551	0.074269	0.0749157	0.0754292	0.0756889	0.0762148	0.0764007	0.0768758	0.0768754	0.0768973	0.0772313	0.0773202	0.0774009	0.0774932	0.0776634	0.077717	0.0778198	0.0778539	0.0779337	0.0779251	0.0778591	0.0778149	0.0777141	0.0775981	0.0774986	0.07744	0.0773569	0.0773264	0.0772933	0.0772311	0.0771643	0.0771696	0.0772119	0.0772158	0.0773129	0.0774993	0.0777593	0.078124	0.0785066	0.0791288
57.6	0.0688255	0.0669502	0.0662044	0.0673459	0.0677451	0.0684671	0.0694341	0.0705606	0.0716108	0.0721786	0.0730162	0.0735652	0.0742133	0.0745984	0.0750512	0.0753831	0.0758454	0.0757821	0.0758248	0.076162	0.0762539	0.076315	0.0763815	0.076511	0.0765307	0.076593	0.0766349	0.0766697	0.076652	0.0766288	0.0765786	0.07646	0.0763541	0.0762531	0.0761272	0.0760396	0.0759776	0.0759346	0.0758571	0.0757626	0.0757497	0.0757419	0.0757191	0.0757691	0.0758952	0.0761029	0.0763457	0.0766607	0.0771063
54.6	0.0717435	0.0692943	0.0688208	0.0698747	0.0702547	0.0707813	0.0714335	0.0721427	0.0729807	0.0736482	0.0742023	0.0746335	0.0752169	0.0755751	0.076079	0.0763856	0.0765439	0.0761878	0.0768238	0.0772184	0.077342	0.0775876	0.0777632	0.0779596	0.0781975	0.0783382	0.0785101	0.0786082	0.0786872	0.0787496	0.0788277	0.0788284	0.0788695	0.0788831	0.0789092	0.0789493	0.0789924	0.0790221	0.079093	0.0791539	0.0792425	0.079379	0.0795433	0.0797382	0.0800339	0.0803991	0.0808622	0.0814123	0.0821423
46.5	0.102318	0.101341	0.102878	0.106377	0.10894	0.111825	0.114764	0.117856	0.120943	0.124081	0.126871	0.129546	0.132204	0.134891	0.137104	0.139458	0.142003	0.143944	0.146073	0.148255	0.150433	0.152501	0.1547	0.15704	0.159288	0.161537	0.163739	0.165978	0.16809	0.170247	0.172325	0.174298	0.176262	0.178199	0.179977	0.181641	0.183147	0.18464	0.185986	0.187271	0.188534	0.189835	0.1911	0.19244	0.193946	0.195491	0.197237	0.199081	0.201215
44.53	0.0741752	0.0717635	0.0722535	0.0734185	0.0739265	0.0751272	0.0759647	0.0767606	0.0778981	0.0786356	0.0795319	0.0803981	0.080986	0.0814881	0.0822398	0.0829093	0.0839394	0.0841514	0.084686	0.0853332	0.0858107	0.0864913	0.0872583	0.0880427	0.0888202	0.0895671	0.0903476	0.0910543	0.091837	0.0926169	0.093436	0.094202	0.094873	0.0956328	0.0962624	0.0968489	0.0973224	0.0978313	0.0982628	0.0987345	0.0992855	0.100013	0.100828	0.101841	0.103018	0.104461	0.106188	0.108096	0.110364
50.92	0.0827526	0.0797012	0.0788046	0.0798793	0.0804074	0.0813659	0.0823521	0.0834352	0.084729	0.0858314	0.0868661	0.0880006	0.0888579	0.0898996	0.0909375	0.0919142	0.0929976	0.0937437	0.0945885	0.0955737	0.0964691	0.0973568	0.0982487	0.0991931	0.0999898	0.10076	0.10166	0.102638	0.103565	0.104468	0.105506	0.10647	0.107281	0.108047	0.108826	0.109474	0.110127	0.110684	0.111091	0.111505	0.112076	0.112839	0.11362	0.114689	0.115959	0.117551	0.119257	0.121256	0.123611
55.5	0.0850666	0.0836635	0.0829241	0.084521	0.0855744	0.0868475	0.0886823	0.0903589	0.0923783	0.0944098	0.0960954	0.0976069	0.0990513	0.100173	0.101243	0.102258	0.103005	0.103541	0.104038	0.104615	0.104986	0.105463	0.105825	0.106328	0.106851	0.107196	0.107518	0.107823	0.108085	0.108153	0.10817	0.108172	0.108157	0.108042	0.107915	0.10789	0.107843	0.107904	0.107919	0.107839	0.107798	0.107857	0.107898	0.108034	0.108292	0.108813	0.109517	0.110313	0.11133
47.4	0.0697746	0.0679962	0.068153	0.0696225	0.0703118	0.07121	0.0727129	0.0738527	0.0752271	0.0765062	0.0775686	0.0786365	0.0797597	0.0806059	0.0813943	0.0820445	0.0824993	0.0829353	0.0833395	0.0836588	0.0839415	0.0842663	0.0845075	0.0848356	0.0851678	0.0854951	0.0857862	0.0859629	0.0861388	0.0862773	0.0862902	0.0863159	0.086273	0.0863031	0.0862743	0.0862902	0.086255	0.0862874	0.0863395	0.0863873	0.0864275	0.0864897	0.0865839	0.0867919	0.0870431	0.0874724	0.0880095	0.0887002	0.0896039
53.29	0.0683967	0.0664595	0.0660497	0.0664828	0.0671306	0.067893	0.0687111	0.0697448	0.0707455	0.0716616	0.0726348	0.0734624	0.0742315	0.0748628	0.0754094	0.0758789	0.0761846	0.0764038	0.0766453	0.0768874	0.0771094	0.077315	0.0775544	0.0778002	0.0780547	0.0783038	0.0785282	0.0786856	0.0788219	0.0788656	0.0789055	0.0788542	0.0788402	0.078827	0.0787958	0.0787541	0.0787669	0.0788199	0.0788284	0.0788605	0.0789011	0.0789809	0.0790578	0.0792569	0.0795547	0.07991	0.0804165	0.0810804	0.0818898
55.56	0.0774434	0.0754418	0.0750745	0.0757786	0.0763318	0.0767187	0.0777608	0.0785762	0.0794001	0.0803131	0.0812187	0.0817641	0.0826616	0.083258	0.0838169	0.0843686	0.0846188	0.0849376	0.0852882	0.0854751	0.0855556	0.0857065	0.0857934	0.0859003	0.0860723	0.0861668	0.0862769	0.0863312	0.0864185	0.086498	0.0864769	0.0864965	0.0864228	0.0864359	0.0863645	0.086359	0.0862961	0.0862904	0.0862807	0.0862378	0.086227	0.0862376	0.0862621	0.0863866	0.086494	0.0867124	0.0869869	0.087348	0.0877855
47.86	0.0877089	0.0861073	0.0856011	0.0867586	0.087598	0.0886957	0.0900936	0.091375	0.0930356	0.0945022	0.0958717	0.0969377	0.0979213	0.0986907	0.0993483	0.100102	0.100496	0.100919	0.101171	0.10155	0.101653	0.101806	0.101929	0.102103	0.102296	0.102349	0.102443	0.102487	0.10256	0.102482	0.102393	0.102307	0.102223	0.102076	0.101885	0.101809	0.101711	0.101683	0.101599	0.101467	0.101351	0.101321	0.101315	0.101329	0.101493	0.101812	0.102286	0.102855	0.103573
52.27	0.0854222	0.0842498	0.083602	0.0849577	0.0861299	0.0877097	0.089514	0.0914398	0.0936207	0.0957778	0.0976623	0.0994443	0.101207	0.102523	0.103803	0.105048	0.106006	0.106883	0.107621	0.108524	0.109181	0.109866	0.110482	0.111224	0.111974	0.112556	0.113117	0.113603	0.114135	0.114398	0.114638	0.114872	0.115156	0.115234	0.11531	0.115425	0.115525	0.115665	0.11577	0.115719	0.115756	0.115924	0.116062	0.116405	0.116932	0.117764	0.118867	0.120123	0.121654
51.75	0.0721686	0.0707266	0.0705831	0.0715986	0.0723432	0.0730684	0.0744516	0.0752064	0.0763806	0.0774049	0.0785072	0.0792614	0.0801705	0.0809123	0.0815199	0.0821265	0.0825763	0.0828951	0.0832891	0.0835401	0.0837027	0.0838989	0.0840487	0.0842003	0.0843905	0.0845042	0.0846387	0.0846956	0.0847354	0.0848623	0.0848251	0.0848472	0.0847948	0.0847791	0.0847296	0.0847202	0.0846613	0.084675	0.0846458	0.0846173	0.0846251	0.0846361	0.0846716	0.0847974	0.0849289	0.0851686	0.0854689	0.0858578	0.086355
51.22	0.0850291	0.0823036	0.0827087	0.0846787	0.0858368	0.0878258	0.0892563	0.0912977	0.0934936	0.0951569	0.0972901	0.0991546	0.100539	0.102249	0.103952	0.105604	0.10727	0.108519	0.109917	0.11143	0.112852	0.114295	0.115705	0.11717	0.118337	0.119564	0.12079	0.122111	0.123378	0.124719	0.125952	0.127187	0.128328	0.129387	0.130428	0.131354	0.132171	0.132964	0.133521	0.134081	0.134744	0.135622	0.136477	0.137619	0.138977	0.14061	0.14248	0.144477	0.146951
56.39	0.0784581	0.0760778	0.0760236	0.0773662	0.0783231	0.0795458	0.0803082	0.0816542	0.0829536	0.0838481	0.0849469	0.0857601	0.0860993	0.0867966	0.0873859	0.0877145	0.0882356	0.0882964	0.0885126	0.0886972	0.0889125	0.0891214	0.08931	0.0896403	0.0896847	0.0896829	0.0897615	0.0898432	0.089877	0.089856	0.0898485	0.0897916	0.0896701	0.089608	0.0895555	0.0895045	0.0895139	0.0895339	0.089463	0.0894069	0.0894156	0.0895331	0.0896278	0.0898744	0.0901843	0.0907009	0.0912499	0.0919169	0.092894
58.6	0.0719628	0.0700721	0.069942	0.0714448	0.0722501	0.0731824	0.0739921	0.0748753	0.0757439	0.0765785	0.0772019	0.0775399	0.0781816	0.0786467	0.0789679	0.0792738	0.0793333	0.0789312	0.0795655	0.0799009	0.0800267	0.0801475	0.0802066	0.0803123	0.0804171	0.0805029	0.0805434	0.0805753	0.0805638	0.0805587	0.080557	0.0804769	0.0804455	0.0804013	0.0803387	0.0803131	0.0803129	0.0802982	0.080308	0.0803275	0.0803517	0.0804284	0.0805206	0.0806258	0.0807687	0.0809656	0.0812294	0.0815663	0.0820329
44.69	0.072343	0.0705323	0.069685	0.0702648	0.0706198	0.0711768	0.0719074	0.0725835	0.0735159	0.0742146	0.0749256	0.0756347	0.0761918	0.0765716	0.0770906	0.0774058	0.0778196	0.0780409	0.0774721	0.0781663	0.0782945	0.0784178	0.0785044	0.0787684	0.0788734	0.0790095	0.0791611	0.0792681	0.0792994	0.0792924	0.0793134	0.0792624	0.0792215	0.0791967	0.0791243	0.0791145	0.0791378	0.0791611	0.0791641	0.079115	0.0791249	0.0792022	0.0792285	0.0793095	0.0795025	0.0797993	0.0801666	0.0806235	0.0812136
49.6	0.0721945	0.0695718	0.0695789	0.0714588	0.0724654	0.0732963	0.0744498	0.0755394	0.0769047	0.0781001	0.0789549	0.0796815	0.0804272	0.0811073	0.0815924	0.0821303	0.0823389	0.0817933	0.0828264	0.0834128	0.0837167	0.0839804	0.0842772	0.0845845	0.084876	0.0851179	0.0853484	0.085518	0.0856537	0.0857599	0.0857826	0.0858022	0.0858309	0.0858635	0.0858914	0.0858776	0.0859257	0.0859446	0.0860532	0.086113	0.0862141	0.0863602	0.0865418	0.0868266	0.0872288	0.0877037	0.0883441	0.0891421	0.0901694
52.06	0.0657658	0.063954	0.0633588	0.0634863	0.0638166	0.0640022	0.0643788	0.0647836	0.0653483	0.0656352	0.0660103	0.066332	0.0665547	0.0667879	0.0670466	0.0671675	0.0672611	0.0671345	0.0671586	0.0673045	0.067305	0.0673107	0.0673422	0.0674043	0.0674358	0.0674899	0.0675529	0.0675354	0.0675645	0.067547	0.0675623	0.0674695	0.0674479	0.0674551	0.0674049	0.0673724	0.0673779	0.0674022	0.0674064	0.0674018	0.0674137	0.0674481	0.0674686	0.0675598	0.0676933	0.0678769	0.0681243	0.0684528	0.068858
52.24	0.0655227	0.0637425	0.0631524	0.0636474	0.0642886	0.0648878	0.0656753	0.066539	0.0674346	0.0682482	0.0689724	0.0696922	0.0703243	0.0708216	0.0713088	0.0716961	0.072133	0.072209	0.0721508	0.0724944	0.0725991	0.072675	0.0728361	0.0730099	0.0730925	0.0731963	0.0733523	0.0734067	0.0734694	0.0734754	0.0735155	0.0734695	0.0734063	0.0733832	0.0733365	0.0732845	0.0732729	0.0733053	0.0732525	0.0732185	0.0732292	0.0732875	0.0733376	0.0734323	0.0736147	0.0738399	0.0741706	0.0745658	0.0750922
55.31	0.0682824	0.066598	0.0660692	0.0666239	0.0671539	0.0676675	0.0682486	0.0689142	0.0697383	0.0703384	0.070913	0.0715117	0.0719974	0.0723423	0.0727616	0.0730384	0.0733223	0.0730746	0.073093	0.0734711	0.0735453	0.0735929	0.0736308	0.0737328	0.0737296	0.0737539	0.0738245	0.0738506	0.0738614	0.0738253	0.0738297	0.0737724	0.0737122	0.0736726	0.0736121	0.073566	0.0735332	0.0735499	0.0734821	0.0734326	0.0734089	0.0734217	0.0734016	0.0734128	0.0735443	0.0736779	0.073879	0.0741298	0.0744725
53.96	0.0799821	0.0778273	0.0778191	0.0786146	0.0796176	0.0800832	0.0813305	0.0823798	0.0835908	0.0846365	0.0856199	0.0864117	0.0874158	0.0882055	0.0888614	0.0894144	0.0898012	0.0901333	0.0905019	0.0906936	0.0908246	0.091006	0.0911026	0.0912649	0.0914524	0.0915805	0.0917161	0.0918229	0.0919119	0.0919714	0.0919679	0.0919963	0.0919475	0.0919232	0.0918741	0.0918548	0.091792	0.0917751	0.0917502	0.0917409	0.0917188	0.0917613	0.0917844	0.091953	0.0921661	0.0924895	0.0928954	0.0934404	0.0941266
53.88	0.0833243	0.0815973	0.0808699	0.0819225	0.0823291	0.0829438	0.083977	0.0847747	0.086039	0.0871952	0.0880815	0.08891	0.0895643	0.0900899	0.0904796	0.091078	0.0913525	0.091684	0.091806	0.0920365	0.0921666	0.0922533	0.0922158	0.0923085	0.0924154	0.0923177	0.0923322	0.0922709	0.0923012	0.0921959	0.0920992	0.0919888	0.0919284	0.0917496	0.091578	0.0914828	0.0913631	0.0912845	0.0911939	0.0909938	0.0908541	0.0908198	0.0907551	0.0907181	0.0907455	0.09091	0.0911643	0.0914114	0.091737
51.2	0.0736946	0.0718203	0.0713987	0.0722115	0.0726395	0.0733527	0.0743407	0.0752398	0.0762101	0.0767753	0.0773941	0.0779856	0.0785418	0.0788069	0.0792149	0.0795476	0.0799719	0.0799703	0.0799575	0.0802498	0.0803542	0.0804509	0.0804555	0.0805588	0.0806203	0.0806163	0.0806603	0.080674	0.0806594	0.0806564	0.0805902	0.080523	0.0804336	0.0803214	0.0802425	0.0802048	0.0801372	0.080104	0.080064	0.0799946	0.0799776	0.0800012	0.0799914	0.0800331	0.0801269	0.080296	0.0804973	0.0807506	0.0811125
48.79	0.0683385	0.0661857	0.0658774	0.0666371	0.0672243	0.067672	0.0689413	0.0698563	0.070968	0.0719352	0.0729056	0.0736145	0.0744689	0.0751542	0.0757628	0.0763262	0.0766644	0.0770571	0.0773923	0.0776267	0.0777979	0.0779476	0.0781	0.0782581	0.0784755	0.0785928	0.0787021	0.0787878	0.0788693	0.0789084	0.07887	0.078912	0.0788257	0.0788076	0.0787818	0.0787525	0.0786678	0.0786957	0.0786729	0.0786581	0.0786418	0.0786608	0.0786784	0.0787763	0.0789162	0.0791334	0.0794504	0.07982	0.0803004
53.2	0.0719266	0.0702971	0.0700755	0.0719149	0.0731389	0.0741974	0.0754467	0.0766939	0.0781209	0.0792205	0.0802783	0.0812408	0.0822363	0.0831223	0.0838869	0.0846057	0.0850424	0.084713	0.085786	0.0864385	0.0868745	0.0873471	0.0876849	0.0881299	0.088565	0.0888601	0.0891885	0.0894562	0.0896099	0.0898445	0.0899897	0.0900849	0.0901802	0.090322	0.0904169	0.0905316	0.0906489	0.0907743	0.0909069	0.0910136	0.0911869	0.0914103	0.0916988	0.0920395	0.0925029	0.0930798	0.0937619	0.0946012	0.095675
50.28	0.068438	0.066463	0.0657336	0.0668641	0.0673084	0.0677727	0.0690664	0.0699545	0.0709186	0.0720069	0.073008	0.0737522	0.0747728	0.0755537	0.0762747	0.0768334	0.077233	0.0776532	0.0780719	0.0783638	0.0785559	0.0788025	0.0789398	0.0791662	0.0794098	0.0795443	0.0797091	0.0798502	0.0799304	0.0799862	0.080025	0.0800675	0.0800383	0.080006	0.0799855	0.0799976	0.0799725	0.0799814	0.0799987	0.0799939	0.0799839	0.0800375	0.0800801	0.0802048	0.0803594	0.0805952	0.080912	0.0813066	0.0817984
49.51	0.077435	0.0747145	0.074961	0.0759186	0.0763414	0.0773564	0.0781616	0.0790061	0.0794733	0.0802698	0.0809046	0.0810147	0.0813744	0.081647	0.0818312	0.0820943	0.0821248	0.0821751	0.0823823	0.0824384	0.0823794	0.0825605	0.0826116	0.0827123	0.0827831	0.0827502	0.0828978	0.0829699	0.0829101	0.0829549	0.0829113	0.0828634	0.0828283	0.0828	0.0826942	0.0826652	0.0825885	0.0825913	0.0825489	0.0825191	0.0825344	0.0825784	0.0826003	0.082703	0.0828245	0.083044	0.0832489	0.0836291	0.0840911
55.07	0.0738984	0.0717586	0.071541	0.0730828	0.0740119	0.0750664	0.075633	0.0768148	0.0779881	0.0788971	0.0796925	0.0804995	0.0808705	0.0814223	0.0819307	0.0823335	0.0826903	0.0828237	0.0829859	0.0832641	0.0834365	0.0835587	0.0837837	0.0838965	0.0839625	0.0839773	0.0840297	0.0840948	0.0841226	0.0840914	0.0840924	0.084069	0.0839821	0.0839226	0.083911	0.0838079	0.0838477	0.0838584	0.0837879	0.0837691	0.0837757	0.0838667	0.0839133	0.0840788	0.0842829	0.084644	0.085005	0.0854707	0.0860987
49.5	0.0699893	0.067966	0.0678927	0.0694938	0.0706366	0.0716051	0.0728871	0.0739847	0.0752292	0.0765859	0.0774933	0.0783892	0.0791841	0.0798578	0.080414	0.0810942	0.0814835	0.0814477	0.0820923	0.0825687	0.082804	0.0830238	0.0831946	0.0833806	0.0835192	0.0836771	0.083806	0.0838954	0.0839283	0.084034	0.0840609	0.0840158	0.08403	0.084033	0.0840454	0.0840402	0.084075	0.0840576	0.084098	0.0841252	0.0841915	0.0843085	0.0844025	0.0845653	0.0847594	0.0849762	0.0852897	0.0856779	0.0862026
55.4	0.0695886	0.0675819	0.0673017	0.0684502	0.0693887	0.0702924	0.0714966	0.0727072	0.0740268	0.074997	0.0760274	0.0768169	0.0776325	0.0780311	0.0786537	0.0791422	0.0797989	0.079421	0.079861	0.0804254	0.0806282	0.0807106	0.0808772	0.0810672	0.0810985	0.0812371	0.0812822	0.0814033	0.0813517	0.0813423	0.0813298	0.0812579	0.0811975	0.0811321	0.081069	0.0810346	0.0810376	0.0810121	0.0809733	0.0808839	0.0808941	0.0809215	0.0809009	0.0809713	0.0810913	0.0812832	0.0815044	0.0817882	0.0822183
58.67	0.082773	0.0811306	0.0801347	0.0810426	0.0815656	0.0821883	0.083101	0.0838963	0.0850101	0.0861297	0.087143	0.0878095	0.0886129	0.0891474	0.0896531	0.0902067	0.0906041	0.0908629	0.0910627	0.0913161	0.0914163	0.0915204	0.0914873	0.0916006	0.0917158	0.0916571	0.0916457	0.0915985	0.0915981	0.0915205	0.0914377	0.0913462	0.0912877	0.0911279	0.0909551	0.0908897	0.0907767	0.0907559	0.0906748	0.0905086	0.0903952	0.0903784	0.090312	0.0902539	0.0902797	0.0904036	0.0906325	0.0908347	0.0910883
52.68	0.0779998	0.0754622	0.0756784	0.0771534	0.0781338	0.0792822	0.0800743	0.081017	0.0823858	0.0830919	0.0838055	0.0845934	0.0848766	0.0854067	0.0859528	0.086265	0.086681	0.0867458	0.0869162	0.0871878	0.0873429	0.0875207	0.0877273	0.0880276	0.0881225	0.088187	0.0882386	0.0884299	0.0884656	0.0885734	0.0886497	0.0886615	0.0886274	0.0885867	0.0886088	0.0886173	0.0886221	0.0886847	0.0886131	0.0885765	0.0886511	0.088816	0.0889719	0.0892555	0.0896748	0.0902477	0.0909323	0.0917026	0.0927839
50.69	0.0767539	0.0737433	0.0735529	0.0751538	0.0754902	0.0763583	0.0771823	0.077908	0.079058	0.0794809	0.0802508	0.0809332	0.0810797	0.0815553	0.0820319	0.0823163	0.0825815	0.0826616	0.0827785	0.0829696	0.083147	0.0833233	0.0834804	0.0837014	0.0837828	0.0838332	0.0838755	0.0840601	0.0840683	0.0841098	0.0841419	0.0841805	0.0841126	0.0841086	0.0841012	0.0840867	0.0841125	0.0841588	0.0841068	0.0840777	0.0841009	0.084233	0.0843317	0.0845771	0.0848862	0.0853276	0.0857997	0.0863787	0.0871979
44.4	0.0716185	0.0692776	0.0695387	0.0710853	0.0719871	0.0728734	0.074071	0.0750954	0.0761407	0.0770084	0.0776628	0.0783324	0.0790375	0.0795434	0.0801462	0.0805574	0.0807124	0.0802642	0.0810578	0.0814579	0.0816539	0.0818766	0.0819883	0.0821659	0.0823299	0.0824683	0.0825888	0.0826391	0.0826676	0.082667	0.0826842	0.0826309	0.082616	0.082586	0.0825371	0.08252	0.0825393	0.0825377	0.0825708	0.0825717	0.0826416	0.0827219	0.0828631	0.0830011	0.0831974	0.0834794	0.0838369	0.0842653	0.0848611
46.1	0.0781584	0.0761544	0.0759283	0.0777331	0.0783776	0.0790979	0.0800361	0.0809563	0.0818425	0.0826802	0.0832651	0.0836989	0.0842652	0.0847408	0.0851548	0.0855194	0.0856597	0.0850592	0.0857899	0.0861754	0.0863871	0.0865253	0.0865809	0.0867441	0.0868674	0.086975	0.0870919	0.0871572	0.0871365	0.087146	0.0871793	0.0870941	0.0870831	0.0870697	0.0870113	0.0870204	0.0870108	0.0869827	0.0870252	0.0870091	0.0870706	0.0871628	0.0872668	0.0873714	0.087552	0.0878153	0.0881039	0.0884857	0.0890257
43.58	0.0761706	0.0742606	0.0737232	0.0745614	0.0750607	0.0753465	0.0762688	0.0769797	0.07788	0.0786139	0.0793542	0.0798723	0.0806591	0.0811057	0.0816633	0.0821366	0.0824693	0.0828634	0.0832253	0.0835646	0.0837884	0.0840096	0.0842726	0.0845589	0.0849034	0.0851486	0.0854758	0.08572	0.0860192	0.0862616	0.0864766	0.0867633	0.0869686	0.0871794	0.0874034	0.0876429	0.0878401	0.0880849	0.0883117	0.0885142	0.0887266	0.0889792	0.089233	0.0895986	0.0899661	0.0904324	0.0909777	0.0916053	0.092352
52	0.0697187	0.067577	0.0670497	0.0677576	0.0680498	0.0686253	0.069572	0.0702201	0.0710667	0.0715792	0.0723483	0.0727191	0.0732369	0.0735024	0.0738316	0.0740556	0.0744718	0.0741819	0.0743092	0.0746299	0.0747707	0.0747788	0.074818	0.0748896	0.0749119	0.074963	0.0749836	0.0750026	0.0749947	0.0749628	0.0749166	0.0748149	0.0747327	0.0745882	0.0745152	0.0744305	0.074376	0.0743131	0.0742345	0.0741583	0.0741297	0.0741352	0.0741118	0.0741209	0.0742365	0.0743871	0.0745813	0.074839	0.0752079
55.04	0.0701902	0.06686	0.0659778	0.0679497	0.0687975	0.0695622	0.0704501	0.071314	0.0722052	0.0731898	0.0740843	0.0748908	0.0753734	0.0759187	0.0764195	0.0768355	0.0773717	0.0756283	0.0768251	0.0774563	0.0777655	0.0779247	0.078049	0.0782229	0.07837	0.0784513	0.0786194	0.0787121	0.0787185	0.0787407	0.0787431	0.0787201	0.0786356	0.0786549	0.0786217	0.0785154	0.0784493	0.0784702	0.0783392	0.0782945	0.0782729	0.0782525	0.0781325	0.0781989	0.0784424	0.0786931	0.0790392	0.0794427	0.0799922
42.28	0.0856022	0.0839389	0.083613	0.0844717	0.0852181	0.0858145	0.0868064	0.0878322	0.0885709	0.0890009	0.0897793	0.0901222	0.0906994	0.0910633	0.091633	0.092076	0.0924772	0.0916423	0.0924245	0.0932404	0.0936304	0.0938889	0.0941784	0.0944961	0.09474	0.095082	0.095366	0.0957466	0.0959909	0.0962906	0.0965482	0.0967795	0.0969932	0.0972059	0.0974568	0.0976821	0.0979152	0.0981295	0.0983212	0.098464	0.0987142	0.0989874	0.0992142	0.0995703	0.100077	0.100664	0.101321	0.10211	0.10307
34.28	0.0862976	0.0841963	0.0833055	0.084287	0.084649	0.0853452	0.0863629	0.0874237	0.0886047	0.0893304	0.0902767	0.0910408	0.0920856	0.0927599	0.0936616	0.0943541	0.0952809	0.0954853	0.0961463	0.0971137	0.0978771	0.0986361	0.0993761	0.10027	0.101043	0.101877	0.102676	0.103505	0.10418	0.104932	0.105594	0.106182	0.106766	0.107363	0.107937	0.108535	0.109148	0.109762	0.110297	0.110837	0.111423	0.11205	0.112667	0.113357	0.114186	0.115162	0.116188	0.117327	0.118714
51.65	0.0922699	0.0885402	0.0890425	0.0914528	0.0930801	0.0945084	0.0960049	0.0982916	0.0999078	0.101854	0.103267	0.104988	0.106269	0.107761	0.108956	0.110155	0.110945	0.111086	0.112911	0.114202	0.115234	0.116197	0.117144	0.11811	0.11905	0.120046	0.120939	0.121915	0.122812	0.123776	0.124686	0.125644	0.126553	0.127476	0.128343	0.129133	0.129921	0.130684	0.131326	0.132027	0.132684	0.133389	0.134266	0.135277	0.136436	0.137806	0.13933	0.14114	0.143198
30.09	0.0664529	0.0641736	0.0635338	0.0641069	0.0647786	0.0651425	0.0661227	0.0670478	0.0678103	0.0681996	0.0688539	0.0691777	0.0697447	0.0700372	0.0704329	0.0706433	0.0709942	0.0708518	0.0709876	0.0713477	0.0714045	0.071563	0.0716419	0.0718588	0.0718871	0.0719868	0.0720376	0.0721145	0.0721404	0.0722093	0.0722242	0.0721613	0.0721301	0.0720853	0.0720355	0.0720091	0.0720098	0.0719878	0.0719535	0.0719194	0.0719388	0.0719456	0.0719955	0.0720732	0.0722528	0.072498	0.0727861	0.0731288	0.0736378
45.9	0.0665084	0.064232	0.0635988	0.0641731	0.0648589	0.0652303	0.0662128	0.0671453	0.0679102	0.0683018	0.0689572	0.0692871	0.0698559	0.0701518	0.0705476	0.0707595	0.0711132	0.070971	0.0711075	0.0714692	0.0715261	0.0716841	0.071766	0.0719832	0.072011	0.0721109	0.0721616	0.0722387	0.0722633	0.0723346	0.0723491	0.0722866	0.0722548	0.0722092	0.072159	0.0721328	0.072134	0.0721119	0.072077	0.0720441	0.0720631	0.0720692	0.0721202	0.0721976	0.0723786	0.0726234	0.0729119	0.0732559	0.0737658
56.01	0.0663444	0.0645036	0.0640897	0.0647555	0.0651775	0.065593	0.066388	0.0671297	0.067774	0.0685208	0.0691796	0.0696916	0.0703114	0.0707458	0.0712132	0.0715932	0.0718202	0.0720884	0.0724121	0.0725473	0.0726712	0.0727941	0.0728462	0.0729949	0.0730904	0.0731809	0.0732825	0.0732803	0.0733189	0.0733601	0.0733326	0.0733436	0.0732658	0.0732267	0.0731749	0.0731629	0.0730923	0.0730764	0.0730562	0.0730253	0.0730086	0.0730191	0.0730206	0.0731035	0.073184	0.0733476	0.0735504	0.0738208	0.074129
51.62	0.0684734	0.0665334	0.0660222	0.0664885	0.0670991	0.067611	0.0685582	0.0688947	0.0700949	0.0708339	0.0720592	0.0726236	0.0731872	0.0737052	0.0746357	0.0749727	0.0767513	0.0790271	0.07699	0.0765339	0.0762821	0.07643	0.0765176	0.0767929	0.0767817	0.0769604	0.0770211	0.0771189	0.0771311	0.0771849	0.0771339	0.0770914	0.0769624	0.0769338	0.0768154	0.0768072	0.0767395	0.0767379	0.0766054	0.0765416	0.0766068	0.0769295	0.077258	0.0773615	0.0774033	0.0775509	0.0776931	0.0779328	0.0783381
48.54	0.0778952	0.0740984	0.0740327	0.0759832	0.077517	0.0784945	0.079626	0.0809942	0.0824025	0.0840046	0.0851431	0.0864772	0.0875383	0.0883081	0.0891925	0.089738	0.0905357	0.0890276	0.0906078	0.091715	0.0921574	0.092707	0.0930221	0.0934025	0.093662	0.0941331	0.0943515	0.0947583	0.0949658	0.0951574	0.0954132	0.0955742	0.0957491	0.0958724	0.0958783	0.0960102	0.0960436	0.0960867	0.0960989	0.0961759	0.0962585	0.0964992	0.0967397	0.0970529	0.0975684	0.0981659	0.0988361	0.0997389	0.10079
49.04	0.0717103	0.0667664	0.0657108	0.0689212	0.0699486	0.0709371	0.0726014	0.0736683	0.0747333	0.0761648	0.0774039	0.0779445	0.078582	0.0794091	0.0799756	0.0803475	0.0808215	0.0782951	0.0803088	0.0810309	0.0814098	0.0816283	0.0816867	0.0819679	0.0820951	0.0822748	0.082332	0.0825663	0.0826415	0.0826074	0.0827586	0.0827651	0.0826716	0.0828678	0.0827952	0.0826631	0.0825866	0.0826595	0.0824786	0.0824209	0.0824205	0.0823163	0.0821642	0.0822648	0.082624	0.0829706	0.0834102	0.084091	0.0848436
52.81	0.0783931	0.0765724	0.0759345	0.0767928	0.0772255	0.0781708	0.0792461	0.0799765	0.0813185	0.0824292	0.0834309	0.0842654	0.0851442	0.0857264	0.0861386	0.0866528	0.0870918	0.0873684	0.0875957	0.0878431	0.0879462	0.0881157	0.0880783	0.088153	0.0882232	0.0882031	0.0881795	0.0881232	0.088128	0.0880211	0.0879242	0.0878387	0.0877503	0.0875954	0.0874233	0.0873107	0.0871999	0.0871677	0.0870594	0.0868755	0.0867872	0.0867495	0.0866403	0.0865872	0.0866318	0.0867566	0.0869802	0.0871795	0.0874418
51.27	0.0636894	0.0613069	0.0594938	0.0617343	0.0629987	0.0637904	0.064397	0.0655026	0.0666872	0.0672171	0.0684311	0.0691721	0.0698052	0.0703193	0.0711309	0.0716421	0.0731764	0.0717377	0.0712014	0.0727187	0.0731637	0.0735576	0.0738241	0.0741313	0.0743598	0.074528	0.0747057	0.0750766	0.0750144	0.0751467	0.0752459	0.0752828	0.0753016	0.0754258	0.0754687	0.07561	0.0755754	0.0755734	0.0756507	0.0755764	0.0756498	0.0758323	0.0759006	0.0760132	0.0762321	0.0764576	0.0768169	0.0772769	0.077824
56.35	0.0623684	0.0609317	0.0604318	0.0611608	0.0616341	0.0619339	0.0629552	0.0635225	0.0645235	0.0654041	0.0660781	0.0666394	0.0672891	0.0677485	0.0683075	0.06867	0.068967	0.0691234	0.0693797	0.0696033	0.0696173	0.0697342	0.0698028	0.0699304	0.0700585	0.0701051	0.0701779	0.0701719	0.0701774	0.0702044	0.0701221	0.0701277	0.0700517	0.0700084	0.0699266	0.0698793	0.0698165	0.0698123	0.0697735	0.0697093	0.0697091	0.069701	0.0696838	0.0697547	0.0698133	0.0699808	0.0701717	0.0704199	0.0707192
47.83	0.0682983	0.0663697	0.0659905	0.0666813	0.0671332	0.0677768	0.0687848	0.0695925	0.070297	0.0708297	0.0715654	0.0718981	0.0723635	0.0727024	0.0730611	0.0733268	0.0737217	0.0734271	0.0736464	0.0740264	0.0740885	0.0742079	0.0743678	0.0745514	0.074583	0.0747178	0.0747668	0.0748121	0.0748421	0.0749017	0.0749044	0.0748538	0.0747711	0.0747128	0.0746241	0.0745686	0.07456	0.0745428	0.0744816	0.0744494	0.0744586	0.0744653	0.0745091	0.0745957	0.0747583	0.0750083	0.0753014	0.0756913	0.0762185
34.6	0.0711797	0.0691442	0.0687737	0.0703532	0.0711851	0.0720334	0.0731636	0.0741758	0.0753212	0.0765334	0.0772668	0.0780176	0.078893	0.0796744	0.0803136	0.0809819	0.0814589	0.081348	0.0821474	0.0826473	0.0829727	0.0833379	0.0835791	0.0839189	0.0842291	0.0845512	0.0848572	0.0850831	0.0852953	0.0855147	0.0857073	0.0858639	0.0860286	0.0862385	0.0863566	0.0864663	0.0865737	0.0866642	0.086749	0.0868289	0.0870037	0.0872313	0.0875293	0.0878993	0.0883865	0.0890183	0.0897818	0.0907018	0.0919035
52.71	0.0704056	0.0681589	0.067782	0.0685793	0.0688851	0.0694963	0.070474	0.0713754	0.0722011	0.0728577	0.0735671	0.0739444	0.074613	0.0749665	0.0753987	0.0757278	0.0760577	0.0760153	0.0762813	0.076665	0.0768342	0.077018	0.0771878	0.0773633	0.0775234	0.0777052	0.0778445	0.0780184	0.0781094	0.0782684	0.0783156	0.0783481	0.078351	0.0783946	0.0783775	0.0783991	0.0784063	0.0784659	0.0784809	0.0785163	0.0785886	0.0786817	0.078807	0.0790146	0.0793197	0.0797203	0.0802177	0.0808227	0.0816163
46.7	0.0662332	0.0640388	0.0637062	0.0649873	0.065657	0.0664594	0.0672551	0.0681036	0.069113	0.0699445	0.0706195	0.0712615	0.071848	0.072375	0.0728706	0.0733557	0.0736005	0.0731438	0.0738476	0.074344	0.0745601	0.0747795	0.0749304	0.0751563	0.0753002	0.0754672	0.0756165	0.0757099	0.0757964	0.0758693	0.0759472	0.0759106	0.0759354	0.0759592	0.0759399	0.0759373	0.0759384	0.0759481	0.0759488	0.0759513	0.076045	0.0761583	0.0763081	0.0765209	0.0768226	0.0772114	0.0777072	0.0782846	0.0790618
54.91	0.0776529	0.0759037	0.074957	0.0757557	0.076072	0.0766782	0.0776394	0.0783936	0.0793974	0.0804333	0.0813009	0.0818978	0.0826806	0.0830423	0.0834025	0.0837916	0.0840466	0.0842913	0.0845296	0.0847436	0.0847675	0.0849352	0.0849312	0.0850016	0.0851082	0.0850376	0.084972	0.084942	0.0849444	0.0848306	0.0847537	0.0846302	0.0845674	0.0843785	0.0841961	0.0840888	0.083998	0.0839711	0.0838485	0.0837021	0.0835617	0.0835289	0.083414	0.0833635	0.0834216	0.0835597	0.0837782	0.0839901	0.0842692
51.55	0.0766837	0.0735382	0.0728436	0.0737921	0.0742633	0.0749958	0.0755069	0.0763051	0.0774295	0.0779792	0.0786527	0.0793028	0.0795581	0.080008	0.0805559	0.0808535	0.0812659	0.0813742	0.0814795	0.0817583	0.0820088	0.0821717	0.0824012	0.0826422	0.0827259	0.0828567	0.0829463	0.0831448	0.083223	0.0833708	0.0834379	0.0835299	0.0835676	0.0836022	0.0836736	0.0836862	0.0837406	0.0837868	0.0837689	0.0837573	0.083835	0.0840039	0.084135	0.0844411	0.0848051	0.0853224	0.0858924	0.0865908	0.0874966
57.55	0.0654349	0.0635667	0.0628448	0.0635352	0.0638877	0.0638407	0.0647935	0.0652209	0.0659817	0.0665635	0.0670896	0.0675403	0.068224	0.0685396	0.0689506	0.0692492	0.069411	0.0696087	0.0697979	0.0699921	0.0700168	0.0700937	0.0701338	0.0702272	0.0703108	0.0704001	0.0704724	0.0704718	0.0705141	0.0704938	0.0704212	0.0704189	0.0703492	0.0702839	0.0702125	0.0701587	0.0700921	0.0700404	0.0700182	0.0699594	0.0699257	0.0699308	0.0699099	0.0699846	0.0700638	0.0702326	0.0704297	0.0707063	0.0710516
50.7	0.074006	0.0718585	0.0717907	0.0731421	0.0739101	0.0746277	0.0754574	0.0764347	0.077336	0.0781268	0.078811	0.0793484	0.0800559	0.0805311	0.0809901	0.0814018	0.0814826	0.0809935	0.081834	0.0822841	0.0824596	0.0826217	0.0827052	0.0828788	0.0829959	0.0830617	0.0831353	0.0831803	0.0831821	0.0831871	0.0831917	0.0831186	0.0830762	0.0830777	0.0829986	0.0829863	0.0829537	0.0829525	0.0829303	0.082923	0.0829684	0.0830099	0.0831095	0.0832127	0.0833686	0.0835905	0.0838767	0.0842575	0.0847716
53.9	0.0682113	0.0664797	0.0666485	0.0683166	0.0691626	0.0701714	0.0713232	0.0723855	0.0737894	0.074899	0.0757246	0.0765721	0.0774672	0.0781515	0.0787958	0.0793768	0.0797172	0.0794496	0.0802563	0.080701	0.0810125	0.0813224	0.0814416	0.0816945	0.0819148	0.0821118	0.0822725	0.0823892	0.0824461	0.0825185	0.0825882	0.0825318	0.0825352	0.0825578	0.0825155	0.08251	0.0825175	0.082498	0.0824999	0.0824873	0.0825452	0.0826395	0.0827555	0.082945	0.0831579	0.0834499	0.083825	0.0842892	0.0849316
42.2	0.0762916	0.0728243	0.0724804	0.0743043	0.0753209	0.0762873	0.0773997	0.0782734	0.0791797	0.0800681	0.0809968	0.0814994	0.082161	0.0825979	0.08307	0.0832778	0.083465	0.0819279	0.0831718	0.0839807	0.0843377	0.0845312	0.084667	0.0848276	0.0849492	0.085089	0.0851779	0.0854027	0.0854971	0.0855102	0.0857041	0.0857128	0.08584	0.085863	0.0858219	0.0857907	0.0857869	0.0857315	0.0856441	0.0856236	0.0856718	0.0857856	0.08592	0.086235	0.0866306	0.0871729	0.0878142	0.0887292	0.0898198
57.9	0.0745788	0.0720181	0.0716513	0.0731306	0.0736689	0.0744384	0.0752808	0.07623	0.0769124	0.0778412	0.0784599	0.0788999	0.0795234	0.0800083	0.0804099	0.0807774	0.0806875	0.0800597	0.0808876	0.0813413	0.0814589	0.081553	0.0816052	0.0816742	0.0817346	0.0817544	0.0817817	0.0817535	0.0817215	0.0816608	0.0816456	0.0815358	0.0814905	0.0814234	0.0813232	0.0812743	0.0812143	0.0811583	0.0811464	0.081126	0.0811165	0.0811463	0.0811915	0.0812533	0.081352	0.0814992	0.0816927	0.0819498	0.0823418
50.85	0.0713103	0.0685025	0.0673678	0.0694514	0.0704994	0.0714077	0.0720771	0.0730032	0.0741018	0.0752106	0.0762209	0.0766493	0.0772689	0.0781191	0.0787752	0.0792781	0.0798309	0.0793762	0.0791957	0.0801338	0.0805005	0.0807016	0.0809904	0.0811686	0.081363	0.0815405	0.0815872	0.0817668	0.0818297	0.0818166	0.0819011	0.0818628	0.0818587	0.0819123	0.0818811	0.0820119	0.0818853	0.081847	0.0818691	0.0818388	0.0818199	0.0819035	0.0819587	0.082021	0.0821268	0.0822433	0.0824578	0.0828273	0.0831184
54.13	0.0735502	0.0708008	0.0703019	0.0711707	0.0714496	0.0722135	0.0727109	0.0731283	0.0740176	0.0743383	0.0749128	0.0753441	0.0754551	0.0757744	0.0760582	0.0762443	0.076525	0.0763941	0.0763676	0.0765252	0.0765474	0.0765828	0.0766401	0.0767184	0.0767357	0.0766965	0.0766752	0.0766794	0.0766511	0.0766223	0.076585	0.0765385	0.0763762	0.0762839	0.0762378	0.0761283	0.0760831	0.0760323	0.0759506	0.0758512	0.075813	0.0758656	0.0758885	0.0759933	0.0761824	0.0764398	0.0767356	0.0771002	0.0776358
54.97	0.0709801	0.0684682	0.068026	0.0688063	0.0691739	0.0694181	0.0702896	0.0711377	0.0716626	0.0721459	0.0726975	0.0729685	0.0734385	0.0735665	0.0739386	0.0741708	0.0743221	0.0741579	0.0743459	0.0745789	0.0746786	0.0746908	0.0746915	0.0747696	0.0748257	0.0748835	0.0748867	0.0749156	0.0748956	0.0748993	0.0748613	0.0747762	0.0747015	0.0746217	0.0745828	0.0744958	0.074465	0.0744402	0.0743918	0.0743556	0.0743495	0.0743642	0.0743677	0.0744183	0.0745154	0.0746794	0.074879	0.0751548	0.0755341
37.89	0.0728476	0.0712836	0.0708671	0.0709597	0.071238	0.0716983	0.0723669	0.0729363	0.0737158	0.0745017	0.0750017	0.0756531	0.076195	0.0765724	0.0771444	0.0773611	0.0776692	0.0778452	0.0780221	0.0781922	0.0783135	0.0784546	0.0784989	0.0787189	0.0789265	0.0790694	0.0792342	0.0793283	0.0794549	0.0795385	0.0796066	0.0796169	0.0797202	0.0797824	0.0798273	0.0798412	0.0799095	0.0799487	0.0799766	0.0799738	0.0800181	0.0801125	0.0802562	0.0804379	0.0807065	0.0810661	0.0815478	0.0821305	0.0828454
43.59	0.075925	0.073797	0.0729173	0.0734808	0.0738116	0.074134	0.074978	0.0757252	0.0763876	0.0768723	0.077401	0.077859	0.0783693	0.0786612	0.0791548	0.0794653	0.0798732	0.0796048	0.0800775	0.0805374	0.0808748	0.0811175	0.081342	0.0816325	0.0818589	0.0821132	0.0823409	0.0826093	0.0828438	0.0831187	0.0833157	0.0835136	0.0836628	0.0838474	0.0840289	0.0841741	0.0843438	0.0845122	0.0846197	0.084731	0.0849014	0.0850875	0.0853094	0.0856027	0.0860162	0.0865246	0.0871447	0.0878938	0.08883
45.47	0.0731257	0.0691704	0.0687676	0.070649	0.072025	0.0729046	0.0744952	0.0756341	0.0768084	0.0780066	0.0794404	0.080326	0.0811875	0.0819295	0.0825742	0.0831442	0.0836682	0.0821095	0.0834705	0.0842034	0.0847383	0.0849825	0.0852233	0.0855479	0.0857859	0.0859423	0.0861681	0.0864867	0.0866833	0.0868008	0.0869933	0.0870998	0.0871322	0.0872726	0.0873049	0.0872864	0.087287	0.0873332	0.0872815	0.0872515	0.0873295	0.0873341	0.0873943	0.0876711	0.0881903	0.0887979	0.0896118	0.0906264	0.0917836
55.1	0.0708385	0.0683512	0.067989	0.0690934	0.0696657	0.0701256	0.0711141	0.0719252	0.0727928	0.0737132	0.0742031	0.0747757	0.0755281	0.0761397	0.0766128	0.0770182	0.0770884	0.0771108	0.0776856	0.0779908	0.0781599	0.0783699	0.0784466	0.078643	0.0787633	0.078873	0.0789487	0.0789693	0.0789939	0.0790414	0.0790276	0.0789106	0.0788735	0.0788405	0.0787817	0.0787288	0.0787112	0.07865	0.0786564	0.0786102	0.0786301	0.0786578	0.0787478	0.078818	0.0789456	0.0791252	0.079339	0.0796452	0.0800785
52.79	0.0727602	0.0700192	0.0701782	0.0716154	0.071942	0.0730767	0.0738725	0.0746918	0.0758859	0.0767253	0.0776073	0.0781875	0.0788396	0.0793397	0.0800059	0.0802769	0.0806331	0.0808132	0.0810232	0.0811471	0.0811814	0.0814314	0.0815335	0.0816798	0.081808	0.0818963	0.0820297	0.0821422	0.0820801	0.0820949	0.0820789	0.0820344	0.0819679	0.0819429	0.0818639	0.0818364	0.0817974	0.081744	0.081706	0.0815955	0.081565	0.0816136	0.0816768	0.0817553	0.0819649	0.0821969	0.0824732	0.0828832	0.083464
53.71	0.0721448	0.0686576	0.0691373	0.0701687	0.0706754	0.0720826	0.0725065	0.0735337	0.0743866	0.075515	0.0762707	0.0771575	0.0777245	0.0782262	0.0787402	0.0791363	0.079228	0.0790723	0.0797863	0.0801642	0.0803487	0.0805423	0.080708	0.0809639	0.0812231	0.0814437	0.081608	0.0817374	0.081792	0.0818945	0.0818411	0.081809	0.0817361	0.081706	0.0817208	0.0816774	0.0816156	0.0816276	0.0816167	0.0816244	0.0816022	0.0816372	0.0816166	0.0818085	0.082041	0.0823796	0.082802	0.0833059	0.0839267
35.7	0.0741074	0.0721598	0.0723702	0.0740624	0.0749657	0.0761816	0.0773324	0.0785458	0.0799264	0.0812103	0.0821434	0.083029	0.0839954	0.0848179	0.0854837	0.0861585	0.0864463	0.0861521	0.0870792	0.0875987	0.0879224	0.0882303	0.0884188	0.088659	0.0888405	0.0890338	0.0892165	0.0893516	0.0894076	0.0895354	0.0895822	0.0895879	0.0896349	0.0896569	0.0896465	0.0896815	0.0896591	0.0896678	0.0896839	0.0896768	0.0897323	0.0898462	0.0900545	0.0903269	0.0906987	0.0911792	0.0918151	0.0926176	0.0936571
32.75	0.0698505	0.0667603	0.0671484	0.0685798	0.0692416	0.0706131	0.0716663	0.0731531	0.0747244	0.0757886	0.0771364	0.0782426	0.0793789	0.0802627	0.0810461	0.0819694	0.0829091	0.0828179	0.0840336	0.0849356	0.0856208	0.0863471	0.087035	0.0877593	0.0884788	0.0892608	0.0900587	0.0908285	0.0915934	0.0923047	0.0931093	0.0938925	0.0945644	0.0951946	0.0958191	0.0963734	0.0968156	0.0972702	0.0976469	0.0981189	0.0986013	0.0992573	0.0999457	0.100895	0.102065	0.103487	0.105212	0.107178	0.109532
34.68	0.075528	0.0724311	0.0728602	0.0742904	0.075098	0.0765421	0.077408	0.0788184	0.0802611	0.0813003	0.0823611	0.0835029	0.0843613	0.0852923	0.0861524	0.0869247	0.087625	0.0872593	0.0884508	0.0892487	0.0897839	0.090313	0.0908464	0.0913924	0.0919664	0.0924673	0.0930189	0.0935378	0.094051	0.0945461	0.0949459	0.0954836	0.0958625	0.0963438	0.0966974	0.0970444	0.0972788	0.0975819	0.0977558	0.0980156	0.0982672	0.0986747	0.0990971	0.0996999	0.100555	0.101591	0.102872	0.104347	0.106174
51.1	0.0692684	0.0667307	0.0665559	0.0677085	0.0681757	0.0688958	0.0696265	0.0705188	0.0713639	0.072035	0.0726126	0.0731584	0.0737542	0.0743088	0.0747791	0.0750897	0.0750822	0.0747238	0.0755197	0.0759158	0.076101	0.0763012	0.0763956	0.076582	0.0767399	0.0768584	0.0769419	0.0770029	0.0770117	0.0770243	0.0770406	0.0769775	0.0769514	0.0768973	0.0768779	0.0768161	0.0768035	0.0767988	0.0767859	0.0768038	0.0768316	0.0768925	0.076968	0.0770824	0.0772514	0.0774778	0.0777634	0.0781157	0.0786111
52.9	0.0719012	0.0698693	0.0697416	0.0705906	0.0709327	0.0715123	0.0724622	0.0732213	0.0739375	0.0744244	0.0750187	0.07537	0.0757492	0.0759922	0.0762477	0.0764713	0.0765757	0.0762791	0.0765453	0.0766148	0.0766869	0.0766802	0.0766521	0.0766519	0.0765459	0.0765464	0.076461	0.076406	0.0762938	0.076258	0.076127	0.0759405	0.0757647	0.0756274	0.0755007	0.0753333	0.0752391	0.0751308	0.0750335	0.0749466	0.0748706	0.0748167	0.0747387	0.0747165	0.0747483	0.0748477	0.0749822	0.0751835	0.0755026
55.17	0.0788035	0.0753333	0.0749522	0.0765543	0.0782185	0.0791372	0.0799639	0.0808477	0.0819539	0.0831375	0.0841246	0.0846111	0.0856301	0.0861545	0.0866106	0.0868434	0.0873688	0.0854112	0.0869363	0.0878628	0.0881476	0.0883797	0.0884744	0.08864	0.0887724	0.0888976	0.0889832	0.0890829	0.0890434	0.0890178	0.0890804	0.0890066	0.088975	0.0888918	0.0888085	0.0887153	0.0886885	0.0886679	0.0885657	0.0885251	0.0885155	0.0885296	0.0885374	0.0885812	0.0887806	0.088957	0.0892129	0.0895575	0.0900479
49.37	0.0708294	0.0697197	0.0692049	0.069574	0.0702211	0.0705433	0.0713277	0.0724334	0.073557	0.0744212	0.0753756	0.0762568	0.0771302	0.07788	0.0784792	0.0790238	0.07942	0.0797395	0.0800612	0.0803809	0.0805113	0.0807145	0.0807926	0.080956	0.0810693	0.0811838	0.0812489	0.0813704	0.081405	0.0814217	0.0813961	0.0814048	0.0813387	0.0813019	0.0812229	0.0811317	0.0810919	0.0810483	0.0810139	0.0810011	0.0809837	0.0809521	0.0809722	0.081066	0.0811702	0.0813573	0.0816134	0.0819562	0.0824089
54.99	0.066004	0.0653393	0.0648789	0.0654403	0.0661881	0.0665799	0.0671698	0.0683456	0.0693021	0.0699224	0.0707231	0.0713912	0.0720267	0.0725456	0.0730417	0.073422	0.0737202	0.0740024	0.0742201	0.0744666	0.0746095	0.0747397	0.0747879	0.0749491	0.0750536	0.0751329	0.0752307	0.0753104	0.0753633	0.0754099	0.0753964	0.0754143	0.0753701	0.0753789	0.0753461	0.0752826	0.0753019	0.0752488	0.0752732	0.0752945	0.0753132	0.0752957	0.0753248	0.0754266	0.075544	0.0757056	0.0759228	0.0762118	0.0765584
46.16	0.0682619	0.0664746	0.067045	0.0671059	0.0674597	0.0682366	0.0698674	0.071016	0.0722128	0.0732709	0.0746372	0.0757064	0.0766992	0.0775414	0.0783755	0.0791346	0.0807411	0.0848963	0.0828582	0.0820729	0.081978	0.0823049	0.0826723	0.0831817	0.0836468	0.0839692	0.0844751	0.0848833	0.085244	0.0855599	0.0858125	0.0861219	0.0862814	0.0865027	0.086588	0.0868253	0.0869104	0.0870673	0.0872647	0.0873452	0.087546	0.0878765	0.0882078	0.0886772	0.089259	0.0899544	0.0907903	0.0918812	0.0931375
42.5	0.0665987	0.0637203	0.0639838	0.065522	0.0661574	0.0677157	0.0689042	0.0705479	0.0720142	0.0734054	0.0746749	0.075944	0.0771021	0.0782476	0.0792594	0.0804878	0.081833	0.0820625	0.0829684	0.0839367	0.0847429	0.0855208	0.0864812	0.0874158	0.088293	0.0891669	0.0900501	0.0908609	0.0917258	0.0925216	0.0933007	0.0941107	0.0947771	0.0954838	0.0961313	0.0967096	0.0971267	0.0976287	0.0980338	0.0985118	0.0990198	0.0997361	0.100472	0.101435	0.102618	0.104057	0.105752	0.107694	0.109949
38.35	0.0847936	0.0809748	0.0808875	0.0831937	0.0843999	0.0861616	0.0877762	0.0895104	0.0910085	0.0926427	0.0943291	0.0955832	0.0969372	0.0980004	0.0993053	0.100354	0.101701	0.100141	0.102371	0.103742	0.104917	0.105767	0.106596	0.107523	0.108353	0.1092	0.110099	0.110961	0.111885	0.112791	0.113718	0.114649	0.115413	0.116241	0.116878	0.117327	0.117753	0.118174	0.118379	0.118723	0.119213	0.11973	0.120349	0.121361	0.122784	0.124496	0.126477	0.1289	0.13158
36.15	0.0862991	0.0832477	0.0832379	0.0849481	0.0857892	0.0870592	0.0882736	0.0896276	0.0908523	0.0920506	0.0931582	0.0943201	0.0952505	0.0961343	0.0970127	0.0980186	0.0986834	0.0988768	0.100277	0.101279	0.102159	0.102961	0.103731	0.104522	0.105378	0.106262	0.107123	0.108011	0.109017	0.110034	0.111057	0.11212	0.113075	0.114053	0.114928	0.115666	0.116233	0.116777	0.117266	0.117742	0.118276	0.118971	0.119765	0.12098	0.122413	0.124235	0.126401	0.128928	0.131837
48.37	0.0730966	0.0685942	0.0682647	0.0692046	0.0697482	0.0709422	0.0716908	0.0729883	0.0744207	0.0756393	0.076927	0.0780253	0.0792019	0.0803294	0.0813654	0.0825673	0.0834457	0.0832819	0.0849385	0.086232	0.0871351	0.0881812	0.0891574	0.0901469	0.0911589	0.0922218	0.0932643	0.0944081	0.0955562	0.0966505	0.0978704	0.0991006	0.100145	0.101269	0.102256	0.103127	0.103824	0.104467	0.10499	0.105504	0.106102	0.106863	0.107715	0.108907	0.110427	0.112265	0.114404	0.11691	0.119827
57.39	0.0677304	0.0663562	0.0655245	0.0660334	0.0666873	0.0669584	0.0673327	0.068164	0.0691609	0.0698341	0.070597	0.0711647	0.0718881	0.0724007	0.0728653	0.0732144	0.0735998	0.0738173	0.0739921	0.0742519	0.0743333	0.0744798	0.0745463	0.074645	0.0747434	0.0748271	0.0748869	0.0749597	0.074999	0.0749845	0.0749777	0.0749654	0.0748974	0.0748751	0.0748129	0.0747453	0.0746952	0.0746787	0.0746211	0.0745973	0.0745999	0.0745904	0.0745943	0.0747115	0.0748132	0.075	0.075244	0.0755659	0.0759792
57.48	0.0690307	0.0666194	0.0660187	0.0673007	0.0681782	0.0683288	0.0690813	0.0701273	0.0710271	0.0717727	0.0723272	0.0728656	0.073315	0.0738225	0.0742882	0.0744722	0.0748692	0.0740417	0.0745703	0.0752381	0.0753331	0.0755327	0.0756103	0.0757555	0.0758332	0.0759288	0.0759483	0.0760026	0.0760849	0.0760548	0.0759831	0.0758934	0.0758543	0.0757867	0.0757253	0.0756873	0.0756368	0.0756224	0.0755695	0.0755197	0.0755091	0.0755426	0.0755702	0.0756477	0.0758245	0.0760407	0.0763123	0.0766724	0.0771568
22.15	0.0937167	0.0871921	0.0930503	0.0935431	0.0947878	0.0964616	0.0982801	0.100093	0.1017	0.102988	0.104497	0.106051	0.107438	0.108702	0.109894	0.111121	0.112322	0.113609	0.114923	0.116315	0.117747	0.119239	0.120707	0.122105	0.123395	0.124618	0.125981	0.127338	0.128727	0.130125	0.131532	0.132937	0.134336	0.135703	0.136992	0.138205	0.139316	0.140369	0.141369	0.142365	0.143406	0.144552	0.14585	0.147327	0.149024	0.150962	0.153165	0.155637	0.158397
57.04	0.0693363	0.0641515	0.0686068	0.0688602	0.0696014	0.0706556	0.0718151	0.0730353	0.0741883	0.0750447	0.0759735	0.076902	0.0776441	0.0782844	0.0788044	0.0792584	0.0796699	0.0800476	0.0803803	0.080719	0.0810878	0.0814717	0.0818621	0.0822354	0.0825696	0.0828584	0.0831577	0.0834115	0.0836132	0.083771	0.0838839	0.0839692	0.0840346	0.0840808	0.0841169	0.0841473	0.0841825	0.0842303	0.0842908	0.0843675	0.0844892	0.084658	0.0848923	0.0852194	0.0856463	0.0861996	0.0869056	0.087785	0.0888804
44.93	0.0936002	0.0863419	0.0924741	0.0930435	0.0943421	0.0959955	0.0979725	0.100093	0.102164	0.103759	0.105622	0.107465	0.109148	0.110762	0.112282	0.113815	0.115349	0.116892	0.11845	0.120007	0.121573	0.123136	0.124695	0.126258	0.127761	0.129189	0.130783	0.132438	0.134145	0.13593	0.137765	0.139624	0.141462	0.143243	0.144896	0.146411	0.147772	0.148987	0.150092	0.151144	0.152216	0.153405	0.154781	0.15639	0.158279	0.160467	0.162987	0.165862	0.169146
51.07	0.0848515	0.0785899	0.0838808	0.0841902	0.0849882	0.0860355	0.0872826	0.0885331	0.0896779	0.0905725	0.0914794	0.0924256	0.0931967	0.0937726	0.0942449	0.0946357	0.0949235	0.0951212	0.0952838	0.0954239	0.0955579	0.0956733	0.0957917	0.095908	0.0959966	0.09607	0.0961015	0.0961042	0.0960747	0.0960175	0.0959202	0.0958043	0.0956767	0.0955619	0.0954589	0.0953727	0.0953016	0.0952317	0.0951763	0.095137	0.095113	0.0951016	0.0951229	0.0951996	0.0953382	0.0955533	0.0958653	0.0963055	0.0969009
53.72	0.0687952	0.0638567	0.0681625	0.0684529	0.0691481	0.0701443	0.0711784	0.0722767	0.0733982	0.0742629	0.0752021	0.0761568	0.0769211	0.0775722	0.0781035	0.0785846	0.0790079	0.0793729	0.079703	0.0800159	0.0803464	0.080674	0.0809862	0.0812496	0.0814582	0.0816221	0.0818077	0.081946	0.0820351	0.0820873	0.082111	0.0821136	0.0821064	0.0820909	0.0820738	0.0820568	0.0820471	0.0820516	0.0820634	0.0820909	0.0821534	0.082248	0.082388	0.0825862	0.0828505	0.0831983	0.0836437	0.0842091	0.084927
51.89	0.0668302	0.0622189	0.0661775	0.0665658	0.0671828	0.0681904	0.0693521	0.0704888	0.0715478	0.0723091	0.0731606	0.0740553	0.0747334	0.0752155	0.0755834	0.0759423	0.0762466	0.0764753	0.0767219	0.0769521	0.0771989	0.0774722	0.077731	0.0779451	0.0781128	0.0781373	0.0782269	0.078323	0.0783696	0.0783853	0.0783726	0.0783451	0.0783154	0.0782654	0.0782117	0.078161	0.0781187	0.0780797	0.0780364	0.078001	0.0779842	0.0779867	0.0780224	0.0781056	0.0782449	0.07845	0.0787263	0.0790973	0.0795894
57.37	0.0737585	0.0684992	0.0730738	0.0735873	0.0746434	0.0760076	0.0774463	0.0789448	0.0802556	0.0809819	0.0819743	0.0829637	0.083685	0.0841538	0.0844456	0.0846174	0.0847283	0.084871	0.08508	0.085342	0.0856768	0.0860614	0.0864926	0.0868811	0.087139	0.0871783	0.0874077	0.08761	0.0877677	0.0878869	0.0879659	0.088031	0.0880693	0.0880831	0.0880862	0.0880836	0.0880692	0.0880291	0.0879741	0.0879183	0.0878848	0.087926	0.0880447	0.0882764	0.088646	0.0891765	0.0898686	0.0907641	0.0919003
48.33	0.0710702	0.06526	0.0692268	0.0690088	0.0697021	0.0705288	0.0716857	0.0728438	0.0739476	0.0745041	0.0750484	0.0761183	0.0770295	0.0777216	0.0782847	0.0787914	0.0791415	0.0794396	0.0797093	0.0799365	0.0802256	0.0805858	0.0810076	0.0814542	0.0819329	0.0821305	0.0822124	0.0824276	0.0825954	0.0827166	0.0828322	0.0829301	0.0830339	0.0831176	0.083199	0.0832587	0.0832915	0.0833186	0.0833577	0.0833901	0.0834394	0.0835265	0.0836301	0.0837892	0.0839828	0.0842314	0.0845232	0.0849045	0.0854139
57.45	0.0644463	0.0595631	0.0632078	0.0630761	0.0632876	0.0638014	0.0644069	0.0650491	0.0656508	0.066232	0.0668143	0.0673794	0.0678484	0.0682042	0.068509	0.0687937	0.0690304	0.0692104	0.0693562	0.0694682	0.0695534	0.0696386	0.0697047	0.0697638	0.0698087	0.0698562	0.0699104	0.0699525	0.0699723	0.0699771	0.0699457	0.0699001	0.06984	0.0697782	0.0697156	0.0696608	0.0696079	0.0695691	0.0695416	0.0695161	0.069501	0.069504	0.0695256	0.0695718	0.0696546	0.0697862	0.0699601	0.0701956	0.0704984
43.53	0.0799179	0.0745841	0.0795545	0.0799517	0.0807496	0.081885	0.0832016	0.0845177	0.0857675	0.0866395	0.0875385	0.0883626	0.089013	0.0896126	0.0900671	0.0904889	0.0908286	0.091148	0.0914354	0.0916908	0.0919373	0.0922092	0.0925041	0.0928217	0.0931306	0.0934251	0.0937205	0.0939937	0.0942348	0.0944566	0.0946358	0.0947847	0.0949119	0.0950119	0.0950929	0.0951503	0.095186	0.0952259	0.095265	0.0953458	0.0954582	0.095651	0.0959302	0.0963314	0.0968682	0.097574	0.0984706	0.0996017	0.101007
51.47	0.0663099	0.0614079	0.0652259	0.0651802	0.0654921	0.0660883	0.0668354	0.0676522	0.0684167	0.0691526	0.0698638	0.0705542	0.071158	0.0716417	0.0720615	0.0724658	0.0727989	0.0730756	0.0732888	0.0734682	0.073631	0.0737734	0.0739134	0.0740437	0.0741621	0.0742749	0.0743871	0.0744867	0.0745636	0.0746091	0.0746237	0.0746231	0.0746071	0.0745789	0.0745404	0.0745081	0.0744719	0.074443	0.0744217	0.0744101	0.0744134	0.0744405	0.074495	0.0745868	0.0747265	0.0749247	0.0751931	0.0755406	0.075985
60.24	0.0697139	0.0643948	0.0685409	0.068664	0.0690982	0.0699464	0.0708841	0.0719036	0.0728394	0.0733951	0.073984	0.0746109	0.0750624	0.0753301	0.0755163	0.0756716	0.0757917	0.0758813	0.0759847	0.0760911	0.076221	0.0763798	0.0765541	0.0767058	0.0768377	0.0768451	0.0768975	0.0769498	0.0769405	0.0768881	0.0768102	0.0767175	0.07662	0.0765257	0.0764324	0.0763517	0.0762887	0.0762312	0.0761807	0.0761473	0.0761306	0.0761444	0.0762081	0.0763273	0.0765262	0.0768086	0.0772015	0.077735	0.0784372
51.43	0.0645693	0.0604086	0.0644464	0.0647481	0.0653381	0.0661106	0.0670836	0.0680165	0.0688338	0.0694533	0.0700215	0.0705872	0.0709755	0.0713121	0.0716066	0.0718446	0.0720511	0.0721938	0.0723213	0.0724284	0.0725034	0.0725733	0.0726634	0.0727428	0.0728035	0.07286	0.0728904	0.0729084	0.072903	0.0728644	0.0728194	0.0727644	0.0727149	0.0726486	0.0725821	0.0725257	0.0724623	0.0724003	0.072338	0.0722793	0.0722398	0.0722277	0.0722613	0.0723455	0.0724919	0.0726969	0.0729626	0.0733147	0.073798
56.48	0.0741991	0.0678551	0.0721363	0.0716753	0.0719572	0.07268	0.0735946	0.0745685	0.0754874	0.0761475	0.0768687	0.0776654	0.078372	0.0790241	0.0795974	0.0801294	0.0806363	0.0811067	0.0815679	0.0820163	0.0824238	0.0828421	0.0832428	0.0836374	0.0840211	0.0843671	0.0847218	0.0850751	0.0854307	0.0857865	0.086132	0.0864662	0.0867705	0.0870327	0.0872456	0.087421	0.0875459	0.0876444	0.0877309	0.0878442	0.0880125	0.088277	0.0886616	0.089191	0.0898872	0.0907459	0.0917816	0.0930528	0.0946107
51.37	0.0723144	0.0667747	0.0708707	0.0707753	0.0709854	0.0715223	0.0722599	0.0731138	0.074012	0.0748119	0.0756277	0.0764439	0.0771719	0.0778421	0.0784234	0.0789383	0.0793999	0.0797802	0.0800843	0.0803499	0.0806031	0.0808345	0.0810792	0.0813167	0.0815517	0.0817599	0.0819532	0.0821283	0.0822736	0.0823727	0.0824311	0.0824672	0.0824932	0.0825103	0.0825367	0.082558	0.0825865	0.0826087	0.0826326	0.0826584	0.0826908	0.0827388	0.082821	0.0829451	0.0831335	0.0833993	0.0837475	0.0841912	0.0847557
54.55	0.0792085	0.0740245	0.0788163	0.0794115	0.0802462	0.0813858	0.0826251	0.0839596	0.0850277	0.0857405	0.0867463	0.0876775	0.0883406	0.0887813	0.0890949	0.0893882	0.0896597	0.0899296	0.0902784	0.0906481	0.0910603	0.0915046	0.0919511	0.0923151	0.0925216	0.0925703	0.092767	0.09291	0.0930123	0.0930811	0.0931105	0.0931197	0.0931199	0.093127	0.0931416	0.0931559	0.0931722	0.0931923	0.0932165	0.0932413	0.0932797	0.0933321	0.0934173	0.0935417	0.0937183	0.0939685	0.0943071	0.0947542	0.0953291
55.45	0.0687682	0.0640663	0.0683631	0.068706	0.0695207	0.070595	0.0717393	0.0729526	0.0741389	0.0750077	0.0760197	0.0769879	0.0777403	0.0783353	0.0787921	0.0791713	0.0795094	0.0798168	0.0800938	0.0803525	0.0806366	0.0809279	0.0811891	0.081386	0.0814903	0.0814907	0.0815718	0.0816178	0.0816268	0.0816108	0.0815805	0.081539	0.0814932	0.0814434	0.0813933	0.0813431	0.081303	0.0812787	0.0812633	0.0812602	0.0812795	0.0813202	0.0813847	0.081491	0.0816322	0.0818267	0.0820923	0.0824388	0.0828966
54.55	0.0644988	0.0597485	0.0637248	0.0638346	0.0644117	0.0652465	0.066144	0.0670627	0.0679793	0.0686295	0.069375	0.0701433	0.0707368	0.0711884	0.0715474	0.071839	0.0721023	0.0723384	0.0725646	0.0728114	0.0730942	0.0734015	0.0737141	0.0739848	0.0741803	0.0742811	0.0744392	0.0745535	0.0746202	0.0746604	0.0746618	0.0746446	0.0746191	0.0745897	0.074571	0.0745571	0.0745566	0.0745733	0.0746026	0.0746426	0.0747091	0.0748044	0.0749394	0.0751268	0.075374	0.0757007	0.0761207	0.0766584	0.0773474
59.65	0.0695569	0.0648766	0.068917	0.0692509	0.0698079	0.0707244	0.0716942	0.072801	0.0737381	0.0743817	0.0750642	0.075828	0.0763825	0.0767491	0.0770046	0.0772385	0.0774285	0.0775953	0.0777547	0.0779162	0.0780755	0.0782562	0.0784333	0.078572	0.0786702	0.0786388	0.0786548	0.0786922	0.0786776	0.078647	0.0785845	0.0785227	0.0784528	0.0783802	0.0783059	0.0782386	0.0781793	0.0781139	0.0780535	0.0780039	0.0779669	0.0779454	0.0779554	0.0780057	0.0780982	0.0782413	0.0784367	0.0786999	0.0790575
57.83	0.0748981	0.0698095	0.0740495	0.0741654	0.0745069	0.0751108	0.0758507	0.0766994	0.0775379	0.078257	0.0790077	0.0796995	0.0803108	0.0808326	0.0812617	0.0816438	0.0819547	0.0821932	0.0823739	0.082511	0.0826394	0.0827487	0.0828566	0.0829604	0.083056	0.0831413	0.0832168	0.0832763	0.0833108	0.0833137	0.0832894	0.0832549	0.0832109	0.0831629	0.0831147	0.0830594	0.0830148	0.0829678	0.0829235	0.0828784	0.0828414	0.082828	0.0828472	0.0829068	0.0830236	0.083198	0.0834405	0.0837528	0.08416
54.83	0.0693776	0.0639317	0.0678288	0.0676858	0.0678612	0.0682903	0.0689306	0.0696883	0.0704596	0.071132	0.0718233	0.0724829	0.0730616	0.0735662	0.0739935	0.0743726	0.0746962	0.0749407	0.0751102	0.0752436	0.0753462	0.0754313	0.0755288	0.0756144	0.0757058	0.0757896	0.0758664	0.0759351	0.0759748	0.0759813	0.0759585	0.0759136	0.0758647	0.0758101	0.0757591	0.0757008	0.0756499	0.0755942	0.0755439	0.0754962	0.0754655	0.0754602	0.075483	0.075548	0.0756729	0.0758613	0.0761164	0.0764457	0.0768787
52.43	0.0658004	0.0609986	0.0649434	0.0650918	0.0655865	0.0664193	0.0673921	0.0684395	0.0694154	0.0700763	0.0707335	0.0715158	0.0721135	0.0726	0.0729929	0.0733224	0.0735654	0.0737488	0.0739272	0.0740874	0.0742245	0.0743984	0.0745929	0.0747773	0.0749628	0.0750165	0.0750859	0.0751998	0.0752659	0.0753	0.0753143	0.0753023	0.0752761	0.0752413	0.0752052	0.075176	0.0751602	0.0751438	0.0751337	0.0751316	0.075143	0.0751916	0.0752883	0.0754519	0.0757043	0.0760666	0.0765363	0.0771449	0.0779406
33.29	0.0749265	0.0698721	0.0746295	0.0751277	0.076133	0.0774053	0.0787157	0.0800642	0.0814293	0.082534	0.0836719	0.0848148	0.0858148	0.0867414	0.0875595	0.0883081	0.0889791	0.0896047	0.0901651	0.0906943	0.0912345	0.091775	0.09232	0.0928392	0.0933316	0.0937714	0.0942292	0.0946508	0.095046	0.0954117	0.0957507	0.0960734	0.0963812	0.096681	0.0969672	0.0972422	0.0975024	0.0977604	0.0980293	0.0983077	0.0986152	0.0989635	0.099366	0.0998443	0.100407	0.101069	0.101853	0.102789	0.103912
66.36	0.0746807	0.0702526	0.0748324	0.0754699	0.0763833	0.0776135	0.0788492	0.0801978	0.0814146	0.082318	0.0832669	0.08421	0.0849348	0.0854547	0.0858547	0.0862342	0.0865476	0.0868088	0.0870515	0.0872681	0.0874862	0.0876916	0.0878666	0.0880045	0.0880848	0.0880756	0.0881026	0.0881249	0.0881092	0.0880789	0.0880237	0.0879667	0.0878979	0.0878189	0.0877383	0.0876687	0.0876046	0.0875347	0.0874704	0.087408	0.0873564	0.0873185	0.0873019	0.0873246	0.0873836	0.0874878	0.0876532	0.0878893	0.088209
16.25	0.0936873	0.0873834	0.0934041	0.0942492	0.0956295	0.0973678	0.0994743	0.101441	0.103382	0.104922	0.10651	0.10802	0.109412	0.110729	0.111905	0.112947	0.113945	0.114859	0.115781	0.116665	0.117469	0.11828	0.119088	0.11988	0.120662	0.12142	0.122135	0.122851	0.123548	0.12423	0.1249	0.125545	0.12616	0.126742	0.127309	0.127829	0.12831	0.128761	0.129184	0.129637	0.13013	0.130695	0.131363	0.132182	0.133171	0.134357	0.135745	0.137384	0.139326
57.39	0.0668782	0.062322	0.0663159	0.0666701	0.0672772	0.0682228	0.0692243	0.0703232	0.071338	0.0720165	0.0727666	0.0735173	0.0740566	0.0744117	0.0746722	0.0748991	0.0750698	0.0752254	0.0753737	0.0755057	0.0756684	0.075833	0.0759861	0.0761038	0.0761709	0.0761404	0.076166	0.0761746	0.0761423	0.0760984	0.0760168	0.075924	0.0758344	0.0757411	0.0756478	0.0755591	0.0754881	0.0754196	0.075355	0.0752963	0.0752572	0.0752313	0.0752353	0.075271	0.0753462	0.0754738	0.075655	0.0759009	0.0762342
58	0.0681612	0.0634733	0.067641	0.067951	0.0685857	0.069562	0.0706535	0.0717678	0.0727877	0.0735219	0.0742449	0.0750229	0.0756301	0.0760285	0.0763261	0.0765963	0.0767976	0.076961	0.0771379	0.077291	0.0774503	0.0776169	0.0777821	0.0779175	0.0780228	0.0779968	0.0780134	0.0780412	0.0780233	0.0779802	0.0779071	0.0778231	0.0777262	0.0776281	0.0775381	0.0774527	0.0773817	0.0773083	0.0772396	0.0771867	0.0771501	0.0771306	0.0771404	0.0771936	0.0772896	0.0774418	0.0776561	0.0779456	0.0783389
44.09	0.0818627	0.0767023	0.0819763	0.0827571	0.0840927	0.0859075	0.0875812	0.0894964	0.0910452	0.0920857	0.0934023	0.0946405	0.0955184	0.0960295	0.0963258	0.0965305	0.096729	0.0969907	0.0973366	0.0978056	0.0984048	0.0990395	0.0996841	0.100231	0.100588	0.100712	0.101052	0.101372	0.101652	0.101877	0.102054	0.102197	0.102295	0.102368	0.102408	0.10244	0.102464	0.1025	0.102567	0.102672	0.102841	0.103095	0.103455	0.103952	0.10462	0.105482	0.106594	0.108005	0.109773
54.92	0.0651724	0.059733	0.0633371	0.0631158	0.0631607	0.0636369	0.0642188	0.0648872	0.0655321	0.0658934	0.0662782	0.0668125	0.0672159	0.0675261	0.0677455	0.0679455	0.068089	0.0681942	0.0682987	0.0683992	0.0684862	0.0686118	0.0687595	0.0689036	0.069061	0.0690976	0.0691519	0.0692606	0.0693474	0.0694011	0.0694446	0.0694707	0.0694851	0.06949	0.0694905	0.069496	0.0695169	0.0695352	0.0695506	0.0695714	0.0696025	0.069658	0.0697513	0.0698884	0.0700949	0.0703807	0.0707385	0.0711933	0.071779
49.97	0.0700847	0.0654308	0.0698014	0.0701305	0.0707898	0.0717436	0.072785	0.0738616	0.0748424	0.0755613	0.0764242	0.0772871	0.0779346	0.0784386	0.0788549	0.0792305	0.079586	0.0799317	0.0802978	0.0806828	0.0811258	0.0816068	0.0821085	0.082544	0.0828843	0.0831066	0.0834294	0.0836964	0.0839074	0.0840591	0.0841636	0.0842505	0.0843132	0.0843678	0.0844209	0.0844678	0.0845128	0.0845675	0.0846413	0.0847275	0.0848496	0.0850172	0.0852413	0.0855526	0.0859535	0.0864666	0.0871037	0.087899	0.0888805
59.85	0.0792037	0.0720455	0.0761641	0.0755635	0.0754239	0.0757853	0.0763382	0.0771524	0.0780156	0.0788115	0.07959	0.0804033	0.0810887	0.0816811	0.0821515	0.082522	0.0828446	0.083111	0.0833283	0.0834905	0.0836176	0.0836996	0.0837654	0.0838234	0.0838558	0.0838727	0.0838686	0.0838581	0.0838206	0.0837577	0.0836558	0.0835315	0.0833988	0.0832549	0.0831091	0.0829672	0.0828342	0.082705	0.0825767	0.0824489	0.0823328	0.0822379	0.0821823	0.0821776	0.0822362	0.0823779	0.0825919	0.0828968	0.0833178
60.67	0.0788866	0.0718392	0.0759101	0.0753257	0.0752935	0.0756997	0.0761964	0.0769156	0.0776756	0.0783694	0.0790412	0.0797716	0.0803669	0.0808932	0.0813367	0.0816914	0.0819951	0.0822267	0.0824018	0.0825409	0.0826566	0.0827421	0.0828148	0.0828941	0.082948	0.0829904	0.0830117	0.0830212	0.0829915	0.0829331	0.0828353	0.0827243	0.0825987	0.0824643	0.0823307	0.0822046	0.0820989	0.0819915	0.0818966	0.0818013	0.0817181	0.0816485	0.0816134	0.0816306	0.0817067	0.0818628	0.082099	0.0824359	0.0829058
56.69	0.0662884	0.0609228	0.064639	0.0644313	0.0645683	0.0650629	0.0657157	0.0664142	0.0671051	0.0675163	0.0679347	0.0684429	0.0688096	0.0690722	0.0692457	0.0693854	0.0694889	0.0695604	0.0696419	0.0697211	0.0697993	0.0699085	0.0700447	0.0701771	0.0703064	0.0703213	0.0703479	0.0704154	0.070441	0.0704354	0.0704028	0.0703534	0.0702972	0.0702362	0.0701705	0.0701116	0.0700701	0.0700323	0.0699968	0.0699701	0.0699516	0.0699611	0.0700162	0.0701214	0.0702968	0.070563	0.0709042	0.0713597	0.0719575
56.29	0.0654773	0.0604848	0.0640802	0.0638753	0.0639643	0.0642999	0.0648161	0.0654384	0.0659921	0.0662492	0.0665851	0.0670379	0.0673144	0.0675059	0.067615	0.0676821	0.0677115	0.0677148	0.0677341	0.0677513	0.0677687	0.0678244	0.0679161	0.0680222	0.068112	0.0680602	0.0680476	0.0680764	0.06807	0.0680338	0.0679801	0.0679126	0.0678331	0.0677482	0.0676694	0.0675966	0.0675403	0.067485	0.0674322	0.0673844	0.0673438	0.0673318	0.0673585	0.0674305	0.0675718	0.0677969	0.0680945	0.0684951	0.0690298
58.65	0.078438	0.072243	0.0765491	0.0763468	0.0765864	0.0771917	0.0779178	0.0788008	0.0796795	0.0804534	0.0811446	0.0818705	0.0824274	0.0829122	0.083291	0.0835871	0.0838491	0.0840501	0.0841952	0.0843089	0.0844021	0.0844565	0.0844939	0.0845359	0.0845574	0.0845597	0.0845522	0.0845426	0.0845074	0.0844511	0.0843605	0.084255	0.0841448	0.0840208	0.0838964	0.0837661	0.0836546	0.0835438	0.0834372	0.083332	0.0832414	0.0831718	0.0831314	0.0831372	0.0832005	0.0833432	0.0835534	0.0838511	0.0842683
36.55	0.0705111	0.0661374	0.0705698	0.0711462	0.0721255	0.0734758	0.0748942	0.0764174	0.0779248	0.0788138	0.079636	0.0808376	0.0817136	0.082349	0.0828113	0.0831739	0.0834789	0.0837656	0.0840751	0.0843765	0.0847033	0.085093	0.0855172	0.0859392	0.0863327	0.0863443	0.0864069	0.0866586	0.0868402	0.0869962	0.0871249	0.0872432	0.087348	0.0874388	0.0875213	0.0875804	0.0876113	0.0876304	0.0876486	0.0876709	0.0877372	0.0878736	0.088099	0.0884418	0.0889161	0.0895401	0.0903125	0.0912789	0.0925167
51.99	0.0685614	0.0630538	0.0668259	0.0666145	0.06691	0.0675922	0.0684485	0.0693855	0.0702534	0.0708077	0.0714233	0.072188	0.0727435	0.0731088	0.0733924	0.0736639	0.0738812	0.0740596	0.0742369	0.0744007	0.0745892	0.0748035	0.0750389	0.0752559	0.0754435	0.0754834	0.0755698	0.0756745	0.075718	0.0757253	0.0756954	0.0756442	0.07558	0.0755008	0.0754142	0.0753261	0.0752457	0.0751582	0.075075	0.0750192	0.0749924	0.0750082	0.0750854	0.075246	0.0755028	0.0758702	0.0763656	0.0770134	0.0778563
56.49	0.0683036	0.0633236	0.0672912	0.0674444	0.0680616	0.0690759	0.070188	0.0714359	0.0725838	0.0734289	0.0742469	0.0751704	0.0758478	0.0763486	0.0767478	0.0770955	0.0773857	0.0776276	0.0778391	0.0780252	0.0782372	0.0784658	0.0786954	0.0788981	0.0790557	0.07907	0.0791142	0.0791765	0.0791644	0.079121	0.0790451	0.0789528	0.0788538	0.0787459	0.0786452	0.0785481	0.0784663	0.0783865	0.0783055	0.0782373	0.0781942	0.0781744	0.0781903	0.0782582	0.078388	0.0785857	0.0788643	0.0792463	0.0797612
56.37	0.0725561	0.0673451	0.0716068	0.0718485	0.0724412	0.0734402	0.0745421	0.0757634	0.076833	0.0776217	0.0784235	0.0792987	0.079963	0.08041	0.0807501	0.0810475	0.0813057	0.0815357	0.0817629	0.0819863	0.0822335	0.0825	0.0827449	0.0829524	0.0830991	0.083112	0.0831795	0.0832515	0.0832679	0.0832601	0.0832075	0.0831375	0.0830569	0.0829754	0.0828865	0.0828068	0.082745	0.0826827	0.0826289	0.0825911	0.0825806	0.0825958	0.082656	0.0827688	0.0829504	0.0832209	0.083591	0.0840923	0.0847566
53.53	0.0860781	0.0798592	0.0844111	0.0842045	0.0843703	0.0847922	0.0853487	0.085983	0.0866437	0.0871514	0.087578	0.0880466	0.08839	0.0886529	0.0888349	0.0889815	0.0891074	0.0891919	0.0892392	0.0892508	0.0892395	0.0891936	0.0891439	0.0890933	0.0890358	0.0889621	0.0888869	0.0888289	0.0887598	0.0886808	0.0885749	0.0884513	0.0883311	0.0882012	0.0880598	0.0879266	0.0878033	0.0876788	0.0875537	0.087429	0.0873215	0.0872318	0.0871786	0.0871697	0.0872174	0.0873437	0.087541	0.0878213	0.0882215
56.96	0.0700855	0.0652162	0.0692548	0.0694736	0.070009	0.0709244	0.0719216	0.0730387	0.0740531	0.0747387	0.0754758	0.0763026	0.0769144	0.0773042	0.0775807	0.0778255	0.0780093	0.0781645	0.0783415	0.0785163	0.0787205	0.0789452	0.0791676	0.0793434	0.0794614	0.0793987	0.0794215	0.0794598	0.0794388	0.079391	0.0793083	0.0792193	0.0791138	0.0790066	0.0789009	0.0787917	0.0787019	0.0786128	0.0785246	0.0784484	0.0783908	0.0783511	0.0783448	0.0783847	0.0784795	0.0786267	0.0788477	0.0791524	0.0795752
59.57	0.0669799	0.0620161	0.0658386	0.0658905	0.0663503	0.0672321	0.0681957	0.069261	0.070244	0.0708703	0.0715295	0.072283	0.0728505	0.0732246	0.0735138	0.0737669	0.0739637	0.074121	0.0742786	0.0744125	0.0745664	0.074749	0.0749293	0.0750808	0.0752127	0.0751973	0.0752182	0.0752621	0.0752525	0.0752157	0.0751493	0.0750754	0.0749938	0.0749151	0.0748395	0.0747722	0.0747143	0.0746605	0.0746014	0.0745517	0.074522	0.0745074	0.0745235	0.0745751	0.074672	0.0748173	0.0750215	0.0752962	0.0756701
52.4	0.0641082	0.0593123	0.0631047	0.0631456	0.0635464	0.0642718	0.0651284	0.0660708	0.0669369	0.0675203	0.0681481	0.0689062	0.0694487	0.0698801	0.0702059	0.0704579	0.070651	0.0707932	0.0709321	0.0710644	0.071175	0.0713061	0.0714505	0.0715862	0.0717017	0.0716762	0.0716807	0.0717289	0.0717443	0.0717363	0.0717095	0.0716659	0.0716102	0.0715438	0.0714843	0.0714326	0.0714008	0.0713623	0.0713222	0.071286	0.0712461	0.0712316	0.0712463	0.0712951	0.0714001	0.0715675	0.0717872	0.0720796	0.0724672
55.25	0.0660515	0.0616982	0.0655392	0.0657916	0.0662907	0.0670404	0.0679092	0.0687822	0.0695561	0.0700206	0.0705231	0.0710997	0.0714744	0.0717468	0.0719266	0.0720846	0.0721924	0.0722748	0.0723642	0.0724556	0.0725376	0.07265	0.0727791	0.0729051	0.0730018	0.072963	0.0729726	0.0730231	0.0730425	0.0730345	0.0730077	0.0729604	0.0729097	0.0728528	0.0727983	0.0727558	0.0727338	0.0727056	0.0726781	0.0726443	0.0726101	0.072594	0.0726053	0.0726511	0.072751	0.0729208	0.0731356	0.0734184	0.0737891
58.61	0.0664847	0.0616219	0.0654255	0.0655399	0.0659422	0.0667177	0.0675051	0.0684204	0.0692327	0.0697155	0.0702278	0.0708151	0.0712042	0.0714331	0.0715852	0.0717072	0.0717969	0.0718766	0.071964	0.0720584	0.0721907	0.0723495	0.0725028	0.0726179	0.0726966	0.072621	0.0726154	0.0726396	0.0726126	0.0725662	0.0724893	0.0724065	0.0723188	0.072225	0.0721286	0.0720424	0.0719683	0.0718885	0.0718127	0.0717503	0.0717048	0.0716725	0.0716726	0.0717132	0.0718032	0.071941	0.0721344	0.0724007	0.07277
54.45	0.0629831	0.0584848	0.0621195	0.0621249	0.0623398	0.0628758	0.0635224	0.0642147	0.0648232	0.0651522	0.0655225	0.0660083	0.0663146	0.0665402	0.0666865	0.0668016	0.0668587	0.0669034	0.0669282	0.0669629	0.0670077	0.0670782	0.0671693	0.0672532	0.0673227	0.0672873	0.0672846	0.0673217	0.0673207	0.0673031	0.0672672	0.0672129	0.0671515	0.0670846	0.0670172	0.0669548	0.0669091	0.0668649	0.0668251	0.0667957	0.0667713	0.0667674	0.0667929	0.0668526	0.0669663	0.067142	0.0673724	0.0676785	0.0680899
36.24	0.0821291	0.0762526	0.0813535	0.081587	0.0823864	0.0835374	0.0848891	0.0863872	0.0878847	0.0894299	0.0909664	0.0925582	0.0940691	0.0955252	0.0969516	0.0983718	0.0997711	0.101122	0.102447	0.103753	0.105059	0.106372	0.107693	0.109028	0.110369	0.11174	0.113134	0.114543	0.115968	0.117389	0.11881	0.120217	0.121616	0.122997	0.124362	0.125711	0.127025	0.128314	0.129577	0.13082	0.132063	0.133311	0.134599	0.13593	0.137346	0.138831	0.140433	0.142145	0.143988
59.23	0.069276	0.0679516	0.0678004	0.0681522	0.0685643	0.0692102	0.0700019	0.0708976	0.0720406	0.0731277	0.0739504	0.0749718	0.075756	0.0764107	0.077164	0.0776151	0.0780708	0.0784057	0.078673	0.0789227	0.0791368	0.079261	0.079377	0.079541	0.0797253	0.0797401	0.0798732	0.0799264	0.0799154	0.0798975	0.0798603	0.0797889	0.0797597	0.079695	0.0796224	0.0795296	0.0795148	0.0795064	0.0794858	0.0794178	0.0793758	0.0793782	0.0793792	0.0794058	0.0794884	0.0796368	0.0798476	0.0800915	0.0804504
56.09	0.0695208	0.0640261	0.067998	0.067817	0.0680539	0.0685365	0.0692397	0.0699869	0.0707008	0.0714822	0.0721963	0.0729236	0.0735716	0.0741125	0.0745789	0.0749884	0.0753402	0.0756229	0.0758536	0.0760485	0.0762221	0.0763711	0.0765222	0.0766562	0.0767873	0.0769064	0.0770128	0.0771076	0.0771782	0.0772186	0.07722	0.0772056	0.0771722	0.0771271	0.0770706	0.0770239	0.0769807	0.0769463	0.0769209	0.0769072	0.0769038	0.0769214	0.0769637	0.077038	0.0771663	0.0773494	0.0776069	0.077947	0.0783966
47.02	0.064485	0.0591963	0.0629068	0.0626118	0.0628867	0.0635003	0.0642211	0.065017	0.0657099	0.0661132	0.0665472	0.0670519	0.0674352	0.0677678	0.0680164	0.0681963	0.0683479	0.0684268	0.0685204	0.0686075	0.0686619	0.0687442	0.0688372	0.0689374	0.0690255	0.0690656	0.0690986	0.069109	0.0690991	0.0690702	0.0690205	0.0689647	0.0688908	0.0688141	0.0687281	0.0686515	0.0685676	0.0684979	0.0684345	0.0683825	0.0683614	0.0683825	0.0684643	0.0686049	0.0688277	0.0691317	0.0695252	0.0700555	0.07076
55.26	0.0686684	0.0637476	0.0679785	0.0682072	0.0688667	0.0697681	0.0707648	0.0717934	0.0727811	0.0735196	0.0743658	0.0752122	0.0758618	0.0763909	0.0768346	0.0772162	0.0775783	0.0779315	0.0782753	0.0786401	0.079052	0.0794817	0.0799183	0.0803163	0.0806341	0.0808698	0.0811474	0.0813756	0.0815392	0.0816532	0.0817148	0.0817483	0.081762	0.0817754	0.0817936	0.081824	0.0818622	0.0819142	0.0819809	0.0820513	0.0821533	0.0822879	0.082473	0.0827273	0.083069	0.0835217	0.0841108	0.0848615	0.0858093
54.73	0.0767537	0.0702325	0.0742659	0.073886	0.0739015	0.0742938	0.0748967	0.0756931	0.0765012	0.0772515	0.0779456	0.0786817	0.0792579	0.079757	0.0801604	0.0804752	0.0807584	0.0809956	0.0811779	0.0813342	0.081471	0.0815526	0.0816252	0.0816799	0.0817106	0.081719	0.0817097	0.0816942	0.0816431	0.0815759	0.0814703	0.0813529	0.0812272	0.0810975	0.0809719	0.0808539	0.0807561	0.0806637	0.0805771	0.0804895	0.0804172	0.08035	0.0803096	0.0803022	0.080338	0.0804449	0.0806104	0.0808478	0.0811909
57.62	0.0664105	0.0613249	0.0652655	0.0653185	0.0658833	0.0668039	0.0677851	0.068941	0.070019	0.0707482	0.0717232	0.0726754	0.0733811	0.0739143	0.0743246	0.0746617	0.0749824	0.0753104	0.0756515	0.0760234	0.0764363	0.0768609	0.0772679	0.0775934	0.0777665	0.077799	0.0779698	0.0780901	0.0781739	0.078223	0.078237	0.0782397	0.0782299	0.0782192	0.0782178	0.0782229	0.0782288	0.0782417	0.0782591	0.0782714	0.0783007	0.078342	0.0784097	0.0785131	0.0786625	0.0788653	0.0791453	0.0795082	0.079967
47.82	0.0714007	0.0664276	0.0712274	0.071861	0.0729779	0.0742555	0.0756951	0.0772353	0.0787401	0.0800467	0.0809714	0.0820626	0.0832418	0.0844769	0.0856438	0.0866677	0.0874884	0.0880419	0.0883672	0.088439	0.0883185	0.0881338	0.0880037	0.0880162	0.0883415	0.0887962	0.0888869	0.0890023	0.0890781	0.0891488	0.0891913	0.0892228	0.0892371	0.0892546	0.0892469	0.0891909	0.0891361	0.0891235	0.0891746	0.0893022	0.089498	0.0897575	0.0900546	0.0904065	0.0908066	0.0912614	0.0918054	0.0925153	0.0934799
59.17	0.0681317	0.0635685	0.0676731	0.0678124	0.0684261	0.069273	0.0702179	0.0712888	0.0722798	0.0731271	0.0740031	0.0748688	0.075637	0.076295	0.076896	0.0774136	0.0778559	0.0782182	0.0784967	0.0787004	0.0788742	0.079005	0.0791197	0.0792203	0.0793022	0.0793763	0.0794471	0.0795077	0.0795419	0.07956	0.0795548	0.0795322	0.0795054	0.0794736	0.0794387	0.0793997	0.0793565	0.0793241	0.0792889	0.0792597	0.0792312	0.0792247	0.0792391	0.0792869	0.0793788	0.0795183	0.0797086	0.0799565	0.0802868
58.85	0.0766086	0.0711056	0.0759085	0.0764489	0.0775865	0.0791774	0.080786	0.0825448	0.0841138	0.0850906	0.0863462	0.0876344	0.0886222	0.0893106	0.0897944	0.0901322	0.0904139	0.0907232	0.0910249	0.0914185	0.0918499	0.0923118	0.0927998	0.0932013	0.0934724	0.0935011	0.0936972	0.0938732	0.0939888	0.0940697	0.0941111	0.094128	0.094117	0.0941131	0.094087	0.0940764	0.094045	0.0940248	0.0940228	0.0940455	0.0940904	0.0941795	0.0943218	0.094534	0.0948325	0.0952329	0.0957592	0.096451	0.0973353
56.08	0.069465	0.0642358	0.0686615	0.0690815	0.0701102	0.0714207	0.0728694	0.0744258	0.0758622	0.0767054	0.0777671	0.0788853	0.0797476	0.0803981	0.0808882	0.0812584	0.0815065	0.0817204	0.0819346	0.0821236	0.082344	0.0825885	0.0828469	0.0830915	0.0832835	0.0832428	0.0833512	0.0834264	0.0834621	0.083478	0.0834493	0.0834156	0.0833511	0.0832808	0.0832069	0.083142	0.0830899	0.0830274	0.0829648	0.0828951	0.082842	0.0828278	0.0828584	0.0829495	0.0831257	0.0834075	0.0837853	0.0843094	0.0850006
47.88	0.0667605	0.0618818	0.065893	0.0658857	0.0664297	0.0672237	0.0680472	0.0689671	0.0698353	0.070531	0.0712389	0.0719382	0.0725469	0.073061	0.0735156	0.0738968	0.074229	0.0744862	0.0746763	0.0748183	0.0749438	0.0750588	0.0751626	0.0752582	0.0753312	0.0754107	0.0754895	0.0755543	0.0755977	0.0756168	0.0756114	0.0755843	0.0755485	0.0754971	0.0754403	0.0753875	0.0753409	0.0753048	0.0752734	0.0752592	0.0752492	0.0752625	0.0753024	0.0753796	0.0755018	0.075687	0.0759415	0.0762733	0.0766994
57.81	0.0683532	0.0632902	0.0672047	0.0671581	0.0675118	0.0681876	0.0690114	0.0699493	0.0709173	0.071715	0.0724979	0.0733134	0.0740259	0.0746166	0.075101	0.0754998	0.0757967	0.0760051	0.0761611	0.0762746	0.0763609	0.076432	0.0765107	0.0765795	0.0766344	0.0766417	0.0766325	0.0766425	0.0766215	0.0765799	0.0765114	0.0764349	0.0763457	0.0762574	0.0761694	0.0760821	0.076005	0.0759302	0.0758611	0.0757911	0.0757288	0.0756799	0.0756503	0.0756494	0.0756903	0.0757716	0.075893	0.0760696	0.0763206
59.31	0.0657398	0.0602668	0.0640347	0.0636797	0.0638362	0.0643402	0.0648968	0.0656091	0.0663242	0.0669341	0.0675958	0.0682778	0.068868	0.0693906	0.0698724	0.0702762	0.0706307	0.0709103	0.0711243	0.0712857	0.0714263	0.071546	0.0716534	0.0717527	0.0718315	0.0719078	0.0719756	0.0720273	0.0720472	0.0720426	0.0720118	0.0719647	0.0719124	0.0718572	0.0717934	0.0717412	0.0716937	0.0716523	0.0716143	0.0715862	0.0715631	0.0715596	0.0715714	0.071616	0.0716993	0.0718341	0.0720247	0.0722854	0.072629
51.2	0.0698982	0.0646344	0.0687557	0.0686247	0.069022	0.06975	0.0705133	0.0713845	0.0722524	0.0729604	0.0736938	0.0744203	0.0750581	0.0755844	0.0761064	0.0765263	0.0768897	0.0771791	0.0773977	0.0775676	0.0777234	0.0778558	0.0779801	0.0781	0.0781951	0.0783053	0.0784101	0.0785013	0.0785692	0.0786188	0.0786466	0.0786522	0.078651	0.0786354	0.0786144	0.0785907	0.0785659	0.078541	0.078519	0.0785002	0.0784994	0.078535	0.078609	0.0787389	0.0789328	0.0792075	0.0795673	0.08003	0.0806214
60.57	0.0705298	0.0661681	0.0704154	0.0708692	0.0715538	0.0726517	0.0737656	0.074994	0.0760586	0.0767964	0.0775606	0.0783884	0.0789947	0.079365	0.0796082	0.0798355	0.080005	0.0801575	0.0803046	0.0804586	0.0806288	0.0808337	0.0810354	0.0811984	0.0813096	0.081254	0.0812814	0.0813219	0.0813129	0.0812802	0.0812223	0.0811489	0.0810639	0.0809804	0.0808923	0.0808072	0.0807332	0.0806553	0.0805815	0.0805177	0.08047	0.0804442	0.0804551	0.080506	0.0806115	0.0807726	0.0809985	0.0813054	0.0817249
58.82	0.0704414	0.065248	0.0694159	0.0696312	0.070129	0.070915	0.0719142	0.0730369	0.0741715	0.0752019	0.0762656	0.0772933	0.0782166	0.0790435	0.0797825	0.0804231	0.0809893	0.0814544	0.0818142	0.0821055	0.0823527	0.0825558	0.0827477	0.0829118	0.0830617	0.0831814	0.0832954	0.0833873	0.0834465	0.0834719	0.0834681	0.0834521	0.0834239	0.0833903	0.0833582	0.0833209	0.0832884	0.083254	0.0832205	0.0831873	0.0831658	0.0831569	0.0831766	0.0832317	0.0833288	0.0834763	0.0836814	0.083945	0.0842875
59.73	0.0675429	0.0631902	0.0672108	0.0675314	0.0682662	0.0692434	0.0703021	0.0714215	0.0724912	0.0730953	0.0736297	0.0745009	0.0750915	0.0754781	0.0757423	0.0759019	0.0760236	0.0761338	0.0762542	0.0764016	0.0765636	0.0767867	0.0770497	0.0773016	0.0775037	0.0774019	0.0772935	0.077358	0.0773401	0.0772901	0.0772247	0.0771579	0.0770984	0.077043	0.0769941	0.0769453	0.0768924	0.0768479	0.0767991	0.0767463	0.0767107	0.0766918	0.0767031	0.076753	0.0768499	0.0770044	0.0771948	0.0774446	0.0777973
55.92	0.0646144	0.0596581	0.0634755	0.0635885	0.0640239	0.0648929	0.0658797	0.0669663	0.0680053	0.0687619	0.0696076	0.0705042	0.0712268	0.0717538	0.0721623	0.0725252	0.0728094	0.0730693	0.0732991	0.0735117	0.0737338	0.0739687	0.0741724	0.0743289	0.0744321	0.0744205	0.0744506	0.0744764	0.0744513	0.0744114	0.0743425	0.0742606	0.0741733	0.0740898	0.073998	0.0739149	0.0738426	0.0737679	0.073696	0.0736293	0.0735822	0.0735398	0.0735257	0.0735451	0.0736004	0.073707	0.0738672	0.0740914	0.0743954
53.52	0.0684472	0.064141	0.068161	0.0685354	0.0692299	0.0702509	0.0713234	0.0724936	0.0736529	0.0742922	0.074863	0.0757624	0.0763928	0.0768526	0.0771199	0.0773316	0.077486	0.0775988	0.077726	0.0778613	0.0779968	0.0782027	0.078467	0.0787374	0.0789972	0.078929	0.078851	0.0789542	0.0789763	0.0789623	0.0789239	0.0788788	0.0788247	0.0787644	0.078703	0.0786373	0.0785573	0.0784838	0.0784136	0.0783464	0.078308	0.0783114	0.0783586	0.078479	0.0786669	0.0789403	0.0792866	0.0797338	0.0803321
48.13	0.0660944	0.0612304	0.0650753	0.0651751	0.0655277	0.0662727	0.067126	0.067987	0.0688027	0.0693569	0.0699144	0.0705892	0.0710774	0.0714398	0.0717318	0.0719573	0.0721126	0.072219	0.0723103	0.0723916	0.0724412	0.0725271	0.0726213	0.0727139	0.0728019	0.072757	0.0727365	0.0727691	0.0727672	0.0727416	0.0727014	0.0726409	0.0725695	0.0724899	0.0724129	0.0723425	0.072289	0.0722339	0.0721841	0.0721374	0.0720907	0.0720693	0.0720819	0.0721245	0.0722242	0.0723854	0.0725964	0.0728771	0.0732588
56.03	0.0687212	0.0633978	0.0675869	0.06787	0.0686937	0.0698627	0.0711889	0.072647	0.0739975	0.0747249	0.075748	0.0768197	0.077658	0.0782733	0.0787444	0.0791125	0.079369	0.0796193	0.0798947	0.0801828	0.0805125	0.0808801	0.08126	0.0816254	0.0819072	0.0819417	0.0821284	0.0822678	0.0823595	0.0824193	0.082434	0.0824387	0.0824258	0.0823964	0.0823691	0.0823452	0.0823271	0.0822989	0.0822646	0.0822237	0.082197	0.0822125	0.0822829	0.082428	0.0826679	0.0830299	0.0835123	0.0841549	0.0850023
51.01	0.0749641	0.0693923	0.073576	0.0736133	0.073966	0.0747931	0.0756459	0.0766507	0.0775162	0.0780893	0.0787022	0.0793721	0.0798688	0.0801881	0.0804297	0.0806506	0.0808469	0.0810014	0.0811535	0.0812915	0.0814502	0.0816276	0.0818021	0.0819588	0.0820882	0.0820975	0.0821558	0.0822199	0.0822264	0.0822028	0.0821466	0.0820825	0.0820101	0.081939	0.081871	0.0818079	0.0817603	0.0817112	0.0816715	0.0816372	0.0816317	0.0816447	0.0817017	0.0818113	0.0819907	0.082247	0.0825948	0.0830609	0.0836852
54.05	0.0790992	0.0737246	0.0787105	0.0793413	0.0805286	0.0820569	0.0837574	0.0855806	0.087317	0.0884535	0.0895154	0.0909508	0.0919901	0.0927533	0.093318	0.0937419	0.0941069	0.0944219	0.0947502	0.0951037	0.0954607	0.0958843	0.0963613	0.0968244	0.0972339	0.0972769	0.0973432	0.0976246	0.0978126	0.0979606	0.0980898	0.0981998	0.0982919	0.0983579	0.0984041	0.0984172	0.0984016	0.0983798	0.0983622	0.0983696	0.0984412	0.0986046	0.0988871	0.099323	0.0999339	0.100744	0.101748	0.102998	0.104582
57.96	0.0867218	0.0800568	0.0846402	0.0843858	0.0845414	0.0849822	0.0856479	0.086478	0.0872819	0.0879366	0.0885517	0.0891492	0.0895941	0.0899705	0.090263	0.0904497	0.0906134	0.090728	0.0907879	0.0908132	0.0908061	0.0907684	0.0907234	0.0906724	0.0905905	0.0904997	0.0903955	0.090293	0.0901734	0.0900374	0.0898788	0.0897064	0.089532	0.0893455	0.0891602	0.0889749	0.088801	0.0886255	0.0884539	0.0882796	0.0881205	0.0879807	0.0878776	0.0878125	0.0877998	0.0878554	0.0879714	0.0881574	0.0884433
52.35	0.0736289	0.0684429	0.0727048	0.0728395	0.0735849	0.0744959	0.0756271	0.076819	0.0778505	0.0785436	0.0791586	0.0800448	0.0806326	0.0810226	0.0812791	0.0814883	0.0816026	0.081702	0.0817915	0.0819244	0.0820935	0.0822691	0.082463	0.0826407	0.0827573	0.0827214	0.0825991	0.0826242	0.0825697	0.0824832	0.0823574	0.0822338	0.0820987	0.081967	0.081844	0.0817385	0.081641	0.0815484	0.0814496	0.0813496	0.0812603	0.0811949	0.0811604	0.0811695	0.081235	0.0813675	0.0815746	0.0818717	0.0822826
54.21	0.0703603	0.0648919	0.0689231	0.0686909	0.0690604	0.0697815	0.0706102	0.0714918	0.0722791	0.0727475	0.073219	0.0737381	0.0741567	0.0744988	0.0747614	0.0749572	0.0751129	0.075211	0.0753242	0.0754211	0.0754858	0.0755755	0.0756702	0.0757575	0.0758359	0.075876	0.0759138	0.0759383	0.0759419	0.0759291	0.0758932	0.0758475	0.0757856	0.0757161	0.0756307	0.0755521	0.0754772	0.0754137	0.0753599	0.0753256	0.0753281	0.0753804	0.075502	0.0757	0.0759979	0.0764005	0.0769104	0.0775896	0.0784824
59.36	0.067585	0.0626612	0.0663901	0.0663357	0.0667792	0.0673442	0.0681519	0.0690106	0.0697543	0.0702453	0.0706646	0.0712613	0.0716414	0.0718713	0.0719815	0.072054	0.0720909	0.0721268	0.072167	0.0722415	0.0723443	0.0724742	0.0726043	0.0727261	0.0727917	0.0727457	0.0726594	0.0726637	0.0726079	0.0725319	0.07243	0.0723125	0.0721834	0.0720578	0.0719402	0.071843	0.0717547	0.0716693	0.0715871	0.071509	0.0714419	0.0713928	0.0713678	0.0713596	0.0714038	0.0714951	0.0716412	0.0718596	0.0721634
53.37	0.0811732	0.0740243	0.0782732	0.0776896	0.0776184	0.0779722	0.0784737	0.079199	0.0799056	0.080562	0.0811772	0.0818293	0.0823729	0.0828404	0.0832204	0.0835179	0.0837954	0.0840131	0.0841964	0.0843361	0.0844581	0.0845397	0.0846103	0.0846834	0.0847327	0.0847657	0.0847866	0.0847912	0.0847702	0.0847254	0.0846453	0.0845557	0.0844498	0.0843357	0.0842309	0.0841291	0.0840414	0.0839531	0.0838731	0.083789	0.0837089	0.0836516	0.0836355	0.0836634	0.0837528	0.0839196	0.0841595	0.0844893	0.0849436
56.06	0.0670743	0.0626063	0.0663989	0.0665652	0.0671095	0.067884	0.0687921	0.0697826	0.0707484	0.0712155	0.0716546	0.0724318	0.0729346	0.0732357	0.0734171	0.0735211	0.0736061	0.0736807	0.073779	0.073916	0.0740682	0.074275	0.0745196	0.0747436	0.074921	0.0747971	0.0746928	0.07476	0.0747373	0.0746858	0.0746134	0.0745403	0.0744652	0.0743947	0.0743161	0.0742407	0.0741587	0.0740799	0.0740065	0.0739324	0.0738726	0.0738428	0.0738496	0.0739086	0.074021	0.0741968	0.0744235	0.0747201	0.075136
52.59	0.0574376	0.0533642	0.0571279	0.0572314	0.0577249	0.058393	0.0592753	0.0601401	0.0610682	0.0618925	0.0622914	0.0627765	0.0633861	0.0642606	0.0650992	0.0658819	0.0664893	0.0668882	0.0670675	0.0670346	0.0668512	0.0665797	0.0663654	0.0663131	0.0665461	0.0670414	0.067141	0.0672509	0.0673335	0.0674194	0.0674683	0.0675003	0.0675131	0.0675057	0.0674885	0.0674881	0.0674711	0.0674662	0.0674721	0.0674944	0.0675346	0.0675983	0.0676879	0.0678213	0.0679943	0.0682292	0.0685289	0.0689067	0.0693975
52.83	0.0708855	0.0661335	0.0705192	0.0709117	0.0716673	0.0728236	0.074062	0.0754199	0.0767214	0.0775146	0.0782091	0.0792701	0.0800423	0.080575	0.0809508	0.081228	0.0814484	0.0816468	0.0818686	0.0821085	0.0823715	0.0826994	0.0830691	0.083441	0.0837828	0.0838159	0.083821	0.0840282	0.0841377	0.0842076	0.0842526	0.0842854	0.0842961	0.0842993	0.0842951	0.0842729	0.084232	0.0841955	0.0841624	0.0841457	0.0841795	0.0842721	0.0844522	0.084736	0.0851339	0.0856712	0.0863371	0.0871687	0.0882328
54.68	0.061812	0.0570432	0.0609221	0.0610588	0.0616701	0.0624856	0.0634623	0.0645722	0.0656126	0.0663486	0.0672432	0.0680656	0.0687241	0.0692783	0.069688	0.0700401	0.0703337	0.0705875	0.0708071	0.0710359	0.0712643	0.0715156	0.0717682	0.0719884	0.0721419	0.0722238	0.0723706	0.0724738	0.0725262	0.0725503	0.07255	0.0725381	0.0725159	0.0724896	0.0724614	0.0724369	0.0724068	0.0723748	0.0723371	0.0722998	0.0722746	0.0722874	0.0723332	0.0724388	0.0726009	0.0728342	0.0731467	0.0735499	0.0740621
54.89	0.0643327	0.0592722	0.0628571	0.0625875	0.0628601	0.0635482	0.0643083	0.0651033	0.0658176	0.0663022	0.0668237	0.067401	0.0678581	0.0682637	0.0685709	0.0688414	0.0691017	0.069289	0.0694804	0.0696391	0.0697465	0.0698557	0.0699649	0.0700538	0.0701358	0.0701733	0.0701949	0.0702073	0.0701985	0.070183	0.0701442	0.070108	0.0700573	0.0700043	0.0699458	0.0698838	0.0698229	0.069759	0.0697004	0.0696432	0.0696062	0.069595	0.0696272	0.0696951	0.0698145	0.0699782	0.0701686	0.0704342	0.0707917
62.77	0.068586	0.0635818	0.0674889	0.0674448	0.0676816	0.0681951	0.0688643	0.0695723	0.0702263	0.0706151	0.071086	0.0716253	0.0719806	0.0722343	0.0723969	0.0725171	0.0725876	0.0726199	0.0726709	0.0727153	0.0727618	0.0728278	0.0728988	0.0729441	0.0729388	0.0728342	0.0727806	0.072758	0.0727117	0.0726474	0.0725654	0.0724738	0.072382	0.0722886	0.0722035	0.0721235	0.0720589	0.0719937	0.0719213	0.0718545	0.0717851	0.0717288	0.0716949	0.0716915	0.0717251	0.0718116	0.0719417	0.0721166	0.0723584
54.72	0.0680494	0.062866	0.0668712	0.0667805	0.0673615	0.0683169	0.0694515	0.0706038	0.0716567	0.0724451	0.0732844	0.0741194	0.0748302	0.0754812	0.0760053	0.0764632	0.0768799	0.077178	0.0774429	0.0776621	0.0778327	0.0779925	0.0781488	0.0782827	0.0783966	0.0784684	0.07853	0.0785639	0.078572	0.0785597	0.0785324	0.0784925	0.0784415	0.0783848	0.0783203	0.0782654	0.0782129	0.0781701	0.07813	0.0780962	0.0780775	0.0780818	0.0781281	0.0782076	0.0783431	0.0785339	0.0787823	0.0791188	0.0795683
57.91	0.0650246	0.0608162	0.0652065	0.0656928	0.0664155	0.0673271	0.0684478	0.0696329	0.0709296	0.0720933	0.0727773	0.0734452	0.0742775	0.0752979	0.0763368	0.0772579	0.0779894	0.0785022	0.0787471	0.0787282	0.0785086	0.0782041	0.0779282	0.0778122	0.07803	0.0785075	0.0785804	0.0786617	0.078731	0.0788025	0.078847	0.0788692	0.0788739	0.078875	0.0788642	0.0788548	0.0788355	0.0788249	0.0788279	0.0788503	0.0788919	0.0789563	0.0790414	0.0791631	0.0793194	0.079533	0.0798056	0.0801516	0.0806009
51.95	0.071922	0.0663594	0.0707002	0.0706893	0.0712078	0.0719752	0.0730649	0.0740985	0.0750808	0.0757574	0.0764932	0.0772325	0.0778455	0.078403	0.0788118	0.0790931	0.0792944	0.0794449	0.0795777	0.0797098	0.0798076	0.0799234	0.0800629	0.0801998	0.0803381	0.0804509	0.0805217	0.0805772	0.0805803	0.080543	0.0804952	0.0804185	0.0803195	0.0802221	0.0801347	0.0800487	0.0799614	0.0798873	0.0798215	0.0797885	0.0797793	0.0798065	0.0798675	0.0799918	0.0801855	0.0804537	0.0807967	0.0812532	0.0818664
58.29	0.0734381	0.0685412	0.0728755	0.073148	0.0740389	0.0751202	0.0764347	0.0777998	0.0790704	0.0799996	0.0809472	0.0819689	0.0827341	0.0832867	0.0837046	0.0840243	0.0842795	0.0845452	0.0847853	0.0850399	0.0853107	0.0855774	0.0858232	0.0860369	0.086161	0.086139	0.0861543	0.0861875	0.086176	0.0861338	0.0860506	0.0859622	0.0858676	0.0857732	0.0856871	0.0856219	0.0855649	0.0855186	0.0854625	0.0854064	0.0853601	0.085334	0.0853275	0.0853439	0.0854133	0.0855384	0.0857295	0.0860029	0.0863812
25.85	0.0987953	0.092358	0.0990249	0.100385	0.102418	0.104829	0.107731	0.110548	0.113347	0.115869	0.118437	0.120988	0.123494	0.125885	0.128269	0.130602	0.132872	0.135027	0.137216	0.139342	0.141359	0.143346	0.145293	0.147185	0.149082	0.15095	0.152849	0.154784	0.156738	0.15871	0.160678	0.162662	0.164613	0.166514	0.168354	0.170108	0.171775	0.173366	0.174874	0.176344	0.177845	0.179439	0.181148	0.182986	0.184997	0.187192	0.189516	0.192043	0.19481
48.29	0.0705668	0.0658598	0.0700375	0.0702878	0.0711044	0.0721651	0.0734871	0.0749119	0.0762282	0.0771357	0.0780299	0.0790338	0.0798502	0.0804041	0.0808254	0.0811971	0.081516	0.081802	0.0820931	0.0824035	0.0827302	0.0830379	0.0833723	0.0836882	0.083969	0.0840481	0.0841406	0.0843151	0.0844357	0.0844981	0.0845232	0.0845259	0.0845163	0.0844982	0.0844755	0.0844551	0.0844327	0.0844146	0.0844026	0.0843949	0.084416	0.0844728	0.0845764	0.0847353	0.0849707	0.0852918	0.0856996	0.0862135	0.0868696
53.37	0.0764835	0.0713459	0.0760321	0.0765118	0.0772683	0.0782719	0.0795086	0.0808101	0.082128	0.0833378	0.0845609	0.0857312	0.086805	0.0877331	0.0885476	0.0892736	0.089906	0.090433	0.0908252	0.0911445	0.0913881	0.0915678	0.0917053	0.0917978	0.0918703	0.0919228	0.0919629	0.092002	0.0920352	0.0920527	0.0920395	0.0920204	0.0920005	0.0919819	0.0919674	0.0919458	0.0919288	0.0919061	0.0918861	0.0918651	0.0918458	0.0918469	0.0918723	0.0919314	0.0920399	0.0922147	0.0924477	0.0927528	0.093157
47.94	0.0687192	0.0625404	0.0664757	0.0662496	0.0669324	0.0679812	0.0695923	0.0711857	0.0727528	0.0738449	0.0749293	0.0765138	0.0778646	0.0790547	0.0800924	0.0809594	0.0816459	0.0821655	0.0826457	0.0830649	0.0834762	0.0839265	0.0844088	0.0849152	0.0854682	0.0857736	0.085896	0.0861593	0.0863568	0.0865072	0.0866423	0.0867439	0.0868476	0.0869391	0.0870099	0.0870696	0.0871042	0.0871449	0.0871788	0.0872135	0.0872508	0.087322	0.0874285	0.0875964	0.0877959	0.0880617	0.0883824	0.0887916	0.089346
39.79	0.0853638	0.0786259	0.0839056	0.0841402	0.0848273	0.0858256	0.0870933	0.0883804	0.0896091	0.0905692	0.0914927	0.0925144	0.0933298	0.0939416	0.094448	0.0948573	0.0951836	0.0953952	0.0955852	0.0957555	0.0959455	0.0961407	0.0963635	0.0966	0.0968469	0.0970651	0.0972249	0.0973886	0.0974687	0.097496	0.0974663	0.0973883	0.09729	0.0971862	0.09709	0.0969984	0.096922	0.0968532	0.0967977	0.0967665	0.0967747	0.0968396	0.0969775	0.097223	0.0975993	0.0981394	0.0988596	0.0998215	0.101085
37.51	0.0710797	0.0662834	0.0708974	0.0712259	0.071916	0.072898	0.0741641	0.0754761	0.0769134	0.0782706	0.0790796	0.0799535	0.081034	0.0822978	0.0835433	0.0846517	0.0855477	0.0861603	0.086514	0.0865886	0.0864585	0.0862302	0.0860499	0.0860823	0.0865084	0.0872454	0.087495	0.0877685	0.0880055	0.0882235	0.0883862	0.0885119	0.0886171	0.0886855	0.0887513	0.0888144	0.0888631	0.0889227	0.0889926	0.0890942	0.0892208	0.0894091	0.0896497	0.0899863	0.0904152	0.0909657	0.0916722	0.092549	0.0936616
52.71	0.0724247	0.067526	0.0719881	0.072339	0.0730439	0.0740716	0.0752999	0.0765086	0.0776928	0.0785533	0.0793736	0.0801841	0.0808091	0.0813122	0.0817634	0.0821512	0.0824726	0.0827303	0.0829703	0.0831695	0.0833621	0.083553	0.0837647	0.08397	0.0841773	0.0842825	0.0843953	0.0845098	0.0845746	0.0845928	0.0845827	0.0845541	0.0845088	0.0844632	0.0844232	0.08439	0.0843589	0.0843413	0.0843251	0.0843161	0.0843282	0.0843761	0.0844624	0.0846103	0.0848348	0.0851469	0.0855583	0.0860974	0.0868033
46.15	0.0743701	0.0696018	0.0743308	0.0750026	0.0760413	0.0773905	0.0787935	0.0803083	0.0816978	0.0827418	0.0837581	0.0848581	0.0857277	0.0864102	0.0869674	0.0874354	0.0878613	0.0882686	0.0886546	0.0890351	0.0894172	0.0898395	0.090272	0.090665	0.0909852	0.091184	0.0913999	0.0916661	0.0918811	0.0920704	0.0922235	0.0923628	0.0924912	0.0926087	0.0927188	0.0928107	0.092878	0.0929408	0.0930082	0.093089	0.0932126	0.0933859	0.0936444	0.0940196	0.0945342	0.0952266	0.0961165	0.0972337	0.0986524
18.4	0.0870227	0.0807044	0.0860354	0.0865757	0.0876156	0.0891915	0.0909684	0.0926619	0.0943573	0.095614	0.0970412	0.0986706	0.0999809	0.101111	0.102107	0.103017	0.103926	0.104903	0.105891	0.106936	0.108074	0.10928	0.110559	0.111831	0.113058	0.114009	0.115046	0.116132	0.11712	0.118055	0.118957	0.119809	0.120637	0.121461	0.122276	0.123065	0.123834	0.124598	0.125342	0.126103	0.126897	0.127769	0.128747	0.129845	0.131107	0.132559	0.134228	0.136141	0.13836
29.35	0.0842042	0.0773966	0.0823596	0.0821929	0.0824754	0.0830174	0.0838682	0.084726	0.0855846	0.0861953	0.0868232	0.0876522	0.0883439	0.0888978	0.0893895	0.089844	0.0902499	0.0905813	0.0909142	0.0912367	0.0915534	0.0918752	0.0922301	0.0926023	0.0929747	0.0933149	0.0935911	0.0938837	0.0941276	0.0943448	0.094527	0.0946796	0.0948221	0.0949648	0.0951121	0.0952522	0.0953945	0.0955274	0.0956679	0.0958123	0.0959818	0.0961836	0.0964321	0.0967361	0.0971173	0.0975911	0.0981544	0.0988378	0.0996928
30.97	0.0797282	0.0734015	0.0781791	0.0783741	0.0790762	0.0803002	0.0816676	0.0830366	0.0843118	0.0851044	0.0860382	0.0871429	0.0879164	0.0884236	0.0887476	0.0889665	0.0891293	0.0893203	0.0895243	0.0897658	0.0900762	0.0904653	0.0909216	0.0913731	0.0917647	0.0918925	0.0921032	0.0923648	0.0925196	0.0926078	0.0926498	0.0926328	0.0925872	0.0925338	0.0924679	0.0923883	0.0923046	0.0922234	0.0921576	0.0921268	0.0921551	0.09228	0.0925414	0.0929519	0.0935596	0.0944001	0.0955094	0.096946	0.0987743
39.84	0.0669789	0.0615636	0.0656397	0.0658556	0.0663442	0.0672049	0.0684206	0.0696505	0.0707718	0.0717055	0.0726874	0.0736253	0.0744213	0.0751476	0.0757202	0.0762085	0.0766251	0.0769084	0.0771629	0.0773878	0.0775809	0.0777826	0.0779864	0.0781769	0.0783692	0.0785255	0.0786641	0.0787583	0.0788035	0.0788137	0.0787809	0.0787277	0.0786498	0.0785638	0.0784737	0.0784013	0.0783272	0.0782628	0.0782045	0.0781617	0.0781472	0.0781854	0.0782872	0.0784507	0.0787049	0.0790692	0.0795288	0.0801435	0.0809592
46.92	0.0832088	0.0768696	0.0820437	0.0823184	0.0831974	0.0842897	0.0856139	0.0869794	0.0882493	0.0893072	0.0903011	0.0914208	0.0923533	0.0931178	0.0937637	0.094336	0.094809	0.0951571	0.0954486	0.0956824	0.0958864	0.0960891	0.0962856	0.0964726	0.0966624	0.09683	0.0969133	0.0970175	0.097059	0.0970653	0.0970326	0.0969699	0.0968979	0.0968244	0.0967563	0.0966861	0.0966278	0.0965721	0.0965264	0.0964947	0.0964916	0.0965118	0.0965796	0.0967016	0.0968957	0.0971757	0.0975453	0.0980427	0.0987144
40.43	0.0907736	0.0847037	0.0904107	0.0911063	0.0924392	0.0941059	0.0958543	0.0976589	0.09933	0.100411	0.101756	0.103095	0.104135	0.104945	0.10558	0.106137	0.106685	0.107267	0.107971	0.10874	0.109623	0.110591	0.111621	0.112652	0.113587	0.114273	0.115168	0.116018	0.116821	0.117582	0.118292	0.118977	0.119608	0.12021	0.120785	0.121337	0.121876	0.122376	0.122844	0.123311	0.123812	0.124415	0.125154	0.126072	0.127234	0.128681	0.130425	0.132526	0.135019
38.61	0.0764694	0.0709517	0.0755376	0.075955	0.076729	0.077726	0.079148	0.0804452	0.0816823	0.0826923	0.0837586	0.0848127	0.0857058	0.0865342	0.0872912	0.0879888	0.0886496	0.0892551	0.0898738	0.0904927	0.0910978	0.0917222	0.0923712	0.0930031	0.0936408	0.0942411	0.0948462	0.0954252	0.095967	0.0964799	0.0969607	0.0974201	0.0978497	0.0982666	0.0986693	0.0990554	0.0994189	0.0997823	0.100132	0.100492	0.100893	0.101359	0.101907	0.102545	0.103311	0.104216	0.105243	0.106454	0.107894
53.31	0.0640242	0.0586705	0.0625271	0.0624307	0.0628684	0.0636699	0.0646764	0.0658155	0.0669922	0.0680283	0.0690638	0.0701443	0.0711152	0.0719593	0.0726806	0.073293	0.0737991	0.0741998	0.0745177	0.0747749	0.0749908	0.0751814	0.0753743	0.0755485	0.07572	0.0758391	0.075923	0.076011	0.0760545	0.0760733	0.0760559	0.0760246	0.0759777	0.0759349	0.0758886	0.0758452	0.0758122	0.0757825	0.075759	0.0757365	0.0757255	0.0757329	0.0757633	0.0758299	0.0759381	0.0761	0.076314	0.0765987	0.0769728
46.91	0.0703238	0.0656187	0.0700441	0.0702827	0.0707768	0.0715135	0.0725402	0.0736024	0.0748302	0.075872	0.0765263	0.0772653	0.0781786	0.0793246	0.0804725	0.0815096	0.0823573	0.082967	0.083321	0.083404	0.0832819	0.0830589	0.0828743	0.0828576	0.0831931	0.0838128	0.0839999	0.084203	0.0843895	0.0845615	0.0846997	0.0848116	0.0848975	0.0849653	0.0850212	0.0850789	0.0851314	0.0851963	0.0852666	0.0853634	0.0854716	0.0856191	0.0857944	0.0860169	0.0863	0.0866603	0.0871136	0.0876798	0.0884002
35.46	0.0826732	0.077236	0.0825145	0.0833957	0.0845796	0.0860635	0.0878448	0.0895535	0.0911023	0.0923623	0.0935888	0.0947046	0.0956214	0.0963938	0.0970718	0.097719	0.0983006	0.0987768	0.099246	0.0997011	0.100113	0.100535	0.10096	0.101358	0.101766	0.102138	0.102509	0.102866	0.103182	0.103473	0.103743	0.103992	0.104221	0.104422	0.104604	0.104765	0.1049	0.105024	0.105128	0.105243	0.105405	0.105656	0.106009	0.10649	0.107121	0.107933	0.108915	0.11013	0.111643
46.35	0.0809412	0.0753024	0.079913	0.0802114	0.0809707	0.0821184	0.083417	0.0846118	0.0856299	0.0861391	0.0868401	0.0876512	0.0881205	0.0883427	0.0883888	0.0883643	0.0883411	0.0883636	0.0884174	0.0885463	0.0887742	0.0890565	0.0893935	0.0897118	0.089897	0.0898056	0.0898648	0.0899549	0.0899444	0.0898885	0.0898148	0.0896896	0.0895581	0.0894376	0.0893254	0.0892179	0.0891154	0.089021	0.0889307	0.0888616	0.088812	0.0888061	0.0888588	0.0889742	0.0891787	0.0894841	0.0899069	0.0904705	0.0912209
45.84	0.0755708	0.0695325	0.0739151	0.0738076	0.0741608	0.0749391	0.0759624	0.0770069	0.0780754	0.0788748	0.0796856	0.0805035	0.081215	0.0818165	0.0823807	0.0828974	0.0833453	0.0837352	0.0840896	0.0844083	0.0846962	0.0849779	0.0852755	0.0855464	0.0858206	0.0860016	0.0862024	0.0864096	0.0865784	0.0867167	0.0868317	0.0869359	0.0870195	0.0871025	0.0871719	0.0872348	0.0872846	0.0873322	0.0873701	0.0874151	0.0874849	0.0875945	0.0877668	0.0880093	0.0883397	0.0887716	0.0893155	0.0900043	0.0908749
44.43	0.0745273	0.0701172	0.0747988	0.0754214	0.0765731	0.0780111	0.0796453	0.081324	0.082821	0.0838576	0.0849041	0.0860575	0.0869565	0.0875879	0.0880904	0.0884976	0.0888493	0.0891686	0.0894985	0.0898091	0.0901162	0.0904397	0.0907865	0.0911003	0.0913571	0.0913928	0.0914767	0.0916308	0.0917195	0.0917572	0.0917691	0.0917536	0.0917336	0.0917112	0.091695	0.0916805	0.0916739	0.0916806	0.0916929	0.091716	0.0917497	0.0918078	0.0919048	0.0920466	0.0922511	0.0925389	0.092912	0.0933958	0.0940337
49.88	0.0679847	0.0630952	0.067324	0.0677887	0.0683957	0.0691639	0.0703381	0.0713862	0.0723222	0.0729897	0.0736647	0.074332	0.0749304	0.0754022	0.0757933	0.0761266	0.0764044	0.0765653	0.0767223	0.0768868	0.0770313	0.0771789	0.0773533	0.0775039	0.0776738	0.0778095	0.0779253	0.0780106	0.0780623	0.078085	0.0780801	0.0780537	0.0780063	0.0779492	0.077885	0.0778318	0.0777699	0.0777193	0.0776662	0.0776277	0.0776184	0.0776569	0.0777378	0.077869	0.078067	0.0783413	0.0786783	0.079116	0.0796854
44.43	0.0705239	0.0656653	0.0701434	0.0703128	0.0707787	0.0714309	0.0723713	0.0733439	0.074494	0.0755414	0.0760445	0.0766537	0.0774312	0.0784265	0.0794132	0.0803429	0.081097	0.0816438	0.081998	0.0821372	0.0821117	0.0820424	0.082036	0.08221	0.0827184	0.0835082	0.083845	0.0841919	0.0844985	0.084779	0.0850011	0.0851897	0.085356	0.0855038	0.0856522	0.0858014	0.0859385	0.0860875	0.0862502	0.0864359	0.0866547	0.0869228	0.0872401	0.0876407	0.0881388	0.0887727	0.0895479	0.090513	0.0917087
50.27	0.0662409	0.0614229	0.0655527	0.0657896	0.0665713	0.0675611	0.0687524	0.0700398	0.0712694	0.0721173	0.0731946	0.0741969	0.0749521	0.0755661	0.0760249	0.0764289	0.0767747	0.0770826	0.0773838	0.0776911	0.0779999	0.0783166	0.0786312	0.0789101	0.0790839	0.0791903	0.0793902	0.0795241	0.0796035	0.0796473	0.0796553	0.0796378	0.0796034	0.0795744	0.0795427	0.0795168	0.0794969	0.0794735	0.079432	0.0793886	0.0793489	0.0793551	0.07941	0.0795254	0.0797098	0.0799827	0.0803493	0.080815	0.0814018
51.97	0.0689372	0.064199	0.0684292	0.0684701	0.0688153	0.069422	0.0701886	0.0709915	0.071926	0.0726711	0.0730557	0.073441	0.0740613	0.0748335	0.0756018	0.076285	0.0768011	0.0771054	0.0772184	0.0771162	0.0768397	0.0764872	0.0761773	0.0760497	0.0762013	0.0766047	0.0766407	0.0766887	0.076719	0.0767402	0.0767299	0.0767161	0.0766934	0.0766569	0.0766208	0.0765855	0.0765455	0.0765295	0.0765225	0.076539	0.0765643	0.0766191	0.0766846	0.0767885	0.0769209	0.0771007	0.0773394	0.0776557	0.0780795
59.96	0.0700816	0.0651226	0.0694138	0.0697275	0.0705137	0.0715124	0.0725513	0.0737044	0.074686	0.0751007	0.0757487	0.0763853	0.0767679	0.0769874	0.0770668	0.0770611	0.0770031	0.0769796	0.0770287	0.0771195	0.077286	0.0774655	0.0776813	0.0778458	0.0779023	0.0777864	0.077838	0.0778628	0.0778687	0.0778529	0.0778133	0.0777651	0.0777024	0.0776299	0.0775602	0.0775112	0.0774566	0.0773883	0.0773044	0.0772048	0.0771076	0.0770451	0.077016	0.0770395	0.0771358	0.0773212	0.0775903	0.0779613	0.078447
53.97	0.0816973	0.0757246	0.0806079	0.0808922	0.0815832	0.0825349	0.0837423	0.0848927	0.0859398	0.0867184	0.0875452	0.0884871	0.0892174	0.0897729	0.0902028	0.0905749	0.0908642	0.0910769	0.0912538	0.0914113	0.0915555	0.0916859	0.0918099	0.0919096	0.091972	0.0919665	0.0919439	0.0919387	0.0918867	0.0918134	0.0916987	0.0915746	0.0914466	0.0913172	0.0911895	0.0910707	0.0909606	0.0908478	0.0907425	0.0906469	0.0905652	0.0905001	0.0904575	0.0904431	0.0904655	0.0905399	0.0906579	0.0908396	0.0911072
54.36	0.0672588	0.0611144	0.0646333	0.0640832	0.0645321	0.065429	0.0668109	0.0682236	0.0696566	0.0706832	0.0716316	0.0730309	0.0742774	0.0753542	0.0762554	0.0770167	0.0776253	0.0781418	0.0785924	0.0789757	0.079331	0.0797187	0.0801175	0.0805508	0.080994	0.0812017	0.0812574	0.0814352	0.0815346	0.0816254	0.081711	0.0817777	0.0818321	0.0818944	0.0819275	0.0819644	0.0819633	0.0819641	0.0819608	0.081957	0.0819583	0.0819942	0.0820521	0.0821661	0.0822895	0.0824635	0.0826808	0.0829487	0.0833268
64.01	0.062998	0.0584916	0.0625484	0.062655	0.0630485	0.0638121	0.0647897	0.0658779	0.0671399	0.0682287	0.0689201	0.0696892	0.0706045	0.0717123	0.0728207	0.0738376	0.0746333	0.0751861	0.0755137	0.0755755	0.0754174	0.0751554	0.0749019	0.0748012	0.0750123	0.0755029	0.075607	0.0757109	0.0757942	0.0758733	0.0759305	0.0759583	0.0759681	0.075941	0.075916	0.0758868	0.0758507	0.0758432	0.0758459	0.075867	0.0758998	0.0759473	0.0760114	0.0761173	0.076251	0.0764348	0.0766731	0.0769754	0.0773652
53.95	0.0651207	0.0613752	0.0654265	0.0659434	0.066792	0.0678216	0.0689397	0.0700638	0.0711356	0.0716686	0.0721298	0.0729314	0.0734751	0.0738223	0.0740242	0.0741294	0.0742031	0.0742789	0.0743868	0.0744952	0.0746309	0.0748267	0.0750594	0.0752807	0.0754646	0.0753482	0.0752367	0.0752935	0.0752873	0.0752587	0.0752107	0.0751608	0.0751025	0.0750446	0.0749873	0.074935	0.0748727	0.074819	0.0747637	0.0747138	0.0746796	0.0746704	0.0746898	0.0747611	0.0748817	0.0750515	0.0752655	0.0755357	0.0759068
43.26	0.0674218	0.062452	0.0663358	0.066347	0.06675	0.0674536	0.0683549	0.0692012	0.0700589	0.0706305	0.0711749	0.0716819	0.0720715	0.0723552	0.0726039	0.0728112	0.0729849	0.073089	0.0731846	0.0732565	0.0733177	0.073365	0.0734338	0.0734853	0.0735369	0.0735177	0.0735068	0.0734927	0.0734466	0.0733718	0.0732841	0.073188	0.0730833	0.0729861	0.072893	0.0728213	0.0727431	0.0726748	0.072611	0.072552	0.0725043	0.0724757	0.0724703	0.0724978	0.0725642	0.0726764	0.0728361	0.0730538	0.0733594
57.79	0.0668428	0.0622696	0.0661816	0.0664358	0.0670343	0.0679144	0.0689417	0.0700537	0.0711096	0.0717429	0.0722873	0.0731507	0.0737219	0.0741027	0.0743567	0.0745447	0.0746996	0.0748467	0.0750099	0.0751994	0.0753921	0.0756252	0.0759067	0.0761614	0.076372	0.0763274	0.076277	0.0763899	0.0764216	0.0764278	0.0764087	0.0763798	0.0763489	0.0763207	0.0763001	0.0762831	0.0762555	0.0762345	0.0762183	0.0762042	0.0762119	0.076243	0.0763116	0.0764338	0.0766153	0.0768695	0.0771825	0.0775853	0.0781174
47.73	0.0787144	0.0727573	0.0777297	0.0779211	0.0785005	0.0792645	0.0802547	0.0812298	0.0821307	0.0827839	0.0833746	0.0840836	0.0846693	0.0851154	0.0854923	0.0857877	0.0860049	0.0861058	0.0861746	0.0862167	0.0862357	0.0862321	0.0862549	0.0863071	0.0863723	0.086449	0.0864131	0.086395	0.0863345	0.0862473	0.0861174	0.085977	0.0858309	0.0856785	0.0855317	0.0853947	0.0852719	0.0851551	0.0850631	0.0849843	0.0849301	0.0849083	0.0849197	0.0849683	0.0850763	0.0852506	0.0854885	0.0858219	0.0862816
60.67	0.0680147	0.0626665	0.0663867	0.0660439	0.0662729	0.0668285	0.0675512	0.0683862	0.069171	0.0696303	0.0700277	0.0706218	0.0710669	0.0713123	0.0714678	0.0715597	0.0716357	0.0716944	0.0717571	0.0717997	0.071867	0.071933	0.0720169	0.0721016	0.0721592	0.0720725	0.0719656	0.0719495	0.0718908	0.0717986	0.0716896	0.0715705	0.0714531	0.0713406	0.0712277	0.0711236	0.0710192	0.0709278	0.0708393	0.0707524	0.0706848	0.0706386	0.0706261	0.0706448	0.0707106	0.0708346	0.0710103	0.071254	0.0715896
52.65	0.0747742	0.0704615	0.074889	0.0754876	0.0763984	0.0775434	0.0787714	0.0800968	0.0813728	0.0820472	0.0827065	0.083696	0.0843586	0.0847865	0.0850341	0.0852076	0.0853486	0.0854876	0.0856479	0.0858376	0.086072	0.0863623	0.0866994	0.0870015	0.0872476	0.0871164	0.0870427	0.0871588	0.0871824	0.0871686	0.0871292	0.0870828	0.0870226	0.0869619	0.0868988	0.0868371	0.0867683	0.0866995	0.0866281	0.0865525	0.0865034	0.0864847	0.0865129	0.0866087	0.0867743	0.0870243	0.0873414	0.0877589	0.0883336
56.96	0.0664272	0.0615012	0.0654026	0.0654873	0.065895	0.0665694	0.0674749	0.06836	0.069283	0.0699015	0.0705445	0.0711717	0.0716585	0.0720333	0.0723775	0.0726845	0.0729278	0.0731159	0.0732863	0.0734464	0.0735867	0.0737211	0.0738861	0.0740463	0.0742031	0.0742707	0.0743669	0.0744561	0.0744988	0.0745069	0.0744939	0.0744708	0.0744275	0.0743888	0.0743445	0.074314	0.0742817	0.0742539	0.0742255	0.0741976	0.0741908	0.07421	0.0742644	0.0743758	0.0745307	0.0747515	0.0750408	0.0754197	0.0759073
55.37	0.0669329	0.0629349	0.0669415	0.0675138	0.0682904	0.0692761	0.0702799	0.071384	0.0724218	0.0730236	0.0735264	0.0743608	0.0749177	0.0752597	0.0754756	0.0756095	0.0757095	0.0757913	0.0758932	0.0760169	0.0761446	0.0763265	0.076534	0.0767199	0.0768564	0.0767686	0.0766512	0.0767073	0.0766834	0.0766266	0.0765577	0.0764799	0.0763911	0.0763059	0.0762262	0.0761498	0.0760605	0.0759756	0.0758971	0.0758174	0.075755	0.0757114	0.0757026	0.0757364	0.0758211	0.0759719	0.0761792	0.076461	0.0768653
51.17	0.0634329	0.0583831	0.0622695	0.0623484	0.0629353	0.0638296	0.0647943	0.0658265	0.0667672	0.0672163	0.0679231	0.0686507	0.0691488	0.0694982	0.0697206	0.0698612	0.0699177	0.0699798	0.0700944	0.0702148	0.0703765	0.070564	0.070758	0.0709128	0.0710034	0.0709333	0.0709994	0.0710279	0.0710427	0.0710396	0.0710118	0.0709671	0.0709125	0.0708389	0.0707709	0.0707111	0.0706558	0.0705964	0.0705299	0.0704571	0.0703903	0.0703603	0.0703592	0.0704004	0.0705105	0.0706979	0.070964	0.0713268	0.071807
52.53	0.0800503	0.0734314	0.0777322	0.077401	0.0775319	0.0780573	0.0787316	0.0796184	0.0805506	0.0814019	0.0822181	0.0830707	0.0837913	0.0844104	0.0849259	0.0853505	0.0857257	0.0860435	0.0863059	0.086519	0.0866882	0.0868038	0.0868981	0.0869941	0.0870647	0.0871209	0.0871658	0.0872057	0.0872231	0.0872151	0.0871668	0.0871012	0.0870189	0.0869311	0.0868396	0.0867506	0.0866598	0.0865744	0.0864952	0.0864125	0.0863452	0.0863051	0.0863054	0.0863669	0.0864963	0.0867206	0.0870266	0.0874377	0.087988
42.6	0.0681145	0.0623436	0.0661458	0.065756	0.0660804	0.0667376	0.067573	0.0684686	0.0692612	0.0698096	0.0704042	0.0710614	0.0715939	0.0720326	0.0723952	0.0727277	0.0730137	0.0732471	0.0734801	0.0736917	0.0738655	0.0740454	0.0742265	0.0744025	0.0745563	0.0746764	0.0747988	0.074917	0.0750156	0.0750993	0.0751701	0.0752449	0.0752932	0.0753341	0.0753627	0.0753961	0.0754142	0.0754375	0.0754633	0.0755055	0.0755707	0.0756805	0.0758499	0.0760813	0.0763918	0.0767801	0.0772434	0.0778339	0.0785796
51.79	0.0710726	0.069233	0.068535	0.0701032	0.0719554	0.0729627	0.074378	0.0759685	0.0774594	0.0788552	0.0800177	0.0810024	0.0821555	0.0826866	0.0833904	0.0840842	0.0851127	0.0842888	0.0842617	0.0855153	0.0859182	0.0860544	0.0861224	0.0863067	0.0863858	0.0864696	0.0864973	0.086572	0.08659	0.0865143	0.0864983	0.0863717	0.086322	0.0862131	0.0861502	0.0860443	0.0859916	0.0859512	0.0858797	0.0857576	0.0857	0.0857101	0.0856789	0.0857387	0.08584	0.0860333	0.0862378	0.0865221	0.0869493
32.16	0.0689804	0.0630562	0.0669117	0.0666513	0.0668575	0.067334	0.0679827	0.0686192	0.0692135	0.0694251	0.0697639	0.070168	0.0705248	0.0708597	0.0711031	0.0712776	0.0714303	0.0715272	0.0716141	0.0716937	0.0717551	0.0718546	0.0719781	0.0721277	0.0722938	0.0724603	0.0725909	0.0727095	0.0727977	0.0728516	0.0728888	0.0729079	0.0729131	0.0729125	0.072933	0.0729427	0.0729467	0.0729599	0.0729662	0.0729935	0.0730507	0.0731405	0.0732668	0.0734587	0.0737223	0.0740631	0.0744883	0.0750246	0.0757008
57.25	0.0681798	0.0638343	0.0681314	0.0684292	0.068977	0.0697152	0.0706694	0.0716441	0.0727104	0.0736472	0.074155	0.0746683	0.0753722	0.0763032	0.0771807	0.0779854	0.0786161	0.0790007	0.0791873	0.0791313	0.0789087	0.0785972	0.0783232	0.0782157	0.078419	0.0789001	0.0789528	0.0790139	0.079065	0.0791104	0.0791244	0.0791243	0.0791082	0.0790775	0.0790454	0.0790075	0.0789683	0.07894	0.0789208	0.0789241	0.0789358	0.0789838	0.0790503	0.079156	0.0792998	0.0794971	0.0797592	0.0800872	0.0805177
56.57	0.0661982	0.0620548	0.0660078	0.0663825	0.0670855	0.0679647	0.0689045	0.0699512	0.0708951	0.0715135	0.0720546	0.0727784	0.0732842	0.0736246	0.0738579	0.0740137	0.074154	0.0742756	0.0744036	0.074543	0.0746984	0.0748996	0.075122	0.0753074	0.0754383	0.0754279	0.0753874	0.0754498	0.0754515	0.0754208	0.0753739	0.0753089	0.0752496	0.0751881	0.0751381	0.0751006	0.0750607	0.0750327	0.0750151	0.074999	0.074997	0.0750052	0.0750342	0.0750936	0.0751887	0.0753343	0.0755281	0.0757744	0.0761083
49.94	0.0742569	0.0692145	0.0738329	0.0742134	0.0749172	0.0759661	0.0771952	0.078406	0.079597	0.0804448	0.0812923	0.0820745	0.0827073	0.0833298	0.0838183	0.0842407	0.0845781	0.0848735	0.0851446	0.0854017	0.0856123	0.0858089	0.0860174	0.0862069	0.0863767	0.0865266	0.0866497	0.0867577	0.0868444	0.0869309	0.0869794	0.0870088	0.0870207	0.0870148	0.0870012	0.086994	0.0869776	0.0869732	0.0869736	0.0869853	0.087017	0.0870774	0.0871529	0.0872832	0.0874529	0.0876942	0.0880033	0.0884037	0.0889256
52.07	0.0693792	0.0641238	0.0679739	0.0679047	0.0681367	0.0686742	0.0693457	0.0700681	0.0707847	0.0714454	0.0720975	0.0727359	0.0733019	0.0737582	0.0741482	0.0744714	0.0747267	0.0749146	0.0750681	0.0752026	0.0753296	0.0754588	0.075588	0.0757126	0.0758271	0.0759214	0.07602	0.0761069	0.0761743	0.0762211	0.0762463	0.0762592	0.0762669	0.0762646	0.0762645	0.0762712	0.076279	0.076292	0.0763092	0.076335	0.0763642	0.0764091	0.076474	0.0765668	0.0766968	0.076885	0.0771461	0.0774877	0.0779184
55.8	0.0668661	0.0628844	0.0668599	0.0673076	0.0681059	0.0690348	0.0700983	0.0711999	0.0722078	0.0728232	0.0733023	0.0740806	0.0746057	0.0749354	0.0751133	0.0752324	0.0753287	0.0754126	0.0755032	0.0756097	0.0757264	0.075877	0.0760717	0.0762618	0.0764191	0.0763268	0.076206	0.0762586	0.076237	0.07619	0.0761224	0.0760476	0.0759725	0.0759002	0.0758364	0.0757735	0.0757064	0.0756467	0.0755935	0.0755401	0.0755046	0.075487	0.0755045	0.0755679	0.0756797	0.0758559	0.076078	0.0763659	0.0767632
58.76	0.0798052	0.0733168	0.0777339	0.0773038	0.0775255	0.0781179	0.0789381	0.079825	0.0805892	0.0809525	0.0813191	0.0819132	0.0823246	0.0825274	0.0826344	0.0827268	0.0827907	0.0828157	0.0828666	0.0829283	0.0830132	0.0831202	0.0832555	0.0833693	0.0834283	0.0833068	0.0832034	0.0832027	0.0831485	0.0830536	0.0829345	0.08282	0.0827015	0.0825908	0.0824831	0.0823948	0.0823121	0.0822428	0.082176	0.0821123	0.082068	0.0820449	0.0820445	0.0820764	0.0821575	0.0822876	0.0824655	0.0827045	0.0830383
49.88	0.0637578	0.0594333	0.0634834	0.0636867	0.0640985	0.0647427	0.0655362	0.0663766	0.0673593	0.0681958	0.0685488	0.0689813	0.0695927	0.070407	0.071219	0.0719711	0.0725383	0.0728952	0.073017	0.0729336	0.0726665	0.072342	0.0720555	0.071962	0.0721845	0.0726369	0.0726873	0.0727662	0.0728209	0.0728806	0.0729005	0.0729053	0.0729029	0.0728861	0.0728655	0.0728607	0.0728414	0.072839	0.0728478	0.0728808	0.072922	0.0729914	0.0730806	0.0732078	0.0733728	0.0736049	0.0738968	0.0742783	0.0747783
40.16	0.0684428	0.0639982	0.0680344	0.0683672	0.0692178	0.0702974	0.071637	0.0730004	0.0742964	0.0751819	0.0760048	0.0769654	0.077754	0.0783153	0.0787225	0.0790928	0.0794133	0.0797065	0.0799915	0.0802564	0.0805356	0.0808055	0.0810926	0.0813681	0.0816186	0.0816919	0.08175	0.0819037	0.0820036	0.0820595	0.0820799	0.0820845	0.0820908	0.0821004	0.0820995	0.0821054	0.0821132	0.0821264	0.0821367	0.082143	0.0821744	0.0822374	0.082334	0.082482	0.0826907	0.0829706	0.0833282	0.0837735	0.0843374
39.72	0.0726918	0.066713	0.070757	0.0703289	0.070508	0.0711526	0.0719073	0.0727133	0.073477	0.0739402	0.0744153	0.0749121	0.0753216	0.0756257	0.0758398	0.0760163	0.0761676	0.0762681	0.0763905	0.0764881	0.0765614	0.076649	0.0767548	0.0768657	0.0769708	0.0770309	0.0770772	0.0771074	0.0771175	0.0770994	0.0770591	0.0770085	0.0769367	0.0768626	0.0767784	0.0767104	0.0766389	0.0765784	0.0765282	0.0764942	0.0764914	0.0765369	0.0766546	0.0768489	0.0771367	0.0775249	0.0780209	0.0786785	0.0795442
49.7	0.0589926	0.0550579	0.0588838	0.0592841	0.0601229	0.0612902	0.0625165	0.0638234	0.0650574	0.0659283	0.0667033	0.0676887	0.0684562	0.069064	0.0695434	0.0699072	0.0702225	0.0704956	0.0707441	0.0709652	0.0711718	0.0714151	0.0716926	0.0719448	0.0721603	0.072214	0.0722089	0.0723163	0.0723598	0.0723679	0.0723491	0.0723119	0.0722729	0.0722331	0.0721918	0.0721566	0.072108	0.0720697	0.0720368	0.0720114	0.0720022	0.0720105	0.0720493	0.0721319	0.0722618	0.0724555	0.0727089	0.0730409	0.0734946
53.88	0.0672023	0.0622426	0.0663998	0.0666146	0.0672571	0.0682993	0.0695591	0.0707737	0.0720423	0.07301	0.0739505	0.0748981	0.0756766	0.0763421	0.0769404	0.0774531	0.0778675	0.0782289	0.0785449	0.0788014	0.0790302	0.0792195	0.079398	0.0795533	0.0796938	0.0797399	0.0797785	0.0798209	0.0798161	0.0797814	0.0797281	0.0796611	0.0795792	0.0795025	0.0794294	0.0793685	0.0793117	0.0792642	0.0792165	0.0791704	0.0791368	0.0791231	0.0791321	0.0791785	0.0792594	0.0793876	0.079559	0.0797984	0.0801247
58.03	0.072271	0.0668767	0.0711471	0.0713197	0.0717359	0.0724015	0.0732946	0.0742984	0.0753337	0.076248	0.0771526	0.0780184	0.0787894	0.0794614	0.0800348	0.0805214	0.0809242	0.0812364	0.0814533	0.0816149	0.08172	0.0817757	0.0818207	0.0818508	0.0818666	0.0818583	0.0818432	0.0818203	0.0817844	0.0817195	0.0816268	0.0815257	0.0814227	0.0813188	0.0812212	0.0811279	0.0810467	0.0809654	0.0808937	0.0808202	0.080759	0.0807115	0.0806899	0.0806986	0.080754	0.0808634	0.0810259	0.0812527	0.0815655
44.2	0.0739405	0.0697808	0.07418	0.0747228	0.0754763	0.0764973	0.0775848	0.0786937	0.0797144	0.0804199	0.0811684	0.0820515	0.0827127	0.0832143	0.0836165	0.0839868	0.0843897	0.0848213	0.0853022	0.085842	0.086439	0.0871126	0.0878125	0.0885	0.0891179	0.0895988	0.0901038	0.0906975	0.091237	0.0917483	0.0922322	0.0926961	0.0931581	0.0936085	0.0940529	0.0944879	0.0949062	0.0953213	0.0957336	0.0961547	0.0966078	0.0971041	0.0976606	0.0983094	0.0990648	0.0999615	0.101004	0.102221	0.103657
41.15	0.076224	0.0719839	0.0766346	0.0773676	0.0783757	0.0796933	0.081057	0.0824359	0.0837579	0.0845147	0.0852176	0.0862323	0.0869291	0.0873693	0.0876367	0.0878267	0.0879687	0.0881067	0.088264	0.0884631	0.088669	0.0889474	0.0892654	0.0895537	0.0897795	0.0896544	0.0895501	0.0896443	0.0896418	0.0896119	0.0895685	0.0895193	0.0894661	0.08942	0.0893777	0.0893401	0.0892979	0.0892599	0.0892287	0.0892064	0.0892041	0.089235	0.0893145	0.0894618	0.089686	0.0900088	0.0904146	0.0909466	0.0916578
57.52	0.0703665	0.0658525	0.0700943	0.0704473	0.0713321	0.0724794	0.0739074	0.075366	0.0767286	0.077665	0.0785337	0.0795535	0.0803511	0.0808828	0.0812731	0.0815942	0.0818527	0.0820781	0.0822981	0.082517	0.0827439	0.0829571	0.0831937	0.0834025	0.0835751	0.0835617	0.0835547	0.0836249	0.0836383	0.0836077	0.083552	0.0834802	0.0833982	0.083323	0.083239	0.0831735	0.0831094	0.0830514	0.0830038	0.0829577	0.0829308	0.0829266	0.0829581	0.083029	0.0831588	0.0833529	0.0836158	0.0839634	0.0844185
52.21	0.0642151	0.0600278	0.0639192	0.0643274	0.0650962	0.0661821	0.0673445	0.0686735	0.0699688	0.0707635	0.071456	0.0724915	0.0732691	0.0738347	0.0742423	0.074552	0.0748037	0.0750329	0.0752411	0.0754534	0.075664	0.0759251	0.0762232	0.076517	0.0767933	0.0767891	0.0767611	0.0768999	0.0769647	0.0769781	0.0769643	0.0769342	0.0768901	0.0768467	0.0768026	0.0767641	0.0767171	0.0766834	0.076656	0.0766287	0.076628	0.0766613	0.0767365	0.0768744	0.0770945	0.0774	0.0777887	0.0782828	0.0789445
50.93	0.0779078	0.071732	0.0767313	0.0772513	0.078393	0.079886	0.0815639	0.083343	0.0850228	0.0861245	0.0874586	0.0887719	0.0898663	0.090754	0.091475	0.0920728	0.09257	0.0930756	0.093627	0.0942056	0.0948289	0.0955139	0.0962463	0.0969803	0.0976552	0.0981226	0.098757	0.0993674	0.0999518	0.100509	0.10103	0.101526	0.101968	0.102355	0.102689	0.102971	0.103221	0.10344	0.103648	0.103876	0.104183	0.104633	0.105255	0.106082	0.107174	0.108584	0.110335	0.112497	0.115136
51.63	0.0756164	0.0698196	0.0743917	0.0743458	0.0749438	0.0760006	0.0772445	0.0785433	0.0796865	0.0805409	0.0813463	0.0822077	0.0829129	0.0835544	0.0840664	0.0844905	0.0848388	0.0851	0.0853653	0.0856073	0.0857922	0.0859926	0.0861916	0.0863846	0.0865483	0.0866648	0.0867757	0.0868651	0.0869287	0.0869704	0.0869885	0.0870005	0.0869844	0.086964	0.0869308	0.0869119	0.0868822	0.0868573	0.0868365	0.0868302	0.0868575	0.0869275	0.0870722	0.0872878	0.0876017	0.0880123	0.0885181	0.0891832	0.0900434
59.33	0.067567	0.0633521	0.0675818	0.0681342	0.0691461	0.0704723	0.0719493	0.073507	0.0750288	0.0759962	0.0769179	0.0781684	0.0790903	0.0797684	0.0802553	0.0806326	0.0809464	0.081238	0.0815224	0.0818047	0.082086	0.0824022	0.0827623	0.0831183	0.0834265	0.083386	0.0833732	0.0835326	0.0836125	0.0836546	0.0836653	0.0836657	0.0836534	0.0836355	0.0836141	0.0835854	0.0835451	0.0835074	0.0834684	0.0834378	0.0834387	0.0834831	0.0835918	0.0837775	0.0840533	0.0844216	0.0848877	0.0854839	0.0862719
45.93	0.0690988	0.0636829	0.0678322	0.0680788	0.0688959	0.070066	0.0713894	0.0727152	0.0740236	0.0748453	0.0758758	0.0769191	0.0777647	0.0783962	0.0788529	0.0791815	0.0794453	0.0797008	0.0799532	0.0801852	0.0804731	0.0807853	0.0811205	0.0814172	0.0816298	0.0816901	0.0818559	0.0819977	0.082101	0.0821653	0.0821925	0.0821862	0.0821703	0.0821377	0.0820891	0.0820374	0.0819888	0.0819317	0.0818611	0.0817986	0.0817536	0.0817607	0.0818072	0.0819287	0.0821354	0.0824484	0.0828748	0.0834343	0.0841533
51.43	0.0704903	0.0666229	0.0708958	0.0715225	0.0724887	0.0736523	0.0748758	0.0761073	0.0773137	0.0779663	0.0785148	0.0794027	0.0800338	0.0804581	0.0807389	0.080951	0.0811073	0.0812287	0.0813502	0.0814514	0.0815451	0.0816901	0.0818866	0.0820918	0.0822775	0.0821418	0.0820211	0.082083	0.0820657	0.0820177	0.0819465	0.0818589	0.0817688	0.081685	0.0815998	0.0815192	0.0814306	0.0813542	0.0812782	0.0812025	0.0811484	0.0811156	0.0811245	0.0811851	0.0813019	0.0814795	0.0817063	0.0820075	0.082424
49.81	0.0753297	0.0699388	0.0742597	0.0742649	0.0749016	0.0758587	0.0770702	0.0783151	0.0794709	0.0802398	0.080987	0.0818965	0.0825887	0.0830279	0.0833194	0.0835406	0.0837382	0.0839052	0.0840727	0.0842569	0.0844642	0.084672	0.0849148	0.085132	0.0853195	0.0853162	0.0853207	0.0854288	0.085479	0.0854696	0.085422	0.0853541	0.0852896	0.0852234	0.0851483	0.0850962	0.0850488	0.0850106	0.0849764	0.0849469	0.0849442	0.0849707	0.0850374	0.0851624	0.0853647	0.0856617	0.0860598	0.086571	0.0872385
53.85	0.0676371	0.0626045	0.0664876	0.066415	0.0666764	0.0672178	0.0679665	0.0686612	0.0693479	0.069758	0.0701638	0.0705894	0.0708819	0.0711104	0.0712968	0.0714595	0.0715806	0.0716745	0.0717638	0.0718462	0.0719155	0.0719905	0.0720914	0.0721783	0.0722631	0.0722749	0.0723037	0.0723384	0.0723363	0.0723147	0.0722677	0.0722141	0.0721545	0.0720998	0.0720442	0.0720035	0.071966	0.0719282	0.0718989	0.0718634	0.0718424	0.071842	0.0718673	0.0719295	0.0720254	0.0721677	0.0723596	0.0726127	0.0729542
53.6	0.0649313	0.060112	0.0639067	0.0639801	0.0642869	0.0647976	0.065541	0.0663519	0.0671902	0.0679164	0.0686181	0.0692951	0.0698869	0.070386	0.0708072	0.0711748	0.0714899	0.0717323	0.0719036	0.0720456	0.0721712	0.0722671	0.0723647	0.0724509	0.072532	0.0726066	0.07267	0.0727218	0.0727565	0.0727677	0.0727505	0.0727274	0.072702	0.0726704	0.0726386	0.072607	0.0725782	0.0725526	0.0725343	0.0725143	0.0725096	0.0725199	0.0725537	0.0726174	0.072728	0.0728878	0.0731079	0.0733836	0.0737432
48.43	0.0669946	0.0615811	0.065442	0.0653327	0.0656661	0.0662728	0.067033	0.0678789	0.0687203	0.0694344	0.0700831	0.0708243	0.0714573	0.0719939	0.0724266	0.0727748	0.0730473	0.0732384	0.0733956	0.0735178	0.0736295	0.073742	0.0738826	0.0740328	0.0741884	0.074323	0.0743651	0.0744534	0.0744887	0.0744919	0.0744616	0.0744205	0.0743678	0.074325	0.0742883	0.0742638	0.0742553	0.0742597	0.0742663	0.0742735	0.0742834	0.0743044	0.0743464	0.074425	0.0745525	0.0747482	0.0750127	0.0753718	0.0758665
55.37	0.0856274	0.079472	0.0843569	0.0844794	0.0850314	0.0859282	0.0868903	0.0880562	0.0891417	0.0900965	0.0909621	0.0918385	0.0925285	0.0931167	0.0936074	0.0940014	0.0943555	0.0946359	0.0948653	0.0950456	0.095184	0.0952783	0.0953493	0.0954151	0.0954441	0.0954436	0.0954293	0.09542	0.0953851	0.0953401	0.0952639	0.0951809	0.0950979	0.0950124	0.094923	0.0948349	0.0947542	0.0946761	0.0945976	0.0945139	0.0944374	0.0943714	0.0943334	0.0943377	0.0943896	0.0945096	0.0946835	0.094922	0.0952575
46.75	0.0733648	0.0679503	0.0723563	0.0725612	0.0733269	0.0744192	0.0756385	0.0769448	0.0780707	0.0786984	0.0796279	0.0805762	0.0812084	0.0816159	0.081866	0.0820016	0.0821092	0.0822483	0.082428	0.082641	0.0829192	0.0832443	0.0835913	0.0838764	0.0840362	0.0839785	0.0841133	0.0842031	0.08427	0.084315	0.0843211	0.0843182	0.0843009	0.084263	0.0842176	0.0841749	0.0841402	0.0840793	0.0840031	0.0839177	0.0838454	0.0838144	0.0838363	0.0839285	0.0841047	0.0843897	0.0847795	0.085298	0.0859593
31.47	0.0722973	0.0663935	0.0704764	0.0702175	0.0705294	0.0711766	0.0721189	0.0729895	0.0738739	0.0744578	0.0751613	0.0759196	0.0765758	0.0771911	0.0776956	0.0781247	0.0785315	0.0788924	0.0792246	0.0795355	0.0798109	0.0801139	0.0804279	0.0807427	0.0810705	0.0813668	0.0816562	0.0819418	0.0821928	0.0824112	0.0826185	0.0827974	0.0829594	0.0831165	0.0832803	0.0834382	0.0835781	0.0837252	0.0838628	0.0840219	0.0841978	0.0844048	0.0846462	0.084962	0.0853366	0.0857857	0.0863161	0.086954	0.0877306
45.72	0.0703745	0.0655794	0.0700992	0.0703649	0.0710254	0.0719	0.0730206	0.0741225	0.0751593	0.0758145	0.0765315	0.0771351	0.077581	0.0780061	0.0783059	0.0785737	0.0788012	0.0789844	0.0791532	0.0792851	0.0794078	0.0795231	0.0796498	0.0797927	0.0799024	0.0800041	0.0800917	0.0801688	0.0802113	0.0802487	0.0802407	0.080211	0.0801699	0.0801073	0.0800422	0.0799856	0.079933	0.0798999	0.0798814	0.079888	0.0799032	0.079951	0.0800222	0.080146	0.0803194	0.080574	0.0809089	0.0813493	0.0819327
39.77	0.0777958	0.0721781	0.0767595	0.0772254	0.0780165	0.0790315	0.0805131	0.0819314	0.0832972	0.0843506	0.085472	0.0865031	0.0873331	0.088054	0.0886419	0.0891183	0.0894973	0.0897694	0.0900248	0.0902657	0.0904886	0.0907344	0.0910075	0.0912531	0.0914909	0.0916747	0.0918298	0.0919356	0.0919771	0.0919596	0.0918937	0.0917968	0.0916665	0.0915254	0.0913919	0.0912683	0.0911527	0.0910625	0.0909762	0.0909085	0.0908841	0.0909264	0.0910445	0.0912563	0.0915862	0.0920661	0.0926923	0.0935349	0.0946497
33.69	0.0730857	0.0688504	0.0734187	0.0740175	0.075201	0.0766476	0.078303	0.0800204	0.0816667	0.0829254	0.0840657	0.085312	0.0863753	0.0871891	0.0878449	0.0884024	0.0888917	0.0893011	0.089671	0.0899898	0.0902932	0.0905651	0.0908531	0.0911203	0.0913513	0.0914254	0.0914603	0.0915775	0.0916305	0.0916365	0.0916015	0.0915543	0.0914968	0.0914391	0.0913778	0.0913293	0.091275	0.0912359	0.0912	0.0911667	0.0911539	0.0911672	0.0912159	0.0913096	0.0914614	0.0916932	0.092008	0.0924162	0.0929583
51.42	0.0701425	0.063989	0.0676536	0.0670611	0.0670088	0.0673085	0.0677925	0.068278	0.0686659	0.0688409	0.0691341	0.0694977	0.0697953	0.0700902	0.0703232	0.0705592	0.0707625	0.0709533	0.0711844	0.0714287	0.0716423	0.0719072	0.0721753	0.0724689	0.0727697	0.0730452	0.0733278	0.0736221	0.0739138	0.0742048	0.0744824	0.0747561	0.0750068	0.0752409	0.0754552	0.0756652	0.075865	0.0760595	0.0762608	0.0764787	0.0767419	0.077064	0.0774735	0.0779697	0.0785769	0.0792983	0.08013	0.0811304	0.0823414
41.32	0.0736187	0.0689645	0.073622	0.0739908	0.0746549	0.0755568	0.0765812	0.07768	0.0789282	0.0799624	0.0805977	0.0812332	0.0820933	0.0832041	0.0843436	0.0853997	0.0862496	0.0868466	0.0872454	0.087374	0.0872986	0.0871202	0.0869789	0.0870528	0.0874959	0.0882654	0.0886075	0.0889521	0.089276	0.0895804	0.0898576	0.0900981	0.0903169	0.090514	0.0907061	0.0908894	0.0910639	0.091246	0.0914435	0.091675	0.0919271	0.0922321	0.0925755	0.0929864	0.0934562	0.0940111	0.0946568	0.0954035	0.0962956
41.73	0.0641156	0.0596751	0.0637864	0.0640176	0.0643678	0.0650665	0.0659499	0.066903	0.0680673	0.0691298	0.069591	0.0701473	0.070897	0.0719153	0.0729125	0.0738435	0.0745854	0.0750864	0.0753433	0.0753475	0.0751463	0.0748517	0.0745959	0.0745379	0.0748469	0.0754495	0.0755776	0.0757197	0.0758395	0.0759684	0.0760652	0.0761396	0.0762018	0.0762435	0.076279	0.0763039	0.0763109	0.0763309	0.0763621	0.0764102	0.0764832	0.0765995	0.0767576	0.0769685	0.0772287	0.0775523	0.0779517	0.0784325	0.0790361
48.79	0.0852348	0.078834	0.0838423	0.0839463	0.0844359	0.0851882	0.0860608	0.0868685	0.0875666	0.0880463	0.0885186	0.0890921	0.0895375	0.0898668	0.0901069	0.0903082	0.0904377	0.0904878	0.0905146	0.0905082	0.0905127	0.0905411	0.0905778	0.0906432	0.0907088	0.0907776	0.0907851	0.0907794	0.0907304	0.0906601	0.0905485	0.0904071	0.0902654	0.0901328	0.0900033	0.0898883	0.0897914	0.0897052	0.0896265	0.0895665	0.0895222	0.0895028	0.0895187	0.0895826	0.089708	0.0899184	0.0902199	0.0906365	0.0912133
41.86	0.0742692	0.0685757	0.0730668	0.0733153	0.074118	0.0751998	0.0764507	0.0778257	0.0791028	0.0798865	0.0808918	0.0818907	0.0826433	0.0832466	0.0836872	0.0840079	0.0842799	0.0845423	0.0848228	0.0851246	0.085497	0.0858977	0.0863561	0.086801	0.0871697	0.0873507	0.0876644	0.0879203	0.0881136	0.0882621	0.0883592	0.0884281	0.0884771	0.0885023	0.0885317	0.0885665	0.0886041	0.0886373	0.0886767	0.088723	0.0887958	0.0889465	0.0891721	0.0895009	0.0899725	0.0906056	0.0914219	0.0924533	0.0937498
51.42	0.0725626	0.0670644	0.0713439	0.07122	0.0717579	0.0726669	0.0736774	0.0746609	0.0754813	0.0760523	0.07663	0.077242	0.0777238	0.0781762	0.0785157	0.0788064	0.0790661	0.0792389	0.0794267	0.07957	0.0796756	0.079811	0.0799533	0.0800802	0.0801934	0.080266	0.080335	0.0803844	0.0804147	0.080417	0.0804126	0.0803991	0.0803572	0.0803102	0.0802533	0.0801976	0.0801368	0.0800848	0.0800425	0.0800159	0.0800264	0.080086	0.0802159	0.080413	0.0807029	0.0810774	0.0815358	0.0821372	0.0829181
46.12	0.0790262	0.0730119	0.0775898	0.0777717	0.0784064	0.0794792	0.0807421	0.0819162	0.0829151	0.083446	0.08433	0.0851683	0.085732	0.0860544	0.0862549	0.0864504	0.0865876	0.086803	0.0870383	0.0873689	0.087767	0.0882172	0.0886482	0.088988	0.0891491	0.0891686	0.0893684	0.0895053	0.0896007	0.0896442	0.0896515	0.0896199	0.0895696	0.0895321	0.0894865	0.0894522	0.0894233	0.0894145	0.0894063	0.0894297	0.0894701	0.0895392	0.0896498	0.0898212	0.0900669	0.0904103	0.0908787	0.0914726	0.0922401
41.99	0.0798493	0.074331	0.0791285	0.0793615	0.0803397	0.0815848	0.082926	0.0843862	0.0856293	0.0863167	0.0873504	0.0882144	0.0888377	0.0892094	0.0894331	0.0896062	0.0897703	0.0899815	0.0902413	0.0905789	0.0909727	0.0914168	0.091844	0.0921826	0.092347	0.0923793	0.092556	0.0926794	0.0927514	0.0927747	0.0927596	0.0927115	0.0926425	0.0925749	0.092497	0.0924452	0.0923943	0.0923584	0.0923302	0.0923109	0.0923294	0.0923686	0.0924497	0.0925687	0.0927603	0.0930296	0.0933994	0.0938876	0.0945126
54.07	0.0754016	0.0700247	0.074266	0.0743397	0.0748598	0.0757035	0.0766623	0.0775827	0.0784855	0.0790274	0.0796927	0.080353	0.0809211	0.0814127	0.0817695	0.0820147	0.0822197	0.0823381	0.0824425	0.0825117	0.0825573	0.082622	0.0826908	0.0827541	0.0828246	0.082868	0.082885	0.0828842	0.0828533	0.0827961	0.0827114	0.0826059	0.0824852	0.0823632	0.0822645	0.0821604	0.0820676	0.0819865	0.0819123	0.0818555	0.0818139	0.0817911	0.081785	0.0818131	0.0818784	0.0819935	0.0821598	0.0823953	0.0827174
52.01	0.076707	0.071294	0.0757061	0.0758909	0.0763719	0.0771903	0.078267	0.0792721	0.0801795	0.0807975	0.0814595	0.0820831	0.0825925	0.0830079	0.0833547	0.0836563	0.0838973	0.0840561	0.0842271	0.0843937	0.0845476	0.0847304	0.0849256	0.0850916	0.0852631	0.0853905	0.085493	0.0855794	0.0856075	0.0855991	0.0855519	0.085497	0.0854125	0.085318	0.0852338	0.0851536	0.0850698	0.0850055	0.084936	0.0848699	0.0848321	0.0848358	0.0848859	0.0849913	0.0851744	0.0854426	0.0857774	0.0862318	0.0868373
57.66	0.068733	0.0647286	0.0689416	0.0695225	0.070373	0.0715179	0.0727473	0.0740261	0.0751659	0.0759297	0.0765125	0.0773662	0.0780135	0.078477	0.0788078	0.0790315	0.0792092	0.0793401	0.0794554	0.0795572	0.0796487	0.079768	0.0799213	0.0800553	0.0801632	0.0801081	0.0799612	0.0799788	0.0799352	0.0798585	0.0797625	0.0796577	0.0795575	0.07946	0.079377	0.0792966	0.0792113	0.0791358	0.0790651	0.0789936	0.0789342	0.0788884	0.0788614	0.0788739	0.0789248	0.0790269	0.0791736	0.0793809	0.0796865
51.75	0.0882833	0.0811875	0.0862814	0.0861344	0.0864722	0.087138	0.0879737	0.088813	0.0895335	0.0899433	0.0904782	0.0911703	0.0916445	0.0919229	0.0921108	0.0922422	0.0923248	0.0923605	0.0924095	0.092481	0.0925861	0.0927218	0.0928508	0.0929368	0.092958	0.0928736	0.0928116	0.0927736	0.0926913	0.0925807	0.0924466	0.0923098	0.0921647	0.0920178	0.0918865	0.0917558	0.0916393	0.0915207	0.0914049	0.0912989	0.0912134	0.0911425	0.0910999	0.0911048	0.0911557	0.0912685	0.0914464	0.0917127	0.0920799
59.77	0.0697869	0.0646121	0.0685071	0.0683326	0.0687131	0.0693523	0.0702485	0.0712108	0.0721153	0.0726629	0.0731844	0.0738432	0.0743524	0.074645	0.0748858	0.0750627	0.0751779	0.0752967	0.0754235	0.0755501	0.0756845	0.0758065	0.075952	0.0760848	0.0761903	0.0761353	0.0760745	0.0760978	0.0760769	0.0760168	0.0759349	0.0758489	0.0757623	0.0756773	0.0755908	0.075517	0.0754423	0.075373	0.0753118	0.0752493	0.0752058	0.0751825	0.0751884	0.0752151	0.0752921	0.0754097	0.0755697	0.0757841	0.0760735
53.23	0.0779764	0.0726458	0.0773022	0.0777535	0.0785353	0.0796862	0.0809957	0.0822097	0.0833193	0.0839412	0.084756	0.0856532	0.0862144	0.0865569	0.0867166	0.0867917	0.0868433	0.0869323	0.0870466	0.0872018	0.0873909	0.0876511	0.087962	0.0882453	0.0884089	0.0883141	0.0883501	0.0884186	0.0883973	0.0883222	0.0882269	0.0881057	0.0879742	0.0878621	0.0877697	0.0876743	0.0875874	0.0875027	0.0874217	0.0873538	0.0872963	0.0872708	0.0872842	0.0873467	0.0874759	0.0876744	0.0879622	0.0883468	0.0888705
54.85	0.0707904	0.0653109	0.0693374	0.0693614	0.0699117	0.0706967	0.0717282	0.0727448	0.0737223	0.07431	0.0749982	0.075691	0.0762751	0.0767971	0.0772188	0.0775236	0.0777792	0.0779514	0.0781004	0.0782266	0.0783156	0.0784278	0.0785564	0.0786778	0.0787978	0.0788812	0.0789254	0.078954	0.0789451	0.0789036	0.07885	0.0787827	0.0786991	0.0786132	0.0785499	0.0784909	0.0784154	0.0783536	0.0782931	0.0782528	0.0782371	0.0782351	0.078256	0.0783249	0.0784341	0.078591	0.078797	0.0790681	0.0794352
48.99	0.0772666	0.071914	0.0765815	0.0770993	0.0779437	0.0789189	0.0803111	0.0816649	0.0829482	0.0839491	0.0849077	0.0857941	0.0865483	0.0871452	0.0876228	0.0880071	0.0883237	0.0885638	0.0887841	0.0890128	0.0892113	0.0894286	0.0896294	0.0897937	0.0899385	0.0900315	0.090103	0.0901461	0.0901354	0.0900957	0.0900325	0.0899516	0.0898439	0.0897276	0.0896078	0.0894949	0.089373	0.0892785	0.0891773	0.0890864	0.0890274	0.08902	0.0890707	0.0891753	0.0893555	0.0896205	0.0899494	0.0903964	0.0909948
49.34	0.0731084	0.0681259	0.0725754	0.0730634	0.0738215	0.0748514	0.0762268	0.0775039	0.0787234	0.0796871	0.0806641	0.0815404	0.0822577	0.0828224	0.0833244	0.0837418	0.0841035	0.0843511	0.0845858	0.0847909	0.0849833	0.0851784	0.0853764	0.0855346	0.0856924	0.0858213	0.0859561	0.0860505	0.0861016	0.0861172	0.0861068	0.0860659	0.0859975	0.0859226	0.0858473	0.0857712	0.0856968	0.0856389	0.0855857	0.0855394	0.0855239	0.0855565	0.085648	0.085797	0.0860283	0.0863549	0.0867561	0.0872853	0.087984
52.96	0.0648318	0.0598918	0.0636459	0.0638246	0.064249	0.0648492	0.0657951	0.0666401	0.0673589	0.0678655	0.0684077	0.0689158	0.0693591	0.0696926	0.0699493	0.0701513	0.0703314	0.0704506	0.0705575	0.0706459	0.0707266	0.070807	0.0708931	0.0709637	0.0710438	0.0711061	0.0711697	0.0712098	0.0712234	0.0712076	0.0711675	0.0711157	0.0710428	0.0709715	0.0709024	0.0708462	0.0707853	0.0707468	0.0707078	0.0706767	0.0706697	0.0706961	0.0707566	0.0708515	0.071001	0.0712141	0.0714807	0.0718404	0.0723173
53.87	0.0780843	0.0720042	0.0764743	0.0765705	0.0769999	0.0778188	0.0787901	0.0799773	0.0810835	0.082089	0.0830424	0.0839881	0.084763	0.0854243	0.0859804	0.0864214	0.0867975	0.0871091	0.0873641	0.0875759	0.0877468	0.0878615	0.0879486	0.0880268	0.0880812	0.0881101	0.0881274	0.0881399	0.0881184	0.0880764	0.0879971	0.0879	0.0878011	0.0876961	0.0875949	0.0875012	0.087418	0.0873364	0.087259	0.0871758	0.0871035	0.0870479	0.0870236	0.0870451	0.087123	0.0872871	0.0875223	0.0878495	0.0883081
44.15	0.0715138	0.0676839	0.0720162	0.0726245	0.0734542	0.0744777	0.0754214	0.0764375	0.0773856	0.0778558	0.0781706	0.0788243	0.0792042	0.079399	0.0794863	0.0795081	0.0795174	0.0795338	0.0795724	0.079649	0.0797411	0.0799014	0.0801071	0.0803204	0.0805048	0.0804552	0.0803652	0.0804559	0.0804609	0.0804238	0.0803578	0.0802865	0.0802112	0.0801488	0.0800992	0.0800616	0.0800161	0.0799798	0.0799468	0.0799148	0.0799008	0.0799043	0.0799488	0.0800457	0.0802018	0.0804327	0.0807354	0.0811303	0.0816666
55.56	0.0802267	0.0740495	0.0787437	0.0788382	0.0794278	0.0804112	0.0815338	0.0828782	0.0842544	0.0854859	0.0867068	0.0878749	0.0888972	0.0897725	0.0905136	0.0911424	0.0917046	0.0921739	0.0925674	0.0928759	0.0931452	0.093337	0.0935046	0.0936516	0.0937669	0.0938534	0.0939085	0.0939583	0.0939766	0.0939626	0.0939121	0.0938395	0.0937603	0.0936722	0.0935846	0.0934977	0.0934259	0.0933585	0.0932906	0.0932161	0.0931514	0.0930978	0.093068	0.0930821	0.093145	0.093283	0.0934869	0.0937663	0.0941504
44.2	0.0734052	0.0676761	0.0722046	0.072461	0.0733047	0.0744321	0.0757721	0.0771493	0.0784649	0.0790815	0.0800304	0.0810002	0.0817035	0.0822181	0.0825817	0.0828592	0.0830647	0.0832752	0.0835466	0.0838095	0.0841473	0.0845496	0.085004	0.0854655	0.0858704	0.0860295	0.0863647	0.0866466	0.0868707	0.0870426	0.0871503	0.0872365	0.0872964	0.0873341	0.0873648	0.0874133	0.08747	0.087515	0.087557	0.0876068	0.0876974	0.0878651	0.0881109	0.0884858	0.0890182	0.0897453	0.09068	0.0918773	0.0933907
47.67	0.0655338	0.061111	0.0649274	0.0650916	0.0657911	0.0667327	0.0678873	0.069065	0.0701442	0.0708974	0.0715463	0.0723141	0.0729372	0.0733764	0.0737126	0.0739673	0.0741837	0.0743631	0.0745304	0.0746914	0.0748537	0.0750025	0.0751758	0.0753452	0.0755245	0.0755723	0.0755742	0.0756641	0.07571	0.0757058	0.0756689	0.0756162	0.0755576	0.0754983	0.075438	0.075392	0.0753517	0.0753223	0.0752965	0.0752731	0.0752719	0.0752882	0.075346	0.0754417	0.0755984	0.0758265	0.0761322	0.0765341	0.0770556
47.46	0.0649522	0.0609997	0.0651011	0.0655199	0.0663071	0.0672333	0.0682949	0.0693928	0.070463	0.0710694	0.0715082	0.0722879	0.0728323	0.0732097	0.0734504	0.0736112	0.0737211	0.0737886	0.0738818	0.0739703	0.0740647	0.0742135	0.0744125	0.074617	0.0748243	0.074756	0.0746671	0.0747394	0.0747307	0.0746861	0.0746223	0.0745574	0.074483	0.0744082	0.074333	0.0742652	0.0741886	0.0741195	0.0740559	0.0739969	0.073963	0.0739551	0.0739878	0.0740773	0.0742296	0.0744545	0.074744	0.0751262	0.0756557
46.28	0.0833551	0.0774648	0.0823375	0.0825064	0.0829891	0.08389	0.0847954	0.0858728	0.0868875	0.0877748	0.0886129	0.0894895	0.0901965	0.0908092	0.0913317	0.0917766	0.0921603	0.0924806	0.0927168	0.0928887	0.0930154	0.093095	0.093155	0.0932079	0.0932326	0.093232	0.0932151	0.0932054	0.0931709	0.0931273	0.0930612	0.0929823	0.0929005	0.0928158	0.0927207	0.0926269	0.0925421	0.0924505	0.0923579	0.0922556	0.0921674	0.0920919	0.092046	0.0920364	0.0920773	0.0921912	0.0923599	0.0925997	0.0929372
39.32	0.0752972	0.0696017	0.0739122	0.073909	0.074195	0.0747029	0.0754391	0.0762383	0.0770451	0.0777499	0.0784923	0.079232	0.07988	0.0804688	0.0809966	0.0814776	0.0819298	0.0823027	0.0826326	0.0829292	0.083217	0.0834874	0.0837866	0.0840718	0.0843636	0.0846597	0.0849552	0.0852444	0.0855081	0.0857557	0.0859669	0.0861731	0.0863861	0.0865954	0.0868187	0.0870387	0.0872669	0.0874944	0.0877266	0.0879614	0.0882081	0.0884859	0.0887937	0.0891486	0.0895677	0.0900572	0.0906293	0.0912908	0.0920702
51.82	0.073732	0.0697264	0.0743281	0.0748451	0.0759097	0.0771559	0.0786132	0.080071	0.0813386	0.0821837	0.0830503	0.0839759	0.0846266	0.0850087	0.0852484	0.0854426	0.0856095	0.0857452	0.0858967	0.0860751	0.0862882	0.0864878	0.0867035	0.086867	0.0869497	0.0868714	0.086844	0.0868635	0.0868551	0.0868105	0.0867248	0.0866352	0.0865501	0.0864626	0.0863776	0.0863121	0.0862536	0.0862011	0.0861444	0.0860866	0.0860468	0.0860153	0.0860129	0.0860439	0.0861258	0.0862595	0.0864577	0.0867247	0.087078
56.91	0.0776072	0.07288	0.0775661	0.0780059	0.0788032	0.0798425	0.0810469	0.0822269	0.0833684	0.0841488	0.0848896	0.0856371	0.0861467	0.0865332	0.086861	0.0871417	0.0873633	0.0875459	0.0877038	0.087844	0.0879556	0.0880563	0.0881579	0.0882515	0.0883138	0.0882637	0.0882536	0.0882609	0.0882325	0.0881794	0.0881029	0.0880196	0.0879341	0.0878505	0.0877678	0.0877015	0.0876343	0.0875708	0.0875063	0.0874477	0.0874039	0.0873792	0.0873849	0.0874223	0.0875044	0.0876347	0.0878172	0.0880732	0.0884345
38.02	0.0696709	0.0661097	0.0705546	0.0713691	0.0725005	0.0737806	0.0751055	0.0764851	0.0777201	0.0784545	0.0790652	0.0799683	0.0805725	0.0809718	0.0812293	0.0814006	0.0815397	0.081656	0.0817958	0.0819401	0.0820952	0.0822976	0.0825392	0.0827877	0.0829926	0.0829323	0.0828521	0.0829444	0.0829495	0.0829227	0.0828656	0.0827974	0.082732	0.0826661	0.0826112	0.0825696	0.0825186	0.0824804	0.0824438	0.0824149	0.0824097	0.0824336	0.0824934	0.082601	0.0827656	0.0830015	0.0832943	0.0836704	0.0841838
56.36	0.0765535	0.0709324	0.0755213	0.0759038	0.0765833	0.0774526	0.078707	0.0798755	0.0809657	0.0817564	0.0825638	0.0833361	0.0839914	0.0845185	0.0849314	0.0852729	0.0855307	0.0856811	0.0858492	0.0860058	0.086128	0.086249	0.0863816	0.0864933	0.0865868	0.0866274	0.0866502	0.0866311	0.0865714	0.0864858	0.0863592	0.0862231	0.0860642	0.0859015	0.0857398	0.0855831	0.0854168	0.0852663	0.0851065	0.0849643	0.0848479	0.084777	0.0847421	0.0847457	0.0848121	0.0849386	0.0851047	0.0853458	0.0856987
60.75	0.0699384	0.0653371	0.069503	0.069723	0.07048	0.0715664	0.0728684	0.074214	0.0754825	0.0763937	0.0772609	0.0782395	0.0790176	0.07955	0.0799567	0.0803194	0.0806088	0.0808772	0.0811249	0.081369	0.081613	0.0818453	0.0820798	0.0822823	0.082441	0.0824237	0.082397	0.0824474	0.0824481	0.0824045	0.0823408	0.0822684	0.0821924	0.082115	0.0820433	0.0819825	0.0819178	0.0818598	0.0817995	0.0817382	0.0816978	0.0816689	0.0816655	0.0816891	0.0817527	0.0818609	0.0820148	0.0822233	0.0825014
60.04	0.0661825	0.061643	0.0655736	0.065748	0.0664334	0.0673792	0.0685256	0.0697617	0.0708667	0.071615	0.0723439	0.0731732	0.0738375	0.0742367	0.0745576	0.0748184	0.0750305	0.0752032	0.0753714	0.0755226	0.075679	0.0758228	0.0759713	0.076113	0.0762198	0.0761921	0.0761533	0.0761845	0.0761754	0.0761268	0.0760455	0.0759563	0.0758598	0.0757685	0.0756817	0.0756076	0.07554	0.075478	0.0754217	0.075368	0.0753282	0.0753066	0.0753132	0.0753453	0.0754213	0.0755462	0.0757336	0.0759824	0.0763178
51.51	0.0701947	0.0650994	0.0693583	0.0696091	0.0701572	0.0709432	0.0719291	0.073003	0.0740825	0.0750522	0.0760073	0.0769347	0.0777666	0.0784902	0.0791026	0.0796331	0.0801023	0.0804776	0.0807762	0.081024	0.0812421	0.081413	0.0815815	0.0817241	0.0818556	0.0819633	0.0820605	0.0821313	0.0821759	0.0821853	0.082159	0.0821224	0.0820782	0.0820283	0.081984	0.0819366	0.0818948	0.0818474	0.0818124	0.0817765	0.0817552	0.0817586	0.0817981	0.0818806	0.0820248	0.0822388	0.082528	0.0829043	0.0833918
47.81	0.0765453	0.071139	0.0756228	0.0757561	0.0760614	0.0765712	0.0772288	0.0779103	0.0785649	0.0790622	0.0795945	0.0800686	0.0804658	0.0807689	0.0809995	0.0811953	0.0813431	0.081431	0.0814618	0.0814707	0.0814604	0.0814346	0.081414	0.0813853	0.0813605	0.081333	0.0813039	0.0812622	0.0812159	0.0811421	0.0810338	0.0809232	0.0808111	0.0807002	0.0805979	0.0804987	0.0804151	0.0803342	0.0802564	0.080183	0.0801203	0.0800762	0.0800625	0.0800842	0.0801599	0.0802973	0.0804962	0.080765	0.0811282
44.86	0.069125	0.0653026	0.0697914	0.0706446	0.0718275	0.0732587	0.0748393	0.0764838	0.0780618	0.0790969	0.0799499	0.0811607	0.082049	0.0827173	0.0832181	0.0835795	0.0838946	0.0841541	0.0844135	0.0846458	0.0848694	0.0851305	0.0854579	0.085773	0.0860634	0.0860348	0.0859652	0.0861023	0.0861515	0.0861584	0.0861441	0.0861109	0.0860742	0.0860311	0.0859926	0.0859469	0.0858824	0.0858193	0.0857594	0.0857028	0.0856773	0.0856876	0.0857476	0.0858785	0.086091	0.0864012	0.086788	0.0872921	0.0879781
55.37	0.0798691	0.0740908	0.0788649	0.0791283	0.0798534	0.0809579	0.0822409	0.0837364	0.0852636	0.0866568	0.0879551	0.0892513	0.0903568	0.0913337	0.0921884	0.0929195	0.0935462	0.0940793	0.0945206	0.0948756	0.0951847	0.0954142	0.0955951	0.0957556	0.0958726	0.0959655	0.0960301	0.0960923	0.0961258	0.0961365	0.0961129	0.0960739	0.0960171	0.0959515	0.0958764	0.095791	0.0957156	0.095635	0.095553	0.0954664	0.0953928	0.0953316	0.0953073	0.0953334	0.0954138	0.095577	0.0958126	0.0961337	0.0965749
48.01	0.0782797	0.0729691	0.0778081	0.0783517	0.0795567	0.0810546	0.08262	0.0842748	0.0857214	0.0865734	0.0876266	0.0886583	0.0894132	0.0899089	0.0902183	0.0904156	0.0905881	0.0907644	0.0910113	0.0913041	0.0916744	0.0920923	0.09254	0.0929257	0.0931606	0.0931766	0.0933681	0.0935172	0.0936221	0.0936934	0.0937253	0.093738	0.0937403	0.0937254	0.093702	0.0936826	0.0936671	0.0936315	0.093584	0.0935261	0.0934879	0.0934997	0.0935712	0.0937242	0.0939881	0.0943934	0.0949325	0.095637	0.0965522
49.39	0.089963	0.0839444	0.0890674	0.0893791	0.0899487	0.0909164	0.0919444	0.0930807	0.0941595	0.0950951	0.095936	0.0968004	0.097506	0.0981037	0.098604	0.0990374	0.0994222	0.0997439	0.0999827	0.100176	0.100318	0.100414	0.100497	0.100587	0.100665	0.100721	0.100775	0.100836	0.100871	0.10089	0.100866	0.10083	0.100784	0.100733	0.100668	0.100596	0.100538	0.100476	0.100413	0.100348	0.100285	0.100242	0.100235	0.100277	0.100383	0.100583	0.100862	0.101237	0.101758
48.57	0.0829969	0.077452	0.0822783	0.082612	0.0832421	0.0841761	0.0851956	0.0863605	0.0874622	0.0884142	0.0892648	0.0901293	0.0908195	0.0914239	0.0919169	0.0923326	0.0927046	0.0930217	0.0932909	0.0935123	0.0936865	0.0938141	0.0939102	0.0940076	0.0940807	0.0941403	0.0941921	0.0942503	0.0942872	0.0943151	0.0943119	0.0942909	0.0942603	0.0942216	0.0941716	0.0941213	0.0940689	0.0940136	0.0939491	0.0938839	0.0938296	0.0937971	0.0937999	0.0938569	0.093969	0.094166	0.0944315	0.0947798	0.0952516
55.68	0.0680024	0.0634478	0.0675519	0.0679786	0.0686067	0.0694623	0.0704898	0.0716079	0.0727529	0.0737878	0.0748108	0.0758158	0.0767176	0.0775182	0.078224	0.0788302	0.0793839	0.0798473	0.0802351	0.0805664	0.0808393	0.0810653	0.0812574	0.081403	0.0815217	0.0816126	0.0816813	0.0817307	0.0817656	0.081774	0.0817672	0.0817511	0.0817356	0.0817134	0.081695	0.0816676	0.0816534	0.0816427	0.0816347	0.0816213	0.0816185	0.0816291	0.0816627	0.0817221	0.0818261	0.081981	0.0821935	0.0824686	0.082834
51.43	0.0725652	0.0677926	0.0722473	0.0729197	0.0738084	0.0747887	0.0760909	0.0773078	0.0784006	0.0792044	0.0800436	0.0808093	0.0814277	0.081953	0.0823786	0.0827284	0.083037	0.0832456	0.0834666	0.0836838	0.0838699	0.084068	0.0842684	0.0844404	0.0846029	0.0847253	0.0848351	0.0849115	0.0849453	0.0849519	0.0849262	0.0848847	0.0848209	0.0847513	0.0846835	0.0846216	0.0845563	0.08451	0.084459	0.084409	0.0843892	0.084404	0.0844555	0.0845419	0.0846902	0.0849008	0.0851699	0.08553	0.0860196
55.76	0.0668943	0.0620558	0.0661568	0.0662304	0.0666648	0.0673818	0.0683149	0.069358	0.0704938	0.0714414	0.071945	0.0725787	0.0733746	0.0743628	0.075369	0.0762741	0.0769611	0.0774143	0.0776249	0.0775551	0.0772897	0.0769275	0.0766226	0.0765164	0.0767382	0.0771399	0.0771472	0.077182	0.0771983	0.0772153	0.0772034	0.0771795	0.0771387	0.0770898	0.0770368	0.0769822	0.0769155	0.0768512	0.0767975	0.0767643	0.0767397	0.0767385	0.0767557	0.0768118	0.0769097	0.0770564	0.0772484	0.0775076	0.0778594
42.14	0.0688656	0.0634172	0.0675623	0.0676058	0.0686241	0.0698926	0.0715596	0.0732119	0.0748126	0.0758788	0.0769207	0.0784999	0.07985	0.0809571	0.0818431	0.0825644	0.0831209	0.0836253	0.0840519	0.0843871	0.0847616	0.0851422	0.085573	0.086071	0.0866094	0.0867867	0.0868993	0.0871509	0.0873216	0.0874503	0.0875615	0.0876146	0.0876863	0.0877441	0.0877789	0.0878052	0.0878144	0.0878294	0.0878497	0.0878683	0.0878993	0.0879645	0.0880645	0.088218	0.0884113	0.0886656	0.0889687	0.0893532	0.0899005
49.37	0.0687914	0.0640508	0.0680201	0.0683756	0.069161	0.0701696	0.0713095	0.0725906	0.0738049	0.0745991	0.0753237	0.0763211	0.0770277	0.0775423	0.0779164	0.0781932	0.0784263	0.0786329	0.0788463	0.079073	0.0793091	0.0795958	0.079924	0.0802454	0.0805271	0.0805874	0.0806083	0.0807666	0.080838	0.0808677	0.0808617	0.0808316	0.0807885	0.0807463	0.0807102	0.0806722	0.0806275	0.0805943	0.080568	0.0805523	0.0805748	0.0806492	0.0807907	0.0810197	0.0813448	0.0818019	0.0823847	0.0831334	0.0841077
55.52	0.072353	0.0672508	0.0714445	0.071566	0.0720452	0.072794	0.0737513	0.0747301	0.075694	0.0763287	0.0770128	0.0776889	0.0781966	0.0785701	0.0789026	0.0791738	0.0794029	0.0795814	0.0797446	0.0798759	0.0799801	0.0800771	0.0801718	0.0802455	0.0803016	0.0802617	0.080252	0.0802531	0.0802173	0.0801496	0.0800595	0.0799592	0.0798536	0.0797483	0.0796421	0.079555	0.0794689	0.0793868	0.0793011	0.0792192	0.079147	0.0790987	0.0790731	0.0790848	0.0791367	0.0792376	0.079383	0.0796006	0.0799103
49.91	0.0712674	0.065745	0.0698459	0.0696218	0.0699849	0.0706742	0.0715369	0.0724035	0.0732266	0.0737528	0.0743224	0.0749145	0.0754088	0.0757931	0.0761009	0.0763608	0.0765972	0.0767729	0.0769371	0.0770996	0.0772136	0.0773513	0.0774901	0.0776102	0.0777333	0.0778159	0.0778878	0.077945	0.0779671	0.0779528	0.077915	0.0778644	0.0777946	0.0777245	0.0776419	0.0775765	0.077509	0.077452	0.0774031	0.077366	0.0773596	0.0774019	0.0775018	0.077673	0.077931	0.078278	0.0787154	0.079307	0.0800814
47.45	0.0699456	0.0644814	0.0684519	0.0683784	0.0686021	0.0690376	0.069749	0.0705735	0.0714566	0.0722392	0.0730691	0.0739042	0.0746584	0.0753249	0.0759045	0.0764167	0.0768622	0.0772382	0.0775277	0.0777842	0.077999	0.0781814	0.078364	0.0785289	0.0786832	0.078823	0.078952	0.0790588	0.0791491	0.0792084	0.079233	0.0792457	0.0792573	0.0792591	0.07927	0.0792739	0.0792829	0.0792878	0.0792951	0.0793021	0.0793208	0.079354	0.0794118	0.0794999	0.079637	0.0798296	0.0800757	0.0803788	0.0807721
41.72	0.0799875	0.0741193	0.0788283	0.0789301	0.079622	0.0806644	0.0818738	0.0830407	0.0841839	0.0849523	0.0857817	0.0866163	0.0873412	0.088004	0.0885124	0.0888999	0.0892219	0.0894791	0.0896981	0.0898963	0.0900623	0.0902361	0.0904374	0.0906466	0.0908566	0.0910359	0.0911592	0.0912542	0.0912934	0.091293	0.0912574	0.0911906	0.0911134	0.0910413	0.0909836	0.0909323	0.0908856	0.0908528	0.0908219	0.0908165	0.0908378	0.090889	0.0909722	0.0911268	0.0913475	0.0916596	0.0920679	0.092604	0.0933071
42.77	0.0713432	0.0658373	0.0701125	0.0702815	0.0710124	0.0721201	0.0733594	0.0747141	0.0759051	0.0765008	0.0773873	0.0782824	0.0789355	0.0794339	0.0797745	0.0799794	0.0801209	0.0802884	0.0804852	0.0806812	0.0809263	0.0811881	0.0814799	0.0817282	0.0818794	0.081841	0.0819711	0.0820729	0.0821344	0.0821795	0.082184	0.0821585	0.08212	0.0820567	0.0819736	0.0818945	0.0818154	0.0817254	0.0816323	0.0815413	0.0814652	0.0814475	0.0814828	0.081593	0.0818007	0.0821145	0.0825504	0.083123	0.0838697
52.25	0.0639785	0.0600134	0.0639682	0.064403	0.0650605	0.0660708	0.0670926	0.0681776	0.069186	0.0696849	0.0701289	0.0708857	0.0713862	0.0716765	0.0718214	0.0718889	0.0719242	0.0719267	0.0719653	0.0720157	0.0720883	0.0722262	0.0724085	0.0725964	0.0727587	0.072613	0.0725088	0.0725523	0.0725238	0.0724639	0.0723814	0.0722921	0.0721953	0.0720976	0.0720069	0.0719242	0.071838	0.0717591	0.071686	0.0716152	0.0715664	0.0715391	0.0715399	0.07159	0.0716897	0.0718537	0.0720669	0.0723629	0.0727841
55.76	0.0809328	0.0751949	0.0796842	0.0798177	0.0802768	0.0810021	0.0818218	0.0828599	0.0838487	0.0847072	0.0854974	0.0862787	0.086897	0.087409	0.0878228	0.0881366	0.0884085	0.0886263	0.0887824	0.0888934	0.0889755	0.0890037	0.0890201	0.0890381	0.0890271	0.088987	0.0889435	0.088899	0.0888324	0.0887592	0.0886493	0.0885345	0.0884096	0.0882865	0.0881536	0.0880272	0.0879123	0.0878018	0.0876916	0.0875856	0.0874889	0.0874112	0.0873578	0.087343	0.0873776	0.0874793	0.0876396	0.0878676	0.0882035
52.09	0.0649506	0.0604318	0.0642512	0.0645036	0.0650456	0.0659192	0.0668591	0.0678888	0.0689236	0.0694901	0.0699521	0.0707632	0.0713511	0.0717478	0.0720166	0.0722178	0.0723591	0.0724631	0.0725648	0.0726562	0.0727511	0.0728815	0.0730616	0.0732515	0.0734462	0.0733699	0.0732731	0.0733325	0.0733213	0.0732798	0.0732233	0.0731608	0.0730885	0.0730158	0.0729443	0.0728732	0.0727961	0.0727299	0.0726663	0.0726107	0.0725762	0.0725699	0.0725947	0.0726686	0.0727935	0.072977	0.0732105	0.0735202	0.0739469
47.36	0.0650417	0.0596258	0.063487	0.0634097	0.0639884	0.0647249	0.0656005	0.0666395	0.0675668	0.0679556	0.068549	0.0692533	0.0697675	0.0701835	0.0705025	0.070692	0.0708379	0.0709516	0.0710756	0.0711692	0.0712736	0.0714205	0.0715905	0.0717854	0.0719835	0.0719912	0.0721118	0.0722082	0.0722755	0.0723236	0.0723383	0.0723343	0.0723128	0.0722633	0.0722133	0.07217	0.0721273	0.0720874	0.0720513	0.0720231	0.072011	0.0720481	0.0721206	0.0722543	0.072461	0.072764	0.0731584	0.0736828	0.0743811
58.31	0.0707463	0.0660513	0.0701879	0.0703194	0.0709301	0.0718801	0.0730285	0.0742215	0.0753147	0.0760564	0.0767635	0.0775779	0.0782366	0.0786481	0.0789976	0.0792577	0.0794929	0.0797154	0.0799164	0.0801015	0.0802889	0.0804438	0.0805931	0.0807214	0.0808023	0.0807593	0.0807218	0.0807517	0.0807428	0.0806944	0.0806246	0.0805475	0.0804662	0.0803857	0.0802949	0.0802187	0.0801406	0.0800619	0.0799894	0.0799204	0.0798675	0.0798361	0.0798328	0.0798602	0.0799357	0.0800665	0.0802465	0.0804915	0.0808215
55.03	0.064781	0.0604705	0.0642004	0.0644248	0.0649975	0.0658043	0.0667296	0.0678091	0.0687851	0.0693237	0.0697617	0.070537	0.0710031	0.0713068	0.0714877	0.0715802	0.0716699	0.0717557	0.0718544	0.0719809	0.0721151	0.0722872	0.0724822	0.0726572	0.0727825	0.0726578	0.0725389	0.0725794	0.0725523	0.0724974	0.0724218	0.0723402	0.0722642	0.0721819	0.0721042	0.072034	0.0719453	0.0718643	0.0717857	0.071705	0.0716432	0.0715981	0.0715858	0.0716151	0.0716896	0.0718165	0.0719833	0.0722116	0.0725453
54.61	0.0694516	0.0646462	0.0686087	0.068777	0.0694888	0.0705394	0.0718415	0.0731642	0.0744347	0.0753871	0.0762958	0.0772877	0.0780852	0.0786487	0.0790597	0.0793913	0.0796846	0.0799279	0.0801609	0.0803858	0.0806185	0.0808345	0.0810442	0.081223	0.081351	0.0813254	0.0813023	0.0813557	0.0813599	0.0813169	0.0812435	0.081155	0.0810601	0.0809665	0.0808654	0.0807798	0.0806925	0.0806132	0.0805353	0.0804657	0.0804093	0.0803772	0.0803862	0.0804336	0.0805389	0.0807121	0.0809541	0.0812772	0.0817064
[truncated: 235 more columns]
