# Supplementary material for: Rapid and Nondestructive Evaluation of Wheat Chlorophyll under Drought Stress Using Hyperspectral Imaging
Source: Int J Mol Sci. 2023 Mar 18;24(6):5825. doi: 10.3390/ijms24065825 (PMC10056805; doi:10.3390/ijms24065825)
Supplement: Supplementary file 1 [file ijms-24-05825-s001.zip › Supplementary Materials/Table1 models and data/PCA model/pca-fd.csv]

SPAD	PC1	PC2	PC3	PC4	PC5	PC6
57.086667	-8.092728506	-11.68760321	5.549022596	4.507665096	-5.626423881	-1.602512948
54.6604	-5.422383557	-7.286034509	6.957947126	3.515264007	-5.421274189	-0.609099953
56.766667	-5.103543211	-8.773587902	5.45628056	4.823835722	-7.0353574	2.138389917
41.093333	16.08856896	-5.065596699	-3.488117705	4.89863852	-1.287648519	-1.446149367
52.08	-0.411723346	1.842538022	0.902337149	-0.430012199	-3.291979857	0.82964641
47.16	3.19272563	5.426724356	-6.496558039	-4.240636365	6.838821138	4.696239047
40.093333	4.185298444	17.30298891	-2.673416001	3.001394256	-0.990382065	0.722181928
53.22	0.234459068	7.413288402	-0.847546216	2.867543552	-1.154784863	1.271912629
38.326667	22.55953081	19.69758406	7.901674298	-5.31485508	-6.39892027	1.04472992
51.313333	-6.858918742	-0.894567104	-9.169884148	8.522741376	-3.841352917	-2.371471867
54.14	-5.657577697	-3.179001814	-10.18361624	6.066748884	-3.621607644	4.356716287
49.253333	-3.457486278	8.491064591	-13.55143737	-11.04176221	-2.820679326	-3.21783875
60.96	-9.287895469	-3.791385726	2.965855782	-2.504081129	-5.273503815	-1.079667675
60.313333	-7.93564288	-5.337917611	8.639602878	-1.408660181	-2.318268857	0.430930201
57.3	6.081428484	11.1518221	6.952006206	-5.18286987	-2.813014634	2.894531082
49.206667	12.66118235	16.64502786	4.396761013	-1.952402797	-3.332463774	0.067994732
57.026667	-8.033780549	-2.174417092	-14.87828403	-7.813410294	-1.219396734	1.618893052
51.7	11.56562981	13.53294025	-1.133770115	2.483479224	-2.45322425	-1.377945521
50.94	-2.278916095	-5.962667986	6.586095906	3.360942699	-4.942319485	-0.736599524
54.766667	-5.383644654	-5.425505354	6.885122624	3.606848786	-5.923825955	-2.315638826
60.52	-7.391692767	-10.09357191	6.566906439	3.903010924	-5.152210835	-0.531630979
55.84	-2.033906272	3.678349342	3.012490284	0.221867217	-4.569342792	-1.770026751
52.993333	-2.041648015	-1.26611298	-14.02581499	3.242811903	1.009252501	1.8239795
47.906667	2.525654333	7.540833076	0.585656234	2.468967012	-1.138296573	0.014733188
60.58	-1.211442131	-1.882917848	-2.252377636	3.985326124	-0.721459163	-1.086334519
56.12	1.498860586	0.970522468	-7.503290658	5.122249705	-1.826867409	0.248555682
56.1	-5.37998658	-5.541966671	-15.2848402	4.539542588	-0.020232165	-3.025775466
67.58	-5.37998658	-5.541966671	-15.2848402	4.539542588	-0.020232165	-3.025775466
50.833333	-1.460152045	-4.10204848	-6.102949701	-3.934016623	3.358074455	3.409841226
56.846667	-8.64243769	-3.185299751	5.989091066	-3.663303224	-3.336014732	3.975942018
58.373333	4.154798263	4.162098541	18.78052439	5.413356808	4.950298417	0.953952451
57.233333	-0.192040144	-3.21807369	-3.094869166	-6.540078419	4.230389666	7.90195435
54.313333	-3.990170026	-2.945673365	-2.404060815	2.831383351	0.714024338	2.036443421
52.34	2.530679135	6.773180365	2.081906358	0.375425629	1.651066784	-0.42705737
51.386667	-2.444437043	-1.056875275	-4.026346937	5.543169352	-0.16032333	0.985753434
52.726667	2.114995382	-6.627335379	-2.093783097	-0.919785945	-3.736693728	3.213706089
36.58	-4.764439009	-3.246419	5.764706861	-1.001675213	0.124206839	-0.729314927
52.32	-4.730008577	-3.293741098	5.701660943	-0.813915112	0.154367228	-0.846790048
51.06	-1.04117356	1.671303431	-13.10062539	2.544533866	2.53101222	-1.384318556
53.393333	7.06516428	4.017935347	18.70176295	7.897078346	3.642927741	0.084149762
45.573333	3.287848305	6.645022197	-1.508664048	0.975316826	-2.749649312	-0.687023216
47.926667	0.600921273	6.251891082	-0.334327513	-0.872414878	0.413497435	-0.090025776
53.85	-3.07507952	-2.962572201	6.295311604	-0.709855001	0.662233891	0.513167691
55.658333	5.579991086	3.687970803	-2.701479697	-7.231724025	4.961066045	6.141833002
52.94	-2.579707039	1.718860045	-1.218868388	1.700580558	-0.434059627	-0.330053507
55.813333	-4.544509332	-5.772872208	-3.204208835	6.900932371	1.257722676	-0.717327917
50.5	-3.358594334	-2.309719047	2.421644348	-1.193838352	-0.192859063	0.897678758
55.133383	-2.817879983	-0.850910037	-4.367675479	5.923208429	-0.27636662	-0.025327872
46.526667	-1.855548841	-2.078608999	15.92224858	8.926273362	4.598254879	-3.363876437
52.706667	-3.041233243	-0.142064549	2.649035792	-0.581682645	-2.562705578	0.857285957
55.411111	-6.504960885	-8.016709413	4.999169061	-0.180212173	-2.527778873	1.832889256
55.272222	-1.309310653	4.953277522	-1.324879609	3.580373308	-0.526904063	-0.984258033
46.986667	-0.669020767	2.54743283	-6.092571568	4.643910034	-3.019908562	-2.111811945
53.106667	-2.270925244	-1.709820665	-4.830420634	-0.201838622	1.920851756	3.634242106
49.546667	-1.764673904	1.419659057	0.630335595	0.744804913	2.164946685	1.512280108
52.233333	6.548553486	12.12114305	1.127077228	0.19711741	-1.309893181	0.173199466
44.253333	-4.64337742	-5.823727045	8.73137888	0.302074909	-1.601620773	0.826341437
47.413333	-4.305778543	-1.449577381	-2.958548849	4.181599494	-0.353205654	-2.348692768
53.866667	-4.272318975	-7.36484546	-4.24596507	-7.452873139	4.465574416	3.498779621
52.108333	-3.151248732	-2.439921754	-4.185962552	3.348966599	0.40931397	1.75341826
51.453333	-2.400704957	-3.926284049	-4.664346935	-6.996205716	5.295521112	5.458800262
51.86	-6.77153745	-5.339032677	8.795095747	-2.660020768	-0.215411281	2.700515119
52.546667	-3.294921643	-1.657202648	-7.460958415	1.973591875	2.008686302	1.61340414
51.206667	-1.437585814	2.766032923	-2.307055629	1.854724521	-0.945172903	0.586274484
47.18	-3.305040717	-1.367866737	-4.26261572	5.292566259	-1.393220427	0.264238172
48.866667	-1.284117113	-2.15937184	-5.292601144	-2.604549244	2.310319442	3.097532867
52.8	-2.75787903	-3.336782015	2.215804719	-1.966265904	-2.158797237	1.773233641
50.866667	-2.3272873	-1.408627946	-5.989001362	-4.188082814	3.467701382	3.614976911
52.94	-1.67551475	-4.002003086	-4.910475979	-1.792108568	4.576478535	3.666629428
44.366667	0.934781525	0.240638836	-6.588083607	-5.549200611	3.115367983	4.801485354
49.5	-2.74751967	-2.692700735	-4.137760552	4.434770322	-0.542339266	-3.263846602
46.873333	-1.807571222	-2.439055528	-3.562218928	4.208200261	1.760092778	0.962906725
51.713333	-0.802544895	-1.413989939	-4.660470594	-5.75783792	4.318888533	2.470658221
54.753333	-7.154826948	-5.96849875	0.703962218	1.900825083	-1.23600886	-0.374669622
50.906667	-1.148629099	-3.777200683	-5.196756808	-4.390571231	3.247749827	6.286184688
52.966667	-0.245382211	-0.431559301	-9.008036458	4.341435517	1.70454872	0.872469132
50.493333	-2.535994816	-0.415754499	-4.39303955	4.902442581	-0.117195906	0.1493039
54.066667	-5.182977965	-3.099664745	1.404944776	-0.943484399	-2.172067429	2.137493786
49.066667	-1.776354409	-1.089242111	-3.00453646	6.197302778	-2.32528499	2.256989237
56.381667	-5.370320443	-5.358373366	-3.064326922	1.84428674	-0.012734383	1.950905652
51.653333	-3.945978238	-2.700207914	-4.269944982	3.313002902	0.162687689	-1.415892164
51.546667	-1.653444337	-2.965988749	-3.255143897	6.291375971	1.289528689	0.237017077
49.046667	-0.700348652	1.523307921	-10.31206636	5.192185888	3.060471024	-2.068336699
49.6	-3.020476215	-0.746970009	-4.075332704	3.990234998	0.5847298	-0.858676186
53.146667	-4.304634104	-2.392900451	-3.922130171	3.947900149	0.462207302	-0.89655021
51.72	-4.914145179	-4.072373188	2.057543257	-0.617539689	-0.494014319	2.583368353
50	-1.042800004	2.744965141	-2.19286661	2.441669229	-0.049727736	0.108248669
49.886667	-0.890860525	1.232335863	-5.601674878	-3.391510105	3.439033693	1.901370681
43.286667	-0.057949736	7.226307394	-1.690756751	3.231591584	0.398273383	-1.452301193
46.946667	1.402735244	3.959414906	-3.184502306	-5.905414885	4.883502811	3.218264631
47.54	-3.354374399	-1.100862637	-4.762349329	4.724688639	-0.074962546	-1.013773944
57.486667	-6.001801014	-2.862301363	0.045351633	-1.421090314	2.124971873	3.660213994
54.726667	-4.369288705	-3.021137772	-2.71938511	4.271155619	0.104734203	0.107166875
55.64	-4.366493379	-5.759150532	-4.524655167	-5.239721115	2.493942506	4.207888804
54.233333	-3.640881589	-1.29322175	-5.812787124	2.567265476	2.507503776	1.042536439
49.011667	-0.508576521	-4.205543143	7.086120381	-2.175272764	1.641698296	2.806337634
52.846667	-3.940480344	-6.284166128	-5.726042432	4.381130241	1.840299745	0.990776295
53.22	-5.989458652	-3.68656182	6.710132758	-1.639680144	1.303871179	2.004207759
52.013333	-3.705862035	-3.179501128	-3.606012753	-6.47045111	3.69093884	3.351251256
51.586667	-3.583796787	0.749304847	-1.823846413	2.253497009	0.333569328	-0.712421178
36.546667	7.105283021	16.9711158	-0.061763057	3.977432926	-0.543012445	-2.473440754
43.326667	4.538489406	12.61423504	-0.214885927	3.636929927	0.549848907	-2.13354119
44.32	-0.585503333	7.460920021	-0.025095783	0.370362291	0.853171208	-0.780891323
51.433333	-3.099895396	2.409212528	-4.822711518	2.824067052	-5.041029207	-0.882318823
53.813333	-4.041455922	-1.898179557	-7.453246147	3.007766832	2.005124397	0.388262524
51.92	-3.577177377	-1.711868585	-3.848279318	4.044038253	-0.019230656	-0.306154641
50.873333	-5.001875476	-1.285266084	1.5891803	-0.518913983	-2.501200601	1.70823079
49.146667	0.405181416	5.653335733	-1.787978166	3.266076234	0.561499648	-0.907654407
47.02	1.64913011	7.246799258	-0.620434183	0.461246339	0.651850106	1.630596543
49.003333	6.418835522	6.355612771	-2.66704557	2.723499677	-0.116189992	-1.126752791
39.655	17.52983128	8.245216346	2.113772917	-1.630919564	4.215970614	-0.135302795
54.733333	3.716988807	3.981505747	10.97360017	7.533963888	3.030858946	-1.356602897
37.966667	13.20609769	20.84520104	-0.230223213	-1.560559568	-0.241486557	-0.50246242
51.266667	-1.660237761	-0.681478436	16.39760843	7.447016839	4.395917052	0.912272033
55.513333	-1.701954559	2.359662802	-4.491504665	0.397888954	3.848819288	-0.910678015
42.766667	7.672841395	9.954322937	-0.772933277	4.32553986	-1.290261668	4.967834135
43.173333	9.623519138	14.24211452	-5.25746009	0.588722389	1.986022529	2.476482832
52.746667	10.80043092	6.730053581	-7.628513128	4.301559075	2.56338246	4.157734417
51.366667	-2.144085005	2.518532357	-8.567147501	3.988383336	-1.705408298	5.187363235
47.413333	1.548792563	2.525185991	-16.89210353	2.671792346	1.733143578	0.085209212
48.1	-2.861596915	1.209232831	1.963189733	-0.627978595	-2.967564042	3.767674831
49.253333	-0.368795057	4.511781756	-13.76969838	0.422604672	0.177634568	-1.308601722
53.12	-4.698930329	-4.576306554	-7.872459216	3.080338719	-1.038234531	0.794799668
52.5	-5.799801518	-2.366818345	1.895037989	0.067150082	-3.30789926	-1.64827552
48.793333	-3.945439557	-0.252249725	-3.506336381	4.334255351	0.041452154	-1.010179579
48.446667	-2.750811923	1.767984937	2.784332264	1.190411924	-2.586819627	0.721511045
56.68	1.724368115	2.775593208	9.600081979	8.780514756	4.936270344	-2.290656812
53.3	-4.171827409	-3.344210196	7.05285382	3.890167565	-7.333358373	0.056117935
55.8	-4.811634923	-4.916231636	-15.60826296	2.931696159	0.301787357	-0.080655874
54.406667	-6.59030866	-1.918297081	6.346775439	-2.872395304	-2.136243425	3.226783753
57.68	-7.397752931	-6.842899388	-1.449419394	3.218760395	-1.148033308	-0.473755399
53.653333	-5.693955076	-3.545549441	1.813217886	1.548646173	-1.324187818	-0.177262854
51.906667	-4.693591383	-3.414777581	-8.163779045	4.456160686	-2.435118523	-2.692879662
51.6	1.020792141	6.232491871	-5.386401735	1.345113025	2.117936805	-0.002216603
57.893333	-5.280394212	-4.091246199	2.039201242	-0.620071861	-1.864956564	2.023972277
52.793333	-1.543566241	5.327621345	4.285456902	-0.897143289	-2.87349356	-0.066809083
52.64	-3.713136813	-1.055216701	1.963158169	-1.159962735	-1.118453746	1.249434585
44.48	-2.009224578	2.41054643	-2.503830101	3.11668152	-0.697085992	-0.007780784
54.86	-2.610521803	2.423383174	-2.84441847	2.666146914	0.590516291	-0.833464025
46.74	1.030948579	1.941305347	-1.594667679	6.233811704	1.362119143	2.071391457
45.626667	4.25803355	14.31435966	5.023081494	-2.547871735	-3.307752277	0.66582158
53.066667	4.384413533	7.17754478	11.19484441	1.006436665	-3.64235501	0.343969705
51.873333	0.170617255	1.931145873	-2.113308206	-8.341617311	5.866067447	4.897706934
43.746667	13.32988222	24.44013812	0.452404682	0.360572887	-1.86733317	-0.291646041
50.953333	0.843870595	7.527239681	1.097799892	-0.30641368	3.200808685	0.701353828
53.093333	-4.116908697	0.42065802	-0.475069905	0.9928238	2.035882503	-0.063970372
59.16	-8.809101161	-9.154075331	6.756497567	-1.467855509	-2.753806507	3.96662333
63.286667	-8.096044681	-9.279306454	6.431623512	3.251023881	-5.233649989	-0.846334114
56.953333	-3.909050009	-1.707263461	3.476434838	-2.02375346	-0.765015725	4.133549544
49.926667	3.959248623	12.31947831	-6.217363095	0.311020457	1.457308683	-0.027313328
51.813333	-0.782184775	4.792139982	-7.534519966	-0.334315277	3.214927344	0.07831652
44.326667	-0.896979889	1.100882141	-6.249027831	0.770602568	5.138873911	-1.348913042
48.553333	2.755140822	5.678272164	19.67440554	6.475621148	3.414680747	0.096884731
52.62	-4.836514402	-4.509320033	3.563760977	-3.121239723	0.939667656	4.673544631
48.866667	5.354774426	10.54472151	9.228433096	-2.635977079	-2.130082555	3.670055221
51.26	-7.046750092	-3.894322185	6.939313236	-1.701864634	-1.824552495	2.164419381
39.566667	16.53905401	19.36918454	-1.113941734	-2.238794781	1.861010522	4.708649349
48.566667	-1.126930191	5.830417662	-0.169186152	0.698822954	1.194791826	-0.725092235
50.866667	0.965227444	5.13572275	-8.535742334	-0.065465237	3.360610601	0.845373464
53.1	-8.61569518	-7.65702691	6.623839095	-2.008135147	-0.39791105	-0.152251073
52.153333	-3.887811281	-3.459884021	6.074650025	-1.464653823	-1.904824918	1.625807655
57.44	-5.191015559	-3.277628605	0.90743024	0.282748385	-2.248637259	0.650987588
55.086667	-9.428249616	-6.163038884	8.427410485	-2.893495435	-1.789587493	3.195058704
51.77	-4.826712897	-2.154716228	6.141509428	-1.618911843	-1.072578518	0.72848512
59.04	-7.633695761	-8.205606127	0.721273023	-3.27779527	-1.681574405	2.490351808
48.24	4.412497882	9.134376481	-1.20469405	0.64699423	3.723292342	0.806119544
50.233333	-0.148957535	6.754012009	4.733480899	1.422826653	-3.948850516	0.935143126
47.966667	4.187912271	8.768876565	-5.24910217	0.860698059	3.009395983	1.788214518
59.14	-7.554142204	-6.484935227	3.976567405	2.622960275	-3.557574585	-0.838578227
61.586667	-5.977457898	-6.567657102	2.253766565	-0.335547684	-1.056970929	3.14650785
43.553333	3.940285396	8.467011781	-3.403266889	-3.48796021	4.365549804	3.043499949
51.373333	-0.055359163	5.609178083	8.504527078	-4.074081355	0.862391663	0.438815111
53.84	-3.725066707	0.103592061	-4.680356817	1.921058144	1.371650465	-1.118584654
55.58	-2.878989689	4.053102417	-3.564421181	1.461683444	-0.32612374	0.359791813
58.92	0.136471256	5.14303978	11.90788163	-3.396415823	0.881223078	1.118858771
59.926667	-7.718935471	-5.909638352	0.590988899	-3.715896645	0.822092842	-1.762950606
58.54	6.530762529	10.63372586	9.52759421	-3.062884339	-1.006959491	0.976709615
57.473333	0.76923218	4.455689069	7.787381837	-4.994619019	0.036312217	2.804125113
54.626667	-1.630805809	4.65489911	9.759957242	-0.780423362	2.171708323	0.25663656
60.773333	-6.716954917	-9.359174643	4.303700479	1.778862731	-2.976887582	3.855304806
56.046667	-6.82580897	-7.547091512	-0.151406394	2.674701803	-4.61410868	2.269579598
55.68	-4.731764598	-5.155304811	3.965395718	-1.28179297	-0.988898607	1.236590418
51.1	-1.781711589	0.38445382	-7.521580746	2.776992686	-1.379049432	1.345133614
48.553333	-4.215187046	-0.876813077	6.517832778	0.256344388	1.510173123	1.272463581
52.013333	0.519507333	5.339896594	-18.80364241	3.084403739	-0.831431107	2.499293269
51.533333	0.482091711	6.916853269	8.484890733	-2.159107126	-2.382387124	0.174503344
45.493333	3.5428501	11.12894423	4.60405633	-1.903668177	-0.692864541	3.386685964
58.313333	-10.30116589	-10.32222631	3.163951113	3.924475465	-4.310935208	-0.685728169
50.313333	-2.356307241	-2.149074825	9.409262493	9.327355719	4.710128255	-0.644362955
43.76	6.0314216	17.88447817	11.87735923	-1.977011659	-2.629927941	1.614554406
46.773333	0.315545176	11.22032883	2.371257919	-0.079071257	-1.529172035	0.253051003
48.493333	-0.643065487	8.098980556	8.345939016	-3.570022478	0.736722907	-0.602981815
51.453333	-4.241465877	0.245258048	7.138706778	-1.164384662	0.585596515	2.570875459
48.34	-1.896662574	1.117394686	-8.049069355	4.706414223	0.964156475	1.181747789
50.046667	-2.054623871	-3.916681059	8.720310513	8.735559812	6.179277966	-1.769746806
51.813333	-3.474698313	1.031720685	0.886859433	-1.460495245	1.92203479	1.589360671
54.113333	-5.343037095	-3.144325368	1.281682183	2.300151557	-3.275720132	1.215974807
54.673333	-2.487818785	4.317024039	9.481484216	-2.995351004	-0.004539379	-0.869849953
41	9.832201011	18.8761871	-3.800956996	-1.027941538	2.710449444	1.123855932
48.46	-0.221844578	6.437943222	-1.730713631	0.032336199	0.633257433	-0.720716466
40.786667	4.748512861	14.42360793	-0.025472013	1.888676128	-0.605931442	-1.843694943
53.793333	-3.589860646	0.343664326	2.616943513	0.691727166	-1.248650632	0.964271297
42.9	5.644330725	8.566136036	-1.749339347	6.458331947	2.992160426	1.920329942
44.826667	14.29177633	17.64866141	14.68969241	5.94552308	4.556559176	-1.310702259
46.386667	-0.328818773	2.940436338	-9.225042099	5.502549956	1.423840325	0.900011212
44.153333	2.558499795	7.108492572	10.61744796	-6.380217556	6.29000284	3.345414425
42.1	3.473898578	9.93405806	-0.97074057	2.785519156	2.029845896	-0.390153953
48.16	-2.660073405	1.153901749	-8.815623617	7.210140503	-0.641439255	3.55331553
52.1	5.51848351	13.64991007	1.925418199	-0.491227519	0.271941829	1.450309238
27.146667	9.876043459	14.1163588	14.11005829	6.756358896	4.526745283	-1.076102227
41.126667	3.682767008	13.80567956	11.08416553	-2.096324707	2.05987813	1.216614767
41.726667	1.415662712	8.788213522	-7.189108087	5.990803943	-1.789819873	2.314633066
50.753333	3.528664132	6.989927325	-1.431395965	5.908627244	3.467843213	3.140145109
46.906667	1.645005691	7.569873849	0.932332457	5.663379749	-0.362859944	-0.58754629
44.273333	1.794823078	6.734077127	-8.225313492	4.150235066	-0.637852703	6.185188659
43.316667	13.49095538	15.74690884	5.009876607	0.643784356	-1.215517303	-0.368042203
50.113333	2.393626865	6.208040455	-0.215810115	3.259369372	-1.783027307	1.037688748
48.26	2.621895916	5.389313511	-4.702095477	4.639749119	-0.618358649	0.979046349
56.473333	-5.377393149	-8.173626001	7.611539674	-3.353261804	0.469872666	5.624172756
67.306667	2.767851644	9.883113359	-0.255802055	2.626345017	-1.239523705	0.508005498
38.146667	10.21848631	18.38733385	2.785658994	3.356458997	0.322081847	2.590134884
42.393333	3.673888739	3.692971131	-3.41926328	-6.921635335	4.41001404	5.735147303
49.666667	-1.350407843	4.041347872	11.4214737	-3.681915544	2.306176374	1.352324305
45.18	-1.886697079	-3.711806907	4.900351306	-1.34928947	1.282474504	4.169231033
40.006667	8.515940268	12.66525589	-4.71896947	4.298343568	-0.269572091	1.237290317
40.24	10.50144033	10.93410536	-2.065808435	-3.747779889	1.924499778	4.863938991
43.053333	6.906349043	15.08618886	-5.59367628	-0.446735066	3.358010936	1.700910739
54.773333	-2.140757059	4.000653692	0.00386663	0.110486525	0.426610319	-0.045799627
50.96	-2.119729335	2.731466692	3.71004036	2.960885448	3.499759411	-0.658223279
35.3	8.43033588	20.85002451	-4.318765636	3.507369766	-0.793627657	2.278657879
51.493333	-2.522747137	-0.501637435	-3.892581117	3.85180882	2.821805733	-0.835386484
58.593333	-5.376754836	-3.97059162	6.616463342	-3.736908451	1.077298341	2.595086235
44.42	0.309740231	3.718079828	-3.555650079	2.803242634	2.00359345	-0.256294313
43.82	2.943161988	3.684147956	10.41047603	9.4717295	4.73473325	-2.560664782
51.153333	-5.274255486	-1.785737029	4.64872062	-1.771331357	0.901585834	-0.499606254
42.62	0.635875097	1.473888657	9.010561266	8.680697053	4.541039564	-2.642913271
52.666667	-2.425076298	3.56440522	-8.483738853	5.531045156	-4.65715107	4.524162119
46.933333	-0.370959025	1.982524235	9.506930589	7.032417711	4.078732669	-1.423156507
45.98	0.517685559	7.653020954	-0.175702031	1.566713327	0.737786139	-0.187231591
47.18	5.169633107	9.336301484	5.582860706	0.054252361	5.162518403	-2.207813155
56.8	-1.347249379	3.838602083	-5.883839172	1.250983845	0.955816684	0.223176338
44.633333	2.530736472	6.108306757	-6.182345693	-2.235200504	0.948161694	0.401680755
44.846667	0.643006787	4.434985703	-13.33270508	4.449637573	2.899063285	-1.946607959
50.993333	-3.547188249	0.893297391	8.162895412	-1.469338114	-1.050205977	-0.191915571
44.82	-0.773696443	1.43117689	2.143908431	4.869518456	6.064559223	-3.718685377
46.8	-0.407095574	3.264522377	7.47830872	-3.471421292	2.539498369	2.789775019
32.126667	2.590253203	6.272398927	-0.213518268	4.030600291	-0.266873904	-2.14872801
50.4	0.529196032	2.821156807	-2.251230584	3.433751659	0.636311473	-1.006568453
47.713333	-2.111212965	-1.756278254	-7.768935761	4.268640739	-2.947315594	-1.143445595
41.9	3.078761791	8.975201802	0.891974793	2.600740637	1.23034475	-0.645832954
53.233333	-5.546508063	-3.524636602	0.792220247	-2.225607029	2.497017849	-2.014051129
46.413333	3.198017868	8.643210197	-2.342888893	-2.563100603	2.786727721	4.542668534
56.453333	-6.197405739	-4.968256374	5.953351641	-3.366641419	-0.874233644	0.194036673
49.62	-0.372778705	2.008668214	-1.236488177	4.235754405	-1.230989232	0.650999818
44.031667	-1.372281533	-3.940486373	-1.603043083	2.686957867	5.440464584	0.845714678
45.32	-2.52520047	0.036279058	-3.719022103	4.021185003	0.657318476	-0.425488869
50.513333	-2.187649411	0.245705394	1.294953849	3.216199289	7.590848373	-3.812402778
55.226667	-3.104742869	-3.559462845	7.368192375	-0.223695578	-2.95138602	1.637390965
53.7	-4.764306173	-2.205615924	4.498967318	-1.191418199	-1.870005347	0.605818325
40.98	8.008592783	15.07175707	13.67761283	0.55513277	-3.751758968	-1.283680323
39.753333	8.639210848	16.57055048	-0.681016539	-0.153512623	-1.492528974	-1.039169319
44.486667	18.21355472	1.527033793	5.687317525	1.362053077	4.97200432	-0.75138626
49.613333	-1.548394295	0.44737328	-5.05273441	3.292842257	0.049014882	1.565979698
48.746667	2.16466095	6.120250343	7.857026038	-2.330630759	-1.482359891	0.890516377
48.36	-2.310136037	0.700070382	-5.23823988	-0.185807844	2.440653564	-1.141508101
44.186667	2.18651522	6.356526235	3.465633978	2.714741044	-5.854355358	0.286534118
49.173333	-2.597494485	-0.915377281	-6.576966696	3.579356725	-1.1159238	-2.215405307
55.013333	-6.075967639	-5.949811936	-4.64372146	2.504999065	-0.627510027	1.007621436
50.706667	-3.516783708	-5.613970532	-5.011185437	5.344224945	2.733249476	0.164607956
52.353333	-2.308987074	-4.443399697	-0.848778807	2.31672742	6.368295408	-1.599150525
54.08	2.682685987	3.069160901	9.872689658	7.666200105	5.474452681	0.286647181
52.34	-3.102166919	0.743231141	4.928740133	-1.757626477	-2.770001894	3.108644582
46.566667	-3.729687727	-1.408691421	2.172339626	1.943811927	-1.987577865	-0.575457966
39.546667	-0.459005317	2.171730573	-6.638353355	3.146087514	7.10828764	-1.522703822
51.886667	-2.108377398	3.844814117	3.664388954	-3.859661031	1.569972523	-2.286450795
51.613333	-3.537011039	-2.092152914	0.83086198	-1.707368044	2.824164994	-0.932787987
53.54	-2.96955374	-1.671203472	-4.452189897	4.619122935	-0.215735716	-1.725337226
30.146667	8.417709409	0.88708029	-4.774006704	6.023497579	-2.09335411	0.170586827
46.926667	-1.804213099	1.249976869	-4.20158995	4.686252445	1.676722552	-2.488101239
48.98	6.655308976	9.906421563	8.090445072	-2.241697805	-0.988724386	1.17217794
36.226667	1.791463328	6.623149612	-6.369331084	3.372937105	-3.941060475	-2.476079537
43.93	-2.019397692	2.077821256	-8.079827402	4.920771336	1.490148667	-1.769591221
48.013333	-1.791880035	3.872684358	-7.108121483	6.986081699	-1.454479932	-0.476262381
42.06	6.314410269	10.36255565	-1.122686949	2.567618727	-2.135668393	3.341787042
48.393333	-1.10398541	0.99353663	4.084619749	2.796894319	7.913569041	-2.452284208
45.446667	1.759105324	5.892000509	-2.307405124	3.542408248	0.755946401	-2.007547518
53.586667	-4.115582349	-1.876936137	-3.950684476	3.489450982	1.865122133	-2.285024163
50.253333	-3.049783454	-0.913732073	-6.030877324	4.62158175	1.904284858	-2.661640058
50.686667	-2.370134202	0.411298579	-4.020681222	3.932769944	1.718227435	-1.556593387
56.946667	-5.984395071	-4.123129053	-6.299748253	3.949721136	-2.142936434	-1.843372778
46.48	-4.024426502	-0.030134055	-9.514939216	7.270603702	-2.633894865	0.829236325
54.933333	-4.843394347	-5.440236315	-9.393538006	2.588300896	1.37658372	2.065099979
53.766667	-7.512668592	-3.815526332	-9.937145155	4.826010714	-4.708344397	0.174574778
56.18	-6.499138893	-4.875303168	-3.322742317	3.583100815	0.41581705	-1.906486109
54.28	-2.92624082	0.835448514	-1.772304988	0.473488208	4.615184262	-2.603469393
49.493333	-0.068189771	3.081647232	-5.92250487	4.209250884	-1.198580747	1.008660631
48.3	0.251151362	2.350521703	-7.115563016	4.710041705	0.088813168	1.804927888
48.72	-4.529472975	-1.585686452	-0.729884149	1.082618371	1.502971172	2.227487563
53.733333	-4.951186418	-2.081705997	7.106137713	-1.829329645	-1.889393819	1.314246775
50.899037	-2.382727484	0.047057895	-6.133818644	0.243678603	2.248717309	0.816609362
52.566667	-1.771277494	1.902999578	-7.511776007	2.787749615	0.409113579	0.932481216
50.246667	-3.710307966	-0.017859939	-1.15791034	0.423988652	0.656363443	0.798978488
52.513333	-4.007455144	-1.549295934	-3.442605671	4.747005089	-0.175869673	-1.195503047
49.753333	-3.547092933	-1.310601679	6.354597096	-0.875783962	1.416823224	0.683171556
49.573333	-6.063072212	-2.684196254	9.693147844	-1.505951672	2.190249112	0.667601291
54.613333	-3.902464764	-1.706573932	-4.591389189	0.496206637	-0.095811742	-1.930490822
52.38	-5.839879295	-7.114598937	6.827310999	1.449829277	-1.777762623	-0.072669718
53.126667	-2.474427448	-1.156936271	-7.752921556	5.489182492	0.09999889	0.329636969
55.446667	-5.216992455	-6.357984732	-1.229069517	-0.913646247	0.806277247	4.246582373
56.54	-6.418653802	-5.703787544	5.268783216	-2.204778887	-2.253750341	0.809434669
52.206667	-1.738202825	0.498996874	8.07456952	0.870330416	-3.294047572	0.940575112
46.38	-3.861375874	2.768822781	5.972056777	-3.19936979	-3.360972464	4.056488007
47.713333	2.261628096	4.195977584	-1.023925187	4.237560813	0.986686336	2.796980447
49.96	-1.769595078	-1.530838272	-4.573241302	1.232375384	4.840291823	0.755916819
42.986667	-1.942986686	1.28603666	-1.354891696	4.171636571	0.3848772	0.413362018
43.826667	1.464950375	8.09567352	-3.510488627	-4.694079097	3.890233275	0.650401994
47.626667	-3.200248847	0.325932311	9.680203399	-3.984849372	1.646367475	2.372167711
54.48	-7.11633295	-3.078846359	9.032570451	-4.64071765	0.517128748	3.43387235
46.886667	-1.943514053	2.91343872	-8.859557991	6.98668923	-2.551508036	1.41486387
46.293333	-2.125091569	3.660761551	-2.246672159	4.665238668	-0.775693365	2.990492838
52.766667	-4.405796492	-1.254921895	-3.702110934	2.27215384	2.027537888	-2.197575228
53.135	-4.948321118	-1.269490539	-3.704046089	2.770663832	-0.293226525	-1.662075628
49.066667	-1.865053736	1.590800166	-5.359475602	0.686884586	3.651668176	-1.396874017
54.906667	-4.93411349	-2.284828314	-2.6849854	1.172441695	-0.545459831	1.39535534
55.833333	-7.524692648	-6.308104575	-6.735586515	1.872425793	-2.824726247	-1.363896174
51.146667	-3.652152361	-1.645212632	-4.658476094	2.137151397	3.53821149	-2.101193683
56.633333	-6.211515748	-7.337456072	2.263411517	0.692052491	-1.177791347	2.764015317
48.133333	-1.779744129	0.482459967	-4.092410173	3.677706946	2.123718044	2.502505285
45.396667	3.658617489	8.501506426	3.680801076	0.140856703	5.357210124	-1.783562834
50.5	-2.943856175	1.084557722	3.23962187	2.724868288	5.312133559	-4.063075962
61.34	-9.276060348	-11.30095468	3.875043575	-1.4684408	-4.154659116	4.625864859
55.366667	-4.750148839	-3.390155868	3.557540336	3.508135877	4.09552854	-0.434731438
49.446667	-0.10461601	3.509056798	-4.100923921	3.506003552	0.902572365	-1.354049904
58.766667	-5.351556339	-9.232885514	7.120648902	9.841160539	4.010732711	-0.212601332
49.26	-4.988317331	-5.429300067	8.334038932	9.059947046	3.710179573	-1.232180538
58.473333	-6.207077711	-5.691414889	1.932604441	0.506232009	-2.419224393	1.106685335
55.4	-4.857504227	-4.692428853	-3.355565606	2.486677461	1.222684036	-4.592283717
49.453333	0.185690493	3.461476787	-0.772667169	0.351716165	2.438810969	-4.580953063
54.066667	1.520737998	6.276877061	-1.615296921	1.445654875	3.597308301	-2.576711531
41.76	47.58882463	-13.79508624	7.039640703	-8.880507896	-6.444937946	-3.652637282
49.54	-1.482672228	-1.059091683	-2.799123513	2.932772767	0.35070223	-4.336631607
49.32	1.076261632	3.294450226	8.408521241	-3.003570269	-1.211829227	-1.307568059
27.626667	47.33143487	-23.58306867	-1.197234336	-1.611830932	2.722482852	-0.468396175
10.306667	37.94769505	0.920443619	-3.226336147	-3.701548202	-3.507488895	-9.508796799
26.14	39.52001031	-10.21110461	2.6905688	-4.134533032	11.66847139	9.472150211
50.12	-3.556268927	-0.642451647	-8.996109618	-4.153759275	0.268756518	-1.23425187
40.146667	13.27997428	14.91925197	-4.391635002	2.180988363	-3.200423454	1.640931766
60.353333	-11.81394987	-12.20283217	6.789914729	-2.316673258	-4.567648972	-0.395742132
45.44	2.515815841	10.01991341	-2.600462805	-6.947815757	-1.417009126	-3.409950728
39.353333	9.705685562	9.346240087	-1.011611944	-3.033277691	0.038759336	-3.741707735
37.193333	0.032123128	3.397473648	8.877367766	-0.509678779	-9.270595004	-2.897615173
47.28	18.3489882	0.13095244	-0.285964969	-7.380921639	-3.442580852	-1.703377571
63.4	-6.416136742	-2.193782017	-1.105936465	1.566360801	0.667427623	-2.043535289
55.28	5.576742205	5.464644093	0.943825077	-2.099365793	3.081138126	-0.253473714
38.613333	36.71877697	-7.339019878	14.3035343	2.943303131	1.860619824	-4.734120515
47.866667	3.533891863	7.287085744	6.648651491	-6.018045933	2.190305671	-0.513284004
13.326667	61.86450341	-27.66373416	-6.075348331	-4.404206787	5.666083308	-6.32407785
41.086667	1.941250638	3.976803251	0.654094671	0.108640061	-1.585147486	-1.710703207
53.98	-5.597461295	-2.609028403	-1.186735271	1.274704687	-1.413496479	-3.51454816
58.52	-4.559643983	-1.890107699	0.606476247	0.393579003	-0.312568865	-4.455930348
42.893333	0.213506506	0.453467437	-2.215626985	2.832433219	-1.783713063	-5.531903203
51.973333	-7.111719136	-5.493366941	1.583021459	-1.778882768	-0.151800237	-2.922105699
55	-5.279450386	-2.943031927	5.660495043	-0.411719609	-4.052299799	-3.367399266
63.433333	11.17917566	1.914768408	10.56288301	-4.889539887	1.626205917	5.44824669
21.9	43.58026625	-45.04450613	-21.09690894	8.51397776	-0.373749624	-2.307452945
57.94	-7.37939553	-6.744178781	-0.023896545	-2.069198678	2.462195586	-5.927023823
59.586667	-9.456527859	-3.877976895	-18.14385182	-9.89597709	-3.458512743	-7.330173748
50.373333	1.319603014	2.364982403	-4.918316215	-3.262535562	3.19493756	-0.111623939
48.233333	-4.048120325	7.354369265	-15.90502129	-13.01678315	-4.381015276	-7.705263391
58.506667	-4.070003881	6.99832453	-20.64181475	-12.5130856	-0.313664809	-6.702456272
58.606667	-5.595792188	-1.734404298	9.310610686	-2.281176163	-3.228296967	0.907246819
57.553333	-7.898017728	-5.139274682	8.813065238	-3.191272955	-1.388071571	-1.308676042
54.593333	-2.96680017	-1.008372195	9.948519887	-3.392275418	-2.409459958	-2.848280661
46.546667	48.48271343	-34.92507148	0.871832234	-9.629692311	5.634026601	11.11001721
44.533333	34.24563036	-12.26131304	17.43269092	7.07503926	-0.849760643	-11.23950789
50.92	37.74800548	-0.820442502	-6.984382636	-0.240829107	-14.65551702	-4.450646014
55.5	2.605547411	10.63576313	-14.08862177	-15.95081418	0.497771334	1.395071208
47.353333	2.092021204	7.489964785	9.048633119	-6.58827854	6.315541684	-5.921256814
53.286667	-0.256142732	4.635200019	1.12736033	-0.814920697	3.283670915	-3.654130254
55.56	-6.647518659	-3.328313231	3.007126398	-5.114783216	3.239213506	-6.911556273
47.86	-0.158332015	12.04973221	-8.880159236	-15.74359774	2.067989794	-6.867556495
52.266667	10.64913391	14.3315625	-10.21821466	-21.5330517	2.806410139	-2.408837
51.753333	-4.341430549	-1.403483698	2.851195	-5.428949154	2.831441991	-3.92690176
51.222222	42.19374456	-6.067146615	-4.81939079	-0.190000418	-8.88763628	6.341647689
56.386667	1.712254266	6.118766915	6.013329273	-1.585944797	-3.041395136	-0.392127271
58.606667	-6.572420204	-4.710635959	11.35879329	-3.73011676	0.730510696	-2.583201022
44.693333	-2.297777812	-2.073845475	-0.781301761	2.282480411	-1.494973488	-1.685246521
49.573333	0.835951869	5.151959997	13.70433119	-7.541465573	2.333196598	-3.151856516
52.06	-6.466771804	-4.283764955	-1.800290253	1.00027618	-0.460777933	-5.160014078
52.24	-3.797906762	-2.657982235	2.275352312	1.413412514	-0.648473988	-2.146825595
55.313333	-6.248633016	-7.412594677	-0.183614377	2.318119555	-1.125648041	-3.210914892
53.955556	-2.255818042	3.127436406	5.930849104	-5.729392198	2.477757506	-4.233084611
53.88	-6.785542429	-0.35670403	-16.52884213	-10.80402358	0.094800043	-6.85495464
51.213333	-7.632526102	-6.916705616	6.517487197	-0.056455712	-1.974342547	-0.508275909
48.793867	-4.807511669	-2.653978047	2.609480758	-3.03672008	2.559716623	-2.964700804
53.2	2.936018168	1.68225304	10.51574317	-7.172913031	0.317578494	0.310571972
50.28	-5.301765195	-4.487108537	6.337574449	-5.949993035	4.09262093	-5.699527185
49.513333	-4.793355432	-1.837987364	-4.360825968	0.704634583	3.08448782	-3.679467009
55.073333	-2.407548894	0.219830325	4.659702946	-0.18145269	-1.9608477	-0.403585012
49.493333	-4.475480338	-6.24657944	10.46088585	-3.465242801	2.84392254	-0.562838642
55.406667	-5.902372575	-6.177798311	5.584528812	-1.892266753	-2.884593678	3.782779472
58.673333	-8.522201355	-2.087633871	-11.79671686	-13.08955659	0.65617632	-6.897476645
52.68	5.354135072	3.976301677	4.399470939	-0.488614293	-4.339584162	-2.005007009
50.693333	1.094098631	1.970000621	4.419406169	1.1284304	-4.802065399	0.167935732
44.36	-3.540401695	-2.160494411	8.747514251	-3.810662535	0.478039159	-2.185050057
46.1	-5.18170014	-3.424033288	8.967287496	-3.927505121	-1.482638312	-1.867943451
43.58	2.403967047	-11.74805239	0.077065575	-2.66703707	2.203047624	-7.675422994
51.953333	-7.008186078	-5.196532755	5.329061093	-0.046225969	-1.797165089	-1.623399264
55.04	-3.00912911	-2.349281226	-7.626603145	3.622309754	-0.291429611	1.209988606
42.28	7.672251563	-6.663770909	-0.410434331	-0.38417451	-7.232054683	0.760817727
34.28	14.03838225	-9.794805278	2.003568483	0.253636819	-2.834228345	2.633152403
51.65	29.5534649	-19.60377655	-4.465633527	-1.816828022	3.494496886	1.064733207
30.093333	6.003806624	7.686719038	-3.937177509	-0.790319044	3.990927514	-2.76535283
45.898	-6.137923081	-5.472435419	6.509397854	-0.929338697	-2.304592609	-0.692480694
56.013333	-7.783476225	-7.566750248	2.099501484	-3.511873888	3.719470594	-7.216520095
51.62	-3.614324361	-2.363183304	-1.420966143	1.584930553	2.255266612	-0.349660648
48.54	8.363202137	4.396159173	-9.788104148	1.027534645	3.665588285	-2.120206389
49.04	1.914207728	4.933447822	-4.301564858	2.777895464	4.389153215	0.353709203
52.813333	-7.247474593	-0.708513179	-15.79997883	-13.20676554	0.378533009	-6.387161726
51.273333	-0.285858961	-2.243097773	-4.750912466	-1.891832549	2.173608463	-0.114954903
56.353333	-8.518547428	-7.73604237	3.861792619	-5.073455108	3.494468944	-7.951631142
47.826667	-5.49260423	-3.090745911	7.083389955	-1.306886677	-2.43300928	-0.773066584
34.606667	7.015631953	5.776399978	13.10730729	-4.067175223	-0.415364699	-1.5788083
52.706667	-0.852867287	2.098544641	8.442313555	-2.555823276	-2.177574576	-1.580826653
46.693333	-1.138293113	2.632834627	12.62553006	-4.527522383	0.651365582	-3.435556719
54.906667	-7.988134418	-4.300631729	-14.40769779	-8.463828344	-2.83631335	-3.186407118
51.553333	5.344473365	1.915059821	-3.808881526	1.570205709	-5.827371324	-3.649290584
57.546667	-7.761041468	-5.407786926	1.03539048	-1.315969555	-0.367692317	-3.111428294
50.706667	-3.458409448	0.220013488	9.520797977	-2.758761986	-0.400574072	-1.881577605
53.886667	-3.652149991	-1.921162712	12.36503218	-6.364550417	1.071800794	0.135079508
42.2	9.384650682	14.06635943	-3.43269163	-0.491897771	-2.287061609	-4.195162132
57.86	-6.906460589	-4.272799792	8.714607594	-2.41643464	-0.81807271	-1.451901752
50.853333	-3.317310235	-4.301346952	-6.787775709	-1.643026045	3.371901871	0.485596545
54.126667	-5.414123187	-2.769597054	3.142900513	0.043390023	-5.707184266	-1.374459751
54.966667	-7.488956469	-5.129213426	5.340871904	0.666693587	-2.591390605	-1.378316704
37.893333	-0.124188759	-1.530464793	-0.15633663	-2.508355589	-4.640916993	-3.410449917
43.593333	4.17491933	-4.218242049	4.453527795	-0.11351713	-5.55788487	-1.070473155
45.473333	9.731662353	9.288746369	-3.832342208	-0.519713211	-0.174344874	-0.111722759
55.053333	-6.687356723	-5.522649979	8.777236636	-1.89913506	0.385697634	-1.984310254
52.786667	-2.589091702	1.93205759	-0.113615329	-0.900296296	0.34373126	-0.219464701
53.706667	-2.505850537	-0.203486048	0.110854422	-1.17248668	-0.108904289	-0.046025769
35.733333	4.45213146	11.47634345	14.97264582	-5.227916161	3.322091981	-3.794141181
32.753333	33.82229171	-0.640196752	10.49025235	4.43636836	-1.263623433	-7.193979171
34.68	19.68450603	4.013793713	9.817974312	-4.708735384	-0.993097632	-2.592229392
51.133333	-5.407847841	-4.089337991	8.885774019	-2.549308975	-0.288703013	-2.357791712
52.92	-8.334209101	-4.090192639	5.681357087	0.284961419	-1.971033461	-1.129081435
55.166667	-1.65851168	-0.171822833	-13.83915043	-0.437437066	1.508957902	-4.809270392
49.366667	-5.319493899	-2.253418522	1.636381099	-2.166372799	3.036344078	-3.367898015
54.986667	-6.817691197	-7.257316078	0.378988776	-1.403766812	2.52255327	-3.275946774
46.16	10.54411105	2.892968371	1.116647915	-0.640591362	3.539078148	-0.930484938
42.5	31.27110837	2.015957594	15.59407462	2.899038739	-3.120602387	-0.545757351
38.346667	39.55618719	5.196308828	-5.666666127	0.806885141	-3.065764359	-3.592301396
36.146667	44.15721471	-11.10140108	6.971607022	-3.800719808	-9.784219548	-5.930058613
48.373333	47.77183699	-5.208235995	-3.181790111	-0.588390158	-11.64891634	-4.903143928
57.393333	-6.75729092	-3.903682587	1.9368997	-1.626431228	3.878508228	-6.831591106
57.48	-5.881540834	-4.474036734	4.305922747	-2.094124219	-1.264143121	-1.385116996
22.153333	45.09628285	-28.52687916	-9.926763977	2.070801868	-5.512291427	4.901337104
57.04	1.370802934	4.882042373	12.32605527	-3.504072964	1.055651492	0.168933707
44.933333	59.53214216	-34.20704461	5.400265014	-5.326859736	-2.225911871	-5.98839334
51.066667	-0.002467484	4.009666511	-8.379993418	5.197451017	-0.889130771	2.721422609
53.72	-3.946730816	0.203784989	10.72054363	-5.474138697	1.114129596	-0.401480965
51.893333	-5.04362721	-2.268726408	4.474723646	-3.74416118	1.043624247	1.127582024
57.373333	2.6906027	7.546739753	-3.454182002	-1.43022055	0.444798922	1.421997234
48.333333	-2.159530273	-4.43054991	-7.195699305	-2.237852251	1.403715863	2.961729588
57.453333	-9.096409087	-8.449818791	1.077244597	-1.057307038	2.460970821	-5.014664168
43.526667	8.635814559	10.37815087	-0.87875193	0.372707269	2.150029173	-1.490082317
51.473333	-5.66662484	-4.555018906	1.928968962	-0.300049637	2.81577778	-3.818101496
60.24	-2.889777143	3.269371934	5.299291736	0.049080386	-1.158413431	-0.07325795
51.433333	-4.403032832	-1.977619912	0.430332949	0.43551094	-3.193562651	0.364559079
56.48	16.23817373	3.561973459	-3.773305074	0.657208987	-8.005067082	-2.401626925
51.373333	-3.384012358	-1.885619042	1.454917463	-3.348621608	1.150264391	-1.520467864
54.553333	-3.275145336	-0.754443591	8.190294004	-3.387068696	-1.712995886	5.036134588
55.446667	-5.439433137	-3.435513861	9.277020778	-2.677773835	2.765982623	-0.610296993
54.553333	-3.605363714	-0.485116696	10.620415	-3.332277765	3.461618293	-4.41133356
59.653333	-7.91683066	-7.351103441	2.962549003	-1.778513345	0.876694984	0.049719218
57.826667	-8.074166615	-5.149951964	2.504836962	-3.846586241	1.97542346	-3.792698028
54.833333	-6.875878145	-2.605399956	1.897982264	-2.653706458	2.761225775	-4.917304944
52.433333	-0.479798397	0.124175304	9.31564341	1.164112293	-4.290538392	0.343381058
33.286667	8.278386256	0.503231395	11.24959596	-4.501390349	1.945852988	1.270324491
66.36	-8.953243768	-8.141566219	4.773233028	-3.68073301	-0.195655419	5.336343033
16.253333	25.10333471	-6.328078351	-1.495542173	-0.025643691	2.01787584	2.745161739
57.386667	-8.879855146	-7.674501677	3.912393311	-1.592025752	1.672311026	-0.049248513
58	-6.86720951	-4.056116268	4.011927525	-1.597317451	0.443277688	0.041456615
44.086667	13.25209247	17.89102094	-4.0791481	-1.292804609	0.836867164	1.111547524
54.92	-3.053212806	-7.579560052	6.115856781	3.818760327	-7.315063522	0.480625489
49.966667	1.999514921	4.724721304	7.959546087	-1.590290217	0.914278061	0.43648869
59.853333	-7.736625295	1.874640137	-16.61389166	-8.734627727	-3.671932501	-2.078333467
60.673333	-6.289140113	4.67731336	-17.62430978	-9.372259668	-3.248372704	-3.2427275
56.686667	-4.730574857	-3.910719108	8.789823383	2.795350729	-4.394693314	-2.142179266
56.286667	-6.126197853	-4.040641499	8.076233707	1.625214072	-5.79439597	-1.723687581
58.646667	-7.921392036	-0.058148193	-14.78818212	-8.359592659	-3.624452748	-0.673116234
36.553333	10.59379172	7.904173031	6.286855597	-3.220975468	-2.237942456	-0.422240192
51.986667	-1.950257485	5.978185804	6.830786075	-2.90076178	-1.073087288	0.059340687
56.486667	-4.585899391	-0.355543616	4.353058064	-1.343442384	-0.627246021	3.146109923
56.373333	-4.006557313	2.596683096	7.01011679	-4.095714473	0.998658375	-0.149851906
53.526667	-8.175160145	1.623452919	-19.00544997	-7.309815528	-4.472620531	-2.786821693
56.96	-7.567577941	-4.832152341	4.318892027	-2.059662358	-1.186848152	2.202499086
59.566667	-8.050266862	-8.240235816	2.914198802	-0.436593282	-0.128691705	0.465301346
52.4	-6.443929582	-8.812187266	6.950949564	2.246178174	-4.422783706	1.305469122
55.246667	-7.727399557	-11.49190144	6.202738012	1.056895054	-6.163441037	2.124559529
58.613333	-8.105344874	-6.519457084	2.888348201	-0.41022398	-1.896269924	1.00764955
54.453333	-6.054850176	-6.094213171	4.40954658	3.251548657	-2.587884113	-3.005160315
36.24	29.71637372	-33.9703796	-4.815704391	-3.864385386	7.582583828	0.912839298
59.233333	-6.990975876	-5.548294843	0.333308453	-4.791039646	-0.269245165	-3.317050467
56.093333	-6.672604157	-4.414338243	0.366601287	-0.681734252	1.881694164	-2.314129877
47.02	-3.300135112	2.807114231	5.346709809	0.048577295	-4.601989729	0.004406522
55.26	-0.815781281	4.215064873	13.32494912	-3.446335171	-0.284872238	2.0708873
54.726667	-7.087641259	1.107445615	-20.31447275	-7.046167835	-6.672833128	1.435502947
57.62	-5.449512738	-5.496550181	5.518195961	-1.108928209	-1.236835256	3.309246577
47.82	7.513395038	6.431520723	9.160152311	-3.909665892	-2.778121928	3.466038717
59.166667	-8.18450949	-7.427517918	4.119740223	-4.001283475	3.033307759	-1.170159586
58.853333	3.598404871	6.690978669	-13.05956899	0.234921498	1.244597704	2.907057709
56.08	-2.101561076	2.957267693	-6.079640454	-0.613386961	-0.811389601	5.032894573
47.88	-6.867249717	-3.786523616	4.28605518	-3.94956896	3.905794621	-4.399414714
57.813333	-8.085699154	-9.497867564	-1.188400135	1.872082405	-0.984075991	1.169452314
59.306667	-8.09349712	-5.12577413	0.686884747	-1.727538129	0.81011824	-3.517352951
51.2	-4.052214572	-0.911726295	2.524904226	-2.962539798	1.457786439	-3.325333201
60.566667	-7.134891521	-4.317740166	5.057978611	-2.3866191	1.129581513	1.03501656
58.82	-6.570640551	-6.420505204	1.495992364	-4.281504022	4.737440363	-3.119704647
59.726667	-6.488863993	-6.899027245	1.116014794	-0.877585195	-2.22072717	1.243264204
55.92	-7.379231381	-5.471316247	2.487318934	-1.198317395	0.835476663	0.331359948
53.52	-3.361301953	-0.89547292	2.686710409	-1.994879136	-1.73662299	0.205567653
48.126667	-6.949788302	-10.17533851	5.814061639	2.477335651	-5.805378469	1.16141684
56.026667	0.915108498	5.351768977	-4.719493602	1.394796529	0.44455102	3.105683282
51.006667	-4.36325881	1.378047031	4.747794562	-1.527981639	-2.356127156	0.692720748
54.046667	10.40115202	14.0926473	8.828816284	-5.443857718	-2.045522347	0.925659776
57.96	-9.019759899	-1.59390104	-21.09658116	-4.23340292	-6.221455989	0.624536603
52.353333	-6.380522397	-2.374279672	0.730096919	-1.041314184	-0.037704188	1.174189873
54.213333	-0.268269559	6.916505265	4.833729902	0.148297034	-6.179513347	1.534658617
59.36	-8.626362717	-5.34676481	0.892730261	0.235122079	-1.159648463	-0.887472491
53.373333	-5.536623315	3.856057924	-18.27666705	-6.974573528	-3.464781875	-3.440441308
56.06	-6.169207648	-5.487654169	1.302633077	0.283594842	-3.1220329	0.5383726
52.586667	-3.070345754	-3.205746965	1.545413689	4.788078643	5.753018092	-2.954119748
52.833333	2.533544861	6.761362907	5.149865908	-3.86673	-3.626282551	1.337079151
54.68	-3.426587847	-2.680232978	-2.507397019	2.269625201	0.482820826	1.576872677
54.886667	-7.062262278	-7.003958161	1.695633542	0.895336633	-2.856351968	-0.378629774
62.766667	-10.56235251	-13.22942526	2.231187288	3.062071086	-5.345568183	0.694142745
54.72	-4.674453853	-3.466260352	1.569240039	0.092842347	-0.940897116	1.763288139
57.913333	-3.526216448	-4.148468901	0.604844654	2.122945485	6.8391213	-1.589305857
51.946667	-1.553510904	3.385502458	-1.890595138	2.830136937	-0.809718454	0.433717119
58.286667	-6.559808913	-3.054796213	3.951463429	-3.531147499	1.501138753	2.996871588
25.846667	50.26450869	-49.33897353	-12.64446369	0.050440496	11.50836144	8.212655242
48.286667	-2.042339683	-1.034424971	5.427112838	-1.108272363	1.165573917	3.068811012
53.373333	-4.602544057	-3.248156096	2.080391101	-3.647368131	3.422236325	-0.592975775
47.94	-0.429046986	-0.262910026	-3.723698884	-7.03227541	3.793921573	6.697762696
39.793333	7.318715978	19.40243285	-6.071474822	3.9596397	-2.228531398	2.309152037
37.506667	6.122325257	8.307626785	4.289551491	0.914997965	5.814682041	-0.673144907
52.706667	-1.995035941	2.730340187	8.656009881	-1.966124008	-1.567224377	2.258688861
46.153333	13.12505846	20.95002295	9.844803747	-5.705356791	-4.756882937	3.537637113
18.4	29.27035662	-6.84657818	-6.147855553	2.559629089	1.109565269	4.911857961
29.353333	3.817675235	-1.646600476	-9.442401811	5.369671145	-2.799518959	1.572204387
30.966667	15.01655088	25.19665558	0.075046218	2.351397306	-4.127187891	1.143444659
39.84	1.624120196	5.444391158	-1.776211944	2.145458196	-1.256089938	1.868734737
46.92	2.307979041	6.160910367	-11.46549664	5.808849735	-0.878047952	4.01241871
40.433333	29.44814482	3.600756322	-6.648781056	0.13318691	-3.425248673	1.496992927
38.613333	16.45337898	-5.659606346	-4.355826981	3.974777457	-1.409865776	2.869809519
53.306667	-4.456284757	-4.399319675	-1.781813781	0.680209385	0.532694893	1.187612092
46.913333	1.40641326	2.128369029	1.284283262	2.142505948	5.833307367	-0.978321376
35.46	7.615541369	12.25845681	2.198566113	2.323554554	-0.645101433	0.596539663
46.346667	0.828758549	5.995488656	-6.082335702	3.103485256	-0.918779333	-1.046882095
45.84	3.034485845	0.095548533	5.280805054	-0.808861459	-4.284061049	1.011779327
44.433333	-0.065357009	0.615985146	2.300418264	-0.62827047	0.321406385	4.236344304
49.88	-1.871535497	-1.100712224	-2.685486174	5.241490514	1.24988759	-0.255599896
44.433333	6.474723956	6.908229045	6.237573351	2.449495123	3.383929558	-0.603430937
50.273333	-3.079760334	-1.66576513	-0.801087548	1.055836244	1.859964996	2.515061331
51.966667	-4.69807686	-2.116234509	1.164189395	2.055730981	6.59244252	-4.741676714
59.96	-6.483929509	-2.593315918	-6.125448362	0.084038833	-1.225614654	1.442810409
53.973333	-5.337460127	-5.956868645	-12.60099262	7.431756558	-1.84228863	4.111465385
54.36	-2.97401473	-5.644157205	-7.790237456	-5.536316053	3.467053537	4.982450677
64.006667	-4.495565542	-6.69072144	-1.54247376	1.910584125	5.484341234	-0.29219813
53.953333	-6.377787364	-8.1979847	0.435334811	-0.23048454	-2.382157405	2.206925961
43.26	-9.278653321	-8.106285785	5.109839216	-0.725231588	-2.905622172	0.361446367
57.793333	-2.815010832	-2.612476066	1.007541761	-0.431759603	-1.846166238	-1.154334861
47.726667	-5.082658583	-1.977739586	-9.415311875	6.454807793	-4.067951899	2.627679113
60.673333	-8.100280136	-6.420665677	3.112350793	1.954607451	-1.107661244	-1.551257436
52.646667	-2.804394656	-0.883077157	1.07227954	-0.970343739	-3.515845507	4.33834674
56.96	-7.536323999	-6.388639946	7.878567317	-3.279671633	-1.747249492	0.606541761
55.373333	-6.455340211	-3.064487226	3.856459923	-2.703967139	0.040895661	-1.157827469
51.173333	-4.396784907	-0.976095972	-6.521661441	3.123285063	1.298241127	-0.718800487
52.533333	-4.635092666	3.298197725	-13.88786973	-7.908751609	-2.108842907	-2.136485178
42.6	2.519729769	-1.472957566	-7.336425907	3.811966983	-4.577056424	-0.822509604
51.793333	-4.13726797	-4.359345383	3.753840832	-3.406067184	2.398687821	1.707539148
32.16	-0.510393742	-0.449446173	-2.032509085	4.416723148	-0.405908391	-2.95277933
57.253333	-4.601967653	-5.318748901	0.135668872	4.027945731	5.539517788	-2.241333592
56.566667	-7.935753159	-9.980192984	0.869252711	-0.553090456	-3.535239324	3.163544753
49.94	-1.289903156	-1.313221673	-5.712883692	3.04001814	1.722364125	1.585192176
52.073333	-5.879230622	-6.051603589	-1.807558636	2.465848679	0.344523416	-0.915105269
55.8	-5.907718019	-5.008614849	1.835941306	-1.314912185	-1.132975115	-0.727044774
58.76	-9.403959993	-8.745186379	2.95199636	2.430947699	-5.011143436	2.240445069
49.88	-3.815078718	-1.527863851	2.517789753	3.658196682	4.288890048	-2.508658806
40.16	-2.380106333	-6.032579443	3.337504234	-1.167540844	0.446910006	2.16245126
39.72	1.264906474	7.266267278	-4.474566837	3.259154751	-2.219705485	-3.920104935
49.7	-3.883811279	-2.688216068	2.818458911	-1.988838493	1.555240045	1.099119313
53.88	-7.656513836	-9.052532117	5.467086135	-1.738085723	-2.47151596	5.169573777
58.026667	-8.465171532	-5.293202555	0.730019345	-4.601959118	2.435986219	-2.430163942
44.2	13.78186447	-5.206826488	2.9040916	-1.71632692	-1.838410258	0.641957495
41.153333	-0.351259483	2.422510336	3.649109741	-1.927061737	-2.502906938	1.949194916
57.52	-5.64268235	-3.874269924	6.114528563	-2.379100358	2.017819439	1.377293075
52.213333	-1.975287585	0.879142155	4.076413319	-2.872599555	0.069304624	0.230204141
50.933333	27.39030023	15.34064757	0.595239958	-2.175807569	-5.125934426	1.467925654
51.626667	1.714162943	4.216949894	-2.627251718	1.215485901	-1.688928109	0.853712758
59.326667	2.173373456	4.479262415	4.393411665	-2.610377334	-0.133519386	1.568047607
45.926667	1.414954497	4.000299079	-9.579275552	3.994589403	3.707199216	0.695555831
51.433333	-4.755180784	-4.991227193	0.957465504	-0.733011037	-0.381260168	-0.023790917
49.806667	-2.311587192	1.050740798	5.50197404	-0.283599419	0.239253525	1.032425424
53.846667	-8.763913238	-8.942318411	4.128138528	1.318412775	-4.64802735	1.394788941
53.6	-6.792244541	-5.485077869	2.63475738	-2.26878454	1.268192808	-3.443410745
48.433333	-3.556777611	0.245575336	-4.428754548	0.986567014	-3.386480643	1.549438399
55.366667	-6.087572543	-2.079467763	-17.83803898	-6.770334096	-1.845235709	-0.604860801
46.746667	-0.642245468	2.659453438	-7.651525277	3.108005336	3.933619567	-1.290692658
31.466667	6.876408009	-4.211475573	-8.597884982	5.328842362	-2.68238933	0.009494165
45.72	-1.843234965	3.394900449	-4.514495248	0.797957378	3.167721903	-2.400231259
39.773333	5.508996841	13.23336107	-1.840543085	3.646578949	1.508962624	1.111839644
33.686667	-1.879171415	0.539050387	6.14839954	-2.675914549	4.896137388	2.203067866
51.415152	10.39360722	-1.916010344	-0.37554951	4.570274254	-3.926603554	-5.71783428
41.32	3.907754968	-4.174166763	-0.758536722	1.062657319	6.000277042	-0.796159556
41.726667	-0.982061978	-2.197183093	2.001343342	4.089948524	6.889332627	-2.982518169
48.793333	-2.242726397	4.548097894	-9.263606922	5.349696351	-2.340530029	0.185829895
41.86	7.281339165	10.25158228	-4.544062807	2.031795411	1.217539523	0.435288917
51.42	-1.185041064	3.203587232	5.032600208	0.135592446	-1.74997708	-0.707602364
46.12	0.842707298	4.628773626	-5.0298574	2.474505451	1.879061638	-0.310086309
41.993333	-2.293962527	0.332651965	-0.749896945	0.433047369	-2.069050404	3.848228502
54.073333	-4.587774086	-3.453889612	-4.501624777	4.352130467	1.773464866	-1.354668281
52.013333	-1.842127715	0.69377031	-3.146387729	2.750676075	0.538499593	-1.74331823
57.66	-7.717451487	-6.800127496	3.670346297	-1.419353036	1.071635062	0.177315141
51.753333	-4.464579368	-0.606875552	-12.32839579	7.871862598	-3.354835262	2.164631308
59.766667	-8.930800367	-11.05435058	2.511385594	1.67937215	-1.252377551	-0.167444247
53.226667	-1.908818961	0.694108461	-5.059797494	3.89368993	1.030258823	-0.374507592
54.853333	-5.060844863	-5.299907906	-3.729774703	3.304647474	1.288289653	-1.458501813
48.986667	-1.718899071	1.210982027	-2.97713294	2.396067517	0.848008339	1.656696325
49.34	1.631230948	3.202144322	-1.94959073	4.16043714	1.732247883	0.124757686
52.96	-3.391643759	-2.665839157	-2.964633908	5.028217267	-0.545400959	-1.680319154
53.866667	-4.288084425	3.345532277	-13.25070659	-7.288025606	-2.239946708	0.87442076
44.153333	-4.07105675	-0.892561293	4.452948565	-1.536963106	-0.0760967	-2.859746772
55.558667	-5.249300218	-0.864307074	-19.31581924	-8.168094948	-3.233818101	4.069197905
44.2	8.431391999	13.74146356	-2.725773542	1.277875642	-1.298742941	2.325638558
47.666667	-4.03420793	-2.074905489	5.380340948	-0.748133074	1.317872333	-0.188121115
47.46	-4.180613387	-0.553011485	2.162890597	-1.905121065	-2.609793511	0.698839687
46.28	-7.496486524	-1.819601225	-17.38323132	-8.841032876	-2.100307983	-0.204559587
39.32	1.297461252	-7.175306907	0.434251462	-4.291090349	0.569321594	-3.965413156
51.82	-7.271994688	-6.677568772	5.274403654	-3.292630351	2.991195004	0.799921272
56.906667	-7.687486962	-6.885281452	5.893387879	-1.125179984	-2.480449815	3.50658154
38.02	-1.821346565	-2.535551754	-0.288592109	-0.206509407	-0.5419756	0.831686751
56.36	-6.854513829	-2.300306854	-2.114379041	0.268111239	2.153296016	-1.664823077
60.753333	-8.347798882	-10.51407597	3.1810594	-1.695437383	-0.950171154	4.123210582
60.04	-8.026790016	-6.668792487	5.564711121	-2.188945772	0.565406186	0.594658837
51.513333	-4.778915882	-3.03554264	4.391549451	-2.519358989	-0.692066346	2.30790723
47.813333	-7.254609069	-3.385334771	0.075721229	-1.188955754	-0.779319792	-4.410290261
44.86	2.034827326	6.47549253	5.992362621	-3.785530819	-0.414371939	2.169010107
55.373333	-3.531492484	0.962741905	-13.386187	-9.378171273	0.765366136	1.18240467
48.006667	2.01754278	6.519747092	-3.873526629	0.886007715	2.789512375	2.953138695
49.386667	-3.450140938	5.53230697	-18.16832239	-9.502158131	-2.548402038	0.544839253
48.566667	-4.072004865	1.392916067	-13.29910477	-7.288604897	-0.966487487	-0.055941148
55.68	-5.019451538	-5.40374662	-0.035310149	-2.028493074	-0.654839086	2.901013726
51.426667	-1.369470239	-0.88019605	-3.262693082	5.135644512	0.347594966	1.85189131
55.76	-5.926165136	-5.331509044	-5.76809219	1.226490718	5.058669816	-2.607937185
42.14	0.578587811	-2.199611258	-5.34891387	-3.794817535	4.951836453	5.506274693
49.366667	3.515806104	9.81835506	4.644165187	-1.289542571	0.036830159	-1.236519154
55.52	-8.965190587	-7.077875354	4.569097557	-1.357926418	-3.959660431	3.396851183
49.913333	-0.763032847	4.858045912	3.79450731	1.388465121	-1.744176494	-1.422925796
47.446667	-5.351969754	-7.071542701	-0.955242714	-1.952573811	1.196648547	-2.390028486
41.72	1.490197929	7.268307377	-2.796419693	1.88526192	1.26515404	0.333731025
42.766667	0.410857976	5.572823346	-6.396227966	3.130215543	2.269951618	0.417378674
52.253333	-7.104756884	-3.997666751	2.919334244	-3.084321322	-3.260638303	0.540702027
55.76	-7.381960502	0.815256087	-18.54208565	-9.636164288	-1.160252933	-2.806090312
52.093333	-6.811005364	-5.333448599	2.342809564	-2.218010053	-3.928433468	1.003891748
47.36	-1.621205019	2.432847416	-4.510387724	2.304440413	0.795273016	-1.968748789
58.313333	-6.889330207	-6.862713422	2.645983128	0.555837743	0.109159567	1.103691578
55.026667	-6.59974921	-5.687036688	0.955353279	-0.654388945	-1.537856257	-0.959613143
54.606667	-6.446369072	-3.832655833	6.337700805	-3.017273102	1.557108126	2.00135775
