# Supplementary material for: Rapid and Nondestructive Evaluation of Wheat Chlorophyll under Drought Stress Using Hyperspectral Imaging
Source: Int J Mol Sci. 2023 Mar 18;24(6):5825. doi: 10.3390/ijms24065825 (PMC10056805; doi:10.3390/ijms24065825)
Supplement: Supplementary file 1 [file ijms-24-05825-s001.zip › Supplementary Materials/Table1 models and data/PCA model/pca-raw.csv]

SPAD	PC1	PC2	PC3	PC4	PC5
57.086667	-20.82818457	4.94107278	3.394726606	1.994566873	-0.817316991
54.6604	-22.68907734	7.86615845	1.173074733	1.146143446	-0.445324797
56.766667	-23.12584944	6.485783859	0.731053999	1.992603504	0.052661625
41.093333	10.84615562	15.00791164	0.752111546	1.862107697	2.228880165
52.08	-3.13167679	-0.5756435	-1.478321558	-0.207815695	-0.071793203
47.16	-1.860400312	5.878838315	2.793711664	-1.972397723	2.045261074
40.093333	24.58837088	-8.641750824	-1.094024328	-5.241024721	0.178361849
53.22	-0.328323836	-2.233146357	-2.237548398	-1.39756781	1.143189715
38.326667	19.85867576	11.6421118	-6.429846644	-4.495730107	-0.168658558
51.313333	-5.25491704	-10.17456902	-1.36314524	2.059793596	2.99119609
54.14	23.0886581	-15.44191911	7.241649101	-1.024566102	-0.428627008
49.253333	37.65225833	-23.39124241	0.814021405	-1.843964402	-1.08183338
60.96	-2.677853149	-9.083577549	-1.810957397	1.239619121	-2.474263511
60.313333	-4.93717801	-1.154641815	1.927599517	-0.097579252	-3.511264979
57.3	13.76916095	-1.354778378	-3.624460396	-3.523618619	-2.434224582
49.206667	20.54065461	2.919716574	-3.163696016	-4.752838346	-0.450396058
57.026667	20.31422451	-20.38344732	2.774011901	1.458426538	0.114621584
51.7	23.61333158	3.818259909	3.100422841	-5.986397046	0.507065914
50.94	-18.00293284	8.800765493	1.37664683	0.650416225	-0.324043418
54.766667	-19.24229704	4.848918698	-0.431093215	1.099841767	-0.607947854
60.52	-20.02729453	3.54229724	1.081798757	2.225884296	-1.004146378
55.84	-6.131227858	-0.46823785	-3.047861971	-0.51263894	-0.174309071
52.993333	4.972484116	-10.57218339	-0.515743874	2.141576289	3.011458837
47.906667	1.482490741	1.306126694	-0.9166066	-1.99098892	0.891379377
60.58	-16.73147761	2.968316958	-2.752979468	2.086544491	2.453374875
56.12	-4.382492169	2.112290737	1.95408655	-0.238231548	3.084871695
56.1	-5.720815528	-7.142289706	1.43062776	3.052358672	3.883522149
67.58	-9.395020301	-5.086588481	0.493390534	2.928559474	-0.83590941
50.833333	-10.49309937	3.904561578	2.079265085	1.247825878	1.558331064
56.846667	7.440109009	-9.424506289	1.225741328	-0.554992576	-4.843542316
58.373333	-12.20698254	11.49721556	-3.98754097	-1.889953354	-2.468998249
57.233333	-3.646900304	1.460039848	0.988820298	0.937620916	-0.15948782
54.313333	-5.002917862	-2.330338421	1.427373739	0.797127546	0.586790567
52.34	8.88473666	-1.199774833	-0.319147006	-2.774489891	-0.946695335
51.386667	-6.626881534	0.140938738	1.718605882	0.162461517	1.793144326
52.726667	4.587573169	-4.130781465	-2.05480284	2.468531411	-0.663717124
36.58	-15.83049982	3.551338508	-0.946971687	0.645222984	-0.968488842
52.32	-16.83287988	4.189352288	-0.829970067	0.639567684	-0.532361072
51.06	9.263050593	-10.9855843	-0.780286844	1.030755873	2.500378306
53.393333	-15.68280913	17.65180213	-1.755095485	-2.558952195	-1.501324204
45.573333	9.223018701	-1.812176924	-0.549560685	-2.31602216	0.238718206
47.926667	14.35119708	-3.50285085	2.536603193	-3.269164932	-1.140499141
53.85	-15.4390195	7.255384878	1.2182389	-0.253824211	-0.881806034
55.658333	5.302902317	1.957202443	-0.551938672	-1.010373311	-0.126868448
52.94	4.71843342	-5.935818056	-0.223746279	-0.507253918	-0.328814511
55.813333	-14.10921998	-0.526738173	0.412629017	2.326610378	1.971348869
50.5	-8.118738495	1.335004804	0.426557609	0.293265862	-0.765851889
55.133383	-9.436614406	0.855731605	1.53809607	0.406733705	2.932222214
46.526667	-28.91232517	15.64241141	-1.099162633	-0.528279044	-0.821123658
52.706667	-5.919824917	-1.787147513	-2.020111013	0.196055252	-0.824968831
55.411111	-10.17279345	3.397494371	4.455809425	0.209976238	-1.791242325
55.272222	2.01169531	-1.255258754	1.382569251	-2.092512943	0.657880372
46.986667	-4.85337204	-0.422195712	-0.237144369	-0.216866978	2.701462245
53.106667	-1.490129413	-2.018759693	2.015558185	0.304529147	0.841661998
49.546667	0.521853367	-2.856626023	-0.724282789	-0.432191354	-0.488413269
52.233333	19.0282673	-1.337808029	0.281641197	-4.640400544	-0.59490089
44.253333	-14.94853722	3.301741755	-1.168513335	1.171050677	-1.911298801
47.413333	-5.765217909	-1.277785547	1.574297048	0.132873217	1.05193623
53.866667	-7.389488454	-1.113438385	1.071725615	2.400962788	-0.334893927
52.108333	-1.304657305	-1.15126874	4.247282165	-0.248062388	0.80905265
51.453333	-4.123154818	-0.61774118	1.262331198	1.382599636	0.053181251
51.86	-11.35114329	0.784047585	-0.002753081	0.813922653	-2.711538942
52.546667	0.092437557	-5.354121957	1.287109884	0.779164329	1.361828403
51.206667	3.392413803	-3.50722276	0.675542835	-1.004880192	0.329483954
47.18	-5.85547269	-2.124805527	0.699088662	0.681487986	1.683241143
48.866667	-9.03950058	2.592112371	0.946361763	0.937274501	1.545869716
52.8	0.478972126	-2.54362163	0.133451772	0.540620565	-1.655190167
50.866667	-4.188700291	-1.777896357	0.250132796	0.953794581	0.878633618
52.94	-11.18013454	2.204487198	0.395344898	1.932348439	1.598541204
44.366667	-5.961709065	4.746412923	2.417279138	-0.17994539	1.684022854
49.5	-6.684457972	0.17524287	2.675623011	0.28942805	1.632310019
46.873333	-4.904583172	-0.69272605	1.126429736	0.840496956	1.336191247
51.713333	-2.285329366	0.004100508	0.736105322	0.658141557	0.388934018
54.753333	-8.942437303	-2.026324071	1.772130866	1.086940525	-0.59472423
50.906667	-9.926214942	3.177195358	1.235119292	1.420471072	1.231869236
52.966667	-7.608899423	1.474101231	1.63804564	0.791801019	3.543720997
50.493333	-7.066678021	0.32281228	1.659592981	0.037962913	1.929668903
54.066667	-13.00347206	-1.144877389	-1.8885497	1.668851797	-0.134310254
49.066667	-0.708145956	-2.787304579	1.380090244	0.144372543	1.115008854
56.381667	-9.019409507	-3.02077268	0.217117595	2.262538708	0.937208974
51.653333	-7.483047222	-1.59907537	0.919568078	1.124710007	1.457762575
51.546667	-10.05831944	2.982342711	2.137715011	0.613215947	1.931837991
49.046667	-1.660475091	1.497244533	4.813652461	-0.997700018	3.417770659
49.6	-7.01508034	0.562846883	2.316298824	0.072811573	1.757589826
53.146667	-5.918668445	-2.192629933	1.598416893	0.786538357	1.261054274
51.72	-12.72772436	-1.342411661	-2.09464903	2.122533937	-0.265298199
50	0.664177467	-2.328744511	0.028589497	-0.57852536	0.772629975
49.886667	-9.221627374	1.685136212	-1.076849467	0.752747815	1.977639363
43.286667	0.07209391	-0.324055852	-0.335646342	-2.033934682	1.326929311
46.946667	0.699191589	1.167780889	-0.275630209	-0.943329635	0.357905569
47.54	-9.710417942	0.727119941	1.446034584	0.500539895	2.229387937
57.486667	4.756505574	-10.66203641	-1.169106655	1.089061535	-2.048743403
54.726667	-2.977484822	-2.144442314	3.248305241	0.107141485	0.516864914
55.64	-6.241828983	-4.403527196	-1.210655076	2.909973168	0.094678045
54.233333	-2.257085082	-5.883684969	-0.515425038	1.118029156	1.180492124
49.011667	8.568729269	-1.333701919	0.46387542	-0.103660153	-3.512978585
52.846667	-6.266596242	0.100574936	4.551228665	1.126123282	1.492952483
53.22	2.219019834	-5.891728586	0.156421675	0.188074564	-3.417736832
52.013333	-8.823085327	-0.988353291	-0.823949261	1.818193583	0.270294475
51.586667	-1.611521449	-3.985620945	-0.329479802	0.075888416	0.423637766
36.546667	-0.586983735	8.260862147	-1.669754691	-4.635109082	3.008439665
43.326667	-1.565209074	6.139888511	-0.808046929	-3.723590967	2.295697226
44.32	3.556755306	-0.71221114	0.654901027	-2.842392873	0.243425825
51.433333	0.909621511	-5.615796994	-0.665822301	-0.395930944	1.140118916
53.813333	-0.511330904	-5.3537023	1.877535183	0.740173742	1.424063773
51.92	-5.305040538	-1.840728074	1.282762316	0.620186551	1.336228912
50.873333	-8.355790049	-1.570381317	-0.570790415	0.520936164	-0.437213867
49.146667	-1.76667981	1.747770522	0.675432734	-1.843972592	1.444633472
47.02	5.614724508	-2.884210776	-2.013509489	-1.669275997	0.286826171
49.003333	5.086485303	5.21429099	0.776169744	-1.888288637	1.81894252
39.655	21.70480666	9.271275291	-0.166369075	-2.85184908	-0.143206345
54.733333	-17.47968374	12.76968766	-2.548151681	-1.200215541	0.431444231
37.966667	10.89514766	4.880387702	-6.042994236	-4.205345714	2.402486094
51.266667	-24.83185032	11.33952676	-3.420301078	-0.090709841	-1.327611754
55.513333	-0.711425697	-4.279925109	-1.995922381	0.639784808	1.248645315
42.766667	9.834656871	4.96464912	2.446782245	-4.132073058	1.149358243
43.173333	17.72246059	-3.336327834	-3.532396273	-2.913886396	1.671202513
52.746667	17.7470932	3.014399717	4.753889065	-3.378321538	2.170795243
51.366667	27.81648752	-15.0500864	5.16693039	-2.371156216	-0.746325072
47.413333	8.728160803	-7.062958521	1.449592115	0.475741427	4.023861841
48.1	-6.003061733	-2.347421691	-2.67906104	0.279181513	-0.407464894
49.253333	8.595020487	-9.617929584	-1.4387664	0.48218342	2.994402098
53.12	-7.143297662	-6.847626344	-1.770142416	3.129326226	2.047345919
52.5	-12.56111241	-1.904840968	-2.770412387	1.60063771	-0.104512642
48.793333	-6.668822384	-0.621155654	1.566225841	-0.045211751	1.492492649
48.446667	-7.140497018	0.407020791	-1.262692676	-0.532821288	-0.146903658
56.68	-12.50994619	9.0487192	-0.827817315	-1.402225604	-0.02779916
53.3	-16.23606881	3.941171245	-1.041195864	0.634545996	-0.675515029
55.8	5.022585748	-14.37929577	-0.943554766	3.763834642	2.844280581
54.406667	8.058626736	-6.629705623	2.109955157	-1.397903623	-4.502601738
57.68	-11.39281413	-3.20350018	0.829463254	2.422713438	0.554687616
53.653333	-8.245980984	-2.196443012	-0.459918442	0.995922565	-0.581671873
51.906667	-13.98390222	-0.685990891	0.31918398	2.080365683	3.341428357
51.6	2.663711129	-1.988140314	-0.709870531	-1.25274387	1.811265395
57.893333	-3.117318882	-6.4112824	-1.956485015	1.799540101	-1.486848607
52.793333	-0.198222174	-1.888381637	-2.544598375	-1.54795485	-1.171909961
52.64	-4.981616453	-2.226741739	-1.193383586	0.448101861	-0.854548295
44.48	-1.191104882	-0.27486963	2.397005592	-1.379768153	0.943380996
54.86	-1.839578326	-1.530151665	1.217349109	-0.893793545	0.998419631
46.74	-4.743156031	3.71929899	2.244465801	-1.165196766	1.628161279
45.626667	2.487791261	1.869233643	-5.116532871	-3.446005607	-0.134941542
53.066667	-4.920232952	10.03082539	-1.206501932	-3.345708277	-1.328167368
51.873333	0.925380265	1.463398525	1.487108469	-1.169521227	-0.633145542
43.746667	19.48897419	4.811990862	-1.732177306	-7.36767361	1.876736256
50.953333	6.360652905	-0.958775648	0.186191263	-2.755048314	-0.498814248
53.093333	-4.927325962	-0.875921424	1.199676349	-0.443211912	0.252832653
59.16	-8.932097528	-1.51558095	2.224805576	1.540388508	-2.151926481
63.286667	-23.30993274	1.511133595	-1.975194735	3.229290972	-0.705457775
56.953333	-2.768256548	-4.740322996	-2.343626543	1.090874486	-1.548599637
49.926667	4.857881305	-1.35272488	-2.71363818	-2.311992016	2.648898478
51.813333	5.376047703	-5.475552268	-0.27798882	-0.733895048	1.489014305
44.326667	-0.6826618	-0.279381851	2.052527404	-0.331719403	1.64972498
48.553333	-17.35395278	11.5402397	-5.70575318	-1.644583411	-1.999231078
52.62	-4.391122423	-1.804562052	1.27646163	0.762532818	-1.915383241
48.866667	0.420044692	6.352371218	-2.793641669	-3.532151767	-1.352291394
51.26	-3.521306217	1.709896123	5.055882037	-1.5668826	-2.945948791
39.566667	27.81589356	-3.810542001	-7.714256955	-3.142637785	0.711286644
48.566667	-6.590227179	0.583330116	-2.381154387	-0.943278427	1.209269998
50.866667	4.597171694	-3.563668192	-0.111636392	-0.716587786	2.209321164
53.1	-5.462400868	0.81690023	5.284478793	-0.341484235	-2.826098263
52.153333	-14.75851896	4.322991272	-0.364852415	0.582572104	-1.031459478
57.44	-12.07676371	-1.61745723	-1.806946367	1.802546531	0.097681464
55.086667	2.316948214	-3.479677912	5.284960979	-1.196701319	-4.639293885
51.77	-2.679841785	-0.310250746	1.467634698	-0.579240667	-2.234893325
59.04	-4.273972218	-8.882709099	-1.904651451	3.179759564	-1.921065778
48.24	6.037953352	-0.074919819	-1.973617026	-1.872883036	0.989323397
50.233333	-5.133134625	-0.476358167	-5.288307045	-0.967839572	-0.102058949
47.966667	13.48184619	-5.83204276	-2.019411789	-1.661960653	1.025688677
59.14	-12.1177437	-2.513583003	-0.773452501	2.022150345	-1.029808225
61.586667	-10.0621296	-4.815948914	-2.598903117	3.042563287	-0.863737547
43.553333	-4.587666618	4.160622054	-2.774525098	-1.161411793	2.094193421
51.373333	-7.147144109	3.73542211	-3.795077566	-1.454376596	-1.55737129
53.84	-1.945346278	-4.418381939	-0.168879283	0.655723955	1.210320132
55.58	6.396644134	-6.958815121	0.032976747	-0.997861126	0.410907272
58.92	-8.701804615	7.318882632	-2.143374727	-2.297115836	-2.074007926
59.926667	-4.80631273	-5.562024006	0.387815199	2.098513011	-1.294033901
58.54	-2.577259372	6.904716514	-5.681645339	-2.363041086	-0.854789628
57.473333	0.332128874	0.74342877	-2.80568038	-1.492057407	-2.330230788
54.626667	0.975168712	1.828677489	0.330696801	-2.892324558	-2.779982281
60.773333	-9.605010031	-0.601403136	2.383346668	1.652946462	-1.772814393
56.046667	-6.831704446	-4.40246915	1.052274657	1.962785391	-0.51222774
55.68	-16.7583253	2.403362308	-1.453621538	1.866834533	-0.470826911
51.1	-4.780715626	-1.533478442	1.168015854	0.348493379	2.533475186
48.553333	-12.85879884	1.505522553	-2.149251897	0.395303485	-1.068553856
52.013333	14.14201558	-9.70487319	2.698077695	-0.955984933	4.069254293
51.533333	-13.1529012	6.250394156	-4.964088865	-1.412005404	-0.481227637
45.493333	2.970659918	-1.618941972	-6.737703243	-1.712267058	-0.316278205
58.313333	-10.58366995	-4.503188454	2.005214178	2.413486158	-1.305526663
50.313333	-24.4503529	11.06016085	-0.16011872	-0.013994323	0.348003327
43.76	0.7487238	4.164365885	-7.766636154	-4.124660416	-1.132733766
46.773333	-4.001969662	0.130379394	-4.588251705	-2.170580648	0.722587656
48.493333	-5.097677701	3.27470717	-3.272155374	-2.293165908	-0.758198145
51.453333	-11.09219543	-1.008151586	-4.501164656	0.880553393	-1.383709147
48.34	-8.632830709	0.764489234	1.690691788	0.218286839	3.522816167
50.046667	-21.89554861	9.940348747	-0.268257834	0.678535735	0.269429267
51.813333	3.560910595	-5.642568515	-0.751343828	-0.134553371	-1.141365955
54.113333	-13.72359682	-1.695313837	-2.479459082	1.92454925	0.412326999
54.673333	-11.8243106	6.308851297	-1.485280064	-1.912356893	-1.569639989
41	10.12054094	1.777321025	-4.454578328	-3.990860569	2.671422621
48.46	-0.159255838	1.733884638	1.006735517	-2.371947131	1.062955679
40.786667	4.779197898	2.46954416	-2.505164264	-3.612406455	1.639628216
53.793333	-4.617405996	-1.680201281	-0.967266782	-0.154468196	-0.66076106
42.9	-3.479276721	8.496098379	1.834882419	-3.1219327	2.782838554
44.826667	-6.016025494	19.43776745	-4.241322653	-5.299863795	0.940745357
46.386667	12.69048095	-5.284449386	5.389029084	-2.15011141	1.617538388
44.153333	-5.027022921	9.196124106	-0.371118953	-3.318353026	-2.169639341
42.1	-0.410092033	4.243892782	0.087709933	-3.116283276	1.774980313
48.16	11.77492976	-9.515703275	3.552859738	-0.920546173	1.166774636
52.1	13.48316023	-1.434438173	-2.400424706	-3.902790822	-0.256107194
27.146667	-5.981442455	15.77503472	-2.761753856	-4.841184391	0.088108182
41.126667	-1.60644122	4.810237463	-5.277901181	-3.872580012	-1.346831258
41.726667	13.81050334	-6.516601747	1.485161097	-2.844160567	1.7489244
50.753333	-4.69703768	7.227417952	2.425948985	-2.813921674	2.301973067
46.906667	2.666694161	1.208621968	0.521216491	-2.820927404	0.715855202
44.273333	23.29505939	-11.72147907	1.894721663	-2.330787758	0.591973154
43.316667	14.69057329	11.31917895	1.287278489	-6.111424801	0.401933408
50.113333	-9.841077378	6.570658562	-0.967803674	-1.482648618	2.304956603
48.26	-0.796809362	2.720065392	1.564784809	-1.861421642	2.40065692
56.473333	-7.632764836	3.372933581	4.014068922	0.144772736	-3.152654684
67.306667	5.529407853	1.575032127	0.568813986	-3.408932699	0.829402611
38.146667	12.0125112	8.447073516	1.822386345	-7.041359814	1.023445844
42.393333	-7.22891117	7.063548743	-0.351513888	-0.556821877	1.52018567
49.666667	1.654193036	6.361535969	3.647931531	-4.230957997	-3.620901661
45.18	-12.9234222	7.935196044	3.004973262	-0.476095629	-0.787055026
40.006667	6.151450738	6.820426899	2.455971634	-4.491045434	3.080472128
40.24	-0.90368363	10.50979762	-1.639006547	-2.65742164	2.381898403
43.053333	2.900707496	1.333734146	-4.502579779	-2.524939958	3.225889081
54.773333	0.496683138	-1.319590295	0.581688313	-1.699903532	-0.024605433
50.96	-6.794535452	2.266168527	-0.465463928	-1.120208185	-0.178632183
35.3	32.54351125	-3.678254532	3.735123535	-8.121164377	0.64807571
51.493333	-6.688319367	1.670771679	2.972655581	-0.34305982	1.653373914
58.593333	-12.70643476	-0.278755086	-2.442816517	1.598725528	-1.834814561
44.42	-3.77958866	1.823681993	0.784480972	-0.964619314	1.924626979
43.82	-19.59638445	13.50910934	-1.988364011	-1.353210044	0.925888569
51.153333	-14.0678857	4.909699942	1.312820927	-0.347815992	-0.808023572
42.62	-23.81238206	11.56341687	-3.292291517	0.06615605	1.192353524
52.666667	16.63851481	-17.14088806	-2.347929117	0.215660894	0.640078838
46.933333	-23.80476372	10.06381125	-3.883042395	-0.045696125	0.673082756
45.98	-2.984823375	2.785229579	-0.240532417	-2.404492997	1.242138751
47.18	-3.929660487	6.058120009	-4.955359834	-1.514295023	0.467103715
56.8	-2.296543242	-6.746580715	-5.261615666	1.267120256	1.981131973
44.633333	6.655369876	-6.341920083	-4.685837491	0.217492692	1.337806718
44.846667	3.922395733	-2.827780766	2.406426701	-0.85182139	3.829315872
50.993333	-4.205205609	0.096090801	-1.168386192	-0.952378956	-2.168017528
44.82	-15.62007263	8.412819115	0.590395587	-0.513465255	1.623846918
46.8	-10.31013833	7.197749014	-0.360951677	-1.737886065	-1.180415723
32.126667	-3.095848416	2.027770964	-2.716312634	-0.849357075	1.622804713
50.4	-3.874186742	1.823519066	0.034475023	-0.582304662	1.576905654
47.713333	-11.09142821	-1.163631951	-1.380884059	2.102958003	3.345674761
41.9	-7.279599156	8.342136642	0.223117769	-3.048077196	2.005382598
53.233333	-13.37187324	0.901030842	-0.195228799	1.632213642	0.621032205
46.413333	-4.741380246	1.112252204	-5.10617653	-0.595051591	1.810127939
56.453333	-7.607922523	-3.570991202	-2.182921912	1.5618418	-2.431506855
49.62	-9.172757308	4.350605057	0.91343391	-0.835655002	1.839744007
44.031667	-13.83623084	7.238183315	3.287730511	0.568781162	1.571427399
45.32	-3.20097721	-1.817171599	1.158474806	0.035484152	1.284219845
50.513333	-11.86054038	4.555127913	0.313158904	0.041590132	0.995769988
55.226667	-11.06240107	0.532240288	-3.436517607	1.454401509	-1.563810112
53.7	-1.937423729	-1.0941707	1.48396606	-0.570681519	-1.773581026
40.98	-5.811036399	12.46844248	-4.972875204	-4.594419953	-0.580442002
39.753333	8.040705072	4.132942025	-2.781168427	-4.601752986	1.777653991
44.486667	8.16520823	17.15757788	-1.564009277	-0.107784856	0.387740241
49.613333	-6.976215228	-0.834887789	-0.554381624	0.85694033	2.340535252
48.746667	-2.924782181	2.874074796	-4.085003039	-1.423361295	-1.21964558
48.36	0.405582518	-2.179266727	1.931312141	-0.397226179	0.998243085
44.186667	-1.053294908	0.953391936	-2.986789596	-1.715691313	0.159290131
49.173333	-5.350503848	0.016098974	2.238391072	0.118000484	2.268814363
55.013333	-6.786028361	-4.669206842	1.024196865	2.31427983	1.08527277
50.706667	-10.09280067	1.519079378	3.822976627	1.336389075	1.987605664
52.353333	-12.61745303	5.829765956	3.047997555	0.713751793	1.081477377
54.08	-12.61035958	9.269733637	-1.710030022	-1.260627081	-0.015344002
52.34	-7.797336077	-0.708521513	-2.690796363	0.156216264	-1.022595942
46.566667	-11.25916144	1.559500738	-0.423730816	0.434950693	0.228756172
39.546667	-1.67247165	5.048681744	6.790894133	-2.317792413	2.23802512
51.886667	-8.283563361	1.586504091	-2.755503884	-0.300575493	-0.234416253
51.613333	-8.341928092	2.050727203	1.456045519	0.340656715	0.006618379
53.54	-3.712076322	-0.455036705	3.203739508	-0.05193752	1.484725502
30.146667	3.334394503	7.601007146	0.839343765	0.111005263	2.774458223
46.926667	-9.098106214	2.444735768	1.442166197	-0.284817996	2.405852074
48.98	-6.95722888	12.2417553	-1.829464092	-3.367437159	0.028129627
36.226667	-6.636657749	2.772555812	-1.359554007	-0.811886968	3.659698546
43.93	-4.785752145	2.208084297	4.877813729	-1.540658881	3.072567141
48.013333	14.57381422	-9.390640143	2.707323502	-1.818885287	0.941234098
42.06	11.62962326	1.300425014	0.903981178	-3.667687306	0.84350834
48.393333	-11.50004288	8.457771916	2.32329943	-1.205174968	0.340393609
45.446667	-3.625567986	4.180791496	0.716315245	-1.73563018	2.047992918
53.586667	-4.857359057	-1.422518121	2.570279282	0.110880426	1.276974814
50.253333	-9.082767343	3.614146675	4.658252029	-0.573487141	2.564269619
50.686667	-4.23859792	3.241516198	5.396870794	-1.619770718	1.551297454
56.946667	-4.738305261	-5.010104277	1.825212491	1.325612985	1.454967542
46.48	15.01179675	-11.10763855	5.268392784	-1.148801499	0.8720018
54.933333	-4.004144544	-8.941179837	-1.312650382	3.382509172	1.853081261
53.766667	8.525421923	-15.14953527	1.499887261	1.699417806	0.914920861
56.18	-6.525004527	-4.467877044	1.185631139	1.733182537	0.779661806
54.28	-0.517518973	-2.700102095	0.216944943	-0.115375668	0.163667051
49.493333	6.337900163	-1.315049238	4.280294627	-2.25331023	1.338942725
48.3	2.422311484	1.803733136	5.840646958	-2.191107231	2.09113405
48.72	-0.033782563	-3.844485527	2.262377588	-0.3860936	0.807601706
53.733333	-9.752878298	3.104939351	0.968719619	-0.477841757	-1.316004372
50.899037	3.480819608	-5.945695543	0.737212426	0.244527583	0.707498421
52.566667	2.775898364	-4.66957227	1.055991983	-0.43097265	1.675074614
50.246667	1.059149899	-2.944889422	2.207870161	-0.745320077	-0.287005306
52.513333	-10.15807034	-1.307885909	-0.183353381	1.082621083	1.787094052
49.753333	-17.18421896	6.680090829	-0.108758523	-0.241888137	-0.633977354
49.573333	-10.64784328	3.504882172	1.295692917	-0.735379802	-2.772573455
54.613333	0.795449886	-6.685252738	-0.614976765	1.194643177	0.468523048
52.38	-9.801211683	0.720403954	0.799503829	1.100008752	-2.066850621
53.126667	-11.5339627	0.897079124	1.346003633	1.021188881	3.386103676
55.446667	-3.646687434	-5.038044426	0.466738179	2.065201558	-0.646438516
56.54	-15.14496059	-0.578829328	-2.80486611	2.268137632	-1.325939684
52.206667	-7.471300019	3.908456951	-0.34832245	-1.211441753	-1.545248361
46.38	9.579280718	-3.581672093	2.698007828	-3.000077056	-3.308373231
47.713333	-1.144954826	1.86528733	0.166449333	-1.30218013	1.212987935
49.96	-3.343702651	-0.232744819	2.105775552	0.445232596	1.285223759
42.986667	5.873198846	-2.214985898	3.607915554	-1.797881496	-0.215411847
43.826667	6.921217217	0.06613514	1.207693729	-2.843608871	0.429949542
47.626667	-2.663335178	6.194159244	4.358250579	-3.145195523	-3.252319157
54.48	4.438659961	-3.535356785	3.517390585	-1.657857996	-4.675306118
46.886667	13.06396776	-8.953582997	3.513132745	-1.718921227	1.035966365
46.293333	6.033092826	-2.755785148	4.21251602	-2.74041442	0.100313878
52.766667	-6.266902782	-2.707148523	0.306766438	0.820442491	1.154724043
53.135	-3.485009085	-5.231269126	-0.115413822	0.794899625	0.724203001
49.066667	-2.421522661	-2.488723277	-0.202157814	0.302129801	1.964987114
54.906667	1.273425036	-6.789470064	0.617262522	0.762267345	-0.26861579
55.833333	-9.279699989	-6.480807	-0.326066517	3.017838432	1.530435901
51.146667	-3.004660291	-4.432864036	0.177520219	1.237817015	1.054221452
56.633333	-12.82139279	1.288309018	2.405260556	1.561150074	0.390767887
48.133333	0.490904778	0.894366505	5.414855382	-1.669291535	1.030956913
45.396667	-6.737828547	10.53009721	0.565149072	-3.015052387	0.913242266
50.5	-10.40500446	3.125621143	-0.602264921	-0.328415789	0.204204319
61.34	-5.470989114	-4.851126161	3.062642267	2.026014461	-2.632765539
55.366667	-14.03380524	-0.096583354	-2.230216911	1.840382728	-0.045187465
49.446667	-10.42049219	3.805439921	-0.302224952	-0.396082454	2.913644676
58.766667	-28.19287367	8.439654154	0.443149551	2.44723337	0.570368146
49.26	-24.54393365	4.044995623	-3.634025088	2.487877132	0.172117554
58.473333	-8.104809542	-3.829089927	-1.010337437	2.025038421	-0.816248805
55.4	-13.18978148	1.436564123	2.208557748	1.307635216	1.774675854
49.453333	-16.58857944	8.536157075	0.42116569	-0.625077777	2.913928851
54.066667	-8.01624498	5.037780559	0.063199972	-1.876931394	2.300072228
41.76	61.35136454	30.58147157	-2.689610404	6.266457872	-3.132432567
49.54	-18.03517767	6.03625464	0.169209321	0.972409553	2.99044443
49.32	-2.223653091	1.099757625	-3.9214869	-0.588974528	-1.763195906
27.626667	55.37595575	32.64203272	1.03304793	7.326361322	-0.391668181
10.306667	40.78272192	12.78974686	-9.026467725	3.986173595	1.909263779
26.14	56.72181345	27.6671903	12.25666618	-3.018676054	-2.716191465
50.12	3.420073849	-8.259465964	0.969874126	1.327626468	1.398655433
40.146667	25.94900287	-1.207734854	-0.74461721	-4.113979287	1.432081076
60.353333	-8.107102985	-5.846355129	2.374227256	2.20550925	-3.439576466
45.44	22.7732316	-2.755938611	6.292785467	-5.516024149	-1.208349282
39.353333	6.762535063	11.27433439	3.365348109	-4.243118033	1.494574753
37.193333	3.259628397	1.137730314	-0.220737347	-2.282444033	-2.260029664
47.28	38.18073918	-4.285377556	-6.4673148	2.390802724	-2.121346541
63.4	4.52473994	-9.813092297	1.281753535	0.45522273	-1.028366208
55.28	9.932300837	-2.424172332	-2.054090268	-1.361727565	-0.356496873
38.613333	23.50794106	31.156593	-5.062501051	3.280681393	-0.967171081
47.866667	18.11677041	-4.554491323	-0.988631766	-3.309701384	-3.322704749
13.326667	67.94354664	34.15337423	0.794426194	8.81987395	0.383652125
41.086667	-6.087367553	2.190156923	-2.942601556	-0.259655758	1.231148401
53.98	-6.085260383	-7.340831936	-3.261673686	2.000403146	0.335745858
58.52	-10.50178884	-4.595603802	-4.470324092	2.269046636	0.451225342
42.893333	-12.85290712	3.425706867	-3.177090384	1.646824234	2.739770623
51.973333	-6.978392493	-4.946386669	-0.538288581	2.274495718	-0.667847124
55	-20.69510914	4.367642838	-2.045990754	1.197185902	0.089859347
63.433333	17.56349466	-3.727998172	-6.328379808	-0.197168679	-3.530003384
21.9	30.60224666	33.86295024	3.252325136	14.62882789	5.743500858
57.94	-16.94467917	0.022013458	0.206719666	2.842912677	0.685272176
59.586667	16.91488689	-25.15333707	-1.622663157	4.12567677	1.061227002
50.373333	-1.641158773	2.229759975	1.909535863	-1.122103289	1.329962138
48.233333	22.35327271	-21.74301221	-4.700269574	1.27603261	1.225538083
58.506667	30.32905105	-26.31920623	-2.639453481	0.968319619	1.462255845
58.606667	-4.593964557	-2.537964591	-1.202229899	-0.318428512	-2.948670255
57.553333	-6.434394628	-3.836476725	-0.657084152	0.83737485	-3.204508216
54.593333	3.200636369	-6.401703725	-4.229412913	0.365554478	-3.631336327
46.546667	78.38204391	16.05767624	10.95234073	3.859103122	-7.280978086
44.533333	4.472483634	35.90308978	-1.745827154	3.065598331	-0.621673532
50.92	32.26965657	14.39833947	-4.942623986	3.61903578	3.285411898
55.5	45.39077702	-27.64723248	-3.918175443	-0.895226373	-1.35447864
47.353333	-4.3317201	9.310138289	0.579378026	-3.441283211	-1.438388602
53.286667	-2.536727962	-1.173132407	-2.477208568	-0.687634255	0.359741325
55.56	4.613726752	-6.98965124	1.498543402	0.40591839	-2.580234483
47.86	30.80885456	-15.81969164	-0.592840192	-3.01010123	-1.386286492
52.266667	52.29668417	-22.25118723	-5.855360231	-1.944127286	-2.480645694
51.753333	-0.127170051	-2.293991798	1.24724207	-0.119922482	-1.597614376
51.222222	42.64832214	13.5577376	0.215824276	0.75995822	0.769630411
56.386667	11.11099409	-3.336797541	-1.36923622	-2.906184859	-2.457859572
58.606667	-3.80959864	-1.679386688	0.448507571	-0.198559874	-4.0362669
44.693333	-7.767025038	1.760063378	1.835337248	0.064993135	0.915940059
49.573333	7.363822396	-1.634452224	-3.96715168	-2.270516159	-4.55841562
52.06	-14.47307327	-2.080477319	-1.472873576	2.344655295	1.220515766
52.24	-13.74918645	2.551302502	0.081997868	0.716046806	0.444524891
55.313333	-16.26261144	2.748454467	2.900042002	1.488274883	0.742942583
53.955556	5.688467605	0.296786415	2.748471966	-2.568671079	-2.486901176
53.88	22.18606997	-22.37567431	0.160186539	1.956794529	0.369206129
51.213333	-5.61251979	-2.301844534	2.350327789	0.455401437	-2.51032787
48.793867	-5.94782061	-1.564422033	0.067986076	0.897591754	-0.801008624
53.2	11.79433006	-3.610050979	-3.306249787	-1.112114568	-4.223406847
50.28	-7.160033821	0.633196052	0.680435007	0.771153417	-2.267160626
49.513333	0.38964945	-4.98358863	2.178733884	0.230655602	0.55227184
55.073333	2.902390219	-3.796888889	-0.451423984	-0.88663325	-1.962506912
49.493333	-4.64404037	1.541530435	1.941687187	-0.043696128	-3.597786119
55.406667	-1.772267442	-5.300548877	0.214455459	1.124790533	-2.652206316
58.673333	17.18647874	-18.78313815	1.43324702	1.556541822	-0.879533006
52.68	5.079114783	4.000072952	0.358846584	-2.538214396	-0.939821777
50.693333	1.326720314	0.784917178	0.094365824	-1.597876915	-1.090350293
44.36	-1.932725603	-0.314263772	0.183540408	-0.704969793	-2.993566768
46.1	1.894236259	-1.692674	2.399846066	-1.259490484	-3.79508408
43.58	2.810700174	4.686022878	1.315060275	3.152855347	-0.793709748
51.953333	-12.8269374	1.287041167	1.469705957	0.515353329	-1.135316793
55.04	-2.035655331	-6.762129616	-0.309185245	1.706571842	1.905114892
42.28	12.09312925	5.979403283	3.469888872	0.101060439	-0.710551116
34.28	19.00595686	9.86204343	3.348957081	0.513447208	-1.36288329
51.65	46.59883503	15.44082587	1.688561404	5.360585703	-1.167809397
30.093333	-11.7731648	-0.459582692	-1.108098024	1.543277823	-1.520469607
45.898	-11.46304478	-0.691570175	-1.155207357	1.553955635	-1.56642053
56.013333	-10.7525444	-2.775585497	-0.129243742	2.752178754	-0.991406063
51.62	-8.636099353	0.126907826	0.620435214	0.902476662	0.931596227
48.54	17.07963326	-3.659293258	-0.586702977	-0.179778295	2.288350931
49.04	0.039246105	-0.868831292	-0.87671315	-0.91449111	1.676972961
52.813333	16.04908076	-19.81699386	-0.507334773	2.327502094	0.601808329
51.273333	-9.520769172	0.405396059	-1.201379204	1.69674507	1.866555688
56.353333	-13.20935011	-2.99350548	-1.453455135	3.160674672	-1.409312099
47.826667	-8.522130367	-0.917437337	-1.093862996	0.53957354	-1.839211835
34.606667	4.822560156	6.495369291	-3.830910912	-1.854871027	-2.711760841
52.706667	-4.655863261	2.571583503	-1.914424812	-0.900618108	-1.661358119
46.693333	-7.059830084	3.503953599	-3.381052799	-1.035260445	-2.727967769
54.906667	11.60459264	-18.69596294	0.104074775	3.119155862	0.934746806
51.553333	6.492025771	-0.3662593	-2.281779505	0.620283677	1.503646817
57.546667	-10.92914319	-4.623682748	-1.604186882	2.682985212	-0.177964488
50.706667	-1.315953936	-0.140284939	0.299154717	-1.482104053	-3.007255931
53.886667	-1.270477641	-0.934911063	-1.210843153	-0.459505173	-4.283787676
42.2	13.47484734	-2.938482788	-5.272776482	-2.038666647	1.758879453
57.86	-1.45809119	-3.876070913	0.650385916	-0.12664408	-3.496216796
50.853333	-4.635707113	-2.312618623	2.358063043	1.326363658	1.239564439
54.126667	-2.713625461	-5.353972329	-1.175355235	0.683379689	-1.470853193
54.966667	-10.27519753	-1.287960582	0.785986439	0.76131509	-1.340948559
37.893333	-0.735372131	-0.969714079	-1.055094864	1.15658135	0.192232499
43.593333	2.975135791	4.041079794	-1.424970667	1.338573705	-0.893273973
45.473333	10.22609585	0.295553649	-3.92923273	-0.921381696	1.766831074
55.053333	-6.366237995	-1.59854441	0.68891836	0.621159873	-2.371423571
52.786667	-0.782989307	-2.332046837	0.039048138	-0.711261603	-0.183528511
53.706667	0.870439964	-4.998867072	-0.801421806	0.169689619	-0.44816415
35.733333	4.762517079	6.90844467	-1.59386786	-4.830689625	-3.275914277
32.753333	6.565189242	31.1446011	-3.748295565	1.260475101	1.771504736
34.68	13.21386101	18.00613295	-3.41401943	-0.534164463	-1.047161614
51.133333	-9.004157943	0.92246295	0.023965243	0.178583511	-2.461286566
52.92	-11.54756668	0.354047259	2.314416145	-0.121619876	-1.322865175
55.166667	12.15888078	-13.06537445	0.869115431	0.831733065	1.970886727
49.366667	-2.915874344	-3.178284733	0.792475055	0.714446914	-0.876961422
54.986667	-9.353685832	-2.826163054	0.596696582	2.573738035	-0.368701212
46.16	0.638301605	10.6940881	-1.881392954	-0.182837076	1.363138213
42.5	11.41653525	19.71841427	-6.838823923	-0.151625884	-1.19322867
38.346667	34.39621123	19.01942263	-2.038995279	-0.071277526	3.552435568
36.146667	41.18366524	25.64045166	-6.486286797	5.697704135	-0.992376985
48.373333	32.7716492	17.47234885	-12.1367548	6.480660865	3.28151737
57.393333	-6.639696952	-4.40657444	-1.062918222	2.012327541	-0.742947005
57.48	-6.521140299	-3.119428944	-0.776781431	1.170112131	-1.577736607
22.153333	53.74278196	20.89759479	1.76674266	8.242100661	0.499191888
57.04	3.824442566	-0.290586617	-3.787047993	-1.712186418	-3.488523281
44.933333	64.40949256	38.2589851	-2.979444902	12.26154623	-2.781139943
51.066667	14.31421411	-7.278524222	3.816738827	-1.959139665	1.279480996
53.72	4.900042475	-6.958901178	-3.973069545	-0.024105987	-4.471966583
51.893333	-5.548495759	-1.63486776	-0.784475262	0.663184537	-1.839244985
57.373333	12.05649186	-6.431193965	-2.748111371	-1.348566512	0.155078478
48.333333	-4.617610959	-0.424827399	2.38577413	1.478791479	1.337900273
57.453333	-13.15409253	-3.750155904	-0.677058805	3.539101433	-0.459727999
43.526667	14.03353276	3.277633933	-0.260460188	-2.893500344	0.798659582
51.473333	-11.3986096	0.495218958	0.229891779	1.754997803	-0.188622992
60.24	-6.287822444	1.176649196	-1.441552946	-1.178625981	-0.826422166
51.433333	-9.862978326	-1.348076495	-1.460018357	1.148565583	0.17209978
56.48	13.61977102	3.741574525	-6.120325894	1.663441179	2.134701061
51.373333	1.601927151	-4.707381536	-0.981982335	0.946430802	-1.391212663
54.553333	6.222214216	-1.456085972	3.267912086	-2.219188127	-3.878936391
55.446667	-4.504788316	-0.223905355	0.418741258	-0.148283877	-3.277998085
54.553333	-7.528096159	0.446378088	-3.356178062	0.199977913	-2.808459071
59.653333	-8.485140708	-1.141870059	2.197104195	1.367940415	-1.631216772
57.826667	0.712058646	-6.404037569	1.615215951	1.14288525	-2.371608626
54.833333	-6.389389496	-3.566540293	-0.66730898	1.434432164	-0.833390587
52.433333	-12.94103508	8.188981551	-0.658749343	-0.828251366	-1.079674739
33.286667	9.088102003	9.874075947	0.022474625	-1.66792484	-3.277297975
66.36	0.876113999	-5.280769948	4.291339456	0.557334443	-3.596179215
16.253333	41.66942502	13.79991986	4.0537514	0.249132158	-1.207732623
57.386667	-8.354158048	-4.052493965	0.589604963	2.059227781	-1.972281937
58	-7.190680027	-1.947487761	0.542674567	0.697818881	-1.673239671
44.086667	27.14055466	-2.271429239	-2.301312554	-4.752369846	1.013298045
54.92	-15.7186224	4.015491092	-1.254787802	2.305589206	-0.663269915
49.966667	-1.305942597	4.485045416	-1.111294313	-2.097020213	-1.484062101
59.853333	20.53161394	-26.54392457	-4.702901733	3.148107345	0.849177721
60.673333	18.10127393	-23.26158604	-4.564712594	2.354071435	1.713105538
56.686667	-15.59543955	3.820275699	-0.993383355	0.661220937	-1.375082271
56.286667	-15.99869528	1.797981202	-1.847251503	1.050011581	-1.486071605
58.646667	16.05201389	-21.88925776	-2.205570244	2.725401624	0.75168601
36.553333	4.535671976	10.25909126	-2.814223286	-2.006758916	-0.492855483
51.986667	-4.974195175	0.7324147	-3.644976642	-1.287097707	-1.342082554
56.486667	-5.98081996	-0.776186352	-0.266304347	-0.348972295	-1.399714634
56.373333	1.014099559	-2.056490315	-0.922699222	-1.415123047	-2.677370306
53.526667	23.19409211	-25.49859116	-1.073341121	2.005918976	1.244645875
56.96	-6.286003925	-2.264543125	1.305490548	0.702604252	-1.84275212
59.566667	-9.848081393	-2.880862825	0.84243721	2.42201124	-0.368230811
52.4	-17.81571433	3.666112238	1.079261836	1.701091398	-1.41493088
55.246667	-17.82558489	3.555313355	2.796675431	2.005720216	-1.657143545
58.613333	-11.80494281	-1.93404296	-0.075432732	1.941019168	-1.052476045
54.453333	-20.76462757	4.486483408	0.003628251	1.738154119	0.112287598
36.24	35.87613285	22.23895243	1.318261546	10.03687169	-1.094249748
59.233333	-2.320600307	-6.642781206	0.06043921	1.904522109	-1.267786842
56.093333	-5.701572407	-4.231466931	0.028962914	1.905426436	0.001672712
47.02	-5.692111177	-4.704678936	-6.476317021	0.714243681	-1.042515415
55.26	5.232218147	-4.658325734	-5.283843101	-1.050873093	-4.256004264
54.726667	17.19754708	-25.47794214	-4.26131346	3.600671535	2.433582678
57.62	-4.589828818	-4.302044586	-1.166776353	1.656368022	-2.213884817
47.82	11.54155931	3.057703109	-4.125794991	-1.344770836	-2.517712834
59.166667	-6.561275783	-2.826308926	1.453125249	1.792817068	-2.233646835
58.853333	21.42578031	-13.25816968	-2.069020766	-0.37152275	1.844486465
56.08	10.34053279	-13.27946161	-3.658242799	0.86074064	0.11192477
47.88	-7.664463628	-2.541774674	-0.84872717	1.530496487	-1.779798372
57.813333	-13.06830493	-0.748441877	3.394041928	2.160001034	0.048086789
59.306667	-9.629506543	-5.140498501	-1.429830176	2.769783964	0.020777889
51.2	-2.93842853	-2.47150717	-1.129892642	0.940804997	-0.940581613
60.566667	-4.311981469	-2.351119541	1.505786759	0.278127549	-2.437435183
58.82	-3.186335381	-2.956160124	2.085468395	1.547842565	-1.715000154
59.726667	-6.905515826	-3.366730748	0.580834787	1.782657452	-1.177140214
55.92	-12.45887477	-0.810531741	0.465420735	1.690107252	0.09953255
53.52	-4.848414332	-0.652859043	-0.412134736	0.028519111	-1.095741217
48.126667	-16.50023234	2.662054491	1.84530864	1.998691195	-1.421042456
56.026667	4.554634398	-5.835526093	-3.006778107	-0.255436175	1.24042754
51.006667	-1.763564094	-0.823711718	0.687253659	-1.2561693	-1.175784744
54.046667	19.88241168	2.517392918	-2.811157076	-4.856061318	-2.842656762
57.96	22.05078033	-26.03939933	0.777362485	2.583860113	1.80146761
52.353333	-1.873960273	-3.708858956	1.757954088	0.11611051	-1.211070266
54.213333	1.698002361	-4.315552992	-5.582154462	-1.041684006	-1.027759994
59.36	-10.0419665	-4.420193403	-0.357724286	2.053233726	-0.524881898
53.373333	17.95542351	-21.5268288	-3.04877957	2.129307788	2.102304128
56.06	-9.968544493	-1.585241793	0.190189292	1.490550356	-0.590045053
52.586667	-22.50498901	7.273404673	-0.643324724	1.646431363	1.847044744
52.833333	7.718015587	-2.707541144	-4.217614497	-1.496621037	-1.856688717
54.68	-11.07434566	-1.373329719	-1.692139529	1.978058216	1.454344131
54.886667	-10.01837981	-5.136754708	-2.575354615	2.927722449	-0.85367138
62.766667	-13.60838144	-3.383998843	2.415704494	3.442935796	-1.11199383
54.72	-4.454728055	-3.5398417	-0.549607269	1.109700306	-0.902030169
57.913333	-11.30623364	3.765449067	2.183800107	0.809042819	0.404831331
51.946667	-2.580437054	-0.768280858	-0.184965626	-0.814163934	1.084776859
58.286667	0.538400682	-3.547502048	2.145319572	-0.224139416	-2.675321666
25.846667	71.20401915	33.82420221	9.107080393	12.26538727	-1.183394415
48.286667	-5.695976123	4.622156691	2.365787176	-1.176249817	-1.451146295
53.373333	1.683232104	-0.179892494	5.106521977	-0.894556492	-1.914951169
47.94	1.992265045	-2.896278748	-0.389365863	0.555020869	-0.430032979
39.793333	24.67552223	-7.530757903	-2.207288856	-4.9472775	1.868491594
37.506667	1.828230929	7.730995466	-0.367387002	-2.827182186	0.185462255
52.706667	-1.721653942	2.244228399	0.80103664	-2.119563211	-1.41328121
46.153333	13.33052528	7.701008366	-4.738463073	-5.478915112	-1.120538614
18.4	33.69423761	17.80721857	2.623758635	1.154410493	1.672215764
29.353333	18.68872252	-8.1610444	0.611616256	1.005550945	1.320569743
30.966667	12.94136407	8.412492162	-2.968304628	-6.616395211	3.069181039
39.84	-3.724810124	0.874935053	-2.16763294	-0.639387425	1.661105668
46.92	16.12199593	-7.717122538	2.988751035	-1.935344817	2.431458876
40.433333	38.29755733	11.67113652	1.357950829	-1.660303779	1.70863125
38.613333	13.29386925	11.38549098	0.223941907	1.875011989	1.806870275
53.306667	-10.28444495	-0.899874788	0.003537527	1.800499015	1.449861971
46.913333	-6.058066324	7.347210707	2.260904595	-1.463250716	0.764840347
35.46	17.91327998	12.05543314	2.111919207	-3.107705202	0.28826261
46.346667	3.017441054	1.581929661	3.902578631	-2.88919226	2.042755543
45.84	0.748447315	6.032272919	0.730406565	-0.943205717	-1.116768269
44.433333	-0.630700251	5.241772571	4.806887533	-2.483944056	-0.740974247
49.88	-9.903525681	2.696866182	1.639912679	0.223771579	1.859894147
44.433333	-0.964025166	8.429306486	-1.148635952	-2.337421542	0.03764431
50.273333	-4.379525594	-2.574653365	-0.428512374	0.861906137	0.21353441
51.966667	-10.61887859	2.294926586	1.347843109	0.232118377	0.156905958
59.96	3.382017437	-12.89883454	-2.324716883	2.177210709	0.019001284
53.973333	9.256919805	-11.95585752	5.30488523	1.331195323	1.760113162
54.36	-5.003335875	-2.385198208	0.992374813	2.410978611	0.897160306
64.006667	-12.81540726	1.433337718	1.233419751	2.225773265	0.788881175
53.953333	-10.4173145	-1.723473859	1.035251878	2.246104519	-0.64712005
43.26	-10.65639827	-3.551287842	0.112140438	1.986020137	-2.158254284
57.793333	-9.654583281	2.144893453	0.110279655	0.639772917	0.079111981
47.726667	12.82965509	-16.67211669	-0.146675159	1.460966627	0.209986218
60.673333	-13.578335	-0.84921752	0.560416241	1.798970948	-0.018843716
52.646667	0.54373513	-0.707331172	2.868819416	-1.154737134	-1.176730958
56.96	-5.946435968	-5.00676393	-2.24293854	1.957627333	-3.251284934
55.373333	-5.138829714	-4.001648606	-1.148577433	0.916927703	-1.964790762
51.173333	-6.650427176	-6.867532925	-3.411377101	2.418548201	2.064158497
52.533333	16.64091328	-17.72183508	-2.02410486	1.306354203	0.986317833
42.6	-5.141143186	0.961131128	-2.311236269	2.01822973	3.123935243
51.793333	-5.375647898	2.236565821	4.151906103	-0.559697809	-1.647381433
32.16	-9.040967428	2.16786834	-1.770537038	1.247978505	1.952982896
57.253333	-13.11055862	4.731799911	4.034879398	0.685682684	0.818346795
56.566667	-8.565760527	-4.628048786	0.819275786	2.964887909	-1.132336685
49.94	1.640318312	-2.127050636	2.646152919	0.075237113	1.216301276
52.073333	-8.703745766	-2.531123902	1.225306889	2.016796114	0.592200429
55.8	-8.125166575	-1.924293222	0.187581646	1.2540166	-1.082211853
58.76	0.600018864	-7.605302743	2.981372822	1.284613227	-1.333157024
49.88	-12.70233743	2.092015695	-0.819476306	0.771516632	0.414702863
40.16	-7.090565369	4.02508212	2.143018	0.834342521	-1.082220905
39.72	-2.474737387	0.083090353	-2.31771188	-1.073199472	2.539228527
49.7	-12.28639815	0.314255361	-2.234802582	1.593524376	-0.475220681
53.88	-5.946514043	-3.978880695	0.991814517	1.839601815	-2.794684275
58.026667	-1.447294972	-6.460586028	1.321801764	1.455509974	-1.867516032
44.2	4.640752165	16.73511543	0.599570334	0.641160106	0.109804618
41.153333	4.910715806	0.041674477	1.699142744	-2.372638041	-1.889036142
57.52	-4.267433933	-0.178018756	2.189841772	-0.218664183	-2.33444435
52.213333	-6.065097723	0.447507254	-2.335603353	0.031049047	-1.078444847
50.933333	29.85887114	9.952201824	-7.127088123	-1.917048194	1.566039334
51.626667	6.096539463	-2.152580828	-0.331369043	-1.305576806	0.517911078
59.326667	-0.548077304	3.088822412	-1.398709766	-1.396902589	-0.930271289
45.926667	-4.684202251	1.689080394	1.327615376	-0.436073204	3.855150137
51.433333	-7.707739269	1.784212722	3.61379523	0.089217985	-0.75240122
49.806667	-3.59238099	4.210129397	2.939003158	-1.933580415	-0.239845279
53.846667	-12.68704042	-2.494866967	0.854911757	2.390988839	-0.540757765
53.6	-14.62861575	1.414653281	0.661049277	1.854852581	0.416328553
48.433333	-5.430292175	-4.893536046	-2.231576247	1.308786562	1.360949259
55.366667	19.95404516	-18.388949	3.232632234	1.451621904	1.192293152
46.746667	-0.521635296	-1.115689459	1.641139558	-0.624633694	2.289860708
31.466667	-0.743950183	5.231015418	0.013786767	2.500968173	3.515847728
45.72	-1.283570372	-2.846567591	-0.662544074	-0.32229927	1.36103434
39.773333	1.395167935	8.72651087	3.168797856	-5.168173135	2.466581027
33.686667	-2.868231338	6.3494297	4.973278621	-2.856856227	-2.106799476
51.415152	-12.40263864	18.40378322	-1.492467871	1.252146741	3.381056018
41.32	-0.637352592	8.770942486	3.520314667	0.048910529	0.497455381
41.726667	-16.24857233	8.913404321	1.800176157	0.228233265	1.244442617
48.793333	13.03557841	-10.26921953	2.123049296	-1.381932216	1.562792782
41.86	6.631214776	1.956902946	-1.201328299	-2.538993372	2.285711105
51.42	-2.427704075	1.350008679	-0.973368184	-1.441666571	-1.031841836
46.12	3.526011087	0.609726933	3.029269624	-1.961088714	1.693015515
41.993333	10.56635231	-6.574591804	2.229645301	-1.268743277	-1.791813885
54.073333	-8.306775532	2.093860653	5.373965551	-0.068996816	1.663653197
52.013333	-0.866159725	0.521396702	2.826634509	-1.000902956	0.91223664
57.66	-5.949883757	-3.281327463	1.844674228	1.152250571	-2.18022431
51.753333	13.11045575	-12.46338564	4.548742466	-0.257589464	1.629663734
59.766667	-11.23007909	-1.902038617	2.694159853	2.587651365	-0.638400286
53.226667	-0.955479037	1.101430783	4.964486663	-1.575620156	1.433720763
54.853333	-6.1065761	-2.907731675	1.796182262	1.7683699	0.93247216
48.986667	5.860352384	-3.643124125	2.550401552	-1.17237668	0.040219766
49.34	-3.284902198	5.31843361	2.840479147	-1.768481485	1.590586833
52.96	-12.98928271	0.564296303	-0.815259851	1.673672796	2.01152298
53.866667	14.41200258	-15.11255961	-0.89252507	0.869739707	1.265383236
44.153333	-6.29167587	2.024850972	1.592270912	-0.998497896	-1.471070538
55.558667	22.54168509	-22.30956796	0.208272831	2.406095127	1.504528045
44.2	8.905650433	0.783662631	-3.353057875	-3.084066885	1.915986415
47.666667	-12.28983503	4.007778544	0.24035056	0.061692287	-0.870073055
47.46	-4.597638162	-4.325857709	-3.041372721	0.794268447	-1.069484932
46.28	21.58640723	-22.00619007	1.240372813	2.193441901	0.630724435
39.32	7.862345557	-1.869897978	-1.370916168	2.663699908	-1.556849442
51.82	-3.064128703	0.026780036	4.699591271	-0.148684272	-2.946649536
56.906667	0.455612525	-2.833573064	4.631769649	-0.45535031	-3.40986324
38.02	-7.711056975	4.526837545	3.485937523	-0.653911153	0.119803134
56.36	4.47382471	-8.585960902	1.958581117	0.177229197	-1.131177761
60.753333	-7.069172099	-1.927750386	3.865827843	1.679072899	-2.207186568
60.04	-9.537258566	-1.704976097	0.404287309	1.473530612	-2.203381633
51.513333	-5.639872157	0.500889999	1.74801822	0.017437093	-1.666189605
47.813333	-5.416870857	-1.22849817	3.425960166	0.041486682	-0.557182736
44.86	2.416353613	1.698770804	-1.230173774	-2.319888524	-1.870203827
55.373333	16.28985458	-12.63651045	2.641046738	0.356359381	0.631585868
48.006667	10.62631242	-2.447900073	1.726545164	-2.643566066	0.406554663
49.386667	30.9277078	-21.43657005	1.270337969	-0.485273306	0.684662481
48.566667	17.31007319	-13.49026664	2.322268045	0.277686689	0.822686156
55.68	-6.457027281	-0.603937448	2.254946471	1.172215712	-0.483376276
51.426667	-6.854582662	4.294032234	4.57208357	-1.029243383	1.645287867
55.76	-4.922254402	-6.275280349	0.084774368	2.630503842	0.958855237
42.14	-5.208736189	4.879353509	3.589548124	-0.004594897	1.110764286
49.366667	-4.827614061	7.555549832	-1.726146687	-3.144115028	0.359663911
55.52	-4.820041514	-4.753698776	1.896589999	0.90347427	-2.637579777
49.913333	-4.229279306	1.436656518	-1.890057156	-1.492430211	-0.190008119
47.446667	-6.075577083	-2.0543287	1.203232352	2.303330087	-0.287205053
41.72	3.128172139	3.182163317	3.593026763	-3.326464227	1.289056232
42.766667	-0.817184198	-1.018699723	-0.158598183	-0.961887469	2.419369052
52.253333	-6.650570307	-6.147952882	-2.792681443	1.855406145	-1.72280523
55.76	21.37716818	-24.21749272	-1.512480283	2.347604099	1.029031948
52.093333	-5.900146775	-6.636300144	-2.528911496	2.315762989	-1.628326573
47.36	-6.246410967	-3.296323452	-3.672529021	1.158684174	2.01315055
58.313333	-9.484529858	0.948771566	3.77250716	0.672832444	-1.089736633
55.026667	-11.40814049	-2.174332834	-0.592801107	1.981306352	-0.511784069
54.606667	-5.029298936	-1.157957303	1.018493806	0.147906232	-2.690479449
