# Supplementary material for: Rapid and Nondestructive Evaluation of Wheat Chlorophyll under Drought Stress Using Hyperspectral Imaging
Source: Int J Mol Sci. 2023 Mar 18;24(6):5825. doi: 10.3390/ijms24065825 (PMC10056805; doi:10.3390/ijms24065825)
Supplement: Supplementary file 1 [file ijms-24-05825-s001.zip › Supplementary Materials/Table1 models and data/SLR model/549nm.csv]

R	SPAD
0.109245	57.086667
0.119471	54.6604
0.114853	56.766667
0.200569	41.093333
0.150105	52.08
0.167986	47.16
0.208744	40.093333
0.162987	53.22
0.247977	38.326667
0.126864	51.313333
0.157916	54.14
0.188163	49.253333
0.127148	60.96
0.136416	60.313333
0.193493	57.3
0.224302	49.206667
0.1465	57.026667
0.219765	51.7
0.131591	50.94
0.123366	54.766667
0.113161	60.52
0.149611	55.84
0.140932	52.993333
0.17111	47.906667
0.129685	60.58
0.149004	56.12
0.118076	56.1
0.116629	67.58
0.136696	50.833333
0.146256	56.846667
0.165783	58.373333
0.148653	57.233333
0.13522	54.313333
0.1733	52.34
0.138983	51.386667
0.148498	52.726667
0.127272	36.58
0.126506	52.32
0.149633	51.06
0.167346	53.393333
0.174111	45.573333
0.178302	47.926667
0.134211	53.85
0.172478	55.658333
0.152118	52.94
0.118368	55.813333
0.137902	50.5
0.135479	55.133383
0.129733	46.526667
0.139619	52.706667
0.128907	55.411111
0.160305	55.272222
0.146774	46.986667
0.142591	53.106667
0.150908	49.546667
0.201009	52.233333
0.126818	44.253333
0.135339	47.413333
0.128445	53.866667
0.143106	52.108333
0.141136	51.453333
0.12953	51.86
0.137755	52.546667
0.155738	51.206667
0.136809	47.18
0.140088	48.866667
0.146691	52.8
0.141025	50.866667
0.134496	52.94
0.153879	44.366667
0.136178	49.5
0.140303	46.873333
0.148043	51.713333
0.123638	54.753333
0.139244	50.906667
0.14198	52.966667
0.138862	50.493333
0.127181	54.066667
0.146665	49.066667
0.128951	56.381667
0.131748	51.653333
0.135015	51.546667
0.150547	49.046667
0.140249	49.6
0.134775	53.146667
0.126078	51.72
0.154434	50
0.14495	49.886667
0.163101	43.286667
0.163815	46.946667
0.134356	47.54
0.137838	57.486667
0.137487	54.726667
0.130088	55.64
0.133654	54.233333
0.164636	49.011667
0.130589	52.846667
0.142893	53.22
0.135194	52.013333
0.144941	51.586667
0.195453	36.546667
0.181511	43.326667
0.168353	44.32
0.145877	51.433333
0.137427	53.813333
0.137693	51.92
0.136176	50.873333
0.161414	49.146667
0.170265	47.02
0.182874	49.003333
0.224176	39.655
0.1567	54.733333
0.220231	37.966667
0.135264	51.266667
0.149425	55.513333
0.195578	42.766667
0.201937	43.173333
0.196632	52.746667
0.175359	51.366667
0.156598	47.413333
0.144192	48.1
0.158062	49.253333
0.123137	53.12
0.12707	52.5
0.138453	48.793333
0.145554	48.446667
0.153028	56.68
0.132271	53.3
0.129659	55.8
0.151873	54.406667
0.119633	57.68
0.12999	53.653333
0.121539	51.906667
0.163318	51.6
0.134334	57.893333
0.159745	52.793333
0.14139	52.64
0.152308	44.48
0.149935	54.86
0.153881	46.74
0.188686	45.626667
0.175568	53.066667
0.160454	51.873333
0.235513	43.746667
0.173525	50.953333
0.141887	53.093333
0.124659	59.16
0.106814	63.286667
0.141848	56.953333
0.178829	49.926667
0.157815	51.813333
0.150295	44.326667
0.159887	48.553333
0.137945	52.62
0.185121	48.866667
0.143175	51.26
0.234641	39.566667
0.153009	48.566667
0.160983	50.866667
0.131961	53.1
0.132288	52.153333
0.126947	57.44
0.140843	55.086667
0.147426	51.77
0.119709	59.04
0.179888	48.24
0.158415	50.233333
0.180195	47.966667
0.120645	59.14
0.121415	61.586667
0.170283	43.553333
0.160258	51.373333
0.142062	53.84
0.158303	55.58
0.162859	58.92
0.128369	59.926667
0.185372	58.54
0.165029	57.473333
0.166375	54.626667
0.124191	60.773333
0.123687	56.046667
0.123405	55.68
0.141167	51.1
0.134671	48.553333
0.165193	52.013333
0.157639	51.533333
0.180227	45.493333
0.112234	58.313333
0.128775	50.313333
0.198313	43.76
0.166494	46.773333
0.167143	48.493333
0.141094	51.453333
0.140242	48.34
0.128887	50.046667
0.152665	51.813333
0.125368	54.113333
0.152469	54.673333
0.206997	41
0.165169	48.46
0.191488	40.786667
0.14454	53.793333
0.176234	42.9
0.212984	44.826667
0.165754	46.386667
0.173584	44.153333
0.174525	42.1
0.157088	48.16
0.198162	52.1
0.198327	27.146667
0.18807	41.126667
0.17891	41.726667
0.167767	50.753333
0.172661	46.906667
0.183226	44.273333
0.226179	43.316667
0.159992	50.113333
0.164463	48.26
0.1346	56.473333
0.182787	67.306667
0.21888	38.146667
0.164295	42.393333
0.174432	49.666667
0.139253	45.18
0.195238	40.006667
0.192801	40.24
0.186096	43.053333
0.157084	54.773333
0.151494	50.96
0.233764	35.3
0.141197	51.493333
0.128545	58.593333
0.154986	44.42
0.151286	43.82
0.135054	51.153333
0.137734	42.62
0.159261	52.666667
0.136207	46.933333
0.165057	45.98
0.178859	47.18
0.144467	56.8
0.165554	44.633333
0.157729	44.846667
0.149451	50.993333
0.14468	44.82
0.155176	46.8
0.16492	32.126667
0.154911	50.4
0.130034	47.713333
0.169665	41.9
0.12823	53.233333
0.165713	46.413333
0.127026	56.453333
0.147546	49.62
0.136727	44.031667
0.143005	45.32
0.141899	50.513333
0.133463	55.226667
0.144429	53.7
0.195083	40.98
0.200754	39.753333
0.21173	44.486667
0.141984	49.613333
0.167667	48.746667
0.148583	48.36
0.164614	44.186667
0.139487	49.173333
0.125393	55.013333
0.128812	50.706667
0.13574	52.353333
0.155764	54.08
0.143222	52.34
0.135734	46.566667
0.156705	39.546667
0.150633	51.886667
0.13811	51.613333
0.141491	53.54
0.179667	30.146667
0.141769	46.926667
0.181627	48.98
0.157294	36.226667
0.146271	43.93
0.165861	48.013333
0.192774	42.06
0.15062	48.393333
0.163579	45.446667
0.134261	53.586667
0.137027	50.253333
0.146734	50.686667
0.127175	56.946667
0.156148	46.48
0.12139	54.933333
0.135417	53.766667
0.126243	56.18
0.14901	54.28
0.162266	49.493333
0.159943	48.3
0.144099	48.72
0.140687	53.733333
0.14508	50.899037
0.148686	52.566667
0.148644	50.246667
0.129612	52.513333
0.133688	49.753333
0.137502	49.573333
0.139552	54.613333
0.12871	52.38
0.133492	53.126667
0.129884	55.446667
0.121403	56.54
0.14981	52.206667
0.167942	46.38
0.16239	47.713333
0.145315	49.96
0.159392	42.986667
0.178856	43.826667
0.159158	47.626667
0.149067	54.48
0.160006	46.886667
0.160241	46.293333
0.133416	52.766667
0.133757	53.135
0.145664	49.066667
0.140413	54.906667
0.115357	55.833333
0.138554	51.146667
0.124118	56.633333
0.152738	48.133333
0.17593	45.396667
0.143148	50.5
0.119815	61.34
0.127455	55.366667
0.146966	49.446667
0.107262	58.766667
0.112875	49.26
0.126283	58.473333
0.124738	55.4
0.143603	49.453333
0.15607	54.066667
0.323222	41.76
0.133289	49.54
0.162314	49.32
0.301547	27.626667
0.271158	10.306667
0.303156	26.14
0.145193	50.12
0.222098	40.146667
0.112898	60.353333
0.199049	45.44
0.200259	39.353333
0.169402	37.193333
0.226228	47.28
0.142703	63.4
0.17856	55.28
0.265712	38.613333
0.189238	47.866667
0.31907	13.326667
0.158289	41.086667
0.131002	53.98
0.12773	58.52
0.143234	42.893333
0.130692	51.973333
0.125096	55
0.191527	63.433333
0.226742	21.9
0.116518	57.94
0.132987	59.586667
0.157805	50.373333
0.167927	48.233333
0.169368	58.506667
0.1417	58.606667
0.13074	57.553333
0.150286	54.593333
0.273297	46.546667
0.21753	44.533333
0.240327	50.92
0.199849	55.5
0.174695	47.353333
0.154992	53.286667
0.14426	55.56
0.193852	47.86
0.228001	52.266667
0.148994	51.753333
0.24834	51.222222
0.176369	56.386667
0.136827	58.606667
0.140734	44.693333
0.174522	49.573333
0.12034	52.06
0.132661	52.24
0.11859	55.313333
0.16931	53.955556
0.150471	53.88
0.129805	51.213333
0.139858	48.793867
0.174313	53.2
0.137441	50.28
0.139769	49.513333
0.151348	55.073333
0.140741	49.493333
0.135871	55.406667
0.144011	58.673333
0.173959	52.68
0.160078	50.693333
0.147294	44.36
0.148916	46.1
0.15447	43.58
0.126978	51.953333
0.134615	55.04
0.181535	42.28
0.201567	34.28
0.252356	51.65
0.128982	30.093333
0.129176	45.898
0.120641	56.013333
0.137531	51.62
0.18726	48.54
0.157857	49.04
0.143113	52.813333
0.13756	51.273333
0.116218	56.353333
0.136339	47.826667
0.191166	34.606667
0.158491	52.706667
0.156536	46.693333
0.135264	54.906667
0.171087	51.553333
0.123378	57.546667
0.15169	50.706667
0.151143	53.886667
0.198064	42.2
0.138304	57.86
0.134071	50.853333
0.137283	54.126667
0.127601	54.966667
0.154048	37.893333
0.168758	43.593333
0.189072	45.473333
0.134193	55.053333
0.151352	52.786667
0.148015	53.706667
0.194701	35.733333
0.236796	32.753333
0.229868	34.68
0.134246	51.133333
0.128345	52.92
0.149458	55.166667
0.141738	49.366667
0.124097	54.986667
0.185905	46.16
0.224973	42.5
0.263883	38.346667
0.279156	36.146667
0.257346	48.373333
0.131539	57.393333
0.133916	57.48
0.260921	22.153333
0.171323	57.04
0.318566	44.933333
0.168035	51.066667
0.153452	53.72
0.139904	51.893333
0.174576	57.373333
0.139341	48.333333
0.113801	57.453333
0.20145	43.526667
0.130225	51.473333
0.151167	60.24
0.13372	51.433333
0.198162	56.48
0.147145	51.373333
0.160999	54.553333
0.140763	55.446667
0.141943	54.553333
0.127011	59.653333
0.137082	57.826667
0.134248	54.833333
0.150559	52.433333
0.194946	33.286667
0.13407	66.36
0.251712	16.253333
0.121213	57.386667
0.132226	58
0.224505	44.086667
0.128444	54.92
0.168753	49.966667
0.147696	59.853333
0.151997	60.673333
0.131539	56.686667
0.127389	56.286667
0.144768	58.646667
0.197079	36.553333
0.160156	51.986667
0.141907	56.486667
0.157368	56.373333
0.150787	53.526667
0.133946	56.96
0.120905	59.566667
0.11925	52.4
0.114477	55.246667
0.122958	58.613333
0.118473	54.453333
0.233673	36.24
0.131686	59.233333
0.131622	56.093333
0.145312	47.02
0.167181	55.26
0.143299	54.726667
0.133476	57.62
0.199423	47.82
0.128068	59.166667
0.176357	58.853333
0.15467	56.08
0.130992	47.88
0.114142	57.813333
0.122948	59.306667
0.145328	51.2
0.135955	60.566667
0.132855	58.82
0.126107	59.726667
0.122841	55.92
0.144265	53.52
0.117561	48.126667
0.160046	56.026667
0.15284	51.006667
0.216377	54.046667
0.142207	57.96
0.14001	52.353333
0.163838	54.213333
0.121908	59.36
0.152646	53.373333
0.12652	56.06
0.124762	52.586667
0.176788	52.833333
0.129875	54.68
0.119555	54.886667
0.106946	62.766667
0.135875	54.72
0.134293	57.913333
0.152922	51.946667
0.143925	58.286667
0.297288	25.846667
0.152047	48.286667
0.149024	53.373333
0.155198	47.94
0.21621	39.793333
0.18714	37.506667
0.160581	52.706667
0.230176	46.153333
0.250179	18.4
0.174053	29.353333
0.234887	30.966667
0.159303	39.84
0.175704	46.92
0.253519	40.433333
0.199298	38.613333
0.128452	53.306667
0.160144	46.913333
0.221493	35.46
0.166769	46.346667
0.171021	45.84
0.161138	44.433333
0.140087	49.88
0.183165	44.433333
0.140239	50.273333
0.134578	51.966667
0.133035	59.96
0.136021	53.973333
0.134059	54.36
0.125169	64.006667
0.121446	53.953333
0.118592	43.26
0.136391	57.793333
0.144466	47.726667
0.119737	60.673333
0.152034	52.646667
0.129889	56.96
0.134359	55.373333
0.12885	51.173333
0.156119	52.533333
0.147168	42.6
0.141041	51.793333
0.144228	32.16
0.130396	57.253333
0.118739	56.566667
0.149374	49.94
0.126475	52.073333
0.127645	55.8
0.127661	58.76
0.134996	49.88
0.142291	40.16
0.160517	39.72
0.132039	49.7
0.12532	53.88
0.13143	58.026667
0.194021	44.2
0.16273	41.153333
0.13875	57.52
0.14785	52.213333
0.261271	50.933333
0.166507	51.626667
0.16713	59.326667
0.152598	45.926667
0.132707	51.433333
0.156169	49.806667
0.1176	53.846667
0.124358	53.6
0.138211	48.433333
0.147905	55.366667
0.149565	46.746667
0.160711	31.466667
0.148497	45.72
0.190272	39.773333
0.156954	33.686667
0.168379	51.415152
0.165785	41.32
0.138746	41.726667
0.163135	48.793333
0.182965	41.86
0.158338	51.42
0.165583	46.12
0.159683	41.993333
0.133225	54.073333
0.151439	52.013333
0.126654	57.66
0.149259	51.753333
0.115024	59.766667
0.149913	53.226667
0.129022	54.853333
0.156973	48.986667
0.160432	49.34
0.12851	52.96
0.157566	53.866667
0.141944	44.153333
0.152235	55.558667
0.193088	44.2
0.137129	47.666667
0.138714	47.46
0.148352	46.28
0.159496	39.32
0.136566	51.82
0.13845	56.906667
0.140546	38.02
0.139264	56.36
0.122625	60.753333
0.125544	60.04
0.141993	51.513333
0.133723	47.813333
0.170706	44.86
0.158745	55.373333
0.173922	48.006667
0.175401	49.386667
0.160739	48.566667
0.134791	55.68
0.14478	51.426667
0.125684	55.76
0.150064	42.14
0.174447	49.366667
0.127813	55.52
0.157277	49.913333
0.130065	47.446667
0.172551	41.72
0.156973	42.766667
0.127639	52.253333
0.14617	55.76
0.126839	52.093333
0.142169	47.36
0.127936	58.313333
0.121444	55.026667
0.138385	54.606667
