# Supplementary material for: Rapid and Nondestructive Evaluation of Wheat Chlorophyll under Drought Stress Using Hyperspectral Imaging
Source: Int J Mol Sci. 2023 Mar 18;24(6):5825. doi: 10.3390/ijms24065825 (PMC10056805; doi:10.3390/ijms24065825)
Supplement: Supplementary file 1 [file ijms-24-05825-s001.zip › Supplementary Materials/Table1 models and data/SLR model/735nm.csv]

FD	SPAD
0.0161184	57.086667
0.0139636	54.6604
0.0143408	56.766667
0.00839927	41.093333
0.0128466	52.08
0.011906	47.16
0.0120707	40.093333
0.0130226	53.22
0.00636834	38.326667
0.0165777	51.313333
0.017429	54.14
0.0173757	49.253333
0.0163397	60.96
0.0160691	60.313333
0.010846	57.3
0.00936125	49.206667
0.0190932	57.026667
0.00931614	51.7
0.0133564	50.94
0.0141219	54.766667
0.0159689	60.52
0.0128586	55.84
0.0156226	52.993333
0.0122987	47.906667
0.0133981	60.58
0.0125936	56.12
0.0160825	56.1
0.0160825	67.58
0.0141953	50.833333
0.0169158	56.846667
0.0107014	58.373333
0.0145557	57.233333
0.0150644	54.313333
0.0116317	52.34
0.0137195	51.386667
0.0139256	52.726667
0.0136697	36.58
0.0135841	52.32
0.0148746	51.06
0.00898563	53.393333
0.0114164	45.573333
0.0129934	47.926667
0.0130602	53.85
0.0118859	55.658333
0.0142763	52.94
0.0152214	55.813333
0.0140656	50.5
0.0135705	55.133383
0.0111014	46.526667
0.0133861	52.706667
0.0150784	55.411111
0.0129854	55.272222
0.0125221	46.986667
0.0143993	53.106667
0.0137243	49.546667
0.0109017	52.233333
0.0141322	44.253333
0.0139042	47.413333
0.0161627	53.866667
0.0150003	52.108333
0.0154923	51.453333
0.015567	51.86
0.0147253	52.546667
0.0136457	51.206667
0.014212	47.18
0.0137513	48.866667
0.0147171	52.8
0.0144448	50.866667
0.0147704	52.94
0.0134347	44.366667
0.0143499	49.5
0.0144105	46.873333
0.0144241	51.713333
0.0155848	54.753333
0.0143532	50.906667
0.013918	52.966667
0.0136077	50.493333
0.0150126	54.066667
0.0144046	49.066667
0.015977	56.381667
0.0147289	51.653333
0.0136099	51.546667
0.0134604	49.046667
0.0144925	49.6
0.0152173	53.146667
0.0153234	51.72
0.0137457	50
0.013674	49.886667
0.0123571	43.286667
0.0128038	46.946667
0.0138667	47.54
0.0162878	57.486667
0.0151698	54.726667
0.0164955	55.64
0.0144546	54.233333
0.0141611	49.011667
0.0153402	52.846667
0.0161504	53.22
0.0154669	52.013333
0.0146106	51.586667
0.00913496	36.546667
0.0101456	43.326667
0.0125751	44.32
0.0131612	51.433333
0.0153598	53.813333
0.0147674	51.92
0.0147032	50.873333
0.0123762	49.146667
0.0125005	47.02
0.0108578	49.003333
0.00893651	39.655
0.0106742	54.733333
0.00901768	37.966667
0.0119027	51.266667
0.0142464	55.513333
0.010364	42.766667
0.010501	43.173333
0.0108317	52.746667
0.0157543	51.366667
0.0140181	47.413333
0.0137377	48.1
0.0143841	49.253333
0.0160251	53.12
0.0147805	52.5
0.0140358	48.793333
0.0130555	48.446667
0.0114628	56.68
0.0139459	53.3
0.0175803	55.8
0.0153371	54.406667
0.0170689	57.68
0.0148354	53.653333
0.014567	51.906667
0.0126642	51.6
0.0163152	57.893333
0.0127335	52.793333
0.0146069	52.64
0.0135074	44.48
0.0138337	54.86
0.0126712	46.74
0.0104909	45.626667
0.0096181	53.066667
0.0134883	51.873333
0.00833633	43.746667
0.012629	50.953333
0.0142325	53.093333
0.0168017	59.16
0.0162993	63.286667
0.0154268	56.953333
0.0114036	49.926667
0.013675	51.813333
0.0137141	44.326667
0.0104974	48.553333
0.0160771	52.62
0.0100127	48.866667
0.0151019	51.26
0.0103298	39.566667
0.0126338	48.566667
0.0133287	50.866667
0.0161656	53.1
0.0139088	52.153333
0.0149845	57.44
0.0167649	55.086667
0.0152612	51.77
0.0174993	59.04
0.0120848	48.24
0.0118139	50.233333
0.0124878	47.966667
0.0163137	59.14
0.0164613	61.586667
0.0116427	43.553333
0.0119553	51.373333
0.0148307	53.84
0.0146248	55.58
0.0116193	58.92
0.0181713	59.926667
0.0103128	58.54
0.0125251	57.473333
0.012918	54.626667
0.0165237	60.773333
0.0161123	56.046667
0.0146469	55.68
0.0138061	51.1
0.0140436	48.553333
0.0137511	52.013333
0.0111137	51.533333
0.0117438	45.493333
0.0179425	58.313333
0.0123854	50.313333
0.00973776	43.76
0.0112009	46.773333
0.0118834	48.493333
0.0140626	51.453333
0.0137317	48.34
0.0128226	50.046667
0.0151667	51.813333
0.0148	54.113333
0.0121997	54.673333
0.00977325	41
0.012218	48.46
0.0106355	40.786667
0.014043	53.793333
0.0105307	42.9
0.00731148	44.826667
0.0140475	46.386667
0.0113362	44.153333
0.0108888	42.1
0.0153668	48.16
0.0112831	52.1
0.00838733	27.146667
0.00991444	41.126667
0.0128868	41.726667
0.0110279	50.753333
0.0121808	46.906667
0.0141325	44.273333
0.00853147	43.316667
0.0111909	50.113333
0.0119362	48.26
0.0153827	56.473333
0.0116945	67.306667
0.00892303	38.146667
0.0122891	42.393333
0.0125018	49.666667
0.0132021	45.18
0.00993979	40.006667
0.00946606	40.24
0.0101608	43.053333
0.0133124	54.773333
0.012894	50.96
0.0103691	35.3
0.0138924	51.493333
0.0153316	58.593333
0.012716	44.42
0.0102298	43.82
0.0139172	51.153333
0.0110764	42.62
0.0155798	52.666667
0.0113899	46.933333
0.0118753	45.98
0.0109662	47.18
0.0134448	56.8
0.0129615	44.633333
0.0130544	44.846667
0.0135065	50.993333
0.0124982	44.82
0.0121723	46.8
0.0121616	32.126667
0.012821	50.4
0.0139342	47.713333
0.0104201	41.9
0.0157706	53.233333
0.0117461	46.413333
0.015477	56.453333
0.0121082	49.62
0.0137782	44.031667
0.0141365	45.32
0.0136681	50.513333
0.0138256	55.226667
0.0140888	53.7
0.00827587	40.98
0.00892476	39.753333
0.00820147	44.486667
0.0139667	49.613333
0.011832	48.746667
0.0143675	48.36
0.0111041	44.186667
0.0134483	49.173333
0.0166074	55.013333
0.0155809	50.706667
0.0144788	52.353333
0.0114107	54.08
0.0136859	52.34
0.0139424	46.566667
0.0130283	39.546667
0.0139265	51.886667
0.0146386	51.613333
0.0146367	53.54
0.0106594	30.146667
0.0132358	46.926667
0.00935252	48.98
0.0114019	36.226667
0.0130795	43.93
0.0145693	48.013333
0.0110354	42.06
0.0129508	48.393333
0.0119267	45.446667
0.0142776	53.586667
0.0135757	50.253333
0.0134031	50.686667
0.0155981	56.946667
0.0159496	46.48
0.0163996	54.933333
0.0179079	53.766667
0.0164888	56.18
0.0144419	54.28
0.0128748	49.493333
0.0129177	48.3
0.0148885	48.72
0.0141201	53.733333
0.0146162	50.899037
0.0134385	52.566667
0.0148762	50.246667
0.0142244	52.513333
0.0129241	49.753333
0.0144894	49.573333
0.0154593	54.613333
0.0152979	52.38
0.0141983	53.126667
0.0164684	55.446667
0.0152596	56.54
0.0125787	52.206667
0.0140139	46.38
0.0123708	47.713333
0.0146213	49.96
0.0139553	42.986667
0.012504	43.826667
0.0130087	47.626667
0.0156842	54.48
0.0140859	46.886667
0.0134931	46.293333
0.014746	52.766667
0.0148225	53.135
0.013868	49.066667
0.015876	54.906667
0.0164377	55.833333
0.015672	51.146667
0.0159401	56.633333
0.0138813	48.133333
0.0106849	45.396667
0.0132959	50.5
0.017805	61.34
0.0150766	55.366667
0.0122703	49.446667
0.0146354	58.766667
0.0140773	49.26
0.0159506	58.473333
0.0152868	55.4
0.012531	49.453333
0.0115721	54.066667
0.00304114	41.76
0.01355	49.54
0.0129309	49.32
0.00336514	27.626667
0.00602724	10.306667
0.00549199	26.14
0.0167987	50.12
0.00991199	40.146667
0.0190804	60.353333
0.012812	45.44
0.00961821	39.353333
0.0125342	37.193333
0.0113079	47.28
0.0171074	63.4
0.013541	55.28
0.00436691	38.613333
0.0135236	47.866667
0.00170542	13.326667
0.0125493	41.086667
0.0159883	53.98
0.0154051	58.52
0.012982	42.893333
0.0181066	51.973333
0.0143464	55
0.0126911	63.433333
0.00279507	21.9
0.017632	57.94
0.0209496	59.586667
0.0129976	50.373333
0.0173304	48.233333
0.0180548	58.506667
0.0152145	58.606667
0.0168578	57.553333
0.0146756	54.593333
0.00523855	46.546667
0.00353636	44.533333
0.00474724	50.92
0.0168325	55.5
0.011982	47.353333
0.0134496	53.286667
0.0178576	55.56
0.0146957	47.86
0.0144641	52.266667
0.0161984	51.753333
0.0042175	51.222222
0.0120483	56.386667
0.0153001	58.606667
0.014156	44.693333
0.0127067	49.573333
0.0159004	52.06
0.0144733	52.24
0.0155476	55.313333
0.0147935	53.955556
0.019401	53.88
0.01644	51.213333
0.0162687	48.793867
0.0131732	53.2
0.0165282	50.28
0.015559	49.513333
0.0136224	55.073333
0.01541	49.493333
0.016684	55.406667
0.0193996	58.673333
0.0106017	52.68
0.0121503	50.693333
0.0142289	44.36
0.014885	46.1
0.0138613	43.58
0.0154546	51.953333
0.0154543	55.04
0.0114401	42.28
0.0102687	34.28
0.00692614	51.65
0.0119939	30.093333
0.0160126	45.898
0.0179203	56.013333
0.0149224	51.62
0.0124249	48.54
0.0121097	49.04
0.0191507	52.813333
0.0142097	51.273333
0.0182907	56.353333
0.0152793	47.826667
0.0108263	34.606667
0.0134347	52.706667
0.0128329	46.693333
0.0195174	54.906667
0.0118323	51.553333
0.0174411	57.546667
0.0135666	50.706667
0.0150644	53.886667
0.0105097	42.2
0.0154643	57.86
0.0154413	50.853333
0.0152344	54.126667
0.0159689	54.966667
0.0148259	37.893333
0.0125266	43.593333
0.010805	45.473333
0.015927	55.053333
0.0143127	52.786667
0.014876	53.706667
0.010397	35.733333
0.00463529	32.753333
0.00749066	34.68
0.0146647	51.133333
0.0158357	52.92
0.015849	55.166667
0.0167015	49.366667
0.0176196	54.986667
0.00998302	46.16
0.00555504	42.5
0.00438827	38.346667
0.00353876	36.146667
0.00388066	48.373333
0.0175725	57.393333
0.0160229	57.48
0.00397918	22.153333
0.0129721	57.04
0.00161949	44.933333
0.014109	51.066667
0.0153639	53.72
0.0154308	51.893333
0.0128074	57.373333
0.0154385	48.333333
0.0186188	57.453333
0.0109915	43.526667
0.0165841	51.473333
0.0130726	60.24
0.0146422	51.433333
0.00943256	56.48
0.0158616	51.373333
0.0146347	54.553333
0.0151418	55.446667
0.0143267	54.553333
0.0168954	59.653333
0.0186354	57.826667
0.0172063	54.833333
0.0124725	52.433333
0.0102842	33.286667
0.0181121	66.36
0.00726614	16.253333
0.017578	57.386667
0.0158408	58
0.00973416	44.086667
0.0144713	54.92
0.0118385	49.966667
0.0193035	59.853333
0.0180105	60.673333
0.0144976	56.686667
0.0148349	56.286667
0.0192416	58.646667
0.00913064	36.553333
0.0130683	51.986667
0.0141905	56.486667
0.014401	56.373333
0.0191843	53.526667
0.016447	56.96
0.017039	59.566667
0.0155859	52.4
0.0164758	55.246667
0.0163777	58.613333
0.0151442	54.453333
0.00778141	36.24
0.0175934	59.233333
0.0176442	56.093333
0.0137004	47.02
0.0140866	55.26
0.0186427	54.726667
0.0163875	57.62
0.010572	47.82
0.0180394	59.166667
0.0136426	58.853333
0.0151739	56.08
0.0170147	47.88
0.0169302	57.813333
0.0178126	59.306667
0.0161112	51.2
0.0161448	60.566667
0.017816	58.82
0.0160637	59.726667
0.0159274	55.92
0.0143992	53.52
0.0161996	48.126667
0.0130706	56.026667
0.0140647	51.006667
0.00964711	54.046667
0.0195311	57.96
0.0160382	52.353333
0.0122732	54.213333
0.0170024	59.36
0.0174667	53.373333
0.0154476	56.06
0.0137785	52.586667
0.0124055	52.833333
0.0146527	54.68
0.0160805	54.886667
0.0188269	62.766667
0.0153905	54.72
0.0147769	57.913333
0.0130562	51.946667
0.0162052	58.286667
0.00309735	25.846667
0.0137291	48.286667
0.0161198	53.373333
0.0147985	47.94
0.0111806	39.793333
0.010744	37.506667
0.0128912	52.706667
0.00835101	46.153333
0.0064242	18.4
0.0143427	29.353333
0.00756973	30.966667
0.0123272	39.84
0.0136819	46.92
0.00623229	40.433333
0.00886179	38.613333
0.0150882	53.306667
0.0122745	46.913333
0.00938411	35.46
0.0122238	46.346667
0.0121469	45.84
0.0127207	44.433333
0.013932	49.88
0.0109166	44.433333
0.0150083	50.273333
0.0144382	51.966667
0.0165549	59.96
0.0175007	53.973333
0.0159151	54.36
0.0156	64.006667
0.0162778	53.953333
0.0168775	43.26
0.0137459	57.793333
0.017329	47.726667
0.0160886	60.673333
0.0141911	52.646667
0.0168226	56.96
0.0158267	55.373333
0.0149862	51.173333
0.016921	52.533333
0.0120642	42.6
0.0153758	51.793333
0.0131846	32.16
0.0153298	57.253333
0.017704	56.566667
0.0142503	49.94
0.0166868	52.073333
0.0153886	55.8
0.0174462	58.76
0.0142168	49.88
0.0146523	40.16
0.0116412	39.72
0.0149969	49.7
0.0168369	53.88
0.0181455	58.026667
0.00844101	44.2
0.0123898	41.153333
0.0153218	57.52
0.0136744	52.213333
0.00673171	50.933333
0.0124728	51.626667
0.0121639	59.326667
0.0128098	45.926667
0.0148423	51.433333
0.0131465	49.806667
0.0171393	53.846667
0.0166918	53.6
0.0146584	48.433333
0.0181677	55.366667
0.0130241	46.746667
0.0117509	31.466667
0.0134818	45.72
0.00995498	39.773333
0.0129772	33.686667
0.00797053	51.415152
0.0123214	41.32
0.0132654	41.726667
0.0149249	48.793333
0.0103794	41.86
0.0127193	51.42
0.0130665	46.12
0.0147521	41.993333
0.0149694	54.073333
0.013475	52.013333
0.0170095	57.66
0.0162213	51.753333
0.0175716	59.766667
0.0136402	53.226667
0.0162699	54.853333
0.0140776	48.986667
0.0119502	49.34
0.0140605	52.96
0.0164106	53.866667
0.0138846	44.153333
0.0185967	55.558667
0.0100295	44.2
0.0138945	47.666667
0.0142088	47.46
0.0195488	46.28
0.0149118	39.32
0.0165332	51.82
0.016329	56.906667
0.0130977	38.02
0.0164838	56.36
0.0175162	60.753333
0.0164799	60.04
0.0155432	51.513333
0.0161218	47.813333
0.0117234	44.86
0.0169655	55.373333
0.012337	48.006667
0.0167907	49.386667
0.0167912	48.566667
0.0161791	55.68
0.0130416	51.426667
0.0169087	55.76
0.0137425	42.14
0.0101102	49.366667
0.0168191	55.52
0.0121409	49.913333
0.016931	47.446667
0.0118892	41.72
0.0124731	42.766667
0.0160717	52.253333
0.0186832	55.76
0.0164866	52.093333
0.0135683	47.36
0.0161429	58.313333
0.0156683	55.026667
0.0156987	54.606667
