# Supplementary material for: Rapid and Nondestructive Evaluation of Wheat Chlorophyll under Drought Stress Using Hyperspectral Imaging
Source: Int J Mol Sci. 2023 Mar 18;24(6):5825. doi: 10.3390/ijms24065825 (PMC10056805; doi:10.3390/ijms24065825)
Supplement: Supplementary file 1 [file ijms-24-05825-s001.zip › Supplementary Materials/Table1 models and data/SPA model/spa-fd.csv]

SPAD	756.2	777.73	L	A	B
57.09	0.00314992	0.00062643	35.37229926	-3.740388747	6.561928014
54.66	0.00269966	0.000631622	38.8313048	-5.240018916	9.40198125
56.77	0.00304912	0.000773088	36.97822032	-4.868883738	9.623913215
41.09	0.00185049	0.000776656	40.39990928	-6.385078026	12.91213916
52.08	0.00231985	0.000568489	35.11328182	-4.404881302	7.785210478
47.16	0.00207663	0.000441467	40.95933229	-7.37047547	11.86859322
40.09	0.00197722	0.000533267	44.98070698	-6.326318326	18.59455545
53.22	0.00228757	0.000600288	59.33624564	3.570115414	31.17063686
38.33	0.00102937	0.00056879	40.4348904	-5.259780195	11.54930198
51.31	0.00326248	0.000715375	37.05939837	-5.526382015	9.929285108
54.14	0.00372188	0.000800703	42.82298211	-6.205708779	11.58023512
49.25	0.00282143	0.000279115	38.74293341	-6.407551852	11.36995984
60.96	0.00297795	0.000502073	46.86557636	-7.673266569	15.33372185
60.31	0.0030855	0.000497439	61.51255511	3.171477878	30.45538303
57.3	0.00184587	0.000476646	41.53637603	-7.165269752	13.52172147
49.21	0.00153262	0.000515036	54.46028307	-1.492890831	29.10941031
57.03	0.0038048	0.000448506	49.67460766	-5.945674608	23.53734201
51.7	0.00147077	0.000554879	40.66030701	-5.126149167	8.900581194
50.94	0.0025299	0.000612864	35.91119142	-6.253281022	8.981846993
54.77	0.00251347	0.000594299	47.72855639	-7.098222147	18.57241034
60.52	0.00308764	0.000614617	41.44580065	-4.845137386	7.239990578
55.84	0.00218856	0.000524199	35.68930443	-3.781581725	5.104630773
52.99	0.00314195	0.000705573	45.27183571	-5.805733673	10.9326397
47.91	0.00217715	0.000525723	44.93034614	-6.67609779	15.0665037
60.58	0.00246208	0.000630202	36.97350498	-4.668888978	7.897357308
56.12	0.00234267	0.000737174	42.04250863	-4.796453119	13.50868492
56.1	0.00311371	0.000646063	37.84318951	-4.800622102	8.582045544
67.58	0.00311371	0.000646063	48.76147235	-2.512721333	21.67707576
50.83	0.00269757	0.000502815	46.2521053	-6.697471613	17.17636063
56.85	0.00329508	0.000537791	44.89970699	-7.300819009	15.49111146
58.37	0.001999	0.000493681	49.02172904	-6.039715556	20.41831595
57.23	0.00289425	0.000575884	56.21168818	0.309022209	31.90171806
54.31	0.00294541	0.000582355	40.10914945	-4.662560865	6.904583325
52.34	0.00195927	0.000408074	45.18476613	-7.659186098	14.83295177
51.39	0.00278294	0.000646547	48.27954113	-6.521231174	15.97740671
52.73	0.00282459	0.000791489	62.55858565	5.731471538	31.46540513
36.58	0.00229149	0.000420947	39.37472582	-5.042467439	12.59646602
52.32	0.00227754	0.000421059	41.61688999	-6.568304335	14.49990393
51.06	0.00266167	0.000585895	36.87561233	-4.987497381	9.924206468
53.39	0.001734	0.000514614	37.06738058	-6.267401393	10.00758426
45.57	0.00192195	0.000557583	35.97429772	-4.185107797	7.837422008
47.93	0.00204385	0.000419845	37.36719123	-6.200080228	10.74818635
53.85	0.00229285	0.000448105	37.72083121	-6.141115674	11.35080468
55.66	0.002039	0.000476459	36.75993884	-5.940519692	9.878240584
52.94	0.00253125	0.000492916	39.83217533	-5.076459514	8.842305358
55.81	0.00290118	0.000609714	38.29604113	-5.455663093	9.752559786
50.5	0.00252153	0.000495996	43.43227282	-6.466092482	14.9593245
55.13	0.00267797	0.000621686	35.93534358	-6.007284382	10.84044221
46.53	0.00190686	0.00044139	38.08289447	-5.593526109	11.81946291
52.71	0.00250915	0.000545043	44.82321572	-6.522002175	17.80725854
55.41	0.00306082	0.000571324	42.33995273	-5.363525712	11.5826878
55.27	0.00226401	0.000507588	54.54827306	8.651886074	26.75107906
46.99	0.00221226	0.000612261	37.51825785	-4.148215295	6.974810266
53.11	0.00280221	0.00058215	36.66861429	-4.853148256	8.217179977
49.55	0.0024923	0.000491465	37.14611316	-4.306683256	7.374242397
52.23	0.00180683	0.000467664	39.24805511	-4.741371982	7.969753702
44.25	0.00268292	0.000513547	39.29659299	-4.982487575	10.02934066
47.41	0.00255535	0.000516129	41.51073699	-5.95815285	11.42798023
53.87	0.00298579	0.00043408	39.66337705	-5.383252622	8.387382055
52.11	0.00289767	0.000595343	41.62526813	-6.303448242	11.04392234
51.45	0.00283161	0.000452347	41.68149552	-6.364908465	15.85452746
51.86	0.00293139	0.000443157	42.77973053	-6.021591979	10.32887169
52.55	0.00277369	0.000566914	42.00615763	-5.128549523	10.55482611
51.21	0.00253887	0.000547243	38.9268666	-5.536417817	9.965463908
47.18	0.00283911	0.000650642	39.15680259	-5.064904921	8.662579766
48.87	0.00264167	0.00055365	37.33626826	-5.188590332	8.765436742
52.8	0.00269516	0.000572073	43.93408313	-5.331019088	13.32519734
50.87	0.0026363	0.000491541	52.34263351	3.474427666	27.21070151
52.94	0.002816	0.000532322	39.6577526	-5.382197281	9.885220856
44.37	0.00255166	0.000564042	53.96747455	1.98688058	27.88423016
49.5	0.00274264	0.000656369	39.79319738	-5.409197511	11.0512217
46.87	0.00277345	0.000602193	46.52902301	-6.805335661	13.47741025
51.71	0.00246373	0.000413105	38.20038562	-5.448713477	10.02983823
54.75	0.0028621	0.000551964	44.60580955	-7.00571866	16.09572295
50.91	0.00290211	0.000599415	37.56745776	-5.531660907	10.18280174
52.97	0.00267832	0.000605931	43.3075387	-6.972276789	14.93661976
50.49	0.00258953	0.000609752	43.88462087	-5.120405906	11.02128911
54.07	0.00288135	0.000571783	39.65670117	-5.101548822	9.447524191
49.07	0.00297775	0.000730237	45.28121117	-3.84399439	18.97979167
56.38	0.00327686	0.000641397	45.87073041	-6.598420634	12.97401791
51.65	0.00264876	0.000530383	44.27488714	-6.096072439	14.30428761
51.55	0.00263308	0.000622273	53.64938596	-5.801817158	20.69926072
49.05	0.00231547	0.000502529	42.81559297	-5.796265872	10.65071971
49.6	0.0027554	0.00056522	40.34873738	-5.557836302	11.42670749
53.15	0.0028677	0.000550051	39.20038112	-5.195169843	9.752728154
51.72	0.00292135	0.000549582	40.71432739	-5.318775765	10.58269983
50	0.00249515	0.000524882	44.58531599	-5.667662324	12.84473711
49.89	0.00241301	0.000470984	50.30084157	-1.053678178	21.42009689
43.29	0.00209267	0.000461073	40.05397446	-5.376711893	8.79810854
46.95	0.00218294	0.000395066	44.31070347	-6.24588355	14.21882553
47.54	0.00259438	0.000574722	37.05977296	-4.729758318	7.804051814
57.49	0.00300778	0.00049146	39.24958746	-4.800938604	9.446443932
54.73	0.00302048	0.000577556	40.16763478	-5.072145049	10.67494969
55.64	0.00316389	0.000519085	38.87548736	-4.711219102	8.818216305
54.23	0.00271561	0.000559325	39.06497287	-5.413536407	9.24047918
49.01	0.00248964	0.000478884	41.88984635	-6.080190351	13.33630764
52.85	0.00301511	0.000601069	37.53202773	-5.666914774	12.066527
53.22	0.00291989	0.00044235	36.77885201	-5.617898956	9.432306434
52.01	0.00280219	0.000450252	38.99191507	-5.588526034	10.66237038
51.59	0.00258583	0.000508268	38.08723421	-5.553383494	9.760812107
36.55	0.00144455	0.000464636	37.90634686	-4.086488843	7.830621792
43.33	0.00162451	0.000437344	36.94587522	-4.358930751	6.899822843
44.32	0.00199019	0.000372835	42.17672855	-6.514246722	11.9827559
51.43	0.00241373	0.000622463	41.0117279	-5.189636726	9.976769241
53.81	0.00293191	0.000577627	40.07618512	-5.875748689	11.20854925
51.92	0.00280855	0.000583243	40.8534509	-5.018631563	8.059213393
50.87	0.00278684	0.000559375	40.5259594	-5.345160987	9.561434625
49.15	0.00217762	0.000507505	38.79759425	-4.386276996	7.543746796
47.02	0.00216066	0.000483074	40.30577029	-5.797945105	10.55824685
49	0.00187443	0.000554832	39.17692387	-5.281659632	9.773702317
39.66	0.00135085	0.00039949	48.02501128	-6.333915836	16.65127023
54.73	0.00201837	0.000555967	42.04823828	-5.701656278	12.03465327
37.97	0.00134381	0.000461625	37.42998488	-4.963101056	9.821254489
51.27	0.00225561	0.000480176	39.31726523	-5.036852192	10.48056866
55.51	0.0023714	0.000452784	38.47996643	-4.927191231	8.713307857
42.77	0.0021296	0.00072217	39.60174163	-4.650199859	8.595473249
43.17	0.00187731	0.000581851	38.60250827	-4.481712618	8.359118818
52.75	0.00213608	0.000684071	39.62829811	-5.313199256	10.79862364
51.37	0.00316105	0.00072412	40.84845766	-5.335714324	9.504005419
47.41	0.00262433	0.000658813	39.41418362	-4.71612852	9.100573264
48.1	0.00268777	0.000601212	39.88599057	-5.435829023	9.643839708
49.25	0.00256128	0.000632458	38.25865115	-4.612481951	7.862233999
53.12	0.00326531	0.000684882	36.77298747	-5.220941693	8.926397937
52.5	0.00259498	0.000499693	41.00391005	-4.751232511	7.376477167
48.79	0.00267554	0.000548465	40.13535208	-5.319990098	8.71573258
48.45	0.00235248	0.000547026	41.44506595	-5.893243875	13.3024496
56.68	0.00212653	0.000534339	41.93432829	-5.720624289	11.39026269
53.3	0.00274611	0.000666113	41.07342083	-5.859084278	12.50354237
55.8	0.00351391	0.000688504	38.68017666	-5.112201147	8.687690326
54.41	0.00284062	0.000502808	39.82761548	-5.323803614	10.4216223
57.68	0.00339291	0.000554851	39.98717258	-5.066713067	10.36978454
53.65	0.00266165	0.000534187	39.54114383	-4.734560623	8.365618773
51.91	0.0026405	0.000612649	39.1178308	-4.989716163	8.99354098
51.6	0.00220032	0.000496789	47.82083927	-1.878331301	20.69658191
57.89	0.00308093	0.000559735	40.44993757	-5.826620687	10.27114696
52.79	0.00220812	0.00047985	37.86149631	-5.386840158	8.893472431
52.64	0.00261733	0.000514302	39.02762362	-5.275678038	10.07353053
44.48	0.00253338	0.00055652	38.40232751	-5.436097257	9.578235441
54.86	0.00241618	0.000489399	41.43686365	-6.096888002	11.81473686
46.74	0.00245335	0.000651738	43.27140637	-5.074035129	11.02271706
45.63	0.00164003	0.000459281	39.00136434	-5.167834063	8.521315887
53.07	0.00180364	0.000502772	58.06796651	1.733290373	23.86417536
51.87	0.00231107	0.000423787	39.18159007	-5.20256667	9.155402706
43.75	0.0012898	0.000380282	43.25029015	-6.291921541	14.57981426
50.95	0.00206266	0.000349112	41.78372146	-5.224998227	10.64173217
53.09	0.00233593	0.00040297	37.12465634	-4.84876211	8.767655161
59.16	0.00346471	0.00061336	36.55183758	-4.752385044	7.459576047
63.29	0.00305491	0.000590579	37.27712065	-4.384775352	7.741844661
56.95	0.00297326	0.000553462	40.06827097	-5.005458827	9.749118565
49.93	0.00188614	0.000460372	38.8925685	-5.332165901	9.713526705
51.81	0.00227527	0.00045248	39.84271081	-5.571351262	10.77516967
44.33	0.00220265	0.000442674	45.75919635	-5.91601142	13.10186274
48.55	0.00181347	0.000441865	39.502182	-5.64209689	9.990283492
52.62	0.00313229	0.00053238	41.57031213	-6.326849399	12.5393521
48.87	0.00180555	0.000486206	37.22384879	-5.477035484	9.135548254
51.26	0.0028824	0.000471292	40.0007801	-5.121263375	7.748012441
39.57	0.00181398	0.000531194	41.18437191	-5.519230587	11.68145866
48.57	0.00202044	0.000458392	40.94959783	-5.975607796	12.32226481
50.87	0.0022524	0.000454515	37.52677235	-4.890131525	8.710195671
53.1	0.00289294	0.000403447	36.78972005	-4.520315367	8.152967873
52.15	0.00262601	0.000510903	38.31890608	-4.912532964	9.135661312
57.44	0.00279656	0.000565475	38.14848742	-5.454115912	9.864531574
55.09	0.0032708	0.000499939	38.62345695	-4.742409439	8.842097514
51.77	0.00275677	0.000487524	58.83716194	-2.300053285	25.62766508
59.04	0.00329796	0.000556433	40.21805345	-5.49727077	10.15663017
48.24	0.00199229	0.000469054	44.3968817	-5.040610716	17.9958604
50.23	0.00215509	0.000547991	39.5350079	-5.693243164	9.905805051
47.97	0.00227853	0.00053448	42.24442844	-5.83875721	15.65830433
59.14	0.00290269	0.000503613	37.67329883	-4.820887265	7.721149792
61.59	0.00319578	0.000593644	40.65355975	-6.029998307	13.56490781
43.55	0.00194392	0.000432673	37.25310016	-5.283042184	9.359694176
51.37	0.00183176	0.000330786	39.56672148	-5.143056248	8.383168389
53.84	0.00262203	0.000519789	40.93158818	-5.499797169	11.15236814
55.58	0.00267759	0.000537288	40.71427379	-5.908418071	11.79222359
58.92	0.00186186	0.000385828	39.38087379	-6.111078965	10.74570518
59.93	0.00298948	0.000361042	36.53350358	-4.903100084	8.760775223
58.54	0.0016092	0.000414666	41.29489142	-6.433386917	11.73413502
57.47	0.00207146	0.000403864	40.78857775	-5.501035064	11.15428609
54.63	0.00218148	0.000360484	42.55743313	-6.241844257	12.69474117
60.77	0.00341346	0.000632416	38.68579784	-5.016292197	9.058126272
56.05	0.00338624	0.000681438	38.27875158	-5.066615883	8.583167481
55.68	0.002653	0.000505573	45.49700389	-6.30144902	18.6317187
51.1	0.00257574	0.000650958	39.6178891	-5.353091095	8.610758734
48.55	0.00230673	0.000427068	39.45628307	-4.935645486	8.985445303
52.01	0.00275372	0.00077529	39.02464286	-4.51990629	7.471588115
51.53	0.00183936	0.000437786	38.03792472	-4.562351436	7.402131895
45.49	0.00189324	0.000460718	38.46673419	-5.027981057	9.434452501
58.31	0.00346964	0.000559286	39.09375977	-5.016591584	9.898771428
50.31	0.00232045	0.000529614	39.58043895	-5.703857334	9.212698072
43.76	0.00155459	0.000401964	38.44470519	-5.607771497	9.357844627
46.77	0.00200713	0.000504708	41.7208578	-6.06845475	11.60919448
48.49	0.001795	0.000340175	43.61197061	-4.456947915	16.14527169
51.45	0.00249944	0.000484993	39.84020622	-5.673077243	9.319864684
48.34	0.00266008	0.000599053	45.91584634	-5.250473836	19.19882477
50.05	0.00231694	0.000510553	39.65603734	-4.984719913	8.265976922
51.81	0.00258472	0.000422373	38.98110598	-5.368511122	9.253380068
54.11	0.00289998	0.000622891	38.57563924	-5.557524118	9.373161853
54.67	0.00182734	0.000346491	40.06073711	-5.86855006	10.47457612
41	0.00148246	0.000413027	40.01981694	-5.707424138	10.20178566
48.46	0.0019123	0.000452102	40.02584522	-5.907557858	10.88179532
40.79	0.00169055	0.000433052	45.63632616	-7.979242279	18.83293369
53.79	0.002491	0.000535176	44.14897597	-6.750658067	15.37236156
42.9	0.00193168	0.000603668	43.14153505	-7.212260271	14.65218699
44.83	0.00103988	0.000381721	53.58879629	-1.013020739	30.88779115
46.39	0.00253423	0.000628168	41.8315913	-6.956269739	12.0388707
44.15	0.0015738	0.00024299	55.56363039	1.067809597	28.16409553
42.1	0.00176035	0.000461867	40.29976794	-6.013089575	10.97218069
48.16	0.00314286	0.000719998	38.93433744	-5.326261575	10.56145847
52.1	0.00188684	0.000441309	39.07075288	-5.211030346	8.498531308
27.15	0.00129154	0.00041542	37.62797966	-4.977893916	6.757088837
41.13	0.00144771	0.000331931	39.79306716	-5.803135077	10.31548311
41.73	0.00248124	0.000695909	40.36186805	-5.284859198	8.610397957
50.75	0.00209411	0.000603232	38.95643959	-5.694286633	9.734116822
46.91	0.00212132	0.000556682	40.06621972	-5.420060156	10.61820699
44.27	0.00278383	0.000726803	41.81923436	-6.042192315	12.05915509
43.32	0.00146415	0.000488313	38.21696851	-4.46518106	8.177530558
50.11	0.00217065	0.000620531	42.67142994	-6.567221433	13.65888777
48.26	0.00218438	0.000639544	46.26368724	-3.185403832	18.37820483
56.47	0.00307633	0.000586433	43.62044309	-5.808106017	14.51466273
67.31	0.0021371	0.000539217	52.41633829	-0.470502552	29.38155999
38.15	0.00154391	0.000530242	50.232703	-4.552828197	20.68136422
42.39	0.00224422	0.000519527	56.08261118	0.266793111	30.29639186
49.67	0.00202228	0.000316589	40.50314413	-6.434313377	14.94816724
45.18	0.00254002	0.000524515	56.91116496	4.237559298	31.93729644
40.01	0.00170594	0.000610687	48.02394102	-7.921112787	21.78563893
40.24	0.00174248	0.000531247	57.57518597	5.610910654	35.45615396
43.05	0.00161343	0.000452975	37.96654315	-6.331580208	13.36563852
54.77	0.00228358	0.000483188	38.36508396	-5.34444572	10.20394608
50.96	0.00232649	0.000503499	41.17430169	-5.95086163	12.06596323
35.3	0.00167049	0.000564267	39.13345121	-5.119151352	10.20559999
51.49	0.0024447	0.000488998	45.47948075	-6.422068388	15.05532368
58.59	0.00280142	0.000433564	55.29190228	2.831518152	25.72151331
44.42	0.00215713	0.000509376	45.88760972	-7.656841257	17.2853258
43.82	0.00174979	0.000504365	42.92954888	-6.129849529	14.6376859
51.15	0.00231056	0.000391737	46.35787189	-5.491010256	13.75268838
42.62	0.00187091	0.000468635	62.13930205	9.743326415	33.69749694
52.67	0.00317084	0.000806811	43.78383423	-5.336549368	9.400877291
46.93	0.00203484	0.000500011	42.41078241	-5.419302256	10.39347553
45.98	0.00197061	0.000474326	41.98587498	-5.667463546	11.43589921
47.18	0.00157892	0.000368564	39.9614301	-5.574420433	10.69919994
56.8	0.00243471	0.000527944	38.99107071	-6.163661786	10.82583115
44.63	0.00230968	0.000559293	38.76267319	-5.514660463	10.85971591
44.85	0.00229973	0.0005887	40.9505848	-5.45881432	9.939082326
50.99	0.00227532	0.000409707	41.66621366	-6.603388183	13.62973495
44.82	0.00196352	0.000427435	36.82351977	-4.647760702	8.343913457
46.8	0.00199429	0.000380756	39.6843998	-4.710690513	9.914081012
32.13	0.00216245	0.000526896	37.29044704	-5.47064896	9.637051582
50.4	0.00226959	0.00054806	35.67868585	-3.95175182	7.31609907
47.71	0.00259198	0.000672503	39.27498313	-5.333686983	10.04498889
41.9	0.00175215	0.000503906	48.8064002	-5.215200056	20.39761911
53.23	0.00260987	0.000349719	40.10090485	-6.067991604	11.04948746
46.41	0.0021248	0.000502074	37.59826834	-4.901843379	10.15598965
56.45	0.00262331	0.000405004	40.32135886	-5.5629528	12.96639523
49.62	0.00238388	0.000630888	41.74749154	-6.539433129	13.34935239
44.03	0.00266434	0.000581401	37.62694086	-5.510798245	11.04074016
45.32	0.00259497	0.000566449	37.1838666	-5.786466594	10.63874397
50.51	0.00209803	0.000354509	39.65182366	-4.307243479	7.104886418
55.23	0.00258007	0.000549691	45.14473151	-6.414924466	18.95438179
53.7	0.00250729	0.00047843	41.47256241	-5.593207401	9.610372652
40.98	0.00134316	0.000408655	38.3597502	-4.675553346	8.722024126
39.75	0.00126901	0.000461861	36.79816095	-4.600115895	7.071384622
44.49	0.00148174	0.000604966	42.05441256	-5.68509356	9.985528593
49.61	0.00279136	0.000644538	38.41875125	-5.152009725	9.089821769
48.75	0.00200576	0.000444817	39.95508929	-5.563496313	10.64378021
48.36	0.00242367	0.00045429	37.2857586	-5.337973524	9.288527726
44.19	0.00211586	0.000610386	41.25440109	-6.310130897	14.02312501
49.17	0.00234146	0.00056925	42.1662006	-6.645535408	12.2471967
55.01	0.00340661	0.00064837	38.58262101	-4.80484995	8.103234155
50.71	0.00302817	0.000580248	38.49548305	-5.235653769	9.533052775
52.35	0.0025637	0.000525025	38.44671538	-5.192155441	9.590065113
54.08	0.00210735	0.000543711	40.83246298	-6.532981424	12.92401702
52.34	0.00258612	0.000525072	39.22262894	-5.742295495	10.42779737
46.57	0.00249649	0.000530784	39.52989363	-5.876035684	10.80397233
39.55	0.00214383	0.000435073	38.75425814	-5.60068578	10.76728984
51.89	0.0019886	0.000290928	40.60527783	-5.785228415	10.34111354
51.61	0.002415	0.000372919	45.98812597	-6.750266576	19.29805388
53.54	0.00276245	0.00057747	41.22605436	-6.104263698	11.57114319
30.15	0.00223114	0.000784333	39.20790612	-4.614504024	7.659091054
46.93	0.00226983	0.000488599	40.98310938	-5.745911465	10.91689517
48.98	0.00151001	0.000431805	55.86722995	0.657879259	26.19564257
36.23	0.0019619	0.000611412	44.23614417	-7.824416551	17.15551735
43.93	0.00233585	0.000545137	37.97681484	-4.850270708	8.857863038
48.01	0.00268839	0.000642604	41.94789854	-6.032789292	13.82139053
42.06	0.00216007	0.000624483	37.98980426	-5.013579937	8.688591958
48.39	0.00215869	0.000365076	40.88962001	-5.946094578	11.48164994
45.45	0.00204352	0.000499196	49.40657129	-6.24723372	20.57818696
53.59	0.00239427	0.000472357	49.31701043	-8.128853831	20.45287046
50.25	0.00234452	0.000509488	60.76188657	4.709740139	21.10559853
50.69	0.00238586	0.000496671	42.15662257	-6.587939394	12.35318399
56.95	0.0028602	0.000593506	37.8641384	-5.094089986	10.69649569
46.48	0.0031545	0.000733729	39.20104127	-5.417244469	9.19349445
54.93	0.00329891	0.000637198	42.39953372	-6.22745601	14.58422454
53.77	0.00358826	0.000719729	36.55699582	-4.524387703	8.059342392
56.18	0.00302816	0.000516677	40.43927357	-5.488752092	9.030741258
54.28	0.00232638	0.000412981	34.51330601	-4.53305932	7.649836595
49.49	0.00238523	0.000621403	41.81454448	-5.98714649	10.3374316
48.3	0.00240744	0.000630985	39.30147356	-5.703549159	10.6190837
48.72	0.00264113	0.00052989	37.07093729	-5.078932283	9.803171771
53.73	0.0025795	0.000478557	43.50773626	-7.458415799	15.18573883
50.9	0.00254057	0.000487988	37.05365649	-5.481163991	10.25401921
52.57	0.00266641	0.00056704	40.91029355	-6.03978293	11.21299039
50.25	0.00265872	0.000502369	39.28401329	-5.398811256	8.591303217
52.51	0.00266702	0.000552583	40.30872594	-5.363667297	10.17080814
49.75	0.0022474	0.000406739	47.6044687	-4.758426144	21.52042787
49.57	0.00249803	0.000378323	40.56662458	-6.645168837	16.15577939
54.61	0.00254114	0.000483011	41.73332758	-7.374812804	16.09207914
52.38	0.00286948	0.000519118	39.50540509	-5.161775407	9.443471177
53.13	0.00265353	0.000648065	39.53191562	-5.934333723	10.58568536
55.45	0.00316193	0.000569653	45.62328175	-6.435707347	18.37865481
56.54	0.00281716	0.000498591	43.40566932	-6.498640522	14.17181254
52.21	0.00231095	0.000539384	39.11431132	-4.650807919	7.299639849
46.38	0.00265505	0.000555551	40.95574765	-5.36336441	8.911643372
47.71	0.00233148	0.000630151	48.98024104	-7.113071624	20.47872726
49.96	0.00266235	0.000558112	47.69876777	-5.869328915	13.36416303
42.99	0.0025786	0.00054404	39.97888194	-6.916881748	12.57183471
43.83	0.00200079	0.000473492	38.45725609	-5.569735182	9.537522016
47.63	0.00212228	0.000404456	41.00496229	-6.012062791	11.25403459
54.48	0.0028028	0.000417877	36.02663163	-4.406978204	6.94408487
46.89	0.00274725	0.000700973	37.64433168	-4.580079264	7.493927324
46.29	0.00262086	0.000630144	36.53772866	-4.232865604	7.603528482
52.77	0.00246229	0.00045949	38.06278928	-5.304666399	10.80505741
53.14	0.00261474	0.000512435	36.25230663	-3.5695336	6.597697696
49.07	0.00225759	0.000475956	37.85164155	-5.166007632	9.838541986
54.91	0.00299258	0.000566703	36.53665557	-4.975422967	8.629907758
55.83	0.00306509	0.00061202	39.42631225	-4.735498786	7.011492253
51.15	0.00294516	0.000426728	36.6893957	-4.982017642	8.994746436
56.63	0.00320491	0.000574293	39.77490655	-5.190484777	8.931525693
48.13	0.00270666	0.000556066	47.84481915	-4.052003535	20.90151969
45.4	0.00166665	0.000400672	36.6789115	-4.840262077	8.269378449
50.5	0.00203237	0.000355454	38.72696204	-5.029643617	8.234589544
61.34	0.00383058	0.000633377	44.68581789	-6.542206496	15.32430277
55.37	0.00281518	0.000515763	38.16833475	-4.810343494	9.079966318
49.45	0.00221485	0.000566348	40.51139976	-6.716123987	13.95891746
58.77	0.00294738	0.000594113	39.28226652	-6.658698324	13.20268481
49.26	0.00269815	0.000577603	43.38024886	-6.28933048	13.79727545
58.47	0.00303965	0.000577256	41.43194738	-6.195316807	13.2674989
55.4	0.00275794	0.000622895	36.34856627	-4.860958631	8.981322311
49.45	0.00205488	0.000544064	39.90780068	-6.226725638	10.39398043
54.07	0.00189763	0.000478748	37.18883944	-4.520378253	8.655724339
41.76	0.00108518	0.00102627	38.64164408	-4.91932078	9.459695561
49.54	0.00247044	0.000671639	42.99660696	-7.070086401	15.6886779
49.32	0.00219336	0.000778348	46.89535463	-5.183413875	19.34389858
27.63	0.001131	0.00108464	41.46025679	-6.667875288	14.39571154
10.31	0.00174255	0.000625256	38.03897468	-4.70718429	9.423096128
26.14	0.00125051	0.000982811	39.68653073	-5.682872685	10.51373595
50.12	0.00322315	0.000547104	45.70043583	-6.036830885	14.16016247
40.15	0.00193838	0.000666293	41.70943734	-6.302559669	11.32927407
60.4	0.00397095	0.000928218	41.90489358	-6.482226022	12.92673731
45.44	0.00226542	0.000492186	41.92602224	-7.015059236	15.0131943
39.35	0.00156094	0.000394621	38.5099186	-5.203828266	9.818518201
37.2	0.00255787	0.000862841	37.55667374	-4.805472886	7.867777157
47.28	0.00231404	0.000766549	36.12045625	-3.7028737	4.895056809
63.4	0.0033262	0.000511388	43.56495812	-6.981668755	17.49273423
55.28	0.00222601	0.000537748	37.32135006	-5.163320716	8.85612207
38.61	0.00106893	0.000848537	42.51605811	-6.233342734	13.38051346
47.87	0.00215388	0.000367379	38.27730122	-4.451836475	7.588639162
13.33	0.00138351	0.000914705	42.50655491	-6.343698818	12.95889057
41.09	0.00234858	0.000660849	37.6841862	-4.904211477	8.450352327
53.98	0.00296877	0.00064346	36.57699432	-4.017531581	7.530066162
58.52	0.00273302	0.000576891	38.90431545	-4.240356754	7.697527058
42.89	0.00235077	0.000676954	37.31212551	-4.193349927	7.694305187
51.97	0.00333833	0.000652245	38.61133364	-4.824111446	9.015862343
55	0.00275887	0.000806358	37.68356094	-5.288599847	9.9862504
63.4	0.00261804	0.000815315	36.22763519	-5.021895628	8.206076419
21.9	0.00211291	0.00157525	39.62386927	-5.690284771	9.753673202
57.94	0.00289901	0.000436975	40.66324243	-5.556526577	11.02041767
59.59	0.00388381	0.000491811	37.86025695	-6.057183815	9.860627652
50.37	0.00240929	0.000644765	36.13307938	-3.723634077	6.920342767
48.23	0.00293604	0.000437785	43.51635857	-5.919297091	10.51107869
58.51	0.00300316	0.000355516	42.48298578	-6.640744469	13.97432299
58.61	0.00299917	0.000800567	40.63136475	-7.075313857	14.81652427
57.6	0.00308877	0.000770752	41.28472423	-6.044497122	12.06675406
54.6	0.00253717	0.00065018	43.97726093	-7.602136783	16.82621657
46.5	0.00189861	0.00141463	49.74741138	-6.102171425	19.69968349
44.53	0.00110757	0.00087469	35.92762638	-3.872948017	6.353062593
50.92	0.00144492	0.00133029	40.26627915	-4.983769924	7.27634855
55.5	0.00314685	0.000439259	37.98728524	-5.634310476	11.03716784
47.4	0.0012281	0.000226921	39.5370553	-5.367951068	9.476936592
53.29	0.00208724	0.00048633	44.37969791	-8.025739648	19.58341574
55.56	0.00252953	0.000286002	40.14761815	-6.619584231	13.26913373
47.86	0.00193272	0.000161063	41.56700826	-7.339158421	14.56572292
52.27	0.00187358	0.000221603	41.4227446	-5.106472176	12.27278693
51.75	0.00254175	0.00043808	41.43686295	-7.471112159	14.87753339
51.22	0.00164547	0.00144336	37.07390333	-4.786728473	7.720131343
56.39	0.00182626	0.000691848	39.12410397	-6.413290098	11.79206603
58.6	0.00259115	0.000477531	38.35648858	-5.011180097	8.910340406
44.69	0.00275234	0.000719127	38.90939149	-6.166287831	9.929623488
49.6	0.00176386	0.000329151	35.89535299	-4.833952077	9.167424815
52.06	0.00277425	0.000608131	37.88450496	-5.371581065	11.44447674
52.24	0.00273033	0.000648307	42.35564849	-6.18119426	14.4554901
55.31	0.00303441	0.000735052	41.45678058	-5.771775111	11.65113127
53.96	0.00207341	0.0003578	38.27427857	-6.167152068	11.34342183
53.88	0.00328962	0.000418647	37.42030844	-5.342531382	9.202180646
51.2	0.0031741	0.000842363	36.61466114	-4.591724258	8.67075198
48.79	0.00269313	0.000526033	39.93455016	-6.970423704	13.32783162
53.2	0.00213966	0.000640791	34.99549583	-3.774992083	6.695338388
50.28	0.00241237	0.000344766	46.63750833	-8.256244381	18.89357015
49.51	0.00258775	0.000586868	39.57244582	-5.43998111	10.50468205
55.07	0.00249387	0.000623306	41.81567082	-6.691893812	12.71485373
49.5	0.00275044	0.000549111	37.89409506	-4.398919642	8.805474307
55.4	0.00349956	0.000974436	43.99598589	-7.326561985	16.78237138
58.67	0.00325028	0.00027645	41.15541021	-5.935167743	11.81887352
52.68	0.00180876	0.000665639	39.84193995	-5.783985837	10.84043018
50.69	0.00229552	0.000727083	40.25461879	-5.452424976	9.391806165
44.4	0.00230375	0.000617396	42.79731892	-6.90475542	13.7685532
46.1	0.00252908	0.000570428	62.6632047	6.339864403	29.30718202
43.58	0.0021391	0.000523477	47.0549852	-7.940967882	22.47290416
52	0.00287894	0.000810612	40.78476172	-5.861463303	11.95064796
55.04	0.00327693	0.000660744	43.17481921	-5.313924635	9.55169869
42.28	0.00254126	0.00130379	51.57754668	-3.55292444	23.94392326
34.28	0.00238724	0.00116418	42.11773887	-7.267567249	13.8916204
51.65	0.00178058	0.00116443	41.34519386	-5.12382612	9.251532896
30.09	0.00177401	0.000702681	42.82724105	-7.077067508	13.55111302
45.9	0.00319317	0.000797016	40.95283904	-5.592341123	10.70521693
56.01	0.00273379	0.000387828	40.437009	-5.344665388	8.24708907
51.62	0.00249522	0.000632908	46.08865019	-7.777428456	16.45211704
48.54	0.00267451	0.000504047	44.41775598	-7.017818938	15.12722818
49.04	0.00216987	0.000349798	44.99106055	-6.897685114	17.38514868
52.81	0.00277826	0.000352587	44.94868145	-7.290732945	18.25593467
51.27	0.00270635	0.000857051	42.56146662	-6.27834134	12.77509096
56.35	0.00263614	0.000382847	43.53611615	-8.307647026	17.55010845
47.83	0.00285148	0.000786585	48.47696575	-6.118904326	20.98354824
34.6	0.00171779	0.000674984	42.54972919	-6.665799728	11.92582117
52.71	0.00238112	0.000752784	42.01347429	-5.632643956	11.08436361
46.7	0.00187841	0.000519318	42.75922975	-6.559854839	12.64243486
54.91	0.00351865	0.000550329	48.99494704	-7.510379995	21.511474
51.55	0.00218059	0.000741736	43.33702612	-6.814829242	13.88678159
57.55	0.00321229	0.000615154	41.79230669	-6.599368086	14.62073251
50.7	0.00221452	0.000575712	44.28218304	-6.098852773	10.9928583
53.9	0.00251297	0.000482448	43.94997086	-5.851520741	11.21746437
42.2	0.00214936	0.000499707	53.72298319	-6.641838394	24.94750259
57.9	0.00270481	0.000587097	49.53763254	-7.485429638	19.58607377
50.85	0.00303712	0.000750202	41.21547735	-6.861707178	14.33611794
54.13	0.00267311	0.000750596	38.81768056	-5.112349488	8.105569261
54.97	0.00304839	0.000818499	42.21386783	-6.329204175	12.81387149
37.89	0.00282402	0.000696425	50.38547591	0.311853481	24.45947613
43.59	0.00256554	0.000964845	38.96464677	-4.852992535	8.225852773
45.47	0.00199346	0.000430312	37.21320324	-5.24423651	8.034806808
55.1	0.00281878	0.000497613	44.5762165	-7.207380055	15.36871291
52.79	0.00213694	0.000627792	40.9691277	-5.705794943	12.74588995
53.71	0.00258784	0.000624553	48.76510224	-7.78890423	18.17835403
35.7	0.00123225	0.000427158	51.8278557	-3.706860983	24.10826138
32.75	0.00142283	0.000773025	42.26676729	-6.278306925	13.23822008
34.68	0.00162104	0.000574458	42.36648706	-6.04100285	10.78573335
51.1	0.00250398	0.000574267	41.92425433	-6.562976396	12.54310474
52.9	0.00292615	0.000798387	40.34568907	-5.610723941	10.84030603
55.17	0.00306386	0.000445276	39.55014376	-5.266748391	9.51840462
49.37	0.00282803	0.000495694	41.85575179	-5.804837401	11.30017016
54.99	0.00327152	0.000533732	45.18083561	-7.330407589	14.8058391
46.16	0.00188008	0.000760678	39.1173842	-5.564295204	10.04298535
42.5	0.00151058	0.000942195	45.15610744	-7.093975409	18.4336335
38.35	0.00122859	0.000762854	44.37018434	-5.595908206	17.26577952
36.15	0.000833738	0.000916856	43.45810317	-7.587477925	16.19363893
48.37	0.00145815	0.00128942	40.29089086	-5.795670502	11.02414765
57.39	0.00281336	0.000380942	41.67187398	-6.487130039	11.4379305
57.48	0.00306019	0.000588249	38.32030308	-5.248479304	9.492125853
22.15	0.00184682	0.00153366	39.74673278	-5.881399491	11.34272566
57.04	0.00200652	0.000306025	38.33814539	-5.125843327	8.938664669
44.93	0.00102366	0.00104838	48.1205001	-7.716591554	15.26587606
51.07	0.00272447	0.00069962	38.61971566	-4.085800979	5.581970845
53.72	0.00228707	0.000281804	39.54974658	-5.203574009	9.215429597
51.89	0.0027148	0.000405611	39.50664021	-4.576555489	8.734289372
57.37	0.0022417	0.000488874	37.62123524	-5.751551099	10.33993013
48.33	0.0030994	0.000590726	37.99790592	-4.26742464	8.160687145
57.45	0.00311679	0.000309688	40.51728867	-6.054950793	11.23808481
43.53	0.0017813	0.000441841	37.3273163	-4.278764472	7.554616605
51.47	0.00276054	0.000349524	41.38077214	-6.555842068	16.27434964
60.24	0.00235841	0.000451045	35.83480924	-4.507754613	6.516692812
51.43	0.00273161	0.000577082	38.44955729	-5.892131063	10.3953696
56.48	0.00183607	0.000769242	39.05234399	-4.71671505	10.61468493
51.37	0.00264213	0.000380592	38.1473013	-6.118416712	13.59424837
54.55	0.0028249	0.000528247	58.54872864	6.597628639	29.75317799
55.45	0.00241552	0.000310652	41.06917404	-6.208029808	10.35658435
54.55	0.00186961	0.000170878	40.01551731	-4.73331694	8.181013394
59.65	0.00313709	0.000448576	37.77002237	-6.812193459	13.71669364
57.83	0.00295197	0.00025702	36.51148745	-4.602155486	7.442182482
54.83	0.00263948	0.000226483	42.7557791	-7.206628528	13.54078022
52.43	0.00215925	0.000530143	40.34484016	-5.033801895	9.609003008
33.29	0.00165512	0.000421327	44.01569982	-7.093048605	18.71818541
66.36	0.00374879	0.000504841	38.37183952	-5.131385438	10.67950052
16.25	0.00164729	0.000798636	40.30486955	-6.689845665	13.26671917
57.39	0.00319742	0.000390124	38.41485401	-5.215751614	9.59864686
58	0.00281882	0.000425357	41.64974555	-6.61931859	13.95852913
44.09	0.00157354	0.000487503	37.6615694	-5.61359146	9.869848874
54.92	0.00298806	0.000732281	42.23208564	-5.426713508	9.775723312
49.97	0.00194479	0.000379169	39.70355485	-5.695331751	10.30547203
59.85	0.00347373	0.000393863	40.36460563	-6.203418737	11.52472983
60.67	0.0030692	0.00035749	41.38239866	-5.474272211	10.12105799
56.69	0.00247804	0.000500248	39.79326676	-5.994625607	10.95227426
56.29	0.00259548	0.000538674	38.90929514	-5.924623084	10.95364255
58.65	0.00369942	0.000430474	41.31489749	-6.769401851	12.81341677
36.55	0.00146274	0.000497282	38.93753984	-4.753440198	7.769367954
51.99	0.00222838	0.000426171	41.68738848	-6.245732499	14.292393
56.49	0.00276251	0.000515589	38.49482331	-5.884145573	11.65750989
56.37	0.00231321	0.000314193	41.14331467	-6.062097644	12.4084433
53.53	0.00358187	0.000461806	38.15887079	-4.519730483	8.515547779
56.96	0.00327819	0.000526449	38.91658521	-5.085875446	11.81849603
59.57	0.00330072	0.000505257	36.76822604	-4.003048035	7.258779553
52.4	0.00302668	0.000623336	42.18394695	-7.201105906	14.11970514
55.25	0.00337857	0.000659365	40.44706215	-5.37150942	8.992788609
58.61	0.00328458	0.000551641	37.71392753	-5.405001433	9.599874135
54.45	0.00251627	0.000463386	37.30050447	-5.17005513	7.344664465
36.24	0.00183354	0.000895856	43.5048149	-7.817153138	17.32164428
59.23	0.00307153	0.000582403	37.54762883	-4.609331443	9.03624401
56.09	0.00306116	0.000375302	38.4539491	-5.063868917	8.488823494
47.02	0.00246391	0.000552078	37.38118477	-4.156436994	6.86414552
55.26	0.00238353	0.000350739	40.6966084	-6.470096329	12.33474989
54.73	0.00379173	0.000637321	37.92114865	-5.551862834	10.10694906
57.62	0.00315927	0.000515491	39.29557464	-5.0300964	9.526194379
47.82	0.00191325	0.000565378	38.63068574	-5.164984939	9.332495108
59.17	0.00317377	0.000320798	39.75147332	-5.562497272	9.379467648
58.85	0.00258195	0.000676731	40.85185625	-6.497358593	13.01453452
56.08	0.00307552	0.000662224	39.29694663	-5.707151361	11.09023188
47.88	0.00254033	0.000186995	38.16603087	-5.783444541	10.999469
57.81	0.003446	0.00057211	38.29362872	-4.21384442	11.61556658
59.31	0.00292408	0.000342449	37.10480471	-4.365563159	7.414574577
51.2	0.00258211	0.000312965	38.649045	-5.475945538	10.06876012
60.57	0.00297087	0.000406831	38.47666912	-5.08569133	8.683449789
58.82	0.00272618	0.000230923	45.54277517	-7.327657614	21.12723153
59.73	0.00304242	0.000552766	44.67811857	-5.207413511	19.09126726
55.92	0.0028746	0.00044045	46.26836898	-7.782415771	18.45640668
53.52	0.00241799	0.000501027	41.08918139	-5.199942088	10.6904323
48.13	0.00328631	0.000690706	48.51647028	-3.873529945	21.51574861
56.03	0.00259864	0.000611192	38.96124451	-5.067366608	8.589677201
51.01	0.0025425	0.000489508	39.32318698	-5.915714606	10.83584041
54.05	0.00132461	0.000377556	40.33096624	-5.991935236	11.9699776
57.96	0.00411561	0.000641952	40.5873861	-5.89330681	10.59923165
52.35	0.00301154	0.000457089	52.1945637	-5.038158855	27.1011692
54.21	0.00230995	0.000576623	41.56816619	-6.37909495	13.81544657
59.36	0.0031534	0.00044472	42.65228874	-5.766179452	11.72845931
53.37	0.00306158	0.000413526	39.1005065	-5.206249576	9.649993822
56.06	0.00291906	0.000564885	42.68705955	-6.146266748	14.15990998
52.59	0.00241106	0.000463763	37.71811255	-4.882097974	8.221670256
52.83	0.00209232	0.000496073	44.25894187	-7.352167516	14.14383988
54.68	0.00288391	0.00063122	37.82213734	-4.476290819	6.952131796
54.89	0.00300116	0.00057037	40.63960186	-6.127061513	11.5179337
62.77	0.00392173	0.00062024	38.20090477	-4.750711542	8.769914669
54.72	0.00283698	0.000551355	38.59704809	-4.296324647	7.457753474
57.91	0.00260239	0.000445842	40.27376127	-6.23661334	12.94109083
51.95	0.00248816	0.000571471	42.42227123	-6.009667535	13.56173475
58.29	0.00302719	0.00040291	38.48235672	-6.224056838	11.065706
25.85	0.00163615	0.00135551	36.50587834	-4.718221218	7.116985843
48.29	0.00261811	0.000463613	38.60806372	-5.518671939	11.00138408
53.37	0.00254854	0.000337958	36.22088528	-4.907842802	8.37791546
47.94	0.00279949	0.000496936	41.54042994	-5.531389688	8.983368249
39.79	0.00197712	0.000633876	41.71131099	-5.496431237	12.39978769
37.51	0.00164803	0.000417048	40.16569408	-6.863665655	13.56388758
52.71	0.00236019	0.000459186	38.56107616	-5.800408837	10.31792655
46.15	0.00135205	0.000448328	38.46033776	-5.420750187	10.04496982
18.4	0.00162985	0.000972531	40.50102146	-4.200185068	7.323960397
29.35	0.0029208	0.0008215	39.76719142	-4.945839056	9.234329153
30.97	0.00128844	0.000541094	40.90825201	-5.754848667	10.43735102
39.84	0.00239656	0.000597166	45.47702323	-3.20673266	18.01883077
46.92	0.00272817	0.000770899	44.36516904	-2.447362718	17.97078073
40.43	0.00151658	0.000868894	38.77715162	-5.616570999	10.07733445
38.61	0.00215128	0.000926698	39.65067076	-5.8671338	10.95238503
53.31	0.00283308	0.000561531	45.45322599	-6.597358384	19.82792243
46.91	0.00213109	0.000486042	41.22282048	-5.562149418	9.628281206
35.46	0.0016593	0.000532205	40.82874055	-6.617206672	12.98024951
46.35	0.0020077	0.000573845	48.75077299	-1.369389224	24.20107124
45.84	0.00231649	0.000608243	39.94836604	-5.760948409	9.040325911
44.43	0.00232916	0.000546685	38.34046838	-5.552127302	11.27695537
49.88	0.00264341	0.000600355	42.43241258	-5.906132558	10.62677477
44.43	0.00193052	0.000522891	42.86212701	-6.060000817	10.80957889
50.27	0.00283845	0.000598704	44.97451425	-6.46060267	14.57899888
51.97	0.0022732	0.000346252	43.84339697	-6.655127889	14.96779345
59.96	0.00323748	0.000598149	40.38094729	-5.333531124	10.5567534
53.97	0.00384974	0.000843763	41.00357934	-5.895888405	12.46583916
54.36	0.00310933	0.000544877	41.0133392	-6.077489245	12.71200414
64.01	0.00298543	0.000540765	41.48119361	-5.650891189	10.54988895
53.95	0.00323848	0.00061445	39.45739927	-4.914232629	8.1368943
43.26	0.00323391	0.000503405	41.42543978	-5.320438256	9.384200642
57.79	0.00226439	0.000502768	38.56286679	-5.052136955	8.490083757
47.73	0.0035618	0.000800133	38.6128387	-4.539494988	6.92122006
60.67	0.00299336	0.000471778	40.72615989	-5.085168188	9.547833007
52.65	0.00283468	0.000656188	40.44085777	-5.466597113	9.821940277
56.96	0.00310359	0.000418681	38.50023203	-4.686485783	7.509487148
55.37	0.00258266	0.000377137	38.78479897	-4.648046608	7.5818237
51.17	0.00280516	0.000541652	40.87117798	-5.102457955	8.380824818
52.53	0.00294695	0.000383759	40.88181181	-4.85948821	8.013556615
42.6	0.00236784	0.000766855	37.38363191	-4.825868913	8.267882467
51.79	0.00281974	0.000691901	36.38173864	-3.746412014	6.309240514
32.16	0.00241741	0.000532224	38.69754476	-4.857732641	7.750586456
57.25	0.0028592	0.000477414	40.71657586	-5.302541424	8.985623025
56.57	0.00370036	0.00064284	37.2999918	-4.491678487	7.484767523
49.94	0.00279934	0.000647775	38.051454	-4.287734193	7.701354551
52.07	0.00317865	0.000529335	39.92489168	-5.396487365	9.911650448
55.8	0.00264578	0.000477003	42.30342793	-5.153506814	9.247779223
58.76	0.00370289	0.000641152	43.26976279	-5.719624207	11.30238746
49.88	0.00248707	0.000478813	41.22926931	-5.277386781	9.46994429
40.16	0.00281361	0.000528372	42.03416802	-5.178881461	9.435555953
39.72	0.00182285	0.000512268	41.67354191	-5.359250972	11.44855733
49.7	0.00254654	0.0004636	39.89380745	-5.173357595	8.387297171
53.88	0.00356219	0.000601938	41.41474069	-5.547417617	10.94670183
58.03	0.00292585	0.00028281	38.88439718	-5.153871678	9.241308628
44.2	0.00161143	0.000678291	41.45867488	-5.596547573	10.3059602
41.15	0.00219039	0.000500392	41.23607873	-5.600094566	10.56137504
57.52	0.00267248	0.000361072	39.68641276	-5.233521798	9.385233579
52.21	0.0021752	0.000441995	40.83633116	-5.53771184	10.15009283
50.93	0.00142715	0.000695916	45.76300707	-7.270437083	17.14355246
51.63	0.00221271	0.000593132	40.24161446	-5.595833008	9.764593238
59.33	0.00200524	0.000480863	38.22105171	-5.684473607	10.52045207
45.93	0.00234283	0.000552792	38.42119222	-5.754944282	10.0993344
51.43	0.00254735	0.000485205	38.84114912	-5.531689068	10.70500524
49.81	0.00232893	0.000440481	38.27032391	-6.101241324	10.53233215
53.85	0.00361496	0.000611131	41.75799251	-4.745471016	7.765578181
53.6	0.00270589	0.000316531	37.4818249	-5.734914173	9.048719996
48.43	0.00291937	0.000648916	41.39176012	-4.53067958	13.38606529
55.37	0.00341778	0.000462702	39.24191178	-5.462837849	10.24672679
46.75	0.00223359	0.000460094	39.63804562	-4.782773601	8.633590503
31.47	0.00241134	0.000835002	37.16136016	-4.038437433	7.797147509
45.72	0.00207202	0.000393453	39.4503761	-4.309359637	7.220898683
39.77	0.00181569	0.000516766	38.62614423	-5.529665252	8.945512546
33.69	0.0020843	0.000322041	39.19183851	-4.948470302	7.062561157
51.42	0.00136728	0.000684232	38.39277453	-4.724737468	8.003954306
41.32	0.00222087	0.000546766	37.38820749	-4.094008766	6.927656054
41.73	0.00221182	0.000446075	36.44142776	-5.184101201	9.05427259
48.79	0.00276741	0.00066297	37.49772552	-5.151926942	8.607552789
41.86	0.00184891	0.00052544	39.83450219	-5.543980432	11.2235455
51.42	0.00215233	0.000473652	39.84006005	-5.274111158	9.74170261
46.12	0.00235823	0.000535168	41.99713911	-5.924213162	10.54358643
41.99	0.00288851	0.000594233	38.66973898	-4.541337148	7.666166392
54.07	0.00276844	0.000540253	42.47788289	-6.571560502	13.74543061
52.01	0.00236656	0.000506457	42.16825103	-5.764982726	12.55065564
57.66	0.00300121	0.000417515	39.79313389	-5.18497382	9.396234378
51.75	0.00343817	0.000805323	41.97644821	-5.182169859	8.677248544
59.77	0.00347657	0.000525451	42.91162691	-5.84309436	11.98806352
53.23	0.00237599	0.000551438	44.01643122	-6.338688534	13.65767976
54.85	0.00300852	0.000525279	43.60803021	-6.859558764	13.51813725
48.99	0.00268009	0.000573089	44.30972572	-5.360947038	9.851361505
49.34	0.00222253	0.000562591	40.22168727	-5.992705182	10.31938707
52.96	0.0026737	0.000593062	41.55508183	-5.157141773	8.6096267
53.87	0.00313963	0.00046947	40.52160636	-5.268839506	8.203292201
44.15	0.0021115	0.000362638	38.74162707	-4.558156297	8.161095351
55.56	0.00388921	0.00062896	40.78608337	-5.332780138	8.46249996
44.2	0.00193386	0.00058141	39.47642171	-4.876795676	8.893014281
47.67	0.00236578	0.000395831	41.99802567	-6.336626927	10.98151582
47.46	0.00249941	0.000502881	39.83745636	-5.120559681	8.672499034
46.28	0.00369503	0.000440959	38.11913153	-5.220535717	8.719458966
39.32	0.00233439	0.000421509	37.31074051	-4.604958306	7.972406612
51.82	0.00287402	0.000338127	38.62529078	-5.207172879	8.574495155
56.91	0.00332334	0.000540619	40.5558175	-4.778384999	9.542792695
38.02	0.00228249	0.000563914	40.0478466	-5.841908392	10.59622962
56.36	0.00277669	0.000391967	42.71559767	-6.847804249	15.31925032
60.75	0.00362267	0.000539545	40.14851488	-5.491281084	9.442561502
60.04	0.00297694	0.000404991	42.8798871	-6.585402695	15.04541131
51.51	0.00293364	0.000495575	35.9429572	-4.162808152	6.292701821
47.81	0.00259846	0.000370361	37.47208274	-4.90313133	7.282544784
44.86	0.00190288	0.000430058	38.82030303	-5.358862135	9.10126983
55.37	0.00302443	0.000394649	40.92707524	-6.548754949	12.76053682
48.01	0.00229227	0.000459906	36.80283765	-5.018720471	7.678223326
49.39	0.00308588	0.000480299	37.35890427	-4.646153289	7.893464782
48.57	0.00318257	0.000444752	41.53399318	-5.671565102	9.613017401
55.68	0.00319852	0.000552596	43.2220988	-6.251782315	12.62264976
51.43	0.00265446	0.00065685	44.25850338	-6.86542308	17.0489769
55.76	0.00296788	0.00046182	41.10225302	-6.143044162	11.89678586
42.14	0.00272627	0.000554533	39.22323339	-5.553834895	10.92690366
49.37	0.00140867	0.000405179	36.90490526	-5.36673317	8.979777945
55.52	0.0034549	0.000579422	37.89231635	-4.227188133	7.245474025
49.91	0.00198955	0.000472044	40.32107438	-5.134257091	7.742350802
47.45	0.00291624	0.000397228	37.40034108	-5.521912635	9.795139034
41.72	0.00202979	0.00046193	37.26330233	-4.907238479	8.739421485
42.77	0.00230121	0.000523097	40.76112368	-6.771395914	13.13219483
52.25	0.00285012	0.000484524	38.60987272	-6.204143305	11.1423315
55.76	0.0031581	0.000363589	35.19306366	-4.769075104	8.858311988
52.09	0.00304155	0.000557213	38.50230444	-4.896559261	8.065814613
47.36	0.00240779	0.000514355	35.06740491	-5.24140117	9.769992222
58.31	0.00307076	0.000492128	37.55911344	-4.689292483	8.134084792
55.03	0.0027453	0.000476605	38.19112573	-4.389238629	7.744054928
54.61	0.00282799	0.000377289	38.73040717	-5.404475686	9.907383676
