# Supplementary material for: Rapid and Nondestructive Evaluation of Wheat Chlorophyll under Drought Stress Using Hyperspectral Imaging
Source: Int J Mol Sci. 2023 Mar 18;24(6):5825. doi: 10.3390/ijms24065825 (PMC10056805; doi:10.3390/ijms24065825)
Supplement: Supplementary file 1 [file ijms-24-05825-s001.zip › Supplementary Materials/Table1 models and data/SPA model/SPA.py]

import pandas as pd
import numpy as np
from scipy.linalg import qr, inv, pinv
import scipy.stats
import scipy.io as scio
# from progress.bar import Bar
from matplotlib import pyplot as plt


class SPA:

    def _projections_qr(self, X, k, M):
       

        X_projected = X.copy()

        
        norms = np.sum((X ** 2), axis=0)
        
        norm_max = np.amax(norms)

        
        X_projected[:, k] = X_projected[:, k] * 2 * norm_max / norms[k]

        
        _, __, order = qr(X_projected, 0, pivoting=True)

        return order[:M].T

    def _validation(self, Xcal, ycal, var_sel, Xval=None, yval=None):
        
        N = Xcal.shape[0]  
        if Xval is None:
            NV = 0
        else:
            NV = Xval.shape[0]

        yhat = e = None

        if NV > 0:
            Xcal_ones = np.hstack(
                [np.ones((N, 1)), Xcal[:, var_sel].reshape(N, -1)])

            b = np.linalg.lstsq(Xcal_ones, ycal, rcond=None)[0]
            np_ones = np.ones((NV, 1))
            Xval_ = Xval[:, var_sel]
            X = np.hstack([np.ones((NV, 1)), Xval[:, var_sel]])
            yhat = X.dot(b)
            e = yval - yhat
        else:
            yhat = np.zeros((N, 1))
            for i in range(N):
                cal = np.hstack([np.arange(i), np.arange(i + 1, N)])
                X = Xcal[cal, var_sel.astype(np.int)]
                y = ycal[cal]
                xtest = Xcal[i, var_sel]
                # ytest = ycal[i]
                X_ones = np.hstack([np.ones((N - 1, 1)), X.reshape(N - 1, -1)])
                b = np.linalg.lstsq(X_ones, y, rcond=None)[0]
                yhat[i] = np.hstack([np.ones(1), xtest]).dot(b)
            e = ycal - yhat

        return yhat, e

    def spa(self, Xcal, ycal, m_min=1, m_max=None, Xval=None, yval=None, autoscaling=1):

        assert (autoscaling == 0 or autoscaling == 1)

        N, K = Xcal.shape

        if m_max is None:
            if Xval is None:
                m_max = min(N - 1, K)
            else:
                m_max = min(N - 2, K)

        assert (m_max < min(N - 1, K)), "m_max "

 

        normalization_factor = None
        if autoscaling == 1:
            normalization_factor = np.std(
                Xcal, ddof=1, axis=0).reshape(1, -1)[0]
        else:
            normalization_factor = np.ones((1, K))[0]

        Xcaln = np.empty((N, K))
        for k in range(K):
            x = Xcal[:, k]
            Xcaln[:, k] = (x - np.mean(x)) / normalization_factor[k]

        SEL = np.zeros((m_max, K))

        
        #with Bar('Projections :', max=K) as bar:
        for k in range(K):
            SEL[:, k] = self._projections_qr(Xcaln, k, m_max)
        #        bar.next()

        

        PRESS = float('inf') * np.ones((m_max + 1, K))

        #with Bar('Evaluation of variable subsets :', max=(K) * (m_max - m_min + 1)) as bar:
        for k in range(K):
            for m in range(m_min, m_max + 1):
                var_sel = SEL[:m, k].astype(np.int)
                _, e = self._validation(Xcal, ycal, var_sel, Xval, yval)
                PRESS[m, k] = np.conj(e).T.dot(e)
        
        #            bar.next()

        PRESSmin = np.min(PRESS, axis=0)
        m_sel = np.argmin(PRESS, axis=0)
        k_sel = np.argmin(PRESSmin)

        
        var_sel_phase2 = SEL[:m_sel[k_sel], k_sel].astype(np.int)

        

        
        Xcal2 = np.hstack([np.ones((N, 1)), Xcal[:, var_sel_phase2]])
        b = np.linalg.lstsq(Xcal2, ycal, rcond=None)[0]
        std_deviation = np.std(Xcal2, ddof=1, axis=0)

        relev = np.abs(b * std_deviation.T)
        relev = relev[1:]

        index_increasing_relev = np.argsort(relev, axis=0)
        index_decreasing_relev = index_increasing_relev[::-1].reshape(1, -1)[0]

        PRESS_scree = np.empty(len(var_sel_phase2))
        yhat = e = None
        for i in range(len(var_sel_phase2)):
            var_sel = var_sel_phase2[index_decreasing_relev[:i + 1]]
            _, e = self._validation(Xcal, ycal, var_sel, Xval, yval)

            PRESS_scree[i] = np.conj(e).T.dot(e)

        RMSEP_scree = np.sqrt(PRESS_scree / len(e))

        
        PRESS_scree_min = np.min(PRESS_scree)
        alpha = 0.25
        dof = len(e)
        fcrit = scipy.stats.f.ppf(1 - alpha, dof, dof)
        PRESS_crit = PRESS_scree_min * fcrit

       

        i_crit = np.min(np.nonzero(PRESS_scree < PRESS_crit))
        i_crit = max(m_min, i_crit)

        var_sel = var_sel_phase2[index_decreasing_relev[:i_crit]]

        plt.rcParams['font.sans-serif'] = ['SimHei']  
        plt.rcParams['axes.unicode_minus'] = False  
        fig1 = plt.figure()
        plt.xlabel('Number of variables included in the model')
        plt.ylabel('RMSE')
        plt.title('Final number of selected variables:{}(RMSE={})'.format(len(var_sel), RMSEP_scree[i_crit]))
        plt.plot(RMSEP_scree)
        plt.scatter(i_crit, RMSEP_scree[i_crit], marker='s', color='r')
        plt.grid(True)


        fig2 = plt.figure()
        plt.plot(Xcal_[0,:])
        plt.scatter(var_sel, Xcal_[0, var_sel], marker='s', color='r')
        font1 = {'family' : 'Times New Roman','weight' : 'normal','size'   : 20}

        plt.legend(['Obj', 'Var'],prop=font1,loc='upper left')
        #plt.xlabel('Variable index')
        #plt.ylabel('First derivative')
        plt.xticks(fontproperties = 'Times New Roman', size = 20)
        plt.yticks(fontproperties = 'Times New Roman', size = 20)
        plt.grid(True)
        plt.show()

        return var_sel, var_sel_phase2

    def __repr__(self):
        return "SPA()"


if __name__ == "__main__":
    data = pd.read_csv("C:/Users/hp/Desktop/raw.csv")
    x = data.values[:,1:] 
    y = data.values[:,0]

    absorbances = data.columns.values[1:]

    from sklearn.model_selection import train_test_split
    from sklearn.preprocessing import MinMaxScaler


    Xcal_, Xval_, ycal, yval = train_test_split(x, y, test_size=0.4, random_state=0)

    min_max_scaler = MinMaxScaler(feature_range=(-1, 1))  

    Xcal = min_max_scaler.fit_transform(Xcal_)
    Xval = min_max_scaler.transform(Xval_)


    var_sel, var_sel_phase2 = SPA().spa(
        Xcal, ycal, m_min=0, m_max=50, Xval=Xval, yval=yval, autoscaling=1)
    print(absorbances[var_sel])
