# Supplementary material for: Rapid and Nondestructive Evaluation of Wheat Chlorophyll under Drought Stress Using Hyperspectral Imaging
Source: Int J Mol Sci. 2023 Mar 18;24(6):5825. doi: 10.3390/ijms24065825 (PMC10056805; doi:10.3390/ijms24065825)
Supplement: Supplementary file 1 [file ijms-24-05825-s001.zip › Supplementary Materials/Table3 models and data/735nm.csv]

SPAD	FD	L	A	B
57.086667	0.0161184	35.37229926	-3.740388747	6.561928014
54.6604	0.0139636	36.97822032	-4.868883738	9.623913215
56.766667	0.0143408	35.11328182	-4.404881302	7.785210478
41.093333	0.00839927	44.98070698	-6.326318326	18.59455545
52.08	0.0128466	40.4348904	-5.259780195	11.54930198
47.16	0.011906	42.82298211	-6.205708779	11.58023512
40.093333	0.0120707	46.86557636	-7.673266569	15.33372185
53.22	0.0130226	41.53637603	-7.165269752	13.52172147
38.326667	0.00636834	49.67460766	-5.945674608	23.53734201
51.313333	0.0165777	35.91119142	-6.253281022	8.981846993
54.14	0.017429	41.44580065	-4.845137386	7.239990578
49.253333	0.0173757	45.27183571	-5.805733673	10.9326397
60.96	0.0163397	36.97350498	-4.668888978	7.897357308
60.313333	0.0160691	37.84318951	-4.800622102	8.582045544
57.3	0.010846	46.2521053	-6.697471613	17.17636063
49.206667	0.00936125	49.02172904	-6.039715556	20.41831595
57.026667	0.0190932	40.10914945	-4.662560865	6.904583325
51.7	0.00931614	48.27954113	-6.521231174	15.97740671
50.94	0.0133564	39.37472582	-5.042467439	12.59646602
54.766667	0.0141219	36.87561233	-4.987497381	9.924206468
60.52	0.0159689	35.97429772	-4.185107797	7.837422008
55.84	0.0128586	37.72083121	-6.141115674	11.35080468
52.993333	0.0156226	39.83217533	-5.076459514	8.842305358
47.906667	0.0122987	43.43227282	-6.466092482	14.9593245
60.58	0.0133981	38.08289447	-5.593526109	11.81946291
56.12	0.0125936	42.33995273	-5.363525712	11.5826878
56.1	0.0160825	37.51825785	-4.148215295	6.974810266
67.58	0.0160825	37.14611316	-4.306683256	7.374242397
50.833333	0.0141953	39.29659299	-4.982487575	10.02934066
56.846667	0.0169158	39.66337705	-5.383252622	8.387382055
58.373333	0.0107014	41.68149552	-6.364908465	15.85452746
57.233333	0.0145557	42.00615763	-5.128549523	10.55482611
54.313333	0.0150644	39.15680259	-5.064904921	8.662579766
52.34	0.0116317	43.93408313	-5.331019088	13.32519734
51.386667	0.0137195	39.6577526	-5.382197281	9.885220856
52.726667	0.0139256	39.79319738	-5.409197511	11.0512217
36.58	0.0136697	38.20038562	-5.448713477	10.02983823
52.32	0.0135841	37.56745776	-5.531660907	10.18280174
51.06	0.0148746	43.88462087	-5.120405906	11.02128911
53.393333	0.00898563	45.28121117	-3.84399439	18.97979167
45.573333	0.0114164	44.27488714	-6.096072439	14.30428761
47.926667	0.0129934	42.81559297	-5.796265872	10.65071971
53.85	0.0130602	39.20038112	-5.195169843	9.752728154
55.658333	0.0118859	44.58531599	-5.667662324	12.84473711
52.94	0.0142763	40.05397446	-5.376711893	8.79810854
55.813333	0.0152214	37.05977296	-4.729758318	7.804051814
50.5	0.0140656	40.16763478	-5.072145049	10.67494969
55.133383	0.0135705	39.06497287	-5.413536407	9.24047918
46.526667	0.0111014	37.53202773	-5.666914774	12.066527
52.706667	0.0133861	38.99191507	-5.588526034	10.66237038
55.411111	0.0150784	37.90634686	-4.086488843	7.830621792
55.272222	0.0129854	42.17672855	-6.514246722	11.9827559
46.986667	0.0125221	40.07618512	-5.875748689	11.20854925
53.106667	0.0143993	40.5259594	-5.345160987	9.561434625
49.546667	0.0137243	40.30577029	-5.797945105	10.55824685
52.233333	0.0109017	48.02501128	-6.333915836	16.65127023
44.253333	0.0141322	37.42998488	-4.963101056	9.821254489
47.413333	0.0139042	38.47996643	-4.927191231	8.713307857
53.866667	0.0161627	38.60250827	-4.481712618	8.359118818
52.108333	0.0150003	40.84845766	-5.335714324	9.504005419
51.453333	0.0154923	39.88599057	-5.435829023	9.643839708
51.86	0.015567	36.77298747	-5.220941693	8.926397937
52.546667	0.0147253	40.13535208	-5.319990098	8.71573258
51.206667	0.0136457	41.93432829	-5.720624289	11.39026269
47.18	0.014212	38.68017666	-5.112201147	8.687690326
48.866667	0.0137513	39.98717258	-5.066713067	10.36978454
52.8	0.0147171	39.1178308	-4.989716163	8.99354098
50.866667	0.0144448	40.44993757	-5.826620687	10.27114696
52.94	0.0147704	39.02762362	-5.275678038	10.07353053
44.366667	0.0134347	41.43686365	-6.096888002	11.81473686
49.5	0.0143499	39.00136434	-5.167834063	8.521315887
46.873333	0.0144105	39.18159007	-5.20256667	9.155402706
51.713333	0.0144241	41.78372146	-5.224998227	10.64173217
54.753333	0.0155848	36.55183758	-4.752385044	7.459576047
50.906667	0.0143532	40.06827097	-5.005458827	9.749118565
52.966667	0.013918	39.84271081	-5.571351262	10.77516967
50.493333	0.0136077	39.502182	-5.64209689	9.990283492
54.066667	0.0150126	37.22384879	-5.477035484	9.135548254
49.066667	0.0144046	41.18437191	-5.519230587	11.68145866
56.381667	0.015977	37.52677235	-4.890131525	8.710195671
51.653333	0.0147289	38.31890608	-4.912532964	9.135661312
51.546667	0.0136099	38.62345695	-4.742409439	8.842097514
49.046667	0.0134604	40.21805345	-5.49727077	10.15663017
49.6	0.0144925	39.5350079	-5.693243164	9.905805051
53.146667	0.0152173	37.67329883	-4.820887265	7.721149792
51.72	0.0153234	37.25310016	-5.283042184	9.359694176
50	0.0137457	40.93158818	-5.499797169	11.15236814
49.886667	0.013674	39.38087379	-6.111078965	10.74570518
43.286667	0.0123571	41.29489142	-6.433386917	11.73413502
46.946667	0.0128038	42.55743313	-6.241844257	12.69474117
47.54	0.0138667	38.27875158	-5.066615883	8.583167481
57.486667	0.0162878	39.6178891	-5.353091095	8.610758734
54.726667	0.0151698	39.02464286	-4.51990629	7.471588115
55.64	0.0164955	38.46673419	-5.027981057	9.434452501
54.233333	0.0144546	39.58043895	-5.703857334	9.212698072
49.011667	0.0141611	41.7208578	-6.06845475	11.60919448
52.846667	0.0153402	39.84020622	-5.673077243	9.319864684
53.22	0.0161504	39.65603734	-4.984719913	8.265976922
52.013333	0.0154669	38.57563924	-5.557524118	9.373161853
51.586667	0.0146106	40.01981694	-5.707424138	10.20178566
36.546667	0.00913496	45.63632616	-7.979242279	18.83293369
43.326667	0.0101456	43.14153505	-7.212260271	14.65218699
44.32	0.0125751	41.8315913	-6.956269739	12.0388707
51.433333	0.0131612	40.29976794	-6.013089575	10.97218069
53.813333	0.0153598	39.07075288	-5.211030346	8.498531308
51.92	0.0147674	39.79306716	-5.803135077	10.31548311
50.873333	0.0147032	38.95643959	-5.694286633	9.734116822
49.146667	0.0123762	41.81923436	-6.042192315	12.05915509
47.02	0.0125005	42.67142994	-6.567221433	13.65888777
49.003333	0.0108578	43.62044309	-5.808106017	14.51466273
39.655	0.00893651	50.232703	-4.552828197	20.68136422
54.733333	0.0106742	40.50314413	-6.434313377	14.94816724
37.966667	0.00901768	48.02394102	-7.921112787	21.78563893
51.266667	0.0119027	37.96654315	-6.331580208	13.36563852
55.513333	0.0142464	41.17430169	-5.95086163	12.06596323
42.766667	0.010364	45.47948075	-6.422068388	15.05532368
43.173333	0.010501	45.88760972	-7.656841257	17.2853258
52.746667	0.0108317	46.35787189	-5.491010256	13.75268838
51.366667	0.0157543	43.78383423	-5.336549368	9.400877291
47.413333	0.0140181	41.98587498	-5.667463546	11.43589921
48.1	0.0137377	38.99107071	-6.163661786	10.82583115
49.253333	0.0143841	40.9505848	-5.45881432	9.939082326
53.12	0.0160251	36.82351977	-4.647760702	8.343913457
52.5	0.0147805	37.29044704	-5.47064896	9.637051582
48.793333	0.0140358	39.27498313	-5.333686983	10.04498889
48.446667	0.0130555	40.10090485	-6.067991604	11.04948746
56.68	0.0114628	40.32135886	-5.5629528	12.96639523
53.3	0.0139459	37.62694086	-5.510798245	11.04074016
55.8	0.0175803	39.65182366	-4.307243479	7.104886418
54.406667	0.0153371	41.47256241	-5.593207401	9.610372652
57.68	0.0170689	36.79816095	-4.600115895	7.071384622
53.653333	0.0148354	38.41875125	-5.152009725	9.089821769
51.906667	0.014567	37.2857586	-5.337973524	9.288527726
51.6	0.0126642	42.1662006	-6.645535408	12.2471967
57.893333	0.0163152	38.49548305	-5.235653769	9.533052775
52.793333	0.0127335	40.83246298	-6.532981424	12.92401702
52.64	0.0146069	39.52989363	-5.876035684	10.80397233
44.48	0.0135074	40.60527783	-5.785228415	10.34111354
54.86	0.0138337	41.22605436	-6.104263698	11.57114319
46.74	0.0126712	40.98310938	-5.745911465	10.91689517
45.626667	0.0104909	44.23614417	-7.824416551	17.15551735
53.066667	0.0096181	41.94789854	-6.032789292	13.82139053
51.873333	0.0134883	40.88962001	-5.946094578	11.48164994
43.746667	0.00833633	49.31701043	-8.128853831	20.45287046
50.953333	0.012629	42.15662257	-6.587939394	12.35318399
53.093333	0.0142325	39.20104127	-5.417244469	9.19349445
59.16	0.0168017	36.55699582	-4.524387703	8.059342392
63.286667	0.0162993	34.51330601	-4.53305932	7.649836595
56.953333	0.0154268	39.30147356	-5.703549159	10.6190837
49.926667	0.0114036	43.50773626	-7.458415799	15.18573883
51.813333	0.013675	40.91029355	-6.03978293	11.21299039
44.326667	0.0137141	40.30872594	-5.363667297	10.17080814
48.553333	0.0104974	40.56662458	-6.645168837	16.15577939
52.62	0.0160771	39.50540509	-5.161775407	9.443471177
48.866667	0.0100127	45.62328175	-6.435707347	18.37865481
51.26	0.0151019	39.11431132	-4.650807919	7.299639849
39.566667	0.0103298	48.98024104	-7.113071624	20.47872726
48.566667	0.0126338	39.97888194	-6.916881748	12.57183471
50.866667	0.0133287	41.00496229	-6.012062791	11.25403459
53.1	0.0161656	37.64433168	-4.580079264	7.493927324
52.153333	0.0139088	38.06278928	-5.304666399	10.80505741
57.44	0.0149845	37.85164155	-5.166007632	9.838541986
55.086667	0.0167649	39.42631225	-4.735498786	7.011492253
51.77	0.0152612	39.77490655	-5.190484777	8.931525693
59.04	0.0174993	36.6789115	-4.840262077	8.269378449
48.24	0.0120848	44.68581789	-6.542206496	15.32430277
50.233333	0.0118139	40.51139976	-6.716123987	13.95891746
47.966667	0.0124878	43.38024886	-6.28933048	13.79727545
59.14	0.0163137	36.34856627	-4.860958631	8.981322311
61.586667	0.0164613	37.18883944	-4.520378253	8.655724339
43.553333	0.0116427	42.99660696	-7.070086401	15.6886779
51.373333	0.0119553	41.46025679	-6.667875288	14.39571154
53.84	0.0148307	39.68653073	-5.682872685	10.51373595
55.58	0.0146248	41.70943734	-6.302559669	11.32927407
58.92	0.0116193	41.92602224	-7.015059236	15.0131943
59.926667	0.0181713	37.55667374	-4.805472886	7.867777157
58.54	0.0103128	43.56495812	-6.981668755	17.49273423
57.473333	0.0125251	42.51605811	-6.233342734	13.38051346
54.626667	0.012918	42.50655491	-6.343698818	12.95889057
60.773333	0.0165237	36.57699432	-4.017531581	7.530066162
56.046667	0.0161123	37.31212551	-4.193349927	7.694305187
55.68	0.0146469	37.68356094	-5.288599847	9.9862504
51.1	0.0138061	39.62386927	-5.690284771	9.753673202
48.553333	0.0140436	37.86025695	-6.057183815	9.860627652
52.013333	0.0137511	43.51635857	-5.919297091	10.51107869
51.533333	0.0111137	40.63136475	-7.075313857	14.81652427
45.493333	0.0117438	43.97726093	-7.602136783	16.82621657
58.313333	0.0179425	35.92762638	-3.872948017	6.353062593
50.313333	0.0123854	37.98728524	-5.634310476	11.03716784
43.76	0.00973776	44.37969791	-8.025739648	19.58341574
46.773333	0.0112009	41.56700826	-7.339158421	14.56572292
48.493333	0.0118834	41.43686295	-7.471112159	14.87753339
51.453333	0.0140626	39.12410397	-6.413290098	11.79206603
48.34	0.0137317	38.90939149	-6.166287831	9.929623488
50.046667	0.0128226	37.88450496	-5.371581065	11.44447674
51.813333	0.0151667	41.45678058	-5.771775111	11.65113127
54.113333	0.0148	37.42030844	-5.342531382	9.202180646
54.673333	0.0121997	39.93455016	-6.970423704	13.32783162
41	0.00977325	46.63750833	-8.256244381	18.89357015
48.46	0.012218	41.81567082	-6.691893812	12.71485373
40.786667	0.0106355	43.99598589	-7.326561985	16.78237138
53.793333	0.014043	39.84193995	-5.783985837	10.84043018
42.9	0.0105307	42.79731892	-6.90475542	13.7685532
44.826667	0.00731148	47.0549852	-7.940967882	22.47290416
46.386667	0.0140475	43.17481921	-5.313924635	9.55169869
44.153333	0.0113362	42.11773887	-7.267567249	13.8916204
42.1	0.0108888	42.82724105	-7.077067508	13.55111302
48.16	0.0153668	40.437009	-5.344665388	8.24708907
52.1	0.0112831	44.41775598	-7.017818938	15.12722818
27.146667	0.00838733	44.94868145	-7.290732945	18.25593467
41.126667	0.00991444	43.53611615	-8.307647026	17.55010845
41.726667	0.0128868	42.54972919	-6.665799728	11.92582117
50.753333	0.0110279	42.75922975	-6.559854839	12.64243486
46.906667	0.0121808	43.33702612	-6.814829242	13.88678159
44.273333	0.0141325	44.28218304	-6.098852773	10.9928583
43.316667	0.00853147	53.72298319	-6.641838394	24.94750259
50.113333	0.0111909	41.21547735	-6.861707178	14.33611794
48.26	0.0119362	42.21386783	-6.329204175	12.81387149
56.473333	0.0153827	38.96464677	-4.852992535	8.225852773
67.306667	0.0116945	44.5762165	-7.207380055	15.36871291
38.146667	0.00892303	48.76510224	-7.78890423	18.17835403
42.393333	0.0122891	42.26676729	-6.278306925	13.23822008
49.666667	0.0125018	41.92425433	-6.562976396	12.54310474
45.18	0.0132021	39.55014376	-5.266748391	9.51840462
40.006667	0.00993979	45.18083561	-7.330407589	14.8058391
40.24	0.00946606	45.15610744	-7.093975409	18.4336335
43.053333	0.0101608	43.45810317	-7.587477925	16.19363893
54.773333	0.0133124	41.67187398	-6.487130039	11.4379305
50.96	0.012894	39.74673278	-5.881399491	11.34272566
35.3	0.0103691	48.1205001	-7.716591554	15.26587606
51.493333	0.0138924	39.54974658	-5.203574009	9.215429597
58.593333	0.0153316	37.62123524	-5.751551099	10.33993013
44.42	0.012716	40.51728867	-6.054950793	11.23808481
43.82	0.0102298	41.38077214	-6.555842068	16.27434964
51.153333	0.0139172	38.44955729	-5.892131063	10.3953696
42.62	0.0110764	38.1473013	-6.118416712	13.59424837
52.666667	0.0155798	41.06917404	-6.208029808	10.35658435
46.933333	0.0113899	37.77002237	-6.812193459	13.71669364
45.98	0.0118753	42.7557791	-7.206628528	13.54078022
47.18	0.0109662	44.01569982	-7.093048605	18.71818541
56.8	0.0134448	40.30486955	-6.689845665	13.26671917
44.633333	0.0129615	41.64974555	-6.61931859	13.95852913
44.846667	0.0130544	42.23208564	-5.426713508	9.775723312
50.993333	0.0135065	40.36460563	-6.203418737	11.52472983
44.82	0.0124982	39.79326676	-5.994625607	10.95227426
46.8	0.0121723	41.31489749	-6.769401851	12.81341677
32.126667	0.0121616	41.68738848	-6.245732499	14.292393
50.4	0.012821	41.14331467	-6.062097644	12.4084433
47.713333	0.0139342	38.91658521	-5.085875446	11.81849603
41.9	0.0104201	42.18394695	-7.201105906	14.11970514
53.233333	0.0157706	37.71392753	-5.405001433	9.599874135
46.413333	0.0117461	43.5048149	-7.817153138	17.32164428
56.453333	0.015477	38.4539491	-5.063868917	8.488823494
49.62	0.0121082	40.6966084	-6.470096329	12.33474989
44.031667	0.0137782	39.29557464	-5.0300964	9.526194379
45.32	0.0141365	39.75147332	-5.562497272	9.379467648
50.513333	0.0136681	39.29694663	-5.707151361	11.09023188
55.226667	0.0138256	38.29362872	-4.21384442	11.61556658
53.7	0.0140888	38.649045	-5.475945538	10.06876012
40.98	0.00827587	45.54277517	-7.327657614	21.12723153
39.753333	0.00892476	46.26836898	-7.782415771	18.45640668
44.486667	0.00820147	48.51647028	-3.873529945	21.51574861
49.613333	0.0139667	39.32318698	-5.915714606	10.83584041
48.746667	0.011832	42.8798871	-6.585402695	15.04541131
48.36	0.0143675	40.5873861	-5.89330681	10.59923165
44.186667	0.0111041	41.56816619	-6.37909495	13.81544657
49.173333	0.0134483	39.1005065	-5.206249576	9.649993822
55.013333	0.0166074	37.71811255	-4.882097974	8.221670256
50.706667	0.0155809	37.82213734	-4.476290819	6.952131796
52.353333	0.0144788	38.20090477	-4.750711542	8.769914669
54.08	0.0114107	40.27376127	-6.23661334	12.94109083
52.34	0.0136859	38.48235672	-6.224056838	11.065706
46.566667	0.0139424	38.60806372	-5.518671939	11.00138408
39.546667	0.0130283	41.54042994	-5.531389688	8.983368249
51.886667	0.0139265	40.16569408	-6.863665655	13.56388758
51.613333	0.0146386	38.46033776	-5.420750187	10.04496982
53.54	0.0146367	39.76719142	-4.945839056	9.234329153
30.146667	0.0106594	45.47702323	-3.20673266	18.01883077
46.926667	0.0132358	38.77715162	-5.616570999	10.07733445
48.98	0.00935252	45.45322599	-6.597358384	19.82792243
36.226667	0.0114019	40.82874055	-6.617206672	12.98024951
43.93	0.0130795	39.94836604	-5.760948409	9.040325911
48.013333	0.0145693	42.43241258	-5.906132558	10.62677477
42.06	0.0110354	44.97451425	-6.46060267	14.57899888
48.393333	0.0129508	40.38094729	-5.333531124	10.5567534
45.446667	0.0119267	41.0133392	-6.077489245	12.71200414
53.586667	0.0142776	39.45739927	-4.914232629	8.1368943
50.253333	0.0135757	38.56286679	-5.052136955	8.490083757
50.686667	0.0134031	40.72615989	-5.085168188	9.547833007
56.946667	0.0155981	38.50023203	-4.686485783	7.509487148
46.48	0.0159496	40.87117798	-5.102457955	8.380824818
54.933333	0.0163996	37.38363191	-4.825868913	8.267882467
53.766667	0.0179079	38.69754476	-4.857732641	7.750586456
56.18	0.0164888	37.2999918	-4.491678487	7.484767523
54.28	0.0144419	39.92489168	-5.396487365	9.911650448
49.493333	0.0128748	43.26976279	-5.719624207	11.30238746
48.3	0.0129177	42.03416802	-5.178881461	9.435555953
48.72	0.0148885	39.89380745	-5.173357595	8.387297171
53.733333	0.0141201	38.88439718	-5.153871678	9.241308628
50.899037	0.0146162	41.23607873	-5.600094566	10.56137504
52.566667	0.0134385	40.83633116	-5.53771184	10.15009283
50.246667	0.0148762	40.24161446	-5.595833008	9.764593238
52.513333	0.0142244	38.42119222	-5.754944282	10.0993344
49.753333	0.0129241	38.27032391	-6.101241324	10.53233215
49.573333	0.0144894	37.4818249	-5.734914173	9.048719996
54.613333	0.0154593	39.24191178	-5.462837849	10.24672679
52.38	0.0152979	37.16136016	-4.038437433	7.797147509
53.126667	0.0141983	38.62614423	-5.529665252	8.945512546
55.446667	0.0164684	38.39277453	-4.724737468	8.003954306
56.54	0.0152596	36.44142776	-5.184101201	9.05427259
52.206667	0.0125787	39.83450219	-5.543980432	11.2235455
46.38	0.0140139	41.99713911	-5.924213162	10.54358643
47.713333	0.0123708	42.47788289	-6.571560502	13.74543061
49.96	0.0146213	39.79313389	-5.18497382	9.396234378
42.986667	0.0139553	42.91162691	-5.84309436	11.98806352
43.826667	0.012504	43.60803021	-6.859558764	13.51813725
47.626667	0.0130087	40.22168727	-5.992705182	10.31938707
54.48	0.0156842	40.52160636	-5.268839506	8.203292201
46.886667	0.0140859	40.78608337	-5.332780138	8.46249996
46.293333	0.0134931	41.99802567	-6.336626927	10.98151582
52.766667	0.014746	38.11913153	-5.220535717	8.719458966
53.135	0.0148225	38.62529078	-5.207172879	8.574495155
49.066667	0.013868	40.0478466	-5.841908392	10.59622962
54.906667	0.015876	40.14851488	-5.491281084	9.442561502
55.833333	0.0164377	35.9429572	-4.162808152	6.292701821
51.146667	0.015672	38.82030303	-5.358862135	9.10126983
56.633333	0.0159401	36.80283765	-5.018720471	7.678223326
48.133333	0.0138813	41.53399318	-5.671565102	9.613017401
45.396667	0.0106849	44.25850338	-6.86542308	17.0489769
50.5	0.0132959	39.22323339	-5.553834895	10.92690366
61.34	0.017805	37.89231635	-4.227188133	7.245474025
55.366667	0.0150766	37.40034108	-5.521912635	9.795139034
49.446667	0.0122703	40.76112368	-6.771395914	13.13219483
58.766667	0.0146354	35.19306366	-4.769075104	8.858311988
49.26	0.0140773	35.06740491	-5.24140117	9.769992222
58.473333	0.0159506	38.19112573	-4.389238629	7.744054928
55.4	0.0152868	38.8313048	-5.240018916	9.40198125
49.453333	0.012531	40.39990928	-6.385078026	12.91213916
54.066667	0.0115721	40.95933229	-7.37047547	11.86859322
41.76	0.00304114	59.33624564	3.570115414	31.17063686
49.54	0.01355	37.05939837	-5.526382015	9.929285108
49.32	0.0129309	38.74293341	-6.407551852	11.36995984
27.626667	0.00336514	61.51255511	3.171477878	30.45538303
10.306667	0.00602724	54.46028307	-1.492890831	29.10941031
26.14	0.00549199	58.83716194	-2.300053285	25.62766508
50.12	0.0167987	40.66030701	-5.126149167	8.900581194
40.146667	0.00991199	47.72855639	-7.098222147	18.57241034
60.353333	0.0190804	35.68930443	-3.781581725	5.104630773
45.44	0.012812	47.69876777	-5.869328915	13.36416303
39.353333	0.00961821	44.93034614	-6.67609779	15.0665037
37.193333	0.0125342	42.04250863	-4.796453119	13.50868492
47.28	0.0113079	48.76147235	-2.512721333	21.67707576
63.4	0.0171074	60.76188657	4.709740139	21.10559853
55.28	0.013541	44.89970699	-7.300819009	15.49111146
38.613333	0.00436691	56.21168818	0.309022209	31.90171806
47.866667	0.0135236	45.18476613	-7.659186098	14.83295177
13.326667	0.00170542	62.55858565	5.731471538	31.46540513
41.086667	0.0125493	41.61688999	-6.568304335	14.49990393
53.98	0.0159883	37.06738058	-6.267401393	10.00758426
58.52	0.0154051	37.36719123	-6.200080228	10.74818635
42.893333	0.012982	36.75993884	-5.940519692	9.878240584
51.973333	0.0181066	38.29604113	-5.455663093	9.752559786
55	0.0143464	35.93534358	-6.007284382	10.84044221
63.433333	0.0126911	44.82321572	-6.522002175	17.80725854
21.9	0.00279507	54.54827306	8.651886074	26.75107906
57.94	0.017632	36.66861429	-4.853148256	8.217179977
59.586667	0.0209496	39.24805511	-4.741371982	7.969753702
50.373333	0.0129976	41.51073699	-5.95815285	11.42798023
48.233333	0.0173304	41.62526813	-6.303448242	11.04392234
58.506667	0.0180548	42.77973053	-6.021591979	10.32887169
58.606667	0.0152145	38.9268666	-5.536417817	9.965463908
57.553333	0.0168578	37.33626826	-5.188590332	8.765436742
54.593333	0.0146756	40.34873738	-5.557836302	11.42670749
46.546667	0.00523855	38.81768056	-5.112349488	8.105569261
44.533333	0.00353636	52.34263351	3.474427666	27.21070151
50.92	0.00474724	53.96747455	1.98688058	27.88423016
55.5	0.0168325	46.52902301	-6.805335661	13.47741025
47.353333	0.011982	44.60580955	-7.00571866	16.09572295
53.286667	0.0134496	43.3075387	-6.972276789	14.93661976
55.56	0.0178576	39.65670117	-5.101548822	9.447524191
47.86	0.0146957	45.87073041	-6.598420634	12.97401791
52.266667	0.0144641	53.64938596	-5.801817158	20.69926072
51.753333	0.0161984	40.71432739	-5.318775765	10.58269983
51.222222	0.0042175	50.30084157	-1.053678178	21.42009689
56.386667	0.0120483	44.31070347	-6.24588355	14.21882553
58.606667	0.0153001	39.24958746	-4.800938604	9.446443932
44.693333	0.014156	38.87548736	-4.711219102	8.818216305
49.573333	0.0127067	41.88984635	-6.080190351	13.33630764
52.06	0.0159004	36.77885201	-5.617898956	9.432306434
52.24	0.0144733	38.08723421	-5.553383494	9.760812107
55.313333	0.0155476	36.94587522	-4.358930751	6.899822843
53.955556	0.0147935	41.0117279	-5.189636726	9.976769241
53.88	0.019401	40.8534509	-5.018631563	8.059213393
51.213333	0.01644	38.79759425	-4.386276996	7.543746796
48.793867	0.0162687	39.17692387	-5.281659632	9.773702317
53.2	0.0131732	42.04823828	-5.701656278	12.03465327
50.28	0.0165282	39.31726523	-5.036852192	10.48056866
49.513333	0.015559	39.60174163	-4.650199859	8.595473249
55.073333	0.0136224	39.62829811	-5.313199256	10.79862364
49.493333	0.01541	39.41418362	-4.71612852	9.100573264
55.406667	0.016684	38.25865115	-4.612481951	7.862233999
58.673333	0.0193996	41.00391005	-4.751232511	7.376477167
52.68	0.0106017	41.44506595	-5.893243875	13.3024496
50.693333	0.0121503	41.07342083	-5.859084278	12.50354237
44.36	0.0142289	39.82761548	-5.323803614	10.4216223
46.1	0.014885	39.54114383	-4.734560623	8.365618773
43.58	0.0138613	47.82083927	-1.878331301	20.69658191
51.953333	0.0154546	37.86149631	-5.386840158	8.893472431
55.04	0.0154543	38.40232751	-5.436097257	9.578235441
42.28	0.0114401	43.27140637	-5.074035129	11.02271706
34.28	0.0102687	58.06796651	1.733290373	23.86417536
51.65	0.00692614	58.54872864	6.597628639	29.75317799
30.093333	0.0119939	43.25029015	-6.291921541	14.57981426
45.898	0.0160126	37.12465634	-4.84876211	8.767655161
56.013333	0.0179203	37.27712065	-4.384775352	7.741844661
51.62	0.0149224	38.8925685	-5.332165901	9.713526705
48.54	0.0124249	45.75919635	-5.91601142	13.10186274
49.04	0.0121097	41.57031213	-6.326849399	12.5393521
52.813333	0.0191507	40.0007801	-5.121263375	7.748012441
51.273333	0.0142097	40.94959783	-5.975607796	12.32226481
56.353333	0.0182907	36.78972005	-4.520315367	8.152967873
47.826667	0.0152793	38.14848742	-5.454115912	9.864531574
34.606667	0.0108263	44.3968817	-5.040610716	17.9958604
52.706667	0.0134347	42.24442844	-5.83875721	15.65830433
46.693333	0.0128329	40.65355975	-6.029998307	13.56490781
54.906667	0.0195174	39.56672148	-5.143056248	8.383168389
51.553333	0.0118323	40.71427379	-5.908418071	11.79222359
57.546667	0.0174411	36.53350358	-4.903100084	8.760775223
50.706667	0.0135666	40.78857775	-5.501035064	11.15428609
53.886667	0.0150644	38.68579784	-5.016292197	9.058126272
42.2	0.0105097	45.49700389	-6.30144902	18.6317187
57.86	0.0154643	39.45628307	-4.935645486	8.985445303
50.853333	0.0154413	38.03792472	-4.562351436	7.402131895
54.126667	0.0152344	39.09375977	-5.016591584	9.898771428
54.966667	0.0159689	38.44470519	-5.607771497	9.357844627
37.893333	0.0148259	43.61197061	-4.456947915	16.14527169
43.593333	0.0125266	39.70355485	-5.695331751	10.30547203
45.473333	0.010805	45.91584634	-5.250473836	19.19882477
55.053333	0.015927	38.98110598	-5.368511122	9.253380068
52.786667	0.0143127	40.06073711	-5.86855006	10.47457612
53.706667	0.014876	40.02584522	-5.907557858	10.88179532
35.733333	0.010397	44.14897597	-6.750658067	15.37236156
32.753333	0.00463529	53.58879629	-1.013020739	30.88779115
34.68	0.00749066	55.56363039	1.067809597	28.16409553
51.133333	0.0146647	38.93433744	-5.326261575	10.56145847
52.92	0.0158357	37.62797966	-4.977893916	6.757088837
55.166667	0.015849	40.36186805	-5.284859198	8.610397957
49.366667	0.0167015	40.06621972	-5.420060156	10.61820699
54.986667	0.0176196	38.21696851	-4.46518106	8.177530558
46.16	0.00998302	46.26368724	-3.185403832	18.37820483
42.5	0.00555504	52.41633829	-0.470502552	29.38155999
38.346667	0.00438827	56.08261118	0.266793111	30.29639186
36.146667	0.00353876	56.91116496	4.237559298	31.93729644
48.373333	0.00388066	57.57518597	5.610910654	35.45615396
57.393333	0.0175725	38.36508396	-5.34444572	10.20394608
57.48	0.0160229	39.13345121	-5.119151352	10.20559999
22.153333	0.00397918	55.29190228	2.831518152	25.72151331
57.04	0.0129721	42.92954888	-6.129849529	14.6376859
44.933333	0.00161949	62.13930205	9.743326415	33.69749694
51.066667	0.014109	42.41078241	-5.419302256	10.39347553
53.72	0.0153639	39.9614301	-5.574420433	10.69919994
51.893333	0.0154308	38.76267319	-5.514660463	10.85971591
57.373333	0.0128074	41.66621366	-6.603388183	13.62973495
48.333333	0.0154385	39.6843998	-4.710690513	9.914081012
57.453333	0.0186188	35.67868585	-3.95175182	7.31609907
43.526667	0.0109915	48.8064002	-5.215200056	20.39761911
51.473333	0.0165841	37.59826834	-4.901843379	10.15598965
60.24	0.0130726	41.74749154	-6.539433129	13.34935239
51.433333	0.0146422	37.1838666	-5.786466594	10.63874397
56.48	0.00943256	45.14473151	-6.414924466	18.95438179
51.373333	0.0158616	38.3597502	-4.675553346	8.722024126
54.553333	0.0146347	42.05441256	-5.68509356	9.985528593
55.446667	0.0151418	39.95508929	-5.563496313	10.64378021
54.553333	0.0143267	41.25440109	-6.310130897	14.02312501
59.653333	0.0168954	38.58262101	-4.80484995	8.103234155
57.826667	0.0186354	38.44671538	-5.192155441	9.590065113
54.833333	0.0172063	39.22262894	-5.742295495	10.42779737
52.433333	0.0124725	38.75425814	-5.60068578	10.76728984
33.286667	0.0102842	45.98812597	-6.750266576	19.29805388
66.36	0.0181121	39.20790612	-4.614504024	7.659091054
16.253333	0.00726614	55.86722995	0.657879259	26.19564257
57.386667	0.017578	37.97681484	-4.850270708	8.857863038
58	0.0158408	37.98980426	-5.013579937	8.688591958
44.086667	0.00973416	49.40657129	-6.24723372	20.57818696
54.92	0.0144713	37.8641384	-5.094089986	10.69649569
49.966667	0.0118385	42.39953372	-6.22745601	14.58422454
59.853333	0.0193035	40.43927357	-5.488752092	9.030741258
60.673333	0.0180105	41.81454448	-5.98714649	10.3374316
56.686667	0.0144976	37.07093729	-5.078932283	9.803171771
56.286667	0.0148349	37.05365649	-5.481163991	10.25401921
58.646667	0.0192416	39.28401329	-5.398811256	8.591303217
36.553333	0.00913064	47.6044687	-4.758426144	21.52042787
51.986667	0.0130683	41.73332758	-7.374812804	16.09207914
56.486667	0.0141905	39.53191562	-5.934333723	10.58568536
56.373333	0.014401	43.40566932	-6.498640522	14.17181254
53.526667	0.0191843	40.95574765	-5.36336441	8.911643372
56.96	0.016447	38.45725609	-5.569735182	9.537522016
59.566667	0.017039	36.02663163	-4.406978204	6.94408487
52.4	0.0155859	36.53772866	-4.232865604	7.603528482
55.246667	0.0164758	36.25230663	-3.5695336	6.597697696
58.613333	0.0163777	36.53665557	-4.975422967	8.629907758
54.453333	0.0151442	36.6893957	-4.982017642	8.994746436
36.24	0.00778141	47.84481915	-4.052003535	20.90151969
59.233333	0.0175934	38.72696204	-5.029643617	8.234589544
56.093333	0.0176442	38.16833475	-4.810343494	9.079966318
47.02	0.0137004	39.28226652	-6.658698324	13.20268481
55.26	0.0140866	41.43194738	-6.195316807	13.2674989
54.726667	0.0186427	39.90780068	-6.226725638	10.39398043
57.62	0.0163875	38.64164408	-4.91932078	9.459695561
47.82	0.010572	46.89535463	-5.183413875	19.34389858
59.166667	0.0180394	38.03897468	-4.70718429	9.423096128
58.853333	0.0136426	45.70043583	-6.036830885	14.16016247
56.08	0.0151739	41.90489358	-6.482226022	12.92673731
47.88	0.0170147	38.5099186	-5.203828266	9.818518201
57.813333	0.0169302	36.12045625	-3.7028737	4.895056809
59.306667	0.0178126	37.32135006	-5.163320716	8.85612207
51.2	0.0161112	38.27730122	-4.451836475	7.588639162
60.566667	0.0161448	37.6841862	-4.904211477	8.450352327
58.82	0.017816	38.90431545	-4.240356754	7.697527058
59.726667	0.0160637	38.61133364	-4.824111446	9.015862343
55.92	0.0159274	36.22763519	-5.021895628	8.206076419
53.52	0.0143992	40.66324243	-5.556526577	11.02041767
48.126667	0.0161996	36.13307938	-3.723634077	6.920342767
56.026667	0.0130706	42.48298578	-6.640744469	13.97432299
51.006667	0.0140647	41.28472423	-6.044497122	12.06675406
54.046667	0.00964711	49.74741138	-6.102171425	19.69968349
57.96	0.0195311	40.26627915	-4.983769924	7.27634855
52.353333	0.0160382	39.5370553	-5.367951068	9.476936592
54.213333	0.0122732	40.14761815	-6.619584231	13.26913373
59.36	0.0170024	41.4227446	-5.106472176	12.27278693
53.373333	0.0174667	37.07390333	-4.786728473	7.720131343
56.06	0.0154476	38.35648858	-5.011180097	8.910340406
52.586667	0.0137785	35.89535299	-4.833952077	9.167424815
52.833333	0.0124055	42.35564849	-6.18119426	14.4554901
54.68	0.0146527	38.27427857	-6.167152068	11.34342183
54.886667	0.0160805	36.61466114	-4.591724258	8.67075198
62.766667	0.0188269	34.99549583	-3.774992083	6.695338388
54.72	0.0153905	39.57244582	-5.43998111	10.50468205
57.913333	0.0147769	37.89409506	-4.398919642	8.805474307
51.946667	0.0130562	41.15541021	-5.935167743	11.81887352
58.286667	0.0162052	40.25461879	-5.452424976	9.391806165
25.846667	0.00309735	62.6632047	6.339864403	29.30718202
48.286667	0.0137291	40.78476172	-5.861463303	11.95064796
53.373333	0.0161198	41.34519386	-5.12382612	9.251532896
47.94	0.0147985	40.95283904	-5.592341123	10.70521693
39.793333	0.0111806	46.08865019	-7.777428456	16.45211704
37.506667	0.010744	44.99106055	-6.897685114	17.38514868
52.706667	0.0128912	42.56146662	-6.27834134	12.77509096
46.153333	0.00835101	48.47696575	-6.118904326	20.98354824
18.4	0.0064242	51.57754668	-3.55292444	23.94392326
29.353333	0.0143427	42.01347429	-5.632643956	11.08436361
30.966667	0.00756973	48.99494704	-7.510379995	21.511474
39.84	0.0123272	41.79230669	-6.599368086	14.62073251
46.92	0.0136819	43.94997086	-5.851520741	11.21746437
40.433333	0.00623229	49.53763254	-7.485429638	19.58607377
38.613333	0.00886179	50.38547591	0.311853481	24.45947613
53.306667	0.0150882	37.21320324	-5.24423651	8.034806808
46.913333	0.0122745	40.9691277	-5.705794943	12.74588995
35.46	0.00938411	51.8278557	-3.706860983	24.10826138
46.346667	0.0122238	42.36648706	-6.04100285	10.78573335
45.84	0.0121469	40.34568907	-5.610723941	10.84030603
44.433333	0.0127207	41.85575179	-5.804837401	11.30017016
49.88	0.013932	39.1173842	-5.564295204	10.04298535
44.433333	0.0109166	44.37018434	-5.595908206	17.26577952
50.273333	0.0150083	40.29089086	-5.795670502	11.02414765
51.966667	0.0144382	38.32030308	-5.248479304	9.492125853
59.96	0.0165549	38.33814539	-5.125843327	8.938664669
53.973333	0.0175007	38.61971566	-4.085800979	5.581970845
54.36	0.0159151	39.50664021	-4.576555489	8.734289372
64.006667	0.0156	37.99790592	-4.26742464	8.160687145
53.953333	0.0162778	37.3273163	-4.278764472	7.554616605
43.26	0.0168775	35.83480924	-4.507754613	6.516692812
57.793333	0.0137459	39.05234399	-4.71671505	10.61468493
47.726667	0.017329	40.01551731	-4.73331694	8.181013394
60.673333	0.0160886	36.51148745	-4.602155486	7.442182482
52.646667	0.0141911	40.34484016	-5.033801895	9.609003008
56.96	0.0168226	38.37183952	-5.131385438	10.67950052
55.373333	0.0158267	38.41485401	-5.215751614	9.59864686
51.173333	0.0149862	37.6615694	-5.61359146	9.869848874
52.533333	0.016921	41.38239866	-5.474272211	10.12105799
42.6	0.0120642	38.90929514	-5.924623084	10.95364255
51.793333	0.0153758	38.93753984	-4.753440198	7.769367954
32.16	0.0131846	38.49482331	-5.884145573	11.65750989
57.253333	0.0153298	38.15887079	-4.519730483	8.515547779
56.566667	0.017704	36.76822604	-4.003048035	7.258779553
49.94	0.0142503	40.44706215	-5.37150942	8.992788609
52.073333	0.0166868	37.30050447	-5.17005513	7.344664465
55.8	0.0153886	37.54762883	-4.609331443	9.03624401
58.76	0.0174462	37.38118477	-4.156436994	6.86414552
49.88	0.0142168	37.92114865	-5.551862834	10.10694906
40.16	0.0146523	38.63068574	-5.164984939	9.332495108
39.72	0.0116412	40.85185625	-6.497358593	13.01453452
49.7	0.0149969	38.16603087	-5.783444541	10.999469
53.88	0.0168369	37.10480471	-4.365563159	7.414574577
58.026667	0.0181455	38.47666912	-5.08569133	8.683449789
44.2	0.00844101	44.67811857	-5.207413511	19.09126726
41.153333	0.0123898	41.08918139	-5.199942088	10.6904323
57.52	0.0153218	38.96124451	-5.067366608	8.589677201
52.213333	0.0136744	40.33096624	-5.991935236	11.9699776
50.933333	0.00673171	52.1945637	-5.038158855	27.1011692
51.626667	0.0124728	42.65228874	-5.766179452	11.72845931
59.326667	0.0121639	42.68705955	-6.146266748	14.15990998
45.926667	0.0128098	40.63960186	-6.127061513	11.5179337
51.433333	0.0148423	38.59704809	-4.296324647	7.457753474
49.806667	0.0131465	42.42227123	-6.009667535	13.56173475
53.846667	0.0171393	36.50587834	-4.718221218	7.116985843
53.6	0.0166918	36.22088528	-4.907842802	8.37791546
48.433333	0.0146584	38.56107616	-5.800408837	10.31792655
55.366667	0.0181677	40.50102146	-4.200185068	7.323960397
46.746667	0.0130241	40.90825201	-5.754848667	10.43735102
31.466667	0.0117509	44.36516904	-2.447362718	17.97078073
45.72	0.0134818	39.65067076	-5.8671338	10.95238503
39.773333	0.00995498	44.25894187	-7.352167516	14.14383988
33.686667	0.0129772	41.22282048	-5.562149418	9.628281206
51.415152	0.00797053	48.75077299	-1.369389224	24.20107124
41.32	0.0123214	41.71131099	-5.496431237	12.39978769
41.726667	0.0132654	38.34046838	-5.552127302	11.27695537
48.793333	0.0149249	42.86212701	-6.060000817	10.80957889
41.86	0.0103794	43.84339697	-6.655127889	14.96779345
51.42	0.0127193	41.00357934	-5.895888405	12.46583916
46.12	0.0130665	41.48119361	-5.650891189	10.54988895
41.993333	0.0147521	41.42543978	-5.320438256	9.384200642
54.073333	0.0149694	38.6128387	-4.539494988	6.92122006
52.013333	0.013475	40.44085777	-5.466597113	9.821940277
57.66	0.0170095	38.78479897	-4.648046608	7.5818237
51.753333	0.0162213	40.88181181	-4.85948821	8.013556615
59.766667	0.0175716	36.38173864	-3.746412014	6.309240514
53.226667	0.0136402	40.71657586	-5.302541424	8.985623025
54.853333	0.0162699	38.051454	-4.287734193	7.701354551
48.986667	0.0140776	41.22926931	-5.277386781	9.46994429
49.34	0.0119502	41.67354191	-5.359250972	11.44855733
52.96	0.0140605	41.41474069	-5.547417617	10.94670183
53.866667	0.0164106	41.45867488	-5.596547573	10.3059602
44.153333	0.0138846	39.68641276	-5.233521798	9.385233579
55.558667	0.0185967	42.30342793	-5.153506814	9.247779223
44.2	0.0100295	45.76300707	-7.270437083	17.14355246
47.666667	0.0138945	38.22105171	-5.684473607	10.52045207
47.46	0.0142088	38.84114912	-5.531689068	10.70500524
46.28	0.0195488	41.75799251	-4.745471016	7.765578181
39.32	0.0149118	41.39176012	-4.53067958	13.38606529
51.82	0.0165332	39.63804562	-4.782773601	8.633590503
56.906667	0.016329	39.4503761	-4.309359637	7.220898683
38.02	0.0130977	39.47642171	-4.876795676	8.893014281
56.36	0.0164838	39.19183851	-4.948470302	7.062561157
60.753333	0.0175162	37.38820749	-4.094008766	6.927656054
60.04	0.0164799	37.49772552	-5.151926942	8.607552789
51.513333	0.0155432	39.84006005	-5.274111158	9.74170261
47.813333	0.0161218	38.66973898	-4.541337148	7.666166392
44.86	0.0117234	42.16825103	-5.764982726	12.55065564
55.373333	0.0169655	41.97644821	-5.182169859	8.677248544
48.006667	0.012337	44.01643122	-6.338688534	13.65767976
49.386667	0.0167907	44.30972572	-5.360947038	9.851361505
48.566667	0.0167912	41.55508183	-5.157141773	8.6096267
55.68	0.0161791	38.74162707	-4.558156297	8.161095351
51.426667	0.0130416	39.83745636	-5.120559681	8.672499034
55.76	0.0169087	37.31074051	-4.604958306	7.972406612
42.14	0.0137425	40.5558175	-4.778384999	9.542792695
49.366667	0.0101102	42.71559767	-6.847804249	15.31925032
55.52	0.0168191	37.47208274	-4.90313133	7.282544784
49.913333	0.0121409	40.92707524	-6.548754949	12.76053682
47.446667	0.016931	37.35890427	-4.646153289	7.893464782
41.72	0.0118892	43.2220988	-6.251782315	12.62264976
42.766667	0.0124731	41.10225302	-6.143044162	11.89678586
52.253333	0.0160717	36.90490526	-5.36673317	8.979777945
55.76	0.0186832	40.32107438	-5.134257091	7.742350802
52.093333	0.0164866	37.26330233	-4.907238479	8.739421485
47.36	0.0135683	38.60987272	-6.204143305	11.1423315
58.313333	0.0161429	38.50230444	-4.896559261	8.065814613
55.026667	0.0156683	37.55911344	-4.689292483	8.134084792
54.606667	0.0156987	38.73040717	-5.404475686	9.907383676
