# Supplementary material for: Rapid and Nondestructive Evaluation of Wheat Chlorophyll under Drought Stress Using Hyperspectral Imaging
Source: Int J Mol Sci. 2023 Mar 18;24(6):5825. doi: 10.3390/ijms24065825 (PMC10056805; doi:10.3390/ijms24065825)
Supplement: Supplementary file 1 [file ijms-24-05825-s001.zip › Supplementary Materials/Table3 models and data/ck.csv]

SPAD	400.18nm	402.19nm	404.19nm	406.2nm	408.2nm	410.21nm	412.22nm	414.23nm	416.24nm	418.25nm	420.26nm	422.27nm	424.29nm	426.3nm	428.31nm	430.33nm	432.35nm	434.36nm	436.38nm	438.4nm	440.42nm	442.44nm	444.46nm	446.49nm	448.51nm	450.53nm	452.56nm	454.58nm	456.61nm	458.64nm	460.67nm	462.7nm	464.73nm	466.76nm	468.79nm	470.82nm	472.86nm	474.89nm	476.93nm	478.96nm	481nm	483.04nm	485.07nm	487.11nm	489.15nm	491.2nm	493.24nm	495.28nm	497.32nm
57.09	0.0680712	0.0630076	0.0668902	0.0667861	0.0669555	0.0674337	0.068006	0.0686039	0.0691761	0.0694355	0.0697387	0.0701828	0.0704473	0.0705959	0.0706768	0.0707208	0.0707364	0.070713	0.0707192	0.070741	0.0707519	0.070801	0.0708806	0.0709518	0.0710104	0.0709121	0.0708693	0.0708822	0.0708712	0.0708351	0.0707888	0.0707308	0.0706663	0.0705918	0.0705203	0.070462	0.0704247	0.0703922	0.0703565	0.0703203	0.070284	0.0702662	0.0702728	0.0703098	0.0703951	0.0705362	0.0707252	0.070975	0.071311
54.66	0.0641921	0.0593893	0.0630435	0.0629843	0.0632159	0.0637665	0.0643876	0.0650976	0.0657379	0.066055	0.0664102	0.0669244	0.067269	0.0675358	0.067708	0.0678574	0.0679508	0.0680132	0.0680643	0.0681035	0.0681333	0.0681894	0.0682733	0.0683638	0.0684542	0.0684195	0.0684021	0.0684431	0.0684553	0.0684449	0.068417	0.0683786	0.0683338	0.0682831	0.0682372	0.0681964	0.0681746	0.0681521	0.0681361	0.0681258	0.0681185	0.0681285	0.0681647	0.0682292	0.0683522	0.068534	0.0687684	0.0690788	0.0694992
56.77	0.0614813	0.0566451	0.0602825	0.0602491	0.060548	0.0612091	0.0619469	0.0627568	0.0635457	0.064041	0.0645616	0.065224	0.065699	0.0660627	0.0663417	0.0665711	0.0667378	0.0668654	0.0669864	0.0670744	0.0671493	0.0672522	0.0673721	0.0674939	0.0676158	0.0675955	0.0675912	0.0676395	0.0676521	0.0676356	0.0676037	0.0675546	0.0674999	0.0674408	0.0673883	0.0673412	0.0673127	0.0672823	0.0672543	0.0672305	0.0672136	0.0672143	0.0672415	0.0673	0.0674133	0.0675858	0.0678087	0.0681073	0.0685102
41.09	0.0791847	0.0735783	0.0782262	0.0785144	0.0791141	0.080022	0.0811947	0.0822937	0.0832751	0.0839821	0.0847167	0.0854424	0.0861097	0.0866954	0.0872174	0.087721	0.0882041	0.0886244	0.0890269	0.089448	0.089851	0.0902996	0.0907651	0.0912401	0.0917378	0.0922368	0.0927429	0.0932495	0.093737	0.0942294	0.0946904	0.0951363	0.0955479	0.0959103	0.0962263	0.0965009	0.0967167	0.0969164	0.0970914	0.0972855	0.0975487	0.0979204	0.0984123	0.0990499	0.0998576	0.100849	0.102004	0.103395	0.105053
52.08	0.0677016	0.0635181	0.0678134	0.0682856	0.068993	0.0699599	0.0710571	0.0721801	0.0731845	0.073946	0.0746702	0.0753636	0.0758987	0.0763299	0.0767154	0.077081	0.0773979	0.0776549	0.0778928	0.0781001	0.0782782	0.0784366	0.078584	0.078709	0.0788082	0.0789051	0.0789869	0.0790514	0.0790882	0.0791018	0.0791051	0.0791069	0.0790989	0.0790791	0.0790547	0.079033	0.0790039	0.0789685	0.0789345	0.0788972	0.0788821	0.078903	0.0789816	0.0791221	0.0793386	0.0796331	0.080005	0.0804794	0.0811022
47.16	0.0715259	0.0651415	0.069179	0.0690202	0.0698876	0.071106	0.0728186	0.0744839	0.0761504	0.0773767	0.0785239	0.0801102	0.0815262	0.0827846	0.0837767	0.0846608	0.0853813	0.0859607	0.0864469	0.0868545	0.0872928	0.0877289	0.0881988	0.0886839	0.0892038	0.0895531	0.0896862	0.0899232	0.0900914	0.0902167	0.0903076	0.0903766	0.0904351	0.0904824	0.0904996	0.0905283	0.0905375	0.0905396	0.0905483	0.0905565	0.090583	0.0906439	0.090735	0.0909001	0.0911101	0.0913913	0.091754	0.0922399	0.0928867
40.09	0.0882364	0.0812265	0.0866813	0.086827	0.0875087	0.0884164	0.0895638	0.0907553	0.0919086	0.0927992	0.0936164	0.0944913	0.0952221	0.0957537	0.0962244	0.0965955	0.0968759	0.097032	0.0971522	0.0972443	0.0973174	0.0973843	0.0974802	0.0976255	0.0978013	0.0979882	0.0980592	0.0981468	0.098159	0.0981259	0.0980278	0.0978999	0.0977553	0.0976059	0.0974697	0.0973322	0.0972147	0.0970939	0.0970038	0.0969394	0.096924	0.0969682	0.0970863	0.097313	0.0976677	0.0981771	0.0988517	0.0997536	0.100943
53.22	0.0687461	0.0636772	0.0680447	0.0684558	0.0691583	0.0703407	0.0716081	0.0728345	0.0739945	0.074832	0.0755568	0.0764024	0.0770961	0.0776892	0.078175	0.0785133	0.0787752	0.0789889	0.0791045	0.0791643	0.0792209	0.0792778	0.0793971	0.0795592	0.0797684	0.0799053	0.0799544	0.0800463	0.0800656	0.0800369	0.0799865	0.0798828	0.0797642	0.0796579	0.0795586	0.0794461	0.0793542	0.0792638	0.0791832	0.0791198	0.079083	0.0790896	0.0791474	0.0792761	0.0794916	0.0798106	0.0802594	0.0808575	0.0816467
38.33	0.0731389	0.0685493	0.0736372	0.074529	0.0758017	0.0773912	0.0791262	0.0808519	0.0824476	0.0838058	0.0851221	0.0863927	0.0874493	0.0883985	0.089242	0.0900347	0.090726	0.0913262	0.0918832	0.0923914	0.0928362	0.0932479	0.0936395	0.0939981	0.0943432	0.0946888	0.0950265	0.0953534	0.0956639	0.0959666	0.0962537	0.0965401	0.0967944	0.0970104	0.0971814	0.0973114	0.0973924	0.0974434	0.0974864	0.097555	0.0976903	0.0979404	0.0983451	0.0989347	0.0997462	0.100798	0.102112	0.103745	0.105778
51.31	0.0750574	0.0681039	0.0721788	0.0714787	0.0711903	0.071143	0.0712977	0.0714762	0.0715678	0.0715067	0.0714568	0.0715261	0.0715514	0.0715601	0.0715389	0.0715262	0.0714783	0.0713779	0.0712565	0.071098	0.0709511	0.0708148	0.070706	0.0706421	0.0706076	0.0706219	0.070579	0.0705355	0.0704661	0.0703831	0.0702712	0.0701465	0.0700242	0.0699084	0.0697996	0.0697015	0.0696067	0.0695176	0.0694459	0.0693929	0.069353	0.0693337	0.0693309	0.0693615	0.0694316	0.0695572	0.0697328	0.0699868	0.0703422
54.14	0.0939991	0.0879484	0.0935797	0.0940641	0.0948686	0.0958989	0.0970447	0.0981271	0.0990901	0.0997507	0.100339	0.101058	0.101626	0.102001	0.102311	0.10258	0.102781	0.102914	0.103007	0.103069	0.103115	0.103147	0.103172	0.103213	0.10325	0.10326	0.103189	0.103143	0.10305	0.10294	0.102792	0.102636	0.102481	0.102339	0.102207	0.102086	0.101983	0.101874	0.10178	0.101693	0.101622	0.101574	0.101554	0.10157	0.101632	0.101747	0.101908	0.102143	0.102491
49.25	0.0964288	0.0908608	0.0962356	0.0966568	0.0972389	0.0979711	0.0986934	0.0994818	0.100139	0.100631	0.101037	0.101437	0.101756	0.101996	0.102174	0.102321	0.102448	0.102548	0.102632	0.102698	0.102766	0.102828	0.102906	0.103024	0.103144	0.103254	0.103369	0.103491	0.103593	0.103673	0.103713	0.103734	0.103743	0.103742	0.103721	0.1037	0.103673	0.103637	0.103589	0.103539	0.103508	0.103507	0.103562	0.103692	0.103921	0.104271	0.104743	0.10535	0.106144
60.96	0.0712448	0.067141	0.0712482	0.0715787	0.0720212	0.0725749	0.0732232	0.0738638	0.0743137	0.0745972	0.0748089	0.0750665	0.0751351	0.0751656	0.0751614	0.0751452	0.0751412	0.0751119	0.0750681	0.0750152	0.0749448	0.0748732	0.0748175	0.0747671	0.0747034	0.0746613	0.0746003	0.0745351	0.0744473	0.0743338	0.0742064	0.074077	0.0739533	0.0738286	0.0737084	0.0736052	0.073492	0.0733777	0.0732696	0.0731547	0.0730569	0.0729894	0.0729616	0.0729786	0.0730438	0.0731614	0.0733257	0.0735559	0.0738923
60.31	0.0756143	0.0705881	0.0747605	0.0747386	0.0751529	0.0759256	0.0767011	0.0775145	0.0781781	0.0785187	0.0788137	0.079395	0.0796923	0.0798117	0.07987	0.0798783	0.0798415	0.0798172	0.0798095	0.0798498	0.0799386	0.0800361	0.0801749	0.0803239	0.0804269	0.0803427	0.0802554	0.0802692	0.0802424	0.0801856	0.0801247	0.080038	0.0799498	0.0798618	0.0797736	0.0796864	0.0795961	0.079497	0.0794066	0.0793245	0.0792569	0.0792205	0.0792355	0.0792954	0.0794211	0.0796109	0.0798702	0.0802085	0.0806647
57.3	0.0714371	0.0675581	0.0725998	0.073722	0.0751395	0.076812	0.0785572	0.0803042	0.0818602	0.0831214	0.0842566	0.0853684	0.086226	0.0869363	0.0875464	0.0880808	0.0885536	0.0889364	0.0892862	0.0895774	0.0898344	0.0900642	0.0902957	0.0905152	0.090723	0.0909268	0.0911015	0.0912481	0.0913534	0.0914117	0.0914416	0.0914472	0.0914301	0.0913939	0.0913517	0.0913126	0.0912628	0.0912144	0.0911902	0.0911849	0.0912317	0.0913506	0.0915691	0.0919	0.0923631	0.0929822	0.093761	0.094745	0.0959927
49.21	0.081959	0.0759375	0.0809698	0.0813362	0.0821692	0.0834874	0.0850202	0.086446	0.0876287	0.0884289	0.0894116	0.0903562	0.0910115	0.0914423	0.0917507	0.0920223	0.0922264	0.0924714	0.092762	0.0931273	0.0935677	0.0940608	0.0945467	0.0949689	0.095257	0.0954393	0.0957484	0.0960064	0.0962317	0.0964087	0.0965558	0.0966736	0.0967641	0.0968393	0.0968995	0.0969399	0.0969651	0.0969946	0.0970341	0.097114	0.0972609	0.0974977	0.0978459	0.098349	0.0990352	0.0999438	0.101103	0.102554	0.104352
57.03	0.0836994	0.0779192	0.0827256	0.0829505	0.0835763	0.084547	0.0856254	0.0868945	0.0881028	0.0892095	0.0902402	0.0912446	0.0920869	0.0927972	0.0934083	0.0939194	0.0943584	0.0947184	0.0950008	0.0952137	0.0953728	0.0954673	0.0955257	0.0955734	0.0955888	0.0955747	0.0955557	0.0955183	0.0954625	0.0953916	0.095289	0.0951789	0.0950568	0.0949285	0.0947954	0.0946734	0.094564	0.0944527	0.0943438	0.0942257	0.0941131	0.0940086	0.0939285	0.0938807	0.0938727	0.0939248	0.0940297	0.0941982	0.0944504
51.7	0.0924507	0.0864287	0.092008	0.0925697	0.0934938	0.0947326	0.0961241	0.097388	0.0985566	0.099134	0.0998789	0.100767	0.101236	0.101468	0.101538	0.101545	0.101547	0.101624	0.101796	0.102059	0.102456	0.10295	0.103513	0.104053	0.104472	0.104592	0.104854	0.105161	0.105362	0.105511	0.10563	0.105715	0.105777	0.105849	0.105926	0.105994	0.106052	0.106111	0.106171	0.106256	0.106385	0.106598	0.10692	0.107383	0.108021	0.108852	0.109923	0.111264	0.112931
50.94	0.0665268	0.0616285	0.0654403	0.0654048	0.0656741	0.0662356	0.0669402	0.067687	0.0683754	0.0687455	0.0691992	0.0697477	0.0701581	0.0704702	0.0707052	0.0709138	0.0710755	0.0712083	0.0713573	0.0715	0.0716275	0.0717992	0.0720103	0.0722308	0.0724398	0.072507	0.072619	0.0727626	0.0728748	0.0729514	0.0730022	0.0730362	0.0730573	0.0730695	0.0730855	0.0731081	0.0731476	0.0731876	0.0732306	0.0732689	0.0733177	0.0733959	0.073514	0.0736832	0.0739295	0.0742605	0.0746713	0.0751868	0.0758372
54.77	0.0656208	0.0604796	0.0641589	0.0639413	0.064012	0.0644362	0.06495	0.0655251	0.0660499	0.0662985	0.0665299	0.0669089	0.0671465	0.0673204	0.0674369	0.0675298	0.0675696	0.0675863	0.0676014	0.0676086	0.0676015	0.0676266	0.0676917	0.0677687	0.0678632	0.0678439	0.0678395	0.0678795	0.0678871	0.0678657	0.0678289	0.0677786	0.0677238	0.0676618	0.0675989	0.0675436	0.0675041	0.0674727	0.0674461	0.0674278	0.067422	0.0674426	0.0674967	0.0675873	0.0677367	0.0679528	0.0682254	0.0685878	0.0690733
60.52	0.0646964	0.0597409	0.063438	0.0633237	0.0635497	0.0640746	0.0647528	0.0654874	0.0661416	0.0664723	0.0668798	0.0674005	0.0677268	0.0679623	0.0681093	0.0682259	0.0682982	0.0683443	0.0683971	0.0684664	0.0685389	0.0686407	0.0687685	0.0688799	0.0689681	0.068914	0.0689077	0.0689413	0.0689437	0.0689228	0.0688859	0.0688383	0.0687865	0.0687274	0.0686716	0.0686255	0.068598	0.0685652	0.0685339	0.0685012	0.0684713	0.0684607	0.0684838	0.0685383	0.0686539	0.0688267	0.0690481	0.0693369	0.0697181
55.84	0.0687337	0.06348	0.0677221	0.0677411	0.0680787	0.0686755	0.0694287	0.0702196	0.0708996	0.071342	0.0717741	0.0722432	0.0725044	0.0727206	0.0729078	0.0730588	0.0731938	0.0732705	0.0733519	0.0734129	0.0734545	0.0735033	0.0735704	0.0736389	0.073703	0.0737618	0.073795	0.0738138	0.0738044	0.0737702	0.0737177	0.0736619	0.0735995	0.0735338	0.0734689	0.0734147	0.0733569	0.0733007	0.073251	0.0732089	0.0731873	0.0732018	0.0732743	0.0734068	0.0736123	0.0739049	0.0742901	0.0747928	0.0754651
52.99	0.0699447	0.064752	0.0690921	0.0694344	0.0703664	0.0717113	0.0730119	0.0745275	0.075725	0.0764621	0.0773899	0.078312	0.0790117	0.0794585	0.0797826	0.0800103	0.0802044	0.0804333	0.0806674	0.0809498	0.081304	0.0816706	0.082024	0.0823039	0.0824855	0.0824459	0.0825596	0.0826705	0.0827352	0.0827795	0.0827983	0.0827981	0.082783	0.082774	0.0827494	0.0827285	0.082702	0.0826875	0.0826874	0.0827065	0.0827382	0.0827875	0.0828633	0.0829733	0.0831231	0.0833244	0.0835878	0.0839439	0.0844096
47.91	0.0728666	0.0672422	0.0717979	0.0719064	0.0726671	0.073753	0.0750706	0.0763245	0.0775377	0.0783215	0.0791422	0.0799231	0.0805747	0.0811161	0.0815265	0.081836	0.0820808	0.0822449	0.0823898	0.0825318	0.0826359	0.0827654	0.0829298	0.0831059	0.0832964	0.0834459	0.0835509	0.0836402	0.0836844	0.0836814	0.0836589	0.0836111	0.0835431	0.0834581	0.0833815	0.08329	0.0831988	0.0831126	0.0830371	0.0829978	0.082998	0.0830589	0.0831914	0.083429	0.0837731	0.08424	0.0848434	0.0856152	0.0866081
60.58	0.0587998	0.0538326	0.0574779	0.0575381	0.0578187	0.0584407	0.0593951	0.0602761	0.0611611	0.061824	0.0625792	0.0632848	0.0639455	0.0644699	0.0649127	0.065319	0.0656658	0.0659116	0.0661557	0.0663901	0.0665958	0.0668062	0.0670132	0.0672128	0.0674112	0.0675894	0.0677648	0.0679054	0.06801	0.068073	0.0681097	0.0681157	0.0680978	0.0680708	0.0680472	0.0680197	0.0679951	0.0679874	0.0679768	0.0679841	0.0680147	0.0680898	0.0681994	0.0683533	0.0685712	0.0688679	0.0692373	0.0697143	0.070332
56.12	0.0719917	0.0666622	0.0708588	0.0711045	0.0717883	0.0728338	0.0738993	0.0750068	0.0760309	0.0766349	0.0773674	0.0782276	0.0788476	0.0792692	0.0795503	0.0797535	0.0799433	0.0801236	0.0802864	0.0805032	0.0807614	0.0810597	0.0814036	0.0817363	0.0820029	0.0820675	0.0821912	0.0823499	0.0824243	0.0824518	0.0824498	0.082407	0.082358	0.0823088	0.082267	0.0822262	0.08219	0.0821509	0.0821213	0.082098	0.0820974	0.0821395	0.082225	0.0823684	0.0825932	0.0829079	0.0833229	0.0838598	0.0845544
56.1	0.0713537	0.0659967	0.0700253	0.0699101	0.0702683	0.0709521	0.0716685	0.0725578	0.0731793	0.0733515	0.0738265	0.074362	0.0746635	0.0747808	0.0747677	0.0746889	0.0746488	0.0746713	0.0747159	0.074848	0.0750696	0.0752866	0.0755253	0.0756693	0.0757237	0.0755795	0.0755915	0.0756181	0.0756203	0.0756165	0.0755998	0.0755653	0.0755347	0.0755024	0.0754645	0.0754353	0.075399	0.0753733	0.0753619	0.0753535	0.0753691	0.0754037	0.075448	0.0755146	0.0756075	0.0757329	0.0759011	0.0761288	0.0764304
67.58	0.0647726	0.0606243	0.0646782	0.0650752	0.0657428	0.0666246	0.0676324	0.0686815	0.0696631	0.0704029	0.0710981	0.0717949	0.0723268	0.0727912	0.0731772	0.0735142	0.0737876	0.0740015	0.0741788	0.0743138	0.0744181	0.0744977	0.0745664	0.0746268	0.0746615	0.0746987	0.0747047	0.0746951	0.0746618	0.0746002	0.0745307	0.0744619	0.0743805	0.0742982	0.0742139	0.0741433	0.0740694	0.0739958	0.0739237	0.0738501	0.0737908	0.073753	0.0737369	0.0737531	0.0738009	0.0738928	0.0740219	0.0742033	0.0744593
50.83	0.0672611	0.0614151	0.0650918	0.064811	0.0653846	0.0661938	0.067441	0.0687538	0.0699914	0.0706229	0.0712713	0.0724391	0.0734521	0.0742959	0.0750149	0.0756212	0.076111	0.0765199	0.0768625	0.0771331	0.07744	0.0777822	0.0781961	0.0786645	0.0792202	0.0794724	0.0795597	0.0797774	0.0799271	0.0800363	0.0801349	0.0802021	0.0802928	0.0803726	0.080445	0.0805234	0.0805817	0.0806361	0.0806955	0.0807468	0.0808039	0.0808822	0.0809851	0.0811315	0.0813095	0.0815431	0.0818293	0.0821846	0.0826798
56.85	0.078947	0.0738249	0.0785421	0.0788917	0.0795612	0.0804457	0.0815055	0.0826526	0.0835566	0.0840402	0.0847918	0.0854744	0.0859236	0.0861186	0.0862201	0.0862849	0.0863311	0.0863896	0.0865003	0.0866422	0.0868504	0.0870992	0.0873779	0.0875853	0.0876436	0.0875367	0.087572	0.0875533	0.0875045	0.0874165	0.0873062	0.0871889	0.0870802	0.0869827	0.0868957	0.0868252	0.0867621	0.0867098	0.0866744	0.086634	0.0866113	0.0866016	0.0866117	0.0866516	0.0867326	0.0868708	0.0870779	0.087373	0.087785
58.37	0.0587273	0.0546034	0.0585682	0.0591357	0.0601069	0.0611783	0.0624703	0.0638889	0.0652423	0.0661959	0.0672996	0.0683493	0.0692128	0.0699905	0.0706159	0.0711659	0.0716204	0.0720013	0.0723325	0.072638	0.0729311	0.0732587	0.0735988	0.0739529	0.0742881	0.0745395	0.0748295	0.0750673	0.0752493	0.075391	0.0754931	0.0755697	0.0756341	0.0756837	0.0757213	0.0757561	0.075797	0.0758481	0.0759109	0.0759971	0.0761173	0.0762948	0.0765444	0.0768834	0.0773192	0.0778919	0.0786008	0.0794962	0.0806177
57.23	0.066009	0.0601836	0.0638714	0.0634901	0.0641888	0.0653381	0.0669545	0.0687102	0.0704115	0.071686	0.0729037	0.0746225	0.0761032	0.0774893	0.0786241	0.0796593	0.0804822	0.0811533	0.0817504	0.0821931	0.0826037	0.0830088	0.0834744	0.0839865	0.0845795	0.0849278	0.0850874	0.0853746	0.085557	0.0856818	0.0857862	0.0858638	0.0859401	0.0860175	0.0860752	0.0861428	0.0861775	0.0862154	0.0862543	0.0862934	0.086346	0.0864227	0.0865293	0.0867001	0.0869053	0.0871718	0.0874885	0.087881	0.0884187
54.31	0.0691528	0.0637441	0.0679182	0.0681028	0.068805	0.0699149	0.0712121	0.0724878	0.0737168	0.0746165	0.0755664	0.0765044	0.0773128	0.0780248	0.0785885	0.0790059	0.0793903	0.079653	0.0798716	0.0800534	0.0801839	0.0803212	0.0804798	0.0806179	0.080749	0.0808546	0.0809111	0.0809527	0.0809453	0.0808961	0.0808359	0.0807472	0.0806381	0.0805246	0.0804259	0.0803287	0.0802271	0.0801388	0.0800612	0.0800116	0.0799809	0.0799785	0.0799986	0.0800641	0.0801751	0.0803348	0.0805518	0.0808444	0.081247
52.34	0.076876	0.0719696	0.076908	0.0775843	0.0786687	0.0799876	0.0813057	0.0826748	0.083899	0.0845209	0.0853205	0.0861371	0.0866584	0.0869862	0.0872102	0.0873143	0.087399	0.0875016	0.0876409	0.0878312	0.0880893	0.0884018	0.0887218	0.0890099	0.0892137	0.0892396	0.0893892	0.0894935	0.0895702	0.0896223	0.0896408	0.0896398	0.0896311	0.0895957	0.08957	0.0895519	0.089538	0.0895116	0.0894843	0.0894578	0.0894478	0.0894862	0.089597	0.0898013	0.0901327	0.0906195	0.0912607	0.0920915	0.0931431
51.39	0.0708801	0.0655241	0.0696783	0.0699895	0.0705495	0.0713033	0.0723826	0.0734161	0.0743602	0.0750643	0.0757792	0.0764406	0.0770241	0.0774766	0.0778601	0.0781668	0.0784096	0.0785635	0.0787041	0.0788537	0.0789854	0.0791327	0.0792941	0.0794388	0.0795824	0.0796758	0.0797458	0.0797762	0.0797635	0.0797248	0.0796526	0.0795794	0.0794932	0.0794088	0.0793335	0.0792706	0.0792066	0.0791518	0.0790893	0.0790312	0.0789984	0.0789995	0.0790409	0.0791219	0.0792633	0.0794757	0.0797454	0.0801158	0.0806131
52.73	0.0671749	0.0632242	0.0676543	0.0683205	0.0692212	0.0703701	0.0715994	0.0728726	0.0739977	0.0749259	0.0757554	0.0766129	0.07729	0.0779001	0.0784445	0.0789456	0.0793915	0.079787	0.0801581	0.0805126	0.0808484	0.0811751	0.0815012	0.0818233	0.0821323	0.0824332	0.0827158	0.0829642	0.0831819	0.083369	0.0835336	0.0836878	0.0838335	0.0839768	0.0841186	0.0842697	0.0844248	0.0845728	0.0847238	0.0848679	0.0850358	0.0852314	0.0854709	0.0857602	0.086115	0.0865382	0.0870324	0.0876163	0.0883334
36.58	0.0609414	0.0572064	0.0611619	0.0615682	0.0623421	0.0633494	0.0644043	0.0655173	0.0665064	0.0672121	0.0679056	0.0685624	0.0690996	0.0695319	0.0698744	0.0701679	0.0704125	0.0706035	0.07078	0.0709269	0.0710283	0.0711229	0.0712315	0.0713239	0.0714079	0.0714822	0.0715353	0.0715687	0.0715784	0.0715589	0.0715226	0.0714698	0.0714064	0.0713406	0.071282	0.0712258	0.0711675	0.0711171	0.0710693	0.0710284	0.0710037	0.0710135	0.0710582	0.0711499	0.071285	0.0714909	0.0717495	0.0720863	0.072544
52.32	0.0606533	0.0569022	0.0608202	0.0612083	0.0619675	0.0629563	0.0639899	0.0650872	0.0660622	0.0667571	0.0674407	0.0680926	0.0686283	0.0690557	0.0693986	0.0696908	0.0699316	0.0701204	0.0702965	0.070443	0.0705407	0.0706352	0.0707449	0.070834	0.0709187	0.0709922	0.0710414	0.0710732	0.0710797	0.0710584	0.0710211	0.0709671	0.0709039	0.070837	0.0707757	0.0707171	0.0706567	0.0706041	0.0705547	0.0705109	0.0704865	0.0704937	0.0705382	0.0706305	0.0707667	0.0709689	0.0712302	0.0715683	0.0720317
51.06	0.0748659	0.069274	0.0736716	0.0737033	0.0744341	0.0755368	0.0766714	0.077961	0.0790326	0.0796033	0.0804222	0.0813105	0.0819564	0.0823629	0.0825894	0.082736	0.0828591	0.0830229	0.0831936	0.0834594	0.0837929	0.0841362	0.0845104	0.08481	0.085019	0.084965	0.0850872	0.0852109	0.0852847	0.0853295	0.0853457	0.0853338	0.0853182	0.0852994	0.0852685	0.0852446	0.0852087	0.0851879	0.0851749	0.0851835	0.0852198	0.0852743	0.085368	0.0855081	0.0857023	0.0859654	0.0863103	0.0867719	0.087365
53.39	0.0611008	0.057041	0.0611762	0.0617836	0.0627672	0.0638317	0.0650014	0.0663061	0.0675093	0.0683028	0.0692516	0.0701615	0.0709193	0.0715949	0.0721126	0.0725477	0.0729173	0.0732314	0.0735277	0.0738225	0.0741254	0.0744402	0.0747764	0.0751118	0.0754225	0.0756422	0.0759094	0.0761295	0.0763099	0.0764686	0.0765948	0.0767018	0.0767926	0.0768713	0.0769373	0.0770062	0.0770826	0.0771637	0.0772526	0.0773593	0.0774942	0.0776848	0.0779377	0.078282	0.0787209	0.0792917	0.0799999	0.0808783	0.0819759
45.57	0.0787125	0.0728749	0.0776069	0.0776382	0.0783638	0.0794429	0.0805909	0.0817641	0.0828133	0.0835005	0.0842003	0.0849224	0.085479	0.0859556	0.0863348	0.0866615	0.0869414	0.0871585	0.0873873	0.0875843	0.0877487	0.087903	0.0880617	0.0882181	0.0883635	0.0884695	0.0885678	0.0886481	0.0887021	0.0887345	0.0887429	0.0887451	0.0887193	0.0886943	0.0886627	0.0886468	0.0886306	0.0886167	0.0886145	0.0886311	0.08868	0.0887814	0.0889624	0.0892314	0.0896085	0.0901038	0.0907186	0.0915234	0.0925549
47.93	0.0830965	0.0775743	0.0826845	0.0833167	0.0842516	0.0853427	0.0867982	0.0881845	0.0894537	0.0904432	0.0914493	0.0923377	0.0931194	0.0937451	0.0942702	0.0946858	0.0950259	0.0952528	0.0954683	0.0956905	0.0958893	0.0960869	0.0962902	0.0964717	0.0966536	0.0967941	0.0968979	0.0969606	0.0969662	0.0969359	0.0968811	0.096802	0.0967113	0.0966119	0.0965248	0.0964544	0.0963934	0.0963459	0.0962983	0.0962637	0.0962589	0.0963005	0.0963979	0.0965584	0.0968048	0.0971591	0.0976097	0.0982186	0.0990183
53.85	0.0628464	0.059375	0.0634144	0.0639883	0.0649137	0.0661395	0.0673761	0.0686699	0.0698391	0.0706794	0.0714807	0.072257	0.0728745	0.0733707	0.0737786	0.0741286	0.0744485	0.0746894	0.0748985	0.0750786	0.0752108	0.0753415	0.0754779	0.0755973	0.0757075	0.075805	0.0758711	0.0759194	0.0759391	0.0759357	0.0759053	0.0758615	0.075812	0.0757561	0.0757193	0.0756811	0.0756414	0.0756048	0.0755731	0.0755407	0.0755269	0.0755504	0.0756158	0.07573	0.0758972	0.0761326	0.0764314	0.0768159	0.0773326
55.66	0.0685153	0.0626996	0.0668911	0.0668662	0.0679931	0.0693881	0.071332	0.0732415	0.0751825	0.0765846	0.0779298	0.0797331	0.0813677	0.0827491	0.0838967	0.084848	0.0856022	0.0862305	0.0867979	0.0872651	0.0877755	0.0883144	0.0889177	0.0895397	0.0902233	0.0906309	0.0908447	0.0911814	0.0914187	0.0916002	0.0917532	0.091877	0.0919914	0.0920997	0.092198	0.092292	0.0923552	0.0924243	0.0925005	0.092579	0.0926658	0.0928034	0.0929695	0.0932144	0.0935112	0.0939125	0.0944045	0.0950311	0.0958692
52.94	0.0758349	0.0701639	0.0745329	0.0745988	0.0752239	0.076141	0.0772001	0.0782232	0.0791562	0.0797955	0.0804726	0.0811823	0.0817981	0.0823159	0.0827036	0.0829886	0.0832176	0.0833795	0.0835188	0.083658	0.0837648	0.0838916	0.0840493	0.0841976	0.0843334	0.084425	0.0844747	0.0845095	0.0845035	0.0844728	0.0844248	0.0843539	0.0842705	0.0841855	0.0841097	0.0840346	0.0839589	0.0838917	0.083829	0.0837853	0.0837679	0.0837816	0.0838315	0.0839372	0.0841061	0.0843449	0.0846593	0.0850758	0.0856359
55.81	0.0632549	0.0585728	0.0625221	0.0628229	0.0634134	0.0643223	0.0653408	0.0663714	0.0673229	0.0678987	0.0685194	0.0692689	0.0698013	0.0701698	0.0704266	0.0706242	0.0707795	0.0709409	0.0710635	0.0711816	0.0712993	0.0714431	0.0716147	0.0717851	0.0719278	0.0719149	0.0719421	0.0720125	0.072022	0.0719976	0.0719663	0.0719057	0.0718383	0.0717799	0.0717347	0.0716876	0.0716464	0.071612	0.0715731	0.0715459	0.0715285	0.0715323	0.0715573	0.0716056	0.0716901	0.0718175	0.0720073	0.0722595	0.0726007
50.5	0.0653017	0.0614741	0.0657472	0.0665343	0.0675399	0.0686885	0.0699859	0.0712663	0.072401	0.0733112	0.0741574	0.0750115	0.0756495	0.0761917	0.076648	0.0770263	0.0773446	0.0775844	0.0777779	0.0779436	0.0780783	0.0781848	0.0782914	0.0783755	0.0784388	0.0784958	0.0785288	0.078542	0.0785295	0.0784859	0.0784225	0.0783582	0.0782894	0.0782073	0.0781327	0.0780722	0.0780112	0.0779423	0.0778886	0.0778323	0.0777894	0.0777695	0.0777916	0.0778549	0.077971	0.0781509	0.0783956	0.0787221	0.0791782
55.13	0.0686471	0.0636936	0.0677839	0.0681421	0.0686562	0.0694128	0.0705644	0.0716318	0.0725669	0.073253	0.0739788	0.0746287	0.0751722	0.075594	0.0759248	0.0761937	0.0764086	0.0765266	0.0766421	0.0767586	0.0768566	0.0769458	0.0770421	0.0771223	0.0772053	0.0772533	0.0772952	0.0773038	0.0772769	0.0772363	0.077171	0.0770877	0.0769926	0.0768892	0.0767886	0.076707	0.076624	0.0765484	0.0764721	0.0764034	0.0763539	0.0763347	0.076353	0.0764045	0.0765178	0.0767055	0.0769456	0.0772847	0.0777465
46.53	0.0575187	0.0536919	0.0573036	0.0575369	0.0580699	0.0586228	0.0593153	0.0601246	0.060823	0.0611592	0.061633	0.0620978	0.0624145	0.0626916	0.0628637	0.0630239	0.0631337	0.06322	0.0633035	0.0634011	0.0635159	0.0636558	0.0638186	0.0639818	0.0641159	0.0641839	0.0643115	0.0644135	0.064481	0.0645383	0.0645715	0.0645985	0.0646253	0.0646466	0.0646729	0.0647129	0.0647518	0.0647956	0.0648454	0.0649013	0.064964	0.0650561	0.0651875	0.0653685	0.0656114	0.0659347	0.0663334	0.066841	0.0674773
52.71	0.0658229	0.0622186	0.0664462	0.0670577	0.0678749	0.0688471	0.0698915	0.0708949	0.0717554	0.0723539	0.0728749	0.0734125	0.0737621	0.0740285	0.0742614	0.0744406	0.0746096	0.074725	0.0748381	0.0749066	0.0749855	0.0750629	0.0751536	0.0752459	0.0753247	0.0754042	0.0754523	0.0754755	0.0754651	0.0754154	0.075359	0.0752942	0.0752311	0.0751719	0.0751192	0.0750915	0.075068	0.0750491	0.0750351	0.0750174	0.0750187	0.0750404	0.0751049	0.0752154	0.0753831	0.0756163	0.0759167	0.0763107	0.0768414
55.41	0.0735785	0.0687304	0.0729477	0.0731493	0.0736886	0.0743542	0.0752106	0.076156	0.0769671	0.0774352	0.0780424	0.0786502	0.0790083	0.0792167	0.0793339	0.0794346	0.0795563	0.079688	0.0798589	0.0800552	0.0802893	0.0805272	0.0807698	0.0809591	0.0810574	0.0810345	0.0811067	0.0811439	0.0811544	0.0811441	0.0811024	0.0810603	0.0810263	0.0810023	0.0809833	0.0809783	0.0809787	0.0809892	0.081001	0.081013	0.0810358	0.08108	0.0811461	0.0812372	0.0813627	0.0815339	0.0817559	0.0820418	0.0824175
55.27	0.0771827	0.0715808	0.0762257	0.0764005	0.0771271	0.0780649	0.0791427	0.0801325	0.0810752	0.081643	0.0822864	0.0829024	0.0834158	0.0838298	0.0841252	0.0843179	0.0844741	0.084546	0.0846277	0.0847253	0.0847992	0.0849007	0.0850394	0.0851735	0.0853111	0.0854185	0.085474	0.0855186	0.0855103	0.0854684	0.0854044	0.0853168	0.0852099	0.0851054	0.0850242	0.0849417	0.0848682	0.0848106	0.0847641	0.0847439	0.084745	0.0847867	0.0848698	0.0850153	0.0852274	0.0855269	0.0859105	0.0864249	0.0871068
46.99	0.0724909	0.0670197	0.0711395	0.0709142	0.0712534	0.0719502	0.0726975	0.0734795	0.0741819	0.0745595	0.0749376	0.0753881	0.0757257	0.075983	0.0761593	0.0763025	0.0764325	0.0765183	0.0766128	0.0766965	0.0767691	0.0768689	0.0769923	0.0771107	0.0772291	0.0772928	0.0773435	0.0773738	0.0773764	0.0773544	0.0773187	0.0772755	0.0772244	0.0771741	0.0771187	0.0770805	0.0770453	0.0770198	0.0769975	0.0769875	0.0770008	0.0770493	0.0771457	0.077294	0.0775143	0.0778029	0.0781735	0.0786645	0.0793188
53.11	0.0697257	0.0647754	0.0690523	0.0694711	0.070468	0.0719211	0.0734892	0.0750714	0.0763974	0.0773358	0.0784408	0.0795131	0.0803425	0.0809442	0.0814122	0.0818092	0.0821251	0.0824427	0.0827491	0.0830686	0.083419	0.0837911	0.0841309	0.0844279	0.0846057	0.0846492	0.0847871	0.0848834	0.0849534	0.0849809	0.0849704	0.0849466	0.0849194	0.084895	0.0848699	0.0848639	0.0848563	0.0848591	0.0848728	0.0849003	0.0849347	0.0849685	0.0850211	0.085116	0.0852564	0.0854515	0.0857196	0.0860845	0.0865566
49.55	0.0700392	0.0650978	0.0694839	0.0698759	0.0707065	0.0718588	0.0731901	0.0745206	0.0757391	0.0765116	0.0774668	0.0783473	0.0790155	0.0795286	0.079882	0.0801367	0.0803352	0.0805446	0.0807478	0.0809711	0.0812249	0.0815154	0.0818129	0.0820538	0.0822313	0.0822881	0.0824314	0.0825365	0.0826079	0.082638	0.082635	0.0826226	0.0825958	0.0825616	0.0825289	0.082508	0.0824968	0.0824881	0.082466	0.0824343	0.0824102	0.0824249	0.0824812	0.0825879	0.0827764	0.0830669	0.0834707	0.0839968	0.0846715
52.23	0.084758	0.0786911	0.0839696	0.0843645	0.0852506	0.0864899	0.087913	0.0892689	0.090601	0.0914911	0.0923942	0.0932333	0.0939027	0.0944626	0.0949144	0.0952523	0.0955334	0.0957482	0.0959555	0.0961886	0.096414	0.0966747	0.096971	0.0972806	0.0975967	0.0978621	0.0980712	0.0982405	0.0983346	0.0983651	0.0983609	0.0983206	0.0982561	0.0981893	0.098143	0.098109	0.0980835	0.0980762	0.098075	0.098116	0.098191	0.0983217	0.0985254	0.098844	0.0992943	0.099908	0.100703	0.101728	0.103054
44.25	0.0627628	0.0581859	0.0620401	0.0620628	0.062546	0.0633836	0.064293	0.0652654	0.0661997	0.0668327	0.0674674	0.0681285	0.0686696	0.0691103	0.069501	0.0698505	0.0701485	0.0703848	0.0705794	0.0707625	0.0709033	0.0710416	0.0711868	0.0713155	0.0714256	0.0715315	0.071615	0.071671	0.0717018	0.0717126	0.0717052	0.0716878	0.0716667	0.0716498	0.0716403	0.071631	0.0716159	0.0716058	0.0715946	0.0715904	0.0716097	0.0716635	0.0717603	0.0718945	0.0720802	0.0723297	0.0726343	0.0730157	0.0735184
47.41	0.0735148	0.0684124	0.0725939	0.0728132	0.0732548	0.0738441	0.0747487	0.0755073	0.0761908	0.0766159	0.077062	0.0774977	0.0778243	0.0780408	0.0781914	0.0782925	0.0783503	0.0783634	0.078382	0.0784135	0.0784323	0.078478	0.0785509	0.0786045	0.0786733	0.0787148	0.0787507	0.0787672	0.0787411	0.0786911	0.0786126	0.0785117	0.0783986	0.0782919	0.078185	0.0780935	0.0780067	0.077938	0.0778677	0.0778029	0.0777601	0.0777492	0.0777787	0.0778479	0.0779717	0.07816	0.0784008	0.078732	0.0791991
53.87	0.0670581	0.0610613	0.0646182	0.0641455	0.0644742	0.0652693	0.0665369	0.0678815	0.0692412	0.0701099	0.0709661	0.0722597	0.0733065	0.0742208	0.0749571	0.0755785	0.0760704	0.0764756	0.0768908	0.0772384	0.0776132	0.0780354	0.0785017	0.0789448	0.0794032	0.07964	0.0797206	0.0799174	0.0800404	0.0801463	0.0802309	0.0802937	0.080381	0.0804768	0.0805391	0.0806057	0.080624	0.0806703	0.0806969	0.0806989	0.0807051	0.0807537	0.0808219	0.0809505	0.0810875	0.0812856	0.0815236	0.081806	0.0822041
52.11	0.0750545	0.0696254	0.0741244	0.0742158	0.0749294	0.0759435	0.0772515	0.0785405	0.0797725	0.080624	0.0815684	0.0825246	0.0833032	0.0840024	0.0845796	0.0850364	0.085429	0.0857338	0.0859951	0.086227	0.0864077	0.0865912	0.0867772	0.0869508	0.0871025	0.0872167	0.087299	0.087368	0.0873739	0.0873423	0.0872921	0.087217	0.0871218	0.0870249	0.0869458	0.0868597	0.0867691	0.0866947	0.0866214	0.0865702	0.0865481	0.0865538	0.0865895	0.0866829	0.0868219	0.0870158	0.0872605	0.0875871	0.0880252
51.45	0.0663679	0.0605793	0.0643349	0.0642583	0.0649728	0.0661155	0.0677117	0.0693542	0.0709228	0.0720997	0.0732437	0.0747187	0.0760574	0.0772618	0.0782849	0.0791812	0.0798958	0.0804432	0.080959	0.0813838	0.0817686	0.0821492	0.0825368	0.0829457	0.0833808	0.0836582	0.0837461	0.0839283	0.0840607	0.0841563	0.0842474	0.0843194	0.0843926	0.0844678	0.0845204	0.0845734	0.0845888	0.0846126	0.0846219	0.0846223	0.0846287	0.0846674	0.0847253	0.084843	0.0849776	0.085178	0.0854226	0.0857211	0.0861531
51.86	0.0653882	0.0607041	0.0645901	0.0646681	0.0652041	0.066226	0.067293	0.068467	0.0694756	0.0702061	0.0709642	0.0717914	0.0723899	0.0728098	0.073155	0.0734191	0.0736446	0.0738662	0.0740813	0.0742981	0.0745482	0.0747942	0.0750457	0.0752733	0.0754255	0.0754728	0.0755485	0.0756213	0.0756576	0.0756546	0.0756351	0.0755959	0.075546	0.0755011	0.0754657	0.0754484	0.0754357	0.0754306	0.0754341	0.0754395	0.0754566	0.0754855	0.0755347	0.0756031	0.0757165	0.0758742	0.0760923	0.0763868	0.0767722
52.55	0.0695188	0.0651661	0.0696541	0.0703508	0.0715042	0.0728899	0.0743224	0.0758188	0.0771111	0.0778982	0.0788236	0.079734	0.0804325	0.0809599	0.0812939	0.0815487	0.0817119	0.0818698	0.0820461	0.0822064	0.0823891	0.0825787	0.0827897	0.0829811	0.0831189	0.0831105	0.0831852	0.0832331	0.0832559	0.0832589	0.0832277	0.0831837	0.0831277	0.0830685	0.0830102	0.0829636	0.0829277	0.0828806	0.0828345	0.0827754	0.0827266	0.0827087	0.082714	0.0827667	0.0828758	0.0830689	0.0833336	0.0836855	0.0841506
51.21	0.0759112	0.070226	0.0747538	0.0747902	0.075421	0.0763226	0.0774239	0.0784917	0.0795529	0.0802162	0.0809508	0.0817106	0.0823203	0.0828493	0.0832593	0.0835519	0.0838161	0.0839964	0.0841663	0.0843239	0.0844617	0.0846121	0.0847821	0.0849558	0.0851252	0.0852612	0.0853549	0.0854368	0.0854682	0.0854557	0.0854234	0.0853549	0.0852773	0.0851911	0.0851259	0.0850579	0.084993	0.0849482	0.084911	0.0849	0.0849122	0.0849632	0.0850428	0.0851886	0.0853965	0.0856825	0.0860472	0.0865275	0.0871589
47.18	0.0704233	0.0652135	0.0693804	0.0696427	0.0701899	0.0708965	0.0719658	0.0728875	0.0737089	0.074257	0.0748402	0.0754293	0.0758984	0.0762995	0.0765922	0.0768207	0.0769949	0.0770734	0.0771527	0.0772399	0.077319	0.0774221	0.0775471	0.0776612	0.0777702	0.0778363	0.0779005	0.0779225	0.0779008	0.0778631	0.0777989	0.0777188	0.0776227	0.0775342	0.0774392	0.0773608	0.0772917	0.0772327	0.0771642	0.0771035	0.0770616	0.0770538	0.0770861	0.0771585	0.0772986	0.0775076	0.0777775	0.078148	0.0786482
48.87	0.0659808	0.0608805	0.0647696	0.0647502	0.065482	0.0664507	0.0677911	0.0691232	0.0703265	0.0709751	0.0716864	0.0727787	0.0736578	0.0744085	0.0749762	0.0753978	0.0757262	0.0760169	0.0763134	0.0765691	0.0768483	0.0771869	0.0775968	0.0780178	0.0784534	0.0785987	0.0786961	0.0789004	0.0790092	0.0790942	0.0791769	0.0792403	0.0793023	0.0793683	0.0794233	0.0794937	0.0795334	0.0795759	0.0796235	0.0796612	0.0796951	0.0797674	0.079863	0.0800083	0.0801911	0.0804423	0.0807428	0.0811273	0.0816499
52.8	0.0699721	0.0659539	0.0705149	0.071214	0.0721098	0.0731921	0.0744213	0.0756199	0.0766719	0.0774938	0.0782814	0.0790344	0.0796152	0.0801137	0.0805237	0.0809246	0.0812561	0.0815157	0.08175	0.0819578	0.0821445	0.082325	0.0825031	0.0826662	0.0828139	0.0829428	0.0830497	0.0831254	0.083168	0.083184	0.0831827	0.0831828	0.0831846	0.0831786	0.0831746	0.083186	0.0831959	0.0832037	0.0832159	0.0832244	0.0832478	0.0833014	0.0833941	0.0835251	0.0837167	0.0839738	0.0842997	0.0847161	0.0852551
50.87	0.0673219	0.0617854	0.0656706	0.0655147	0.0661868	0.0672575	0.068734	0.0701209	0.0714573	0.0723367	0.0731691	0.0744382	0.0755287	0.0764227	0.0771476	0.0777423	0.0782018	0.0785549	0.0788734	0.079132	0.0793913	0.0797052	0.0800487	0.0804173	0.0808251	0.081004	0.081032	0.0811819	0.0812656	0.0813001	0.0813301	0.0813499	0.0813635	0.0813633	0.0813574	0.0813636	0.0813475	0.0813358	0.0813294	0.0813237	0.0813202	0.0813625	0.0814149	0.0815206	0.0816616	0.0818516	0.0820922	0.0824141	0.0828598
52.94	0.0620086	0.0567962	0.0604946	0.0603143	0.0609722	0.0619972	0.0634625	0.0649464	0.0664059	0.0672894	0.0682743	0.0696223	0.0707998	0.0718002	0.0726649	0.0733236	0.0738591	0.0742814	0.0747089	0.0750428	0.075359	0.0757216	0.0761069	0.0765263	0.0769669	0.0771309	0.0772129	0.0774084	0.0775109	0.0775971	0.0776786	0.0777476	0.0778212	0.0778841	0.0779334	0.0779806	0.078	0.0780105	0.0780056	0.0779975	0.0780029	0.0780334	0.0781028	0.0782295	0.0783804	0.0785959	0.0788569	0.0791854	0.0796343
44.37	0.0707029	0.0642622	0.0678815	0.0673604	0.0676771	0.0685201	0.0698745	0.0713241	0.0726949	0.0736708	0.0745909	0.0759685	0.0771573	0.07817	0.078981	0.0797015	0.080306	0.0808071	0.0812575	0.0816316	0.0820407	0.0825063	0.0829919	0.0835247	0.0840455	0.0843517	0.084506	0.0847505	0.0849509	0.0851102	0.0852439	0.0853558	0.0854434	0.0855228	0.0855875	0.0856584	0.0856994	0.0857608	0.0858174	0.0858799	0.0859402	0.0860299	0.0861519	0.0863225	0.0865266	0.0867949	0.0871178	0.0875428	0.0881157
49.5	0.0729288	0.070591	0.0708094	0.071909	0.0726487	0.0732365	0.0736815	0.0743719	0.0758272	0.0762298	0.0767753	0.0774325	0.0777728	0.0781746	0.0786003	0.0787858	0.079002	0.0789875	0.0791803	0.079419	0.0794765	0.0796123	0.0798298	0.0800415	0.0801051	0.0801732	0.080254	0.0804082	0.0803595	0.0804662	0.080369	0.0803317	0.0801685	0.0801675	0.0801064	0.0800232	0.0799819	0.0799962	0.0798874	0.0797821	0.0798112	0.0798406	0.0798248	0.0799059	0.0800308	0.0802642	0.0805325	0.0808353	0.081258
46.87	0.0685131	0.0633413	0.0674594	0.0677478	0.0683139	0.0691539	0.0703839	0.0715321	0.0726446	0.0735387	0.0744716	0.075369	0.0761663	0.0768471	0.0774239	0.0779381	0.0783826	0.0787368	0.0790702	0.0794038	0.0797038	0.0799957	0.0802728	0.0805151	0.0807553	0.0809484	0.0811313	0.0812821	0.0813814	0.0814427	0.0814606	0.0814558	0.0814264	0.0813911	0.0813464	0.0813152	0.0812806	0.081258	0.0812251	0.0811965	0.0811934	0.081223	0.0812919	0.0814023	0.0815687	0.0818038	0.0820861	0.082461	0.0829536
51.71	0.0700539	0.0640003	0.067944	0.0676939	0.0681508	0.0690143	0.0703375	0.0717313	0.0730384	0.073883	0.0747376	0.0759987	0.0770623	0.0779086	0.0785762	0.0791506	0.0796304	0.0800212	0.0804586	0.0808472	0.0812548	0.0817094	0.0822092	0.0827198	0.0832065	0.0834488	0.083585	0.0838125	0.0839689	0.0840967	0.0841999	0.0842838	0.0843727	0.0844546	0.0845141	0.0845839	0.0846343	0.0846896	0.0847265	0.0847644	0.0848104	0.0848999	0.0850115	0.0851832	0.0854012	0.0856825	0.0860301	0.0864623	0.0870388
54.75	0.0718773	0.0659433	0.0699513	0.069627	0.0699592	0.0706594	0.0715399	0.0724376	0.0732341	0.0737622	0.0743177	0.0749388	0.0754415	0.0758627	0.0761867	0.0764681	0.0767096	0.0768507	0.0769817	0.0770785	0.0771139	0.0771616	0.0771997	0.0772246	0.0772332	0.077206	0.0771717	0.0771125	0.0770403	0.0769617	0.0768706	0.0767809	0.0766812	0.0765725	0.0764629	0.0763632	0.0762521	0.0761546	0.0760547	0.0759674	0.0758973	0.075849	0.0758401	0.0758599	0.0759259	0.0760328	0.0761734	0.0763862	0.0766858
50.91	0.0649791	0.0590882	0.0626602	0.0623552	0.0628817	0.0637868	0.0651684	0.0666656	0.0680889	0.0690158	0.0699615	0.0713195	0.0725186	0.073588	0.0745337	0.0752836	0.0759478	0.0764766	0.0769938	0.07738	0.0777159	0.0780586	0.0784365	0.0788704	0.0793542	0.0795824	0.0796887	0.0799032	0.0800369	0.0801426	0.0802525	0.0803268	0.0804184	0.080502	0.0805699	0.0806351	0.0806564	0.0806792	0.0806834	0.0806889	0.0807003	0.0807541	0.0808363	0.0809805	0.0811482	0.0813693	0.0816422	0.0819656	0.0824313
52.97	0.0690695	0.0633923	0.0672866	0.0672952	0.0678864	0.0689034	0.0700582	0.0711816	0.0722948	0.0728638	0.0736408	0.0746126	0.0753065	0.075772	0.0760863	0.0762923	0.076473	0.0766992	0.0769468	0.0772491	0.0775967	0.078001	0.0784202	0.0788108	0.0790986	0.079117	0.0792511	0.0794182	0.0795139	0.0795797	0.0796175	0.0796166	0.0796197	0.079624	0.0796304	0.0796253	0.0796339	0.0796395	0.0796436	0.0796567	0.0796831	0.0797414	0.0798383	0.0799756	0.0801714	0.0804395	0.0807843	0.0812259	0.081795
50.49	0.0707664	0.0653472	0.0695908	0.0697886	0.0703025	0.0710262	0.072054	0.0730433	0.0739608	0.0746454	0.0753665	0.0760762	0.0766531	0.0771411	0.0775163	0.0778295	0.0780877	0.0782605	0.0784242	0.0785783	0.0786984	0.078838	0.0789876	0.0791051	0.0792318	0.0793286	0.0794093	0.0794599	0.0794748	0.0794597	0.079415	0.0793565	0.0792791	0.0791982	0.0791179	0.0790499	0.0789827	0.0789297	0.0788717	0.0788255	0.0787961	0.0788059	0.0788547	0.0789407	0.0790915	0.0793089	0.0795805	0.0799509	0.0804431
54.07	0.0600761	0.0563904	0.0603331	0.060862	0.0616106	0.0625566	0.0636416	0.0647105	0.0657196	0.0664916	0.0672085	0.0679124	0.0684287	0.0688455	0.0692085	0.0695207	0.0698014	0.0700085	0.070188	0.070322	0.0704274	0.0705115	0.0705978	0.0706836	0.0707479	0.0708119	0.0708458	0.0708599	0.0708494	0.0708065	0.0707491	0.0706842	0.0706216	0.0705559	0.0704964	0.070452	0.070402	0.070346	0.0703003	0.0702486	0.0702122	0.0702003	0.0702177	0.070274	0.0703751	0.0705291	0.07073	0.0710036	0.0713846
49.07	0.0740098	0.0685509	0.0728214	0.0728817	0.0733542	0.0742348	0.0752153	0.0762185	0.0772064	0.0776879	0.078335	0.0791318	0.0796703	0.0800333	0.0802414	0.0803943	0.0805195	0.0806494	0.0807978	0.0809975	0.0812434	0.0815437	0.0818901	0.082226	0.0825156	0.0825335	0.0826471	0.0828191	0.0829093	0.0829456	0.0829539	0.0829374	0.0829076	0.0828843	0.0828712	0.0828478	0.0828376	0.0828317	0.0828296	0.082831	0.0828525	0.0829073	0.0829987	0.0831411	0.0833458	0.0836215	0.0839813	0.0844447	0.0850424
56.38	0.065913	0.0607399	0.0647147	0.0647367	0.0651456	0.0657848	0.0665503	0.0674273	0.0683728	0.0692269	0.0697263	0.070425	0.0713204	0.0723658	0.0733402	0.0742051	0.0748902	0.0753291	0.0755317	0.0754804	0.0752508	0.0749589	0.0747248	0.0746398	0.0748785	0.0752867	0.0753111	0.0753553	0.0753542	0.0753387	0.0752915	0.0752491	0.0751901	0.0751408	0.075078	0.0749853	0.0748974	0.0748647	0.074888	0.0749672	0.0750875	0.0752377	0.075382	0.0755247	0.0756428	0.075743	0.0758379	0.0759847	0.0762387
51.65	0.0696625	0.0641901	0.0681961	0.0681131	0.0685122	0.0692977	0.0702999	0.0712852	0.0722438	0.0728354	0.0735488	0.0742422	0.0748269	0.0753317	0.07573	0.0760143	0.0762751	0.0764539	0.0766289	0.0767658	0.0768653	0.0769736	0.0770955	0.0772188	0.0773524	0.0774494	0.0775116	0.077568	0.0775643	0.0775278	0.0774748	0.0773885	0.0772937	0.077188	0.0771056	0.0770139	0.0769296	0.0768549	0.0767893	0.0767481	0.0767236	0.0767228	0.0767497	0.0768291	0.0769475	0.0771262	0.0773505	0.0776496	0.078063
51.55	0.0688574	0.0635249	0.0675336	0.0676009	0.0681498	0.0691254	0.0702745	0.0713762	0.0724164	0.0730261	0.0738087	0.0747633	0.0753994	0.0758436	0.0761731	0.0764128	0.0766129	0.0768181	0.0769999	0.0772094	0.0774393	0.0777104	0.0780274	0.0783365	0.0785768	0.0785574	0.0786518	0.0788031	0.0788648	0.0788795	0.0788733	0.0788339	0.078783	0.0787492	0.0787205	0.0786827	0.0786519	0.0786263	0.0785981	0.0785834	0.0785759	0.0785928	0.078652	0.0787484	0.0789012	0.0791205	0.0794018	0.0797676	0.0802481
49.05	0.0784437	0.0722743	0.0768599	0.0771101	0.0777918	0.0787817	0.0798345	0.0808673	0.0818429	0.0823373	0.0830213	0.0838507	0.0843804	0.0847013	0.0848867	0.0849729	0.0850487	0.0851759	0.0853275	0.0855255	0.0857902	0.0861233	0.0864596	0.0867585	0.086954	0.0869028	0.0869923	0.0870862	0.0871065	0.0870953	0.0870606	0.0869925	0.086924	0.08686	0.0868123	0.0867624	0.0867141	0.0866688	0.086634	0.0866122	0.0866083	0.0866286	0.0866829	0.0867756	0.0869195	0.0871351	0.0874313	0.0878211	0.088341
49.6	0.0728568	0.0669876	0.071117	0.0709665	0.0713937	0.0721281	0.0730667	0.0739593	0.0748139	0.0753674	0.0759963	0.0766224	0.0771983	0.0777339	0.0781542	0.0784746	0.078736	0.0789063	0.0790668	0.079203	0.0792999	0.0794086	0.0795482	0.079681	0.0798159	0.0799274	0.0799831	0.0800357	0.0800516	0.08003	0.0800011	0.0799522	0.0798764	0.079799	0.0797381	0.0796717	0.0795955	0.0795312	0.079474	0.0794307	0.0794145	0.0794278	0.0794639	0.0795524	0.0796921	0.0798911	0.080152	0.0805026	0.0809733
53.15	0.0718515	0.0662045	0.0703401	0.0702337	0.0706852	0.0714839	0.0724159	0.0733254	0.0741646	0.074666	0.0752922	0.0759664	0.0765286	0.0770215	0.0774161	0.0776935	0.07794	0.0781117	0.078262	0.0783927	0.0784859	0.0785986	0.078738	0.0788663	0.0789856	0.0790758	0.0791155	0.0791569	0.0791541	0.0791242	0.0790925	0.079034	0.0789618	0.0788867	0.0788315	0.078762	0.078682	0.0786089	0.0785359	0.0784791	0.0784523	0.0784511	0.0784819	0.0785624	0.0786913	0.0788722	0.0791085	0.0794242	0.07984
51.72	0.0586215	0.0548379	0.0587061	0.0592214	0.06001	0.0610802	0.0622548	0.0634335	0.0645051	0.0654227	0.0663118	0.0671639	0.0678607	0.068438	0.0689368	0.0693666	0.0697276	0.0700229	0.0702726	0.0704777	0.0706501	0.0707926	0.0709216	0.0710384	0.0711392	0.0712359	0.0713127	0.0713582	0.0713691	0.0713569	0.0713227	0.0712761	0.0712256	0.0711703	0.0711167	0.0710774	0.071048	0.0710147	0.0709891	0.0709631	0.0709469	0.0709498	0.0709798	0.0710369	0.0711294	0.0712721	0.0714694	0.0717307	0.0720902
50	0.0728627	0.067245	0.0716664	0.0716974	0.0723819	0.0733022	0.0745033	0.0756499	0.0767362	0.0774547	0.0782482	0.0790583	0.0797746	0.0803874	0.0808565	0.0812226	0.0815228	0.0817379	0.0819298	0.0821003	0.0822199	0.0823557	0.0825152	0.0826702	0.0828197	0.0829341	0.0830116	0.083076	0.0830942	0.0830808	0.0830442	0.0829774	0.0828935	0.0827989	0.0827146	0.0826239	0.0825256	0.0824414	0.0823621	0.0823152	0.0822961	0.0823177	0.0823874	0.0825226	0.082731	0.0830251	0.0833964	0.0838841	0.084532
49.89	0.0652843	0.0592607	0.0627838	0.0623223	0.0626844	0.0634337	0.0646833	0.0659978	0.0672179	0.0678691	0.0685868	0.0697114	0.070658	0.0714927	0.072199	0.0727533	0.0732359	0.0735882	0.0739338	0.0741922	0.0744528	0.0747505	0.0750926	0.0754665	0.0758822	0.0760614	0.0761627	0.0763405	0.076435	0.0764988	0.0765548	0.0765819	0.076619	0.0766546	0.0766713	0.07669	0.0766912	0.0767213	0.0767407	0.0767633	0.0767956	0.0768661	0.0769545	0.0771019	0.0772797	0.0775354	0.0778645	0.0782783	0.0788462
43.29	0.0742121	0.0685873	0.0729848	0.0729982	0.0735787	0.0744495	0.0755261	0.0765157	0.0774491	0.0780645	0.0787382	0.0794341	0.0799979	0.080493	0.0808659	0.0811301	0.0813334	0.081471	0.0815893	0.0816989	0.0817694	0.0818834	0.0820212	0.0821767	0.0823275	0.0824537	0.08253	0.082593	0.0825896	0.0825464	0.0824711	0.0823677	0.0822551	0.0821382	0.0820509	0.0819708	0.0818911	0.0818281	0.0817711	0.081739	0.0817315	0.0817573	0.0818167	0.0819415	0.082141	0.0824292	0.0828229	0.0833521	0.0840678
46.95	0.0699202	0.0638885	0.0679376	0.0678089	0.0685505	0.0696923	0.0712989	0.0728725	0.0743973	0.0753486	0.0763376	0.0777733	0.0789468	0.0799442	0.0807456	0.0814117	0.0819221	0.0823411	0.0827564	0.0830784	0.0834422	0.083846	0.0843233	0.0848462	0.0854077	0.0856384	0.0857824	0.0860488	0.0862258	0.086353	0.0864345	0.0864864	0.0865442	0.0865911	0.0866446	0.0866974	0.0867385	0.0867947	0.0868547	0.08692	0.0869924	0.087096	0.0872251	0.0874139	0.0876585	0.0879849	0.0883888	0.0889217	0.0896318
47.54	0.069197	0.0640367	0.068148	0.0683358	0.0688166	0.0694839	0.0705227	0.0715021	0.0723979	0.0729881	0.073622	0.0742415	0.0747569	0.0751793	0.0755133	0.0757861	0.0759925	0.0761311	0.0762574	0.0763901	0.0764851	0.076585	0.0766918	0.076779	0.0768685	0.0769333	0.0769862	0.0770037	0.0769778	0.0769304	0.0768583	0.07677	0.0766661	0.0765495	0.0764362	0.0763384	0.0762447	0.0761636	0.0760759	0.0759951	0.0759332	0.0759099	0.0759181	0.0759628	0.0760654	0.0762356	0.0764588	0.076772	0.0772162
57.49	0.0698193	0.06487	0.0691515	0.0695553	0.0704817	0.0717345	0.0731892	0.0747217	0.0760006	0.0768803	0.0779797	0.0790101	0.0797513	0.0803147	0.0807297	0.0810344	0.0812751	0.0815194	0.0817719	0.082025	0.0823127	0.0826244	0.0829329	0.083149	0.0832454	0.0832745	0.083382	0.0834576	0.0834955	0.0835061	0.0834851	0.0834583	0.083404	0.0833366	0.08327	0.0832178	0.0831728	0.0831184	0.083043	0.0829555	0.0828623	0.0828005	0.0827677	0.0827805	0.0828622	0.0830221	0.0832665	0.0835925	0.084016
54.73	0.0753925	0.0699705	0.0743388	0.0743862	0.0749736	0.0758698	0.0768922	0.0778688	0.0787997	0.0793496	0.0799902	0.080601	0.0810926	0.0815308	0.0818636	0.0821154	0.0823321	0.0824703	0.0825941	0.0827135	0.0827971	0.0828971	0.0830264	0.083152	0.0832596	0.0833319	0.0833669	0.0833979	0.083385	0.0833458	0.0832961	0.08322	0.0831339	0.0830386	0.0829608	0.0828654	0.0827642	0.0826676	0.0825801	0.0825156	0.0824763	0.0824654	0.082485	0.0825592	0.082683	0.0828699	0.0831115	0.0834264	0.0838564
55.64	0.0639937	0.0583451	0.0618883	0.0615329	0.0621091	0.0629828	0.0642666	0.0656356	0.0668845	0.0676411	0.068448	0.0696622	0.0707502	0.0716541	0.0724113	0.0730252	0.0735192	0.0739256	0.0743058	0.074613	0.0749208	0.0752536	0.0756178	0.0760147	0.0764524	0.0766069	0.0766542	0.0768257	0.0769271	0.0770006	0.0770866	0.0771446	0.0772161	0.077274	0.0773113	0.0773536	0.0773565	0.0773525	0.0773476	0.0773471	0.0773532	0.0773912	0.0774503	0.0775619	0.0776929	0.0778708	0.0780937	0.0783766	0.0787785
54.23	0.0668646	0.062136	0.0664192	0.0668782	0.0679717	0.0692681	0.0706201	0.0720856	0.0733267	0.0739998	0.0749146	0.0758537	0.0764938	0.0769753	0.0773047	0.0775349	0.0776738	0.0778296	0.0780025	0.0781848	0.0783952	0.0786347	0.0788865	0.0791039	0.079246	0.0791826	0.0792701	0.0793258	0.0793571	0.0793634	0.0793385	0.0793002	0.0792418	0.0791724	0.0791171	0.0790769	0.0790416	0.0789917	0.0789371	0.0788692	0.0787967	0.0787537	0.0787405	0.0787765	0.0788799	0.0790726	0.0793339	0.0796966	0.0801738
49.01	0.0750761	0.0702027	0.075008	0.0755502	0.0765414	0.0777036	0.0789526	0.0801825	0.0813085	0.0821599	0.0830811	0.0839921	0.0847979	0.0855242	0.0861167	0.0865875	0.0870301	0.0874078	0.0877447	0.088045	0.0883373	0.0886358	0.0889641	0.0892854	0.0896132	0.0899253	0.0902182	0.0904842	0.0907001	0.090898	0.0910501	0.091184	0.0913136	0.0914538	0.0915902	0.0917291	0.0918832	0.0920388	0.0921966	0.092372	0.0925653	0.0927779	0.0930177	0.0933002	0.093646	0.09406	0.0945556	0.0951607	0.095895
52.85	0.071732	0.0664777	0.0707987	0.071179	0.0719479	0.0729237	0.074241	0.0754943	0.0765977	0.077472	0.0783991	0.0792831	0.080049	0.0806933	0.0812013	0.0816352	0.0820135	0.0822922	0.0825548	0.0827864	0.0829861	0.0831817	0.0833757	0.0835403	0.0836918	0.0837984	0.0838806	0.083932	0.0839435	0.0839303	0.083882	0.0838169	0.0837364	0.0836472	0.0835645	0.0834861	0.0834068	0.0833315	0.0832503	0.0831758	0.083122	0.0831025	0.0831218	0.0831699	0.0832706	0.0834239	0.0836053	0.0838517	0.0841867
53.22	0.0717764	0.0670064	0.0714864	0.0719748	0.0728701	0.0739153	0.0750305	0.076199	0.0772649	0.0780946	0.0789896	0.0798961	0.0806398	0.0812946	0.0818007	0.0821899	0.0825287	0.0827814	0.0830141	0.0831927	0.0833406	0.0834947	0.0836777	0.0838267	0.0839809	0.0841152	0.0842218	0.0842986	0.0843384	0.0843567	0.084334	0.0842915	0.0842303	0.0841845	0.0841351	0.0840765	0.0840212	0.0839704	0.0839205	0.0838917	0.0838846	0.0839051	0.0839512	0.0840418	0.0841895	0.0843943	0.0846647	0.0850219	0.0854896
52.01	0.0647515	0.0587538	0.0622037	0.0616915	0.0620194	0.0627493	0.0639765	0.065143	0.0664133	0.0672803	0.0680083	0.0692164	0.0702692	0.07128	0.0720993	0.0728132	0.0734076	0.0738669	0.0742744	0.0745831	0.0748591	0.0751334	0.0754227	0.0757726	0.0761982	0.0764307	0.0764908	0.0766281	0.0767081	0.0767847	0.0768495	0.0769012	0.0769648	0.0770241	0.0770516	0.0770814	0.0770827	0.0770938	0.0770866	0.0770866	0.0770968	0.0771442	0.0772248	0.0773495	0.0774931	0.077682	0.0779101	0.0781992	0.078618
51.59	0.0717422	0.0661131	0.0703004	0.0702245	0.0707838	0.071586	0.0725842	0.0735961	0.0745906	0.0752849	0.0760278	0.0767525	0.077391	0.0779467	0.0783778	0.0787019	0.078938	0.0791149	0.0792687	0.0794102	0.0795158	0.0796456	0.0797912	0.0799303	0.0800757	0.0801807	0.0802345	0.080275	0.0802634	0.0802226	0.080166	0.0800734	0.0799638	0.0798518	0.0797554	0.0796606	0.0795667	0.0794892	0.0794134	0.0793623	0.0793398	0.0793498	0.0793925	0.079483	0.0796293	0.0798483	0.0801385	0.080528	0.0810541
36.55	0.0738588	0.0682465	0.0727258	0.0729872	0.0735496	0.0743203	0.0754497	0.076523	0.0774838	0.0781614	0.078865	0.0795217	0.080086	0.0805076	0.0808151	0.081045	0.0812223	0.0813149	0.0814232	0.0815512	0.0816785	0.0818389	0.0820361	0.0822323	0.0824484	0.0826281	0.0827887	0.0829092	0.0829796	0.0830013	0.0829779	0.0829252	0.0828473	0.0827533	0.0826655	0.0825804	0.0825009	0.082441	0.0823858	0.0823518	0.082369	0.082461	0.0826359	0.0829099	0.0833221	0.0838996	0.0846429	0.0856235	0.0869102
43.33	0.0733906	0.0677301	0.0721349	0.0721679	0.0727405	0.0736751	0.0748268	0.0759501	0.0770001	0.0777151	0.0784952	0.0792512	0.0798365	0.0803633	0.0807417	0.0810082	0.0812222	0.0813724	0.0815103	0.0816512	0.0817739	0.0819312	0.082136	0.0823605	0.082593	0.0827931	0.0829427	0.0830622	0.0831144	0.0831068	0.0830526	0.0829612	0.0828437	0.0827199	0.0826221	0.082535	0.0824477	0.0823852	0.0823344	0.0823212	0.082347	0.082423	0.0825571	0.0827839	0.0831239	0.0835955	0.0842192	0.0850437	0.0861296
44.32	0.0773461	0.0714388	0.0760844	0.0761131	0.0767595	0.0778032	0.0789775	0.0802623	0.0812906	0.0817762	0.0826457	0.083413	0.0839265	0.0842105	0.0843179	0.0843613	0.0843966	0.0844825	0.0846561	0.084905	0.085226	0.0856219	0.0860114	0.086333	0.0864701	0.0864902	0.0866563	0.0867767	0.0868376	0.0868497	0.0868068	0.0867313	0.0866414	0.0865521	0.0864709	0.0864176	0.0863699	0.0863398	0.0863272	0.0863268	0.086354	0.0864126	0.0865119	0.0866569	0.0868843	0.0872083	0.0876563	0.0882534	0.0890279
51.43	0.0754655	0.0699323	0.0742633	0.0740926	0.0744347	0.0751635	0.0759385	0.0767213	0.0774578	0.0778667	0.0783064	0.0787539	0.0790959	0.0793582	0.0795272	0.0796556	0.0797665	0.0798244	0.0798756	0.0799074	0.0799006	0.079928	0.079955	0.0799808	0.079989	0.0799575	0.0799194	0.0798619	0.0797804	0.0796776	0.0795692	0.0794543	0.0793329	0.0792115	0.0790945	0.0789947	0.0789011	0.0788188	0.0787406	0.0786756	0.0786337	0.078625	0.0786571	0.078738	0.0788864	0.0791004	0.0793909	0.0797957	0.0803502
53.81	0.0722644	0.0672875	0.071591	0.0719779	0.0728517	0.0740122	0.0751912	0.0765034	0.0776423	0.0782124	0.0790292	0.0798664	0.0804419	0.0808445	0.0811208	0.0813185	0.0814617	0.0815848	0.0817363	0.0819061	0.0821034	0.0823348	0.0825832	0.0827935	0.0829145	0.0828308	0.0829055	0.082958	0.0829756	0.0829718	0.0829338	0.0828931	0.0828349	0.0827545	0.0826688	0.0825964	0.0825171	0.0824273	0.0823236	0.0822178	0.08212	0.0820576	0.0820385	0.0820726	0.082177	0.0823788	0.0826544	0.0830348	0.0835397
51.92	0.0706512	0.0654308	0.0696606	0.0698188	0.0702668	0.0710059	0.0721009	0.0731529	0.0741801	0.0749048	0.0756217	0.076361	0.0769971	0.0774998	0.0778953	0.078198	0.0784339	0.0786131	0.0787805	0.0789482	0.0790839	0.0792287	0.079375	0.079503	0.079623	0.0796963	0.0797489	0.0797619	0.0797409	0.0797004	0.0796284	0.0795456	0.0794386	0.0793301	0.079218	0.0791164	0.0790127	0.0789123	0.0788085	0.0787167	0.0786462	0.0786199	0.0786315	0.078679	0.0787948	0.078979	0.0792207	0.0795654	0.0800343
50.87	0.0664078	0.0621903	0.0662042	0.0665458	0.0671889	0.0680807	0.069117	0.0701433	0.0710511	0.0717298	0.0723844	0.0730434	0.0735239	0.0739284	0.0742544	0.0745236	0.0747703	0.074941	0.0750923	0.0751994	0.075289	0.0753645	0.0754396	0.0755025	0.0755581	0.0756049	0.075625	0.0756171	0.075578	0.0755172	0.0754357	0.0753493	0.0752601	0.0751718	0.075082	0.0750053	0.0749314	0.0748581	0.074791	0.0747197	0.0746608	0.0746236	0.0746197	0.0746475	0.0747281	0.074861	0.0750611	0.0753416	0.0757385
49.15	0.0740182	0.0684473	0.0727045	0.0726623	0.0732929	0.0741407	0.0751253	0.07613	0.0770799	0.0776912	0.0784126	0.0791671	0.0798185	0.0803715	0.0807635	0.0810632	0.0813243	0.0815245	0.0817219	0.0818984	0.0820632	0.0822421	0.0824535	0.0826581	0.0828459	0.0830003	0.0831042	0.0832051	0.0832449	0.083246	0.0832223	0.0831701	0.0830987	0.0830215	0.0829516	0.0828744	0.0827969	0.0827363	0.0826884	0.0826655	0.0826664	0.0827014	0.0827741	0.0829171	0.0831345	0.0834409	0.0838403	0.0843724	0.0850848
47.02	0.0719735	0.0661265	0.0705352	0.070648	0.0714314	0.0726044	0.0739816	0.0753762	0.0767666	0.077789	0.0788409	0.0798744	0.0807794	0.0815733	0.0821891	0.082662	0.0830856	0.0834115	0.0836931	0.0839464	0.0841566	0.0843936	0.0846444	0.0848907	0.0851324	0.0853343	0.0854813	0.0856017	0.0856644	0.0856818	0.0856644	0.0856136	0.0855462	0.0854732	0.0854181	0.085363	0.0853131	0.0852816	0.0852569	0.0852568	0.0852888	0.0853589	0.0854717	0.085657	0.0859339	0.0863071	0.0867832	0.0874114	0.0882411
49	0.0774197	0.0714399	0.076013	0.0759565	0.0764204	0.0772646	0.0783558	0.0794694	0.0805544	0.0813294	0.0822309	0.0831479	0.0839436	0.0846725	0.0852688	0.0857665	0.0861947	0.0865573	0.0868862	0.0872122	0.0875068	0.0878133	0.088136	0.0884568	0.0887757	0.089065	0.0893045	0.0895201	0.0896856	0.089799	0.0899031	0.0899728	0.0900227	0.0900541	0.0900875	0.090113	0.0901159	0.0901226	0.0901267	0.0901525	0.0902147	0.0903366	0.0905086	0.0907803	0.0911551	0.0916376	0.0922383	0.0929965	0.0939641
39.66	0.0796836	0.0741443	0.0793621	0.0800894	0.0813547	0.0829355	0.0846663	0.0864671	0.088148	0.0893212	0.0907699	0.0921576	0.0933007	0.0942057	0.0949702	0.095643	0.0962479	0.0968753	0.0975457	0.0982436	0.0990185	0.0998455	0.100683	0.101471	0.102144	0.10265	0.103282	0.103856	0.104392	0.104887	0.105339	0.105751	0.106124	0.10646	0.106742	0.106981	0.107179	0.107325	0.107447	0.107573	0.107744	0.108032	0.108463	0.109068	0.109887	0.110949	0.112274	0.113884	0.115807
54.73	0.0597444	0.0554848	0.0593214	0.0596302	0.0603622	0.0611856	0.0622152	0.0633514	0.0643881	0.0650329	0.0658347	0.0665923	0.0671591	0.0676608	0.0680287	0.0683483	0.0686089	0.0688466	0.0690719	0.0693131	0.0695603	0.0698289	0.0701207	0.0703988	0.070633	0.0708	0.0710346	0.0712335	0.0714019	0.0715423	0.0716469	0.0717189	0.0717765	0.0718248	0.0718611	0.0719034	0.071937	0.0719713	0.0720134	0.072072	0.0721631	0.0723018	0.0725047	0.0727863	0.0731651	0.0736646	0.0742998	0.0750928	0.0760831
37.97	0.0714058	0.0659487	0.0705234	0.0707341	0.0713293	0.0723426	0.0736716	0.0750048	0.0763349	0.0772789	0.0783619	0.0793413	0.0801942	0.080954	0.0815643	0.0820635	0.0825051	0.0828591	0.0832091	0.0835413	0.0838453	0.0841744	0.084555	0.0849675	0.0853786	0.0857771	0.0861529	0.0864914	0.0867551	0.0869738	0.0871153	0.0872055	0.087254	0.0872719	0.0872889	0.0873064	0.0873329	0.0873868	0.0874801	0.0876121	0.0878034	0.0880747	0.0884416	0.0889567	0.0896427	0.0905485	0.0917107	0.0931828	0.0950486
51.27	0.0540168	0.0500076	0.0534638	0.0536907	0.0543567	0.0552026	0.0562179	0.0572905	0.0583232	0.0589853	0.0598361	0.0606638	0.0613102	0.0618811	0.0623306	0.0627242	0.0630295	0.0632491	0.0634411	0.0636368	0.063825	0.064007	0.0642091	0.0644146	0.0646009	0.0647037	0.0648553	0.0649628	0.0650299	0.0650761	0.0650896	0.0650963	0.0650916	0.0650892	0.0650877	0.0650927	0.0651079	0.0651359	0.0651702	0.0652131	0.0652682	0.0653576	0.0654812	0.0656482	0.0658757	0.0661829	0.0665644	0.0670621	0.0677003
55.51	0.0679054	0.0627403	0.0670344	0.0671646	0.0675414	0.0683911	0.069551	0.0707096	0.0718386	0.0726597	0.0735722	0.0744068	0.075091	0.0757311	0.0762281	0.0766731	0.0770508	0.0773674	0.0776489	0.0778816	0.0780739	0.0782521	0.07845	0.0786342	0.078783	0.0789301	0.0790758	0.0792016	0.0792868	0.0793518	0.0793734	0.0793737	0.0793689	0.0793467	0.0793235	0.0793087	0.0792864	0.079274	0.0792708	0.0792926	0.0793204	0.0793787	0.0794588	0.0795862	0.0797633	0.0800058	0.0803273	0.0807547	0.0813134
42.77	0.0791087	0.0736712	0.0785913	0.079157	0.0802082	0.0817491	0.0834082	0.0850147	0.0865682	0.0875582	0.0886914	0.0900006	0.0909206	0.0915514	0.092003	0.0923382	0.0926212	0.0929234	0.0932312	0.0935763	0.0939758	0.0944418	0.094982	0.0954896	0.0959117	0.0959992	0.0962197	0.0964873	0.0966441	0.0967237	0.0967649	0.0967634	0.0967399	0.0967272	0.0967289	0.0967338	0.0967493	0.0967807	0.0968241	0.0968833	0.0969656	0.0970974	0.0972971	0.0975731	0.0979619	0.098478	0.0991458	0.100004	0.101106
43.17	0.073178	0.0679396	0.0727933	0.0734986	0.0747447	0.0765006	0.0782752	0.0802713	0.0820246	0.083194	0.0845869	0.0859184	0.0869672	0.0877358	0.0883071	0.0887392	0.089106	0.0894801	0.0898717	0.0903108	0.0908225	0.0913421	0.0918623	0.0923272	0.0926975	0.0928351	0.093126	0.0933985	0.0936074	0.0937786	0.0938938	0.0939712	0.0940097	0.0940304	0.0940325	0.094034	0.0940225	0.0940223	0.0940429	0.0940958	0.094195	0.0943547	0.0945851	0.094919	0.0953706	0.0959703	0.0967451	0.0977463	0.0990291
52.75	0.0841209	0.0776998	0.0827166	0.0832231	0.0842766	0.0857801	0.0874835	0.0892076	0.0908499	0.0920569	0.0933976	0.0948294	0.0959359	0.0968765	0.0976136	0.0982214	0.0988076	0.0994218	0.100019	0.100649	0.101311	0.102061	0.102831	0.103556	0.104206	0.10466	0.105129	0.105567	0.105896	0.106154	0.106354	0.106494	0.10662	0.106743	0.106873	0.10699	0.107116	0.107245	0.107376	0.107497	0.107644	0.107834	0.108087	0.108433	0.108894	0.109508	0.110297	0.111288	0.112522
51.37	0.0919904	0.0856511	0.091527	0.0921127	0.0932362	0.0945487	0.0960848	0.0975971	0.0989737	0.100072	0.101062	0.102181	0.103081	0.10379	0.104362	0.104832	0.105194	0.105429	0.105612	0.10575	0.105863	0.105956	0.106049	0.106129	0.106226	0.106282	0.106246	0.106232	0.106145	0.106031	0.10587	0.105698	0.105529	0.10537	0.10522	0.105083	0.104965	0.104857	0.104759	0.104671	0.104607	0.104563	0.104565	0.104623	0.104747	0.104953	0.105235	0.105637	0.106201
47.41	0.0756817	0.070029	0.0746448	0.0748109	0.0757388	0.0770315	0.0783873	0.0798905	0.0811595	0.0819613	0.0829821	0.0839985	0.0847891	0.0853093	0.0856363	0.0858767	0.0861122	0.0863668	0.0866601	0.0870132	0.0874424	0.0878583	0.0882665	0.0885749	0.0887717	0.0887262	0.0888753	0.0890121	0.0891132	0.0891788	0.0892109	0.089223	0.0892111	0.0891925	0.0891581	0.0891331	0.0890915	0.0890539	0.08903	0.0890211	0.0890488	0.0890983	0.0891819	0.0893155	0.0895138	0.0897781	0.090127	0.0905982	0.0912133
48.1	0.0634623	0.0591877	0.0631488	0.0635636	0.0642983	0.0652765	0.0664493	0.0676542	0.0687554	0.069639	0.0705428	0.0714121	0.0721259	0.0727362	0.0732496	0.0736962	0.0740893	0.0743992	0.0746778	0.0749072	0.0751008	0.0752614	0.0754046	0.0755296	0.0756285	0.0757182	0.0757778	0.0758067	0.0758074	0.075777	0.0757239	0.075661	0.0755971	0.0755227	0.075454	0.0753984	0.0753409	0.0752821	0.0752281	0.0751707	0.0751275	0.0751151	0.0751449	0.0752167	0.0753498	0.0755526	0.0758232	0.0761893	0.0766985
49.25	0.0761981	0.0698966	0.074075	0.073791	0.0742909	0.0752285	0.0761345	0.0773477	0.0783008	0.078797	0.0795374	0.0803498	0.0809459	0.0812887	0.0815041	0.0816181	0.081732	0.0818687	0.0820532	0.082303	0.0825986	0.0828924	0.0832122	0.0834766	0.0836588	0.0836198	0.0837347	0.0838597	0.0839296	0.083983	0.0840072	0.084005	0.0839885	0.0839624	0.0839335	0.0839105	0.0838754	0.0838564	0.0838531	0.083878	0.0839229	0.0839921	0.0841006	0.0842594	0.0844764	0.0847695	0.0851669	0.0856891	0.0863595
53.12	0.0644061	0.0595814	0.0634832	0.0635573	0.064119	0.0649268	0.0658527	0.0668682	0.0677859	0.0681511	0.0687626	0.0694319	0.0698837	0.0702349	0.070453	0.0705845	0.0706779	0.0707941	0.070943	0.0710998	0.0712956	0.0715151	0.0717498	0.0719641	0.0721182	0.0720821	0.0722023	0.0723029	0.0723718	0.0724318	0.0724547	0.0724579	0.0724425	0.0724064	0.0723638	0.0723321	0.0723063	0.0722568	0.0722043	0.072147	0.0721029	0.0720951	0.0721207	0.0722025	0.0723538	0.0725932	0.0729006	0.0733092	0.0738372
52.5	0.0629302	0.058632	0.0624822	0.0626553	0.0631128	0.063797	0.064584	0.0653686	0.0660479	0.0664838	0.0669191	0.0673663	0.0676598	0.0678819	0.0680657	0.0682109	0.0683281	0.0683885	0.0684674	0.0685175	0.0685587	0.0685958	0.0686285	0.0686571	0.0686841	0.0687101	0.0687205	0.0687124	0.0686849	0.0686288	0.0685629	0.0684841	0.0684003	0.0683124	0.0682287	0.068154	0.0680823	0.0680116	0.0679493	0.0678872	0.067843	0.0678322	0.067865	0.0679427	0.0680749	0.0682735	0.0685265	0.0688621	0.0693214
48.79	0.0725998	0.0671134	0.0712482	0.0712096	0.0717397	0.0725374	0.0734835	0.0743141	0.0751008	0.0755606	0.0761114	0.07671	0.0771886	0.0776004	0.0778831	0.0780829	0.0782327	0.0783136	0.0783796	0.0784429	0.0784792	0.0785308	0.0786114	0.0786639	0.0787222	0.0787404	0.0787194	0.0787077	0.0786518	0.078584	0.0785075	0.0784144	0.0783128	0.0781988	0.0780957	0.0779775	0.077859	0.0777497	0.0776511	0.0775664	0.0775107	0.0774859	0.0774909	0.0775469	0.0776483	0.0778106	0.0780333	0.0783428	0.0787723
48.45	0.0683182	0.0631633	0.0671085	0.0670628	0.067546	0.0684552	0.069486	0.0705298	0.0714997	0.0721522	0.0728243	0.0735448	0.0741168	0.074603	0.0749762	0.0752717	0.0755245	0.0756926	0.0758463	0.075979	0.0760705	0.0761645	0.0762645	0.07635	0.0764162	0.0764436	0.0764535	0.0764378	0.0764016	0.076345	0.0762683	0.0761815	0.0760828	0.0759847	0.0758799	0.0757957	0.075713	0.0756355	0.0755718	0.0755223	0.0754906	0.0754933	0.0755459	0.0756499	0.0758228	0.0760628	0.0763768	0.0768064	0.0773844
56.68	0.0651071	0.0606603	0.0647561	0.0650723	0.0657969	0.0666704	0.0677452	0.0688605	0.0698903	0.0704732	0.07126	0.0719901	0.0725179	0.0729438	0.0732443	0.0734846	0.073676	0.0738495	0.0740239	0.0741864	0.074367	0.0745753	0.0747983	0.0750178	0.0751923	0.0752849	0.0754623	0.0756087	0.0757099	0.0757942	0.0758404	0.0758565	0.0758518	0.0758422	0.0758181	0.0757905	0.0757681	0.0757502	0.0757419	0.0757564	0.0758008	0.0759014	0.0760663	0.0763144	0.0766547	0.0771122	0.0776914	0.0784187	0.0793236
53.3	0.0667611	0.061417	0.0650899	0.0647679	0.0647882	0.0651661	0.0656671	0.0662741	0.0668388	0.0670919	0.067428	0.0678814	0.0681571	0.0683468	0.0684251	0.06848	0.0685014	0.0684981	0.0685388	0.0685956	0.0686765	0.0688062	0.0689632	0.0691211	0.0692612	0.069246	0.0692899	0.0693672	0.0694103	0.069426	0.0694194	0.0693919	0.0693531	0.0693066	0.0692569	0.06922	0.0692052	0.0691876	0.0691724	0.0691563	0.0691481	0.0691663	0.0692279	0.0693407	0.0695372	0.0698276	0.0702023	0.0706883	0.0713248
55.8	0.0723284	0.0662423	0.070207	0.0699202	0.0703177	0.0711171	0.0720315	0.0731696	0.0741063	0.0745993	0.0753991	0.0762485	0.0768436	0.0772387	0.077469	0.077609	0.07773	0.0779309	0.0781437	0.0784258	0.0787829	0.0791308	0.0794769	0.0797387	0.0798731	0.079808	0.0799029	0.0799757	0.0800239	0.080051	0.0800522	0.0800397	0.0800121	0.0799835	0.0799391	0.0799113	0.0798714	0.0798349	0.0798187	0.079813	0.0798277	0.0798588	0.0799151	0.0799902	0.0801124	0.0802736	0.0804922	0.0807822	0.08116
54.41	0.0802804	0.0750824	0.0799186	0.0803045	0.0809767	0.0819369	0.0830205	0.0842514	0.0852488	0.0858469	0.086681	0.0874584	0.0879909	0.0882695	0.0884209	0.0885274	0.0886274	0.0887351	0.0889045	0.0891115	0.0893714	0.0896589	0.0899715	0.090219	0.0903146	0.0902577	0.0903279	0.0903529	0.0903296	0.0902761	0.0901993	0.0901156	0.0900325	0.0899554	0.0898946	0.0898436	0.0897974	0.0897617	0.0897394	0.0897141	0.0897128	0.0897294	0.089775	0.0898606	0.0899882	0.0901823	0.0904589	0.0908273	0.0913192
57.68	0.067775	0.0625089	0.0663627	0.0662432	0.0665144	0.067004	0.0676481	0.0683958	0.0690981	0.0696748	0.0701957	0.0707954	0.0712921	0.0716852	0.0719935	0.0722295	0.0723982	0.0725173	0.0725976	0.0726671	0.0727297	0.072787	0.0728738	0.072957	0.0730448	0.073105	0.0731083	0.0731527	0.0731592	0.0731472	0.0731054	0.0730617	0.0730055	0.0729604	0.0729179	0.0728852	0.072863	0.072844	0.0728304	0.0728147	0.0728033	0.0727999	0.0728149	0.0728592	0.0729416	0.0730735	0.0732614	0.0735118	0.0738585
53.65	0.0674537	0.0625003	0.0666009	0.0665902	0.0671554	0.0680534	0.0690717	0.0701174	0.0710767	0.07173	0.0723906	0.0730548	0.0735991	0.0740343	0.0743678	0.0746495	0.0748809	0.0750338	0.0751663	0.0752683	0.0753099	0.0753598	0.0754026	0.0754286	0.0754391	0.0754196	0.075393	0.0753386	0.0752726	0.0751885	0.0750886	0.074988	0.0748822	0.0747737	0.0746595	0.074558	0.0744592	0.0743728	0.0742847	0.0742057	0.0741448	0.0741173	0.0741367	0.0741937	0.074307	0.0744639	0.074663	0.0749484	0.0753456
51.91	0.0671831	0.0617001	0.0654431	0.0650237	0.0652589	0.0658864	0.066641	0.0674148	0.0681066	0.0685014	0.0688996	0.0693418	0.0696847	0.0699518	0.0701405	0.070313	0.0704516	0.0705069	0.0705642	0.0706078	0.0706247	0.0706458	0.0706645	0.0706863	0.0706788	0.0706449	0.0706043	0.0705489	0.0704755	0.0703966	0.0703129	0.0702279	0.0701315	0.0700346	0.0699349	0.0698459	0.0697544	0.0696687	0.0695855	0.0695131	0.0694581	0.0694261	0.0694403	0.0694939	0.0695988	0.0697502	0.069948	0.0702254	0.0706079
51.6	0.0714555	0.0663149	0.0707783	0.0711764	0.0720955	0.073387	0.0747043	0.0760549	0.0773276	0.0780249	0.0789197	0.0797816	0.0804219	0.0808948	0.0812248	0.0814485	0.0816157	0.0817893	0.0819978	0.0822198	0.0824773	0.0827881	0.0831213	0.0834294	0.0836581	0.0836859	0.0838592	0.0839889	0.0840885	0.0841509	0.0841759	0.0841844	0.0841877	0.0841697	0.0841388	0.0841243	0.0841039	0.0840797	0.0840444	0.0840138	0.0839969	0.0840308	0.0841178	0.0842728	0.0845196	0.0848916	0.0853809	0.0860226	0.0868541
57.89	0.0650708	0.0608821	0.0650373	0.0654523	0.0661897	0.0671403	0.0682611	0.0694066	0.0704423	0.071299	0.072123	0.0729651	0.0735995	0.0741222	0.0745943	0.0750096	0.0753825	0.075661	0.0759217	0.0761511	0.0763331	0.076491	0.0766396	0.0767714	0.0768888	0.076988	0.0770541	0.077097	0.0771022	0.0770718	0.077024	0.0769694	0.0769115	0.0768379	0.0767662	0.0767013	0.0766339	0.0765604	0.0764912	0.0764184	0.0763621	0.0763422	0.0763643	0.0764375	0.0765742	0.0767778	0.07704	0.0773828	0.0778583
52.79	0.0705446	0.0661464	0.0704792	0.070888	0.0715332	0.0724005	0.0734634	0.0744842	0.0753429	0.0759734	0.076541	0.0771253	0.0775207	0.077822	0.0780755	0.0782924	0.07848	0.0785991	0.0787322	0.0788499	0.0789242	0.078995	0.079078	0.0791524	0.0792268	0.0792881	0.0793351	0.0793599	0.0793527	0.0793043	0.0792426	0.0791734	0.0790934	0.0790108	0.0789253	0.07885	0.0787731	0.0787012	0.0786323	0.0785659	0.0785268	0.0785345	0.0786034	0.0787392	0.0789584	0.0792732	0.079689	0.0802391	0.0809761
52.64	0.0655405	0.0614563	0.0656438	0.0661372	0.0669212	0.0679881	0.0692304	0.0704744	0.0715837	0.0724947	0.0733702	0.0741962	0.0748452	0.0753683	0.0758182	0.0761974	0.0765349	0.0767811	0.0770077	0.0772018	0.0773507	0.0774824	0.0776152	0.0777198	0.0778164	0.0778963	0.0779487	0.077976	0.077966	0.0779214	0.0778553	0.0777854	0.0777099	0.077632	0.0775567	0.077492	0.07743	0.0773635	0.0772989	0.0772353	0.077189	0.0771775	0.0772115	0.0772976	0.0774464	0.0776659	0.0779476	0.0783258	0.0788421
44.48	0.0757146	0.0702619	0.0747295	0.0748711	0.0755569	0.0765233	0.0776789	0.0787548	0.0797823	0.0804098	0.0810904	0.08178	0.0823475	0.0828336	0.0831735	0.0834253	0.0836244	0.0837365	0.0838709	0.0839645	0.0840345	0.0841242	0.0842461	0.0843667	0.0844887	0.0845787	0.0846249	0.0846657	0.0846606	0.0846216	0.0845698	0.0844933	0.084391	0.0842763	0.0841881	0.084089	0.0839858	0.0839024	0.0838189	0.0837657	0.0837415	0.0837552	0.0838071	0.083919	0.0840922	0.0843358	0.0846624	0.0850971	0.085688
54.86	0.0738014	0.0682783	0.0725384	0.0725272	0.0730732	0.0739408	0.0749786	0.0760862	0.0770795	0.0777874	0.0786202	0.0794208	0.0800255	0.0805525	0.0809478	0.0812363	0.081496	0.0816643	0.081819	0.0819719	0.0820657	0.0821805	0.0823023	0.0824317	0.0825583	0.0826442	0.0826909	0.0827335	0.0827156	0.0826682	0.0825999	0.0825045	0.0823758	0.0822412	0.082117	0.0819839	0.081854	0.081741	0.0816259	0.0815435	0.0814953	0.0814874	0.0815194	0.0816145	0.081769	0.081997	0.0822964	0.082698	0.0832494
46.74	0.0708818	0.0655928	0.0698431	0.0700956	0.0708569	0.0720629	0.0734241	0.0747564	0.0760762	0.0769561	0.077944	0.0790733	0.0798995	0.0805425	0.081023	0.081374	0.0816718	0.0819472	0.0821836	0.0824182	0.0826793	0.0829811	0.0833232	0.0836468	0.0839348	0.0839978	0.084106	0.0842624	0.0843259	0.0843346	0.0843198	0.0842632	0.08418	0.0841168	0.0840666	0.0840109	0.0839669	0.0839323	0.0839029	0.0838878	0.0838909	0.0839276	0.0840134	0.0841484	0.0843573	0.0846492	0.0850394	0.0855491	0.086209
45.63	0.067928	0.063492	0.0678019	0.0682296	0.0689943	0.0700153	0.071286	0.0725107	0.0736424	0.074576	0.0754758	0.0763391	0.0770152	0.077572	0.0780259	0.078409	0.0787324	0.0789722	0.0791965	0.0794	0.0795869	0.0797852	0.0799947	0.0801952	0.0803812	0.0805578	0.0806867	0.0807803	0.0808195	0.080814	0.0807693	0.0807111	0.0806415	0.0805674	0.0805006	0.0804469	0.0803911	0.0803337	0.0802852	0.0802465	0.0802452	0.080305	0.0804441	0.0806823	0.0810429	0.0815497	0.0822114	0.0830762	0.0842247
53.07	0.0722885	0.0667831	0.0712782	0.07116	0.0715802	0.0724023	0.073331	0.0743547	0.0753272	0.0760374	0.076751	0.077474	0.0780524	0.0785398	0.0789547	0.0792958	0.0795989	0.0798557	0.080082	0.0802635	0.0804195	0.0805645	0.0807192	0.0808641	0.0810088	0.0811517	0.0812709	0.0813869	0.0814738	0.0815366	0.0815664	0.0815723	0.0815629	0.0815429	0.0815246	0.0814986	0.0814663	0.0814299	0.0814109	0.081405	0.0814469	0.0815542	0.0817387	0.0820144	0.0824044	0.082928	0.0835851	0.0844226	0.085495
51.87	0.0704851	0.0648749	0.0692036	0.0695548	0.0703093	0.0715948	0.0733447	0.0750949	0.076624	0.0776371	0.0789678	0.0803737	0.0815633	0.0825981	0.0833526	0.0839345	0.0843618	0.0847725	0.0852394	0.0856661	0.0861967	0.0867333	0.0873397	0.0878946	0.0883229	0.0885348	0.0887719	0.0889598	0.0891582	0.0893296	0.0894522	0.0895732	0.0896511	0.0897403	0.0897924	0.0898475	0.0898842	0.089902	0.0899309	0.0899564	0.0900052	0.0900713	0.0901665	0.0903055	0.0905288	0.0908244	0.0912143	0.0917469	0.0924078
43.75	0.0845045	0.0784411	0.0837755	0.0840975	0.0850696	0.0862368	0.0875641	0.089033	0.0902166	0.0908268	0.09177	0.0925849	0.0931387	0.0934132	0.0934854	0.0935092	0.093545	0.0936452	0.0938539	0.0941845	0.0946452	0.0951894	0.0957735	0.0963171	0.0966967	0.0969336	0.0973371	0.0976526	0.0979105	0.0980851	0.0981649	0.0982007	0.0981961	0.098169	0.098147	0.0981458	0.0981468	0.0981736	0.0982309	0.0983259	0.0984839	0.0987169	0.0990604	0.0995382	0.10022	0.101147	0.102371	0.10394	0.105934
50.95	0.0757982	0.07041	0.0749843	0.0754645	0.0763987	0.077674	0.0789968	0.0804229	0.081691	0.0824364	0.083404	0.0843568	0.0850577	0.085527	0.0858459	0.0860587	0.0862166	0.0864021	0.0866516	0.0869453	0.0872827	0.0876659	0.0880593	0.0883819	0.0885703	0.0886044	0.0887945	0.088941	0.0890501	0.0891329	0.0891705	0.0891858	0.0891828	0.0891659	0.0891438	0.0891277	0.089114	0.0890751	0.0890157	0.0889426	0.088881	0.0888748	0.0889309	0.089077	0.089339	0.089743	0.0902871	0.0909945	0.0918873
53.09	0.070564	0.065633	0.0699652	0.0704254	0.0712095	0.0721065	0.0731879	0.0743426	0.0753511	0.0760701	0.0769059	0.0776865	0.0782901	0.0788291	0.0792279	0.0795342	0.0797872	0.0799677	0.0801153	0.0801966	0.0802686	0.0803373	0.0804138	0.0804866	0.0805539	0.0806049	0.0806442	0.0806567	0.0806286	0.080582	0.0805018	0.0804118	0.0803068	0.0802136	0.0801163	0.080028	0.079945	0.0798663	0.0797938	0.0797397	0.079701	0.0796911	0.0797139	0.0797902	0.0799168	0.0801053	0.0803706	0.0807334	0.0812074
59.16	0.0694157	0.0645338	0.0686809	0.068951	0.0695859	0.0704027	0.0713711	0.072502	0.0734295	0.0740479	0.0748535	0.0756269	0.0761794	0.0765262	0.0767847	0.0769645	0.0771315	0.077275	0.0774513	0.0776152	0.0778209	0.0780157	0.0782266	0.0783886	0.0784429	0.0783839	0.0784132	0.078418	0.0783897	0.0783446	0.0782722	0.0781802	0.0780917	0.0780064	0.0779268	0.0778548	0.0777894	0.0777324	0.0776935	0.0776509	0.0776339	0.0776303	0.0776454	0.077688	0.0777585	0.0778772	0.0780401	0.0782659	0.0785777
63.29	0.059411	0.0544848	0.0577857	0.0575229	0.0575855	0.0579916	0.0585264	0.0591527	0.0597554	0.0600779	0.0604404	0.0609083	0.0612279	0.061468	0.0616383	0.0617729	0.0618651	0.061908	0.0619523	0.061987	0.0619944	0.0620352	0.0620889	0.0621482	0.0622111	0.0621725	0.0621395	0.062145	0.0621229	0.0620729	0.0620113	0.0619355	0.0618546	0.0617772	0.0617067	0.0616478	0.0616037	0.0615633	0.0615259	0.0614954	0.061464	0.0614485	0.0614598	0.061497	0.0615775	0.061712	0.061895	0.0621416	0.062484
56.95	0.0636306	0.0593844	0.0635103	0.0640422	0.0648441	0.0659416	0.0671831	0.0684768	0.0696701	0.0706986	0.0717474	0.0727896	0.0736269	0.0743608	0.0750041	0.0755665	0.076055	0.0764494	0.0767843	0.0770632	0.0773168	0.0775425	0.0777528	0.0779449	0.0781237	0.0782789	0.0784046	0.0784889	0.07853	0.0785344	0.078514	0.07848	0.0784427	0.0783934	0.0783495	0.0783241	0.0783067	0.0782843	0.0782753	0.0782646	0.0782648	0.07829	0.07834	0.0784234	0.0785541	0.0787451	0.0790106	0.0793688	0.0798487
49.93	0.0717482	0.0663506	0.0706131	0.0706797	0.0714348	0.07252	0.0738207	0.0752096	0.0764157	0.0772023	0.0781993	0.0791261	0.0798162	0.0803081	0.0806304	0.0808641	0.0810287	0.0811977	0.0814221	0.0816653	0.0819582	0.0822887	0.0826498	0.082967	0.0831883	0.083274	0.0834812	0.0836254	0.0837323	0.0837931	0.0838007	0.0837781	0.083731	0.0836685	0.0836115	0.0835691	0.0835316	0.0834859	0.0834363	0.0833845	0.0833537	0.0833781	0.0834784	0.0836747	0.083993	0.0844784	0.0851438	0.086019	0.0871343
51.81	0.0724221	0.0673512	0.0718703	0.0723298	0.073336	0.0746059	0.0760954	0.0776063	0.0789451	0.0797907	0.0808215	0.0818101	0.0825326	0.0829745	0.0832646	0.083472	0.0836047	0.0837494	0.0839263	0.0841464	0.0844373	0.0847467	0.0850665	0.0853319	0.085477	0.0854875	0.0856081	0.0856902	0.0857444	0.085771	0.0857511	0.0857231	0.0856656	0.0855953	0.0855241	0.0854773	0.0854295	0.0853694	0.0852985	0.0852165	0.0851416	0.0851081	0.0851143	0.0851927	0.0853598	0.0856483	0.0860558	0.0866043	0.0873111
44.33	0.0720242	0.0670041	0.071501	0.0716838	0.0723295	0.073378	0.0747422	0.0760834	0.0774374	0.0784088	0.0794212	0.0803255	0.0811083	0.0817971	0.082353	0.0828506	0.0832594	0.0836013	0.0839072	0.0841465	0.0843542	0.084566	0.0847789	0.0849704	0.0851189	0.0852521	0.0853764	0.085495	0.0855742	0.0856436	0.085663	0.0856652	0.085646	0.0856077	0.0855573	0.0855077	0.0854533	0.0854205	0.0854026	0.0854075	0.085419	0.0854625	0.085537	0.08566	0.0858316	0.0860722	0.0863895	0.0868079	0.0873607
48.55	0.0574872	0.0528606	0.056381	0.0564099	0.0569179	0.0576674	0.0586117	0.0597473	0.0607854	0.0614515	0.0622889	0.0631265	0.0637912	0.0644027	0.0648788	0.0652914	0.0656561	0.0659416	0.0662081	0.0664599	0.0667021	0.0669513	0.0672117	0.067461	0.0676888	0.067842	0.0680574	0.0682292	0.0683645	0.0684854	0.0685701	0.0686283	0.0686697	0.0686962	0.0687	0.0687022	0.0687045	0.0687071	0.0687234	0.0687566	0.068828	0.0689635	0.069177	0.0694823	0.0698917	0.070431	0.071106	0.071954	0.0730107
52.62	0.0657411	0.0620521	0.0664681	0.0672219	0.0681915	0.0693717	0.070712	0.0720947	0.073355	0.0745059	0.0756129	0.0766774	0.0775803	0.0783596	0.0790475	0.0796448	0.0801632	0.0806016	0.0809784	0.0812741	0.0815531	0.0817965	0.0820159	0.0822041	0.0823866	0.0825341	0.0826533	0.0827219	0.0827437	0.0827378	0.0827152	0.082683	0.0826462	0.0826047	0.08256	0.0825229	0.0824948	0.082455	0.0824183	0.0823811	0.0823598	0.0823547	0.0823801	0.0824313	0.0825235	0.0826689	0.0828796	0.0831642	0.0835448
48.87	0.0676302	0.0634766	0.067895	0.0683871	0.0693448	0.0707037	0.072115	0.073596	0.0750314	0.0762008	0.0773171	0.0783806	0.0792594	0.0799683	0.0806048	0.0811302	0.0815978	0.0819758	0.0823113	0.0826093	0.0828568	0.0830894	0.08332	0.0835297	0.0837375	0.0839099	0.0840583	0.084181	0.0842761	0.0843358	0.0843689	0.0843833	0.084378	0.0843596	0.0843416	0.0843194	0.0842848	0.0842521	0.0842267	0.084217	0.0842559	0.0843579	0.0845417	0.0848243	0.085224	0.0857687	0.0864584	0.0873346	0.0884612
51.26	0.0782817	0.073767	0.0783979	0.078918	0.079677	0.0805014	0.0814627	0.0825245	0.0833589	0.0838518	0.0844474	0.0850011	0.085342	0.085549	0.0856381	0.0856845	0.0857247	0.0857562	0.0858402	0.085953	0.0861373	0.0863492	0.0865751	0.0867203	0.0867654	0.0866706	0.0866763	0.0866718	0.0866171	0.0865642	0.0864687	0.0863727	0.0862742	0.0861836	0.0861084	0.0860388	0.0859783	0.0859333	0.0858859	0.08584	0.0858042	0.0857817	0.0857822	0.085815	0.0858827	0.0860166	0.0862177	0.0865032	0.0869041
39.57	0.0722915	0.066375	0.070979	0.0712578	0.072385	0.0740378	0.0758485	0.0779379	0.0798602	0.0813787	0.0830945	0.0848483	0.086299	0.0874724	0.0884357	0.0892722	0.0900419	0.0907765	0.091479	0.0922048	0.0929672	0.0937086	0.0944575	0.0951536	0.0957766	0.0962189	0.096756	0.0972743	0.0977292	0.0981339	0.0984682	0.0987573	0.099009	0.0992305	0.0994118	0.0995732	0.0997054	0.0998376	0.0999814	0.100153	0.100387	0.100698	0.10113	0.101713	0.102486	0.103476	0.104718	0.106285	0.108234
48.57	0.0664114	0.0614368	0.0655629	0.0656927	0.0662568	0.0669865	0.0679394	0.068999	0.0700394	0.070672	0.0715013	0.0722506	0.0728133	0.0732678	0.0735688	0.0738157	0.0740254	0.074212	0.0744053	0.074584	0.0747917	0.0750007	0.0752175	0.0754154	0.0755428	0.0756205	0.0757505	0.0758379	0.0758704	0.0758596	0.0758172	0.0757582	0.0756899	0.0756119	0.0755436	0.0754842	0.0754367	0.0753938	0.0753438	0.075299	0.075264	0.0752738	0.0753324	0.075463	0.0756738	0.0759869	0.076421	0.0769898	0.0777206
50.87	0.071897	0.0663611	0.0707525	0.0710379	0.0719217	0.0731442	0.0745309	0.0760774	0.077497	0.0784595	0.0796175	0.0807584	0.0816119	0.0822151	0.082629	0.0829373	0.08317	0.0834131	0.0837206	0.0840586	0.0844786	0.084921	0.0853634	0.0857315	0.0859588	0.0860669	0.0862731	0.0864251	0.086536	0.0865997	0.0866151	0.0866037	0.0865815	0.0865343	0.0864965	0.0864859	0.0864821	0.0864596	0.0864274	0.0863809	0.0863303	0.0863223	0.0863637	0.0864792	0.0866986	0.0870482	0.0875424	0.0881916	0.0890154
53.1	0.0771008	0.0719087	0.0764201	0.0766413	0.0772173	0.0779977	0.07892	0.0799141	0.0807999	0.081351	0.0820619	0.082758	0.0832361	0.0835567	0.0837653	0.0839243	0.0840712	0.0841989	0.0843679	0.0845564	0.0847786	0.0850099	0.0852386	0.0853931	0.0854418	0.0853584	0.0853847	0.0853933	0.0853693	0.0853366	0.0852738	0.0852079	0.0851351	0.0850688	0.0850066	0.0849501	0.0848999	0.0848548	0.0848146	0.0847747	0.0847446	0.0847344	0.0847446	0.0847867	0.0848556	0.08497	0.0851322	0.0853583	0.0856696
52.15	0.0617506	0.0582813	0.0621919	0.0626184	0.0634246	0.064405	0.0655193	0.0666578	0.0676799	0.0684235	0.0691161	0.0698015	0.0703235	0.0707744	0.0711348	0.0714413	0.0717236	0.0719442	0.0721486	0.0723115	0.0724391	0.0725681	0.0727182	0.0728598	0.0729972	0.0731173	0.0732147	0.0732788	0.0733176	0.0733194	0.0732979	0.0732568	0.0732088	0.0731622	0.07312	0.0730778	0.0730362	0.0729962	0.0729614	0.072931	0.0729263	0.0729591	0.0730403	0.0731759	0.073377	0.0736485	0.0739854	0.0744123	0.074972
57.44	0.0626849	0.0585051	0.0624766	0.0627302	0.0631754	0.0638518	0.0647157	0.0655697	0.0663384	0.0669447	0.0675684	0.0681952	0.0686523	0.0690239	0.0693558	0.0696493	0.0699114	0.0700951	0.0702632	0.0703928	0.0705029	0.0706013	0.0706864	0.0707605	0.0708318	0.0709003	0.0709445	0.0709655	0.0709585	0.0709265	0.0708735	0.0708155	0.0707572	0.0706905	0.0706256	0.0705694	0.0705215	0.0704703	0.0704294	0.0703826	0.0703536	0.0703453	0.0703648	0.0704165	0.0705109	0.0706583	0.0708609	0.0711368	0.0715171
55.09	0.081482	0.0763751	0.0811683	0.0816714	0.0823516	0.083267	0.0843634	0.0855371	0.0864519	0.0869101	0.0877178	0.0884411	0.0888701	0.0890642	0.089123	0.089151	0.089172	0.0892186	0.0893333	0.089481	0.0896872	0.0899331	0.0901956	0.0903738	0.090395	0.0902222	0.0902416	0.0902098	0.090154	0.0900715	0.0899658	0.0898533	0.0897393	0.0896319	0.089532	0.0894321	0.0893404	0.0892496	0.0891644	0.0890742	0.0890111	0.0889594	0.0889409	0.0889474	0.0889908	0.0890942	0.0892561	0.0894884	0.0898127
51.77	0.0731753	0.0682252	0.0726572	0.0729718	0.0735593	0.0744324	0.0754184	0.0765467	0.0775106	0.0781243	0.0789439	0.0796567	0.0801954	0.0805252	0.080761	0.0809572	0.0811139	0.0812523	0.0814309	0.0816268	0.0818492	0.082063	0.0823085	0.0825045	0.0826244	0.0826553	0.0827668	0.0828296	0.0828589	0.0828624	0.0828401	0.0828052	0.082767	0.0827258	0.0826929	0.0826674	0.0826446	0.0826232	0.0826112	0.0826031	0.0826214	0.0826577	0.0827395	0.0828685	0.0830555	0.0833192	0.0836616	0.0841014	0.0846754
59.04	0.061898	0.0579986	0.0621262	0.0626153	0.063471	0.0646437	0.0659761	0.0672866	0.0685191	0.0695597	0.0705894	0.0715892	0.0723901	0.0730588	0.0736366	0.0741146	0.0745211	0.0748464	0.0751384	0.0753755	0.0755714	0.0757222	0.0758604	0.0759538	0.0760222	0.0760737	0.076093	0.076083	0.0760415	0.0759736	0.075891	0.0757978	0.0756961	0.0755907	0.0754917	0.0754053	0.075317	0.0752259	0.075139	0.0750493	0.0749757	0.0749237	0.0749041	0.0749146	0.0749673	0.0750677	0.0752046	0.0753962	0.075679
48.24	0.0700005	0.0649406	0.06955	0.0699793	0.0709105	0.0722392	0.0737848	0.0753608	0.0769182	0.0781058	0.079326	0.0804222	0.0813306	0.0821834	0.0828635	0.0834323	0.0838907	0.0842739	0.0846435	0.0849405	0.0852034	0.0854635	0.085731	0.0860089	0.0862463	0.0864774	0.0866777	0.0868634	0.0870067	0.0871273	0.0871865	0.0872207	0.0872267	0.0872059	0.0871785	0.0871492	0.087114	0.0870908	0.0870909	0.0871175	0.0871705	0.0872778	0.0874377	0.0876852	0.0880251	0.0884909	0.089092	0.089866	0.0908686
50.23	0.0667435	0.0611464	0.0650437	0.0647719	0.0651573	0.0658963	0.0667343	0.0675675	0.0683679	0.0688834	0.069464	0.070044	0.0705013	0.0708596	0.07113	0.0713437	0.0715218	0.0716254	0.0717432	0.0718567	0.0719357	0.0720434	0.0721558	0.0722675	0.072369	0.0724372	0.0724888	0.0725246	0.0725294	0.0725067	0.0724626	0.0724027	0.0723261	0.072242	0.0721591	0.0720898	0.0720198	0.0719678	0.0719213	0.0718944	0.0718963	0.071941	0.0720483	0.0722265	0.0724988	0.0728713	0.0733585	0.074005	0.0748579
47.97	0.0737984	0.0687083	0.0733314	0.0738484	0.074916	0.07636	0.0778274	0.0795126	0.0810009	0.081984	0.0831333	0.0843205	0.0852284	0.0858792	0.0863377	0.0866996	0.0870405	0.0873685	0.0877161	0.0880907	0.088495	0.0889062	0.0893183	0.0896594	0.0899081	0.0900004	0.0902186	0.0904197	0.0905827	0.0907169	0.090804	0.0908558	0.0908849	0.0908971	0.090879	0.0908653	0.0908351	0.0908108	0.0908043	0.0908343	0.0908934	0.0910062	0.0911904	0.0914572	0.0918162	0.0922929	0.092908	0.0936973	0.0947004
59.14	0.0663547	0.0613608	0.0652097	0.0651578	0.0653817	0.0659248	0.0666299	0.0673953	0.0680886	0.0685154	0.0690176	0.0695782	0.0699439	0.0702059	0.0703875	0.0705308	0.0706217	0.0706868	0.0707501	0.0708251	0.0708976	0.0709996	0.0711105	0.0711936	0.0712368	0.0711794	0.0711592	0.0711688	0.0711401	0.0710901	0.0710242	0.0709457	0.0708651	0.0707823	0.0707141	0.0706565	0.0706179	0.0705839	0.0705499	0.070514	0.0704802	0.0704632	0.0704686	0.0705093	0.0705959	0.0707415	0.070946	0.0712221	0.0715876
61.59	0.060357	0.0557763	0.059504	0.0595899	0.0602542	0.0612117	0.0622706	0.0634006	0.0644667	0.0652577	0.0661256	0.0669852	0.0676882	0.0683069	0.0688205	0.0692596	0.0696395	0.0699404	0.0702125	0.0704419	0.0706291	0.0708111	0.0709805	0.0711368	0.0712753	0.0713814	0.0714634	0.0715165	0.0715535	0.0715642	0.071558	0.0715317	0.0714971	0.071458	0.0714189	0.0713963	0.0713785	0.0713748	0.0713729	0.0713755	0.071391	0.0714224	0.0714789	0.0715555	0.071673	0.0718263	0.0720304	0.0723032	0.0726551
43.55	0.064252	0.0584974	0.0622582	0.0619081	0.06253	0.0636279	0.0651775	0.0667038	0.0681761	0.0691213	0.0700995	0.0714706	0.0726634	0.0736681	0.0745134	0.0752211	0.075799	0.0762263	0.0766687	0.0770251	0.0773847	0.0777976	0.0782505	0.0787252	0.07923	0.0795145	0.0796963	0.0799662	0.0801305	0.0802469	0.0803316	0.0803752	0.0804086	0.0804363	0.0804524	0.0804863	0.0804929	0.080519	0.0805382	0.0805699	0.0806145	0.0807109	0.0808543	0.0810806	0.0813917	0.0818189	0.0823571	0.0830442	0.0839572
51.37	0.0620187	0.0583866	0.0623801	0.0628102	0.0636455	0.0646103	0.0657448	0.0670235	0.068298	0.0692527	0.0702005	0.0711154	0.0718901	0.0725508	0.0731093	0.0735421	0.073939	0.07427	0.0745499	0.0747919	0.0750045	0.0751957	0.0753997	0.0755847	0.075763	0.0759205	0.0760437	0.0761426	0.0762089	0.0762545	0.0762644	0.0762495	0.0762197	0.0761889	0.0761524	0.0761153	0.0760766	0.0760346	0.0759968	0.075964	0.0759637	0.0760128	0.0761237	0.0763044	0.0765666	0.0769288	0.0773879	0.077984	0.0787727
53.84	0.0708055	0.0655176	0.0697686	0.0699022	0.0704574	0.0713457	0.0724572	0.0735116	0.0743757	0.0748878	0.0756684	0.0764424	0.0769847	0.0773348	0.0775638	0.0777497	0.0778747	0.0780342	0.0782014	0.078425	0.0786918	0.0789972	0.0792753	0.079498	0.0795921	0.0795745	0.0796832	0.079733	0.079758	0.0797421	0.0796918	0.0796228	0.0795445	0.0794609	0.0793737	0.0792933	0.0792176	0.0791619	0.0791144	0.0790864	0.0790742	0.0790888	0.0791283	0.0792096	0.0793448	0.0795526	0.0798415	0.0802277	0.0807376
55.58	0.0767838	0.0711926	0.0757153	0.0759129	0.0765651	0.0775747	0.0787338	0.0798486	0.0807649	0.0812456	0.0820553	0.0828067	0.0833118	0.0835743	0.0837235	0.0838572	0.0839194	0.084028	0.0841462	0.0843497	0.0846028	0.0849093	0.085204	0.085438	0.0855303	0.0855129	0.0856173	0.0856486	0.0856462	0.085589	0.0855005	0.0853846	0.085269	0.0851496	0.0850337	0.0849258	0.0848272	0.0847509	0.0846866	0.0846427	0.0846201	0.084633	0.0846849	0.0847916	0.0849729	0.0852447	0.0856304	0.0861502	0.086838
58.92	0.0655125	0.0605916	0.0646494	0.0649114	0.0655467	0.0665246	0.0676483	0.0689277	0.0700632	0.0709156	0.0718958	0.0728075	0.0735419	0.0740948	0.0745565	0.0749612	0.0753019	0.0755941	0.075866	0.0761287	0.0764029	0.0766954	0.0770197	0.0773379	0.0776091	0.0778112	0.0780375	0.0781957	0.0782902	0.0783329	0.0783113	0.0782607	0.0781987	0.0781416	0.0780961	0.0780642	0.0780559	0.0780587	0.0780795	0.0781082	0.0781726	0.0782682	0.0784096	0.078622	0.078919	0.0793309	0.0798779	0.08059	0.0815076
59.93	0.0683872	0.063488	0.0674467	0.067615	0.0680142	0.0686454	0.0695205	0.0704982	0.0715041	0.0724147	0.0733335	0.0741967	0.0749803	0.075646	0.0762314	0.076708	0.0771135	0.0774269	0.0776614	0.0778501	0.078003	0.0781198	0.078236	0.0783168	0.0783889	0.0784419	0.078479	0.0784974	0.0784981	0.078467	0.0784118	0.0783498	0.0782874	0.0782174	0.0781557	0.0780823	0.0780124	0.0779434	0.0778799	0.0778141	0.0777595	0.0777259	0.0777176	0.0777479	0.0778282	0.0779617	0.0781484	0.0783931	0.0787245
58.54	0.062901	0.0584806	0.0625407	0.0627519	0.0635254	0.0646789	0.0659075	0.067272	0.0685737	0.069569	0.0705772	0.071573	0.0724266	0.0731229	0.0737519	0.0743179	0.0748097	0.0752305	0.0756013	0.075929	0.0762271	0.0765212	0.0768272	0.0771322	0.0774525	0.077762	0.0780452	0.0783003	0.0785181	0.0786925	0.0788316	0.0789373	0.0790172	0.0790792	0.0791264	0.07916	0.0791783	0.0792016	0.0792301	0.0792735	0.0793751	0.0795543	0.079832	0.0802194	0.0807381	0.0814079	0.0822372	0.0832714	0.0845803
57.47	0.0649418	0.0612367	0.0656245	0.066295	0.0674155	0.068773	0.0702487	0.0717714	0.0731915	0.0743295	0.0754513	0.0765291	0.0774473	0.0782048	0.0788523	0.079414	0.0799233	0.0803435	0.080709	0.0810317	0.0813065	0.0815649	0.0818218	0.0820567	0.0822795	0.0824822	0.0826484	0.0827775	0.0828696	0.0829152	0.0829317	0.0829181	0.0828968	0.0828743	0.0828557	0.0828334	0.0828079	0.0827833	0.0827672	0.0827689	0.0828009	0.0828837	0.0830223	0.0832364	0.083532	0.0839389	0.0844538	0.0851023	0.0859484
54.63	0.0747698	0.0695575	0.074124	0.0745843	0.0754113	0.0764272	0.0775609	0.0787523	0.0798086	0.0805043	0.0812671	0.0820273	0.0826677	0.0832423	0.0836847	0.0840079	0.0842781	0.0844774	0.0846474	0.0847631	0.0848559	0.0849888	0.0851573	0.0853051	0.0854478	0.08557	0.0856843	0.0857652	0.0858184	0.0858499	0.0858449	0.0858189	0.085778	0.0857431	0.0857051	0.0856569	0.0856062	0.085568	0.0855359	0.0855303	0.0855526	0.0856107	0.0857153	0.0858839	0.0861302	0.0864707	0.0869035	0.087479	0.0882217
60.77	0.0682734	0.0634614	0.0674933	0.0677394	0.0682371	0.0691254	0.0701302	0.0712559	0.0723053	0.0730666	0.0738626	0.0747702	0.0754612	0.0760328	0.0764493	0.0768113	0.0770944	0.0773301	0.0775503	0.0777593	0.0779526	0.0781445	0.078341	0.0785085	0.0786286	0.0786311	0.0786515	0.0787222	0.078754	0.0787616	0.0787469	0.0787113	0.0786674	0.0786094	0.0785612	0.0785216	0.078503	0.0784792	0.0784463	0.0784164	0.0783821	0.0783617	0.0783678	0.0784038	0.0784895	0.0786385	0.0788422	0.0791115	0.0794694
56.05	0.0707653	0.0654758	0.0694954	0.0693009	0.0696248	0.0703455	0.0711432	0.0719936	0.0727834	0.0733009	0.0738197	0.0743976	0.0748678	0.0752738	0.075569	0.075834	0.0760563	0.0762175	0.0763716	0.0764998	0.0765803	0.076649	0.0767239	0.0767843	0.0768286	0.0768408	0.0768321	0.0768122	0.0767727	0.0767357	0.0766749	0.0766198	0.0765548	0.0764815	0.076406	0.076334	0.07626	0.0761892	0.0761295	0.0760742	0.0760312	0.076025	0.0760494	0.0761096	0.0762201	0.0763713	0.0765558	0.0768089	0.0771566
55.68	0.058716	0.0546378	0.0582647	0.0583388	0.058912	0.059845	0.0608341	0.0619689	0.063046	0.0638509	0.0646775	0.0655211	0.066234	0.0668321	0.0673477	0.0678099	0.0682141	0.0685692	0.0688815	0.0691481	0.0693684	0.0695648	0.0697598	0.0699237	0.0700814	0.0702193	0.0703282	0.0704103	0.0704717	0.0705036	0.0705041	0.0704874	0.0704538	0.0704116	0.0703722	0.0703287	0.070288	0.0702475	0.0702076	0.0701709	0.0701574	0.0701722	0.0702291	0.0703245	0.0704676	0.0706717	0.0709192	0.0712465	0.0716802
51.1	0.0694019	0.0639971	0.0681739	0.0681155	0.0687472	0.0697526	0.0710033	0.0723055	0.073507	0.0744278	0.0753578	0.0763258	0.0771073	0.0778052	0.0783718	0.0788471	0.0792633	0.0795881	0.079864	0.0800866	0.0802408	0.0803937	0.0805315	0.0806536	0.0807343	0.0807737	0.0807905	0.0807826	0.0807385	0.08067	0.0805871	0.0804849	0.0803736	0.0802646	0.0801474	0.0800494	0.0799474	0.0798595	0.0797765	0.0797038	0.0796441	0.0796208	0.0796419	0.0797019	0.079826	0.0800099	0.080263	0.0806178	0.0810995
48.55	0.0606101	0.0560325	0.0601083	0.0605652	0.0613869	0.0624085	0.063625	0.0648589	0.0659391	0.0667501	0.0676521	0.0685434	0.0692823	0.0699254	0.0704323	0.0708091	0.0711388	0.0713856	0.0716139	0.0717861	0.0719014	0.0720264	0.0721677	0.072276	0.0723862	0.0724698	0.0725331	0.0725673	0.0725599	0.0725344	0.0724755	0.0723874	0.0722925	0.0722028	0.0721145	0.0720323	0.0719505	0.0718706	0.0717999	0.0717422	0.0716993	0.0716843	0.0717033	0.0717725	0.0718936	0.0720837	0.0723412	0.0726972	0.0731798
52.01	0.0822761	0.076214	0.0809884	0.081129	0.0817843	0.0829233	0.0841732	0.0856949	0.0868881	0.0875785	0.0885785	0.0895382	0.0902441	0.0906652	0.0909159	0.0910964	0.0912646	0.0914521	0.0916886	0.091975	0.092344	0.0927109	0.0930727	0.0933431	0.0934668	0.0933564	0.0934477	0.0935278	0.093557	0.0935574	0.0935216	0.0934692	0.0933972	0.0933253	0.0932502	0.0931816	0.093103	0.0930434	0.0929914	0.0929586	0.0929388	0.0929485	0.0929898	0.0930821	0.0932271	0.0934368	0.0937421	0.0941674	0.0947487
51.53	0.0599056	0.0558758	0.0596184	0.0598082	0.0603739	0.0612402	0.0621759	0.0632288	0.0642064	0.064882	0.0655973	0.0663071	0.066868	0.0673131	0.0676747	0.0679603	0.068208	0.0684074	0.0685923	0.0687563	0.0689064	0.0690622	0.0692501	0.0694248	0.0696022	0.0697665	0.0699042	0.0700113	0.0700771	0.0701012	0.070092	0.0700627	0.0700222	0.0699733	0.0699359	0.0699057	0.0698749	0.0698544	0.06984	0.069835	0.069866	0.069941	0.0700774	0.0702845	0.070585	0.0709979	0.0715274	0.0722078	0.0731005
45.49	0.0641442	0.0588631	0.0630469	0.0633814	0.0642835	0.0653801	0.0667306	0.0682396	0.0696414	0.0706465	0.0717208	0.0727725	0.0736353	0.0744247	0.0750612	0.0755786	0.0760283	0.0763749	0.0766761	0.0768866	0.0770695	0.0772726	0.0775125	0.077755	0.0780174	0.0782662	0.0784892	0.0786738	0.0788074	0.0788939	0.0789222	0.0789234	0.0788935	0.0788676	0.0788424	0.0788202	0.0787843	0.0787599	0.0787388	0.0787416	0.0787768	0.0788691	0.0790321	0.0792978	0.0796827	0.0802078	0.0808862	0.081769	0.082901
58.31	0.0715429	0.0664038	0.0704314	0.0703441	0.0705755	0.0710819	0.0716874	0.0723389	0.0728821	0.0731491	0.073525	0.0739473	0.0741582	0.0742608	0.0742499	0.0742271	0.0741656	0.0741075	0.0740747	0.0740822	0.0741129	0.0741705	0.0742464	0.0742866	0.0742489	0.0740944	0.0740248	0.0739807	0.0739168	0.0738391	0.0737489	0.0736533	0.0735482	0.0734427	0.0733459	0.0732659	0.0732012	0.0731244	0.0730409	0.072955	0.0728628	0.0727906	0.0727428	0.0727248	0.0727564	0.0728505	0.0729985	0.0732089	0.0734819
50.31	0.0579371	0.0538897	0.0576108	0.057889	0.0585583	0.059322	0.0603542	0.0615433	0.0626007	0.0633022	0.0641262	0.0648902	0.0655055	0.0660086	0.0664147	0.0667375	0.0670014	0.0671924	0.0673623	0.0674933	0.0676184	0.0677349	0.0678717	0.0680027	0.0681169	0.068162	0.0682579	0.0683245	0.0683482	0.0683503	0.0683341	0.0682985	0.0682539	0.0682105	0.0681688	0.0681334	0.0681073	0.0680796	0.0680632	0.0680506	0.0680508	0.0680799	0.0681485	0.0682638	0.0684311	0.0686695	0.068983	0.0693936	0.0699318
43.76	0.0667968	0.0614414	0.0654921	0.0655908	0.0661924	0.0670114	0.0680514	0.0691956	0.0702134	0.0709391	0.0717358	0.0725494	0.0732333	0.0738229	0.0743123	0.0746647	0.0749739	0.0752044	0.0754032	0.0755533	0.0756773	0.0758257	0.076036	0.0762521	0.076484	0.0766908	0.0768739	0.0770186	0.077115	0.0771736	0.0771833	0.0771581	0.0771105	0.0770698	0.0770218	0.0769738	0.0769162	0.0768651	0.0768235	0.0768104	0.0768423	0.0769401	0.077122	0.0774143	0.0778441	0.0784403	0.079223	0.0802577	0.0816014
46.77	0.0679664	0.0623578	0.0665131	0.0665001	0.0669873	0.0676795	0.0685639	0.0695689	0.0704178	0.0709713	0.0716141	0.072275	0.0727722	0.0732227	0.0735495	0.0738062	0.0740201	0.0741629	0.074277	0.0743265	0.0743658	0.074409	0.0744777	0.0745557	0.0746382	0.0747212	0.0747799	0.074811	0.074811	0.0747775	0.074708	0.074629	0.0745447	0.074464	0.0743879	0.0743081	0.0742292	0.0741632	0.0740937	0.0740412	0.0740147	0.0740251	0.0740782	0.0741969	0.0744016	0.0747018	0.075114	0.0756822	0.0764406
48.49	0.06731	0.0623562	0.0664523	0.0666327	0.0671638	0.0680185	0.0690068	0.0701359	0.0711154	0.0718022	0.0727025	0.0735382	0.0741403	0.0745416	0.0748163	0.075058	0.0752719	0.0754437	0.075631	0.0758338	0.0760594	0.0763203	0.0766097	0.0768606	0.0770423	0.077117	0.077277	0.0773789	0.0774289	0.0774331	0.0774003	0.0773521	0.0772974	0.0772397	0.0771942	0.0771534	0.077122	0.0771037	0.0770969	0.0770964	0.0771251	0.077186	0.0772928	0.0774577	0.0777007	0.0780422	0.0785051	0.0791171	0.0799211
51.45	0.0597497	0.0549227	0.0585135	0.0585502	0.059023	0.0597612	0.0606687	0.0616927	0.0627511	0.0636864	0.064315	0.0651189	0.0660321	0.0670795	0.0680549	0.0688931	0.0695827	0.0700333	0.0702675	0.0702707	0.070108	0.0698821	0.069701	0.0696485	0.0698749	0.0702312	0.0702737	0.0703341	0.0703367	0.0703331	0.0702964	0.0702395	0.0701589	0.0700949	0.0700159	0.0699048	0.0698014	0.0697438	0.0697426	0.0697912	0.0698961	0.0700292	0.0701757	0.0703396	0.0705067	0.0706851	0.070889	0.0711818	0.0716229
48.34	0.0683963	0.0631553	0.0673037	0.0673301	0.0679911	0.0689555	0.0700817	0.0713589	0.0724632	0.0730491	0.073928	0.074732	0.0753705	0.075806	0.076104	0.0763394	0.0765404	0.0767418	0.0769684	0.0772123	0.0775095	0.0778128	0.0781191	0.0783741	0.0785107	0.078545	0.0786852	0.0787671	0.0788065	0.0787987	0.0787408	0.0786671	0.0785733	0.078481	0.0783918	0.0783197	0.0782515	0.0781963	0.0781476	0.078109	0.0780857	0.0780739	0.0780936	0.0781389	0.0782488	0.0784251	0.0786887	0.0790504	0.0795353
50.05	0.0591291	0.0547611	0.0583807	0.0586084	0.059223	0.0600065	0.0609739	0.0620493	0.0630898	0.0637205	0.0645389	0.0653384	0.0659341	0.0664516	0.0668496	0.0671794	0.0674828	0.0677255	0.0679433	0.0681553	0.0683707	0.0685883	0.0688303	0.06906	0.0692413	0.0693393	0.0695151	0.0696527	0.0697559	0.069833	0.0698732	0.0698986	0.0699132	0.0699283	0.0699358	0.0699544	0.0699801	0.0700074	0.0700366	0.0700738	0.0701163	0.070195	0.0703051	0.0704625	0.0706689	0.0709523	0.0713011	0.0717519	0.0723157
51.81	0.0719335	0.0664163	0.0707761	0.0709986	0.0717506	0.0726479	0.0738005	0.0750126	0.0761844	0.0771324	0.078139	0.0791414	0.0800241	0.0807893	0.0813986	0.0818764	0.0822955	0.0826412	0.0829164	0.0831063	0.0832735	0.0834425	0.0836368	0.0837946	0.0839577	0.0841002	0.084205	0.084284	0.0843122	0.084312	0.0842762	0.0842288	0.0841653	0.0841167	0.0840676	0.0840149	0.0839628	0.0839131	0.0838678	0.0838379	0.0838253	0.0838433	0.0838947	0.0840055	0.0841783	0.0844188	0.0847537	0.0852052	0.0857879
54.11	0.0629207	0.0576893	0.0611733	0.0607993	0.0610299	0.0616398	0.0624266	0.0632514	0.0640601	0.0646353	0.0652531	0.0658998	0.0664561	0.066936	0.0673121	0.0676399	0.0679179	0.0681114	0.06829	0.068441	0.0685347	0.0686463	0.0687402	0.0688175	0.0688772	0.0689081	0.068912	0.0689026	0.068875	0.0688211	0.0687566	0.0686859	0.068604	0.068522	0.0684324	0.0683535	0.0682705	0.0681977	0.0681301	0.0680727	0.0680287	0.0680156	0.0680365	0.0680988	0.0682164	0.0683858	0.0686052	0.0689074	0.0693177
54.67	0.0657912	0.0609424	0.0648527	0.0649012	0.0653654	0.0663956	0.0674632	0.0686393	0.0697124	0.070502	0.071261	0.0721754	0.0728196	0.0732951	0.0736634	0.0739587	0.0741736	0.074358	0.0745127	0.0746721	0.0748608	0.075026	0.075202	0.0753832	0.0755247	0.0755309	0.0755293	0.0755777	0.0755802	0.0755228	0.0754381	0.075327	0.0752137	0.0750948	0.0749819	0.0748834	0.0747897	0.0747087	0.074635	0.074566	0.0745239	0.0745096	0.074536	0.0746135	0.0747655	0.0750008	0.075329	0.0757834	0.0763975
41	0.0705365	0.0648777	0.0692553	0.0695282	0.0705683	0.0719477	0.0736296	0.0753319	0.0769361	0.0779935	0.0793264	0.0806596	0.0816841	0.0824619	0.0830102	0.0833985	0.0837319	0.084048	0.0844353	0.0848492	0.0853436	0.0858673	0.086432	0.0869419	0.0873193	0.0875098	0.087844	0.0881134	0.0883349	0.0884922	0.0885909	0.0886386	0.0886533	0.088641	0.0886231	0.0886149	0.0886047	0.0885795	0.0885594	0.0885381	0.0885484	0.0886465	0.0888357	0.0891605	0.0896743	0.0903971	0.0913628	0.0926113	0.0942001
48.46	0.0745691	0.0691454	0.0735236	0.0737002	0.0744066	0.07547	0.076725	0.0779597	0.0789867	0.0795721	0.0804804	0.0813552	0.0819386	0.0822661	0.0824804	0.0826388	0.0827385	0.0828979	0.0830884	0.0833901	0.0837741	0.0842042	0.0846077	0.0849207	0.0850511	0.0850088	0.085156	0.0852277	0.0852585	0.0852389	0.0851814	0.0851027	0.0850179	0.0849306	0.0848528	0.084796	0.0847439	0.0847099	0.0846762	0.0846651	0.0846752	0.0847157	0.0847938	0.0849279	0.085138	0.0854426	0.0858613	0.0864187	0.0871496
40.79	0.0758711	0.0697864	0.0740924	0.0740368	0.0745026	0.0751983	0.0762745	0.0773477	0.0784127	0.0791133	0.0798739	0.0806057	0.0812366	0.081739	0.0821684	0.0824816	0.0827129	0.0828837	0.083053	0.0832199	0.083357	0.0835294	0.0837107	0.083884	0.0840702	0.0842151	0.0843462	0.0844515	0.0845163	0.0845391	0.0845215	0.0844745	0.0843977	0.0842981	0.0841823	0.0840827	0.0839788	0.0839005	0.083822	0.0837658	0.0837654	0.0838377	0.083988	0.0842348	0.0846053	0.0851214	0.0857796	0.0866501	0.0877893
53.79	0.0696724	0.0643034	0.0683166	0.0681486	0.0686742	0.0695853	0.0705844	0.0716052	0.0725765	0.0732763	0.0739867	0.0747626	0.0753965	0.0759419	0.076369	0.0767491	0.0770578	0.0772695	0.0774689	0.0776459	0.0777667	0.077882	0.0779905	0.0780828	0.0781524	0.0781871	0.0782059	0.0782034	0.0781811	0.078133	0.0780679	0.0780016	0.0779182	0.0778395	0.0777567	0.0776936	0.07763	0.0775752	0.0775261	0.0774873	0.0774635	0.0774655	0.0775114	0.0775978	0.0777504	0.0779519	0.0782271	0.0785998	0.0791119
42.9	0.0710729	0.0655495	0.0698356	0.0701565	0.0709124	0.0722142	0.0736414	0.0750718	0.0765451	0.0775765	0.0786793	0.0800439	0.0810967	0.0819374	0.0825929	0.083112	0.0835357	0.0839125	0.0842373	0.0845436	0.0848727	0.0852495	0.0856766	0.0861093	0.0865208	0.086668	0.0868511	0.0870868	0.0872074	0.0872604	0.0872682	0.087234	0.087184	0.0871393	0.0871073	0.0870691	0.0870408	0.0870241	0.0870085	0.0870095	0.0870365	0.087112	0.087251	0.087468	0.0877794	0.0882071	0.0887717	0.0895052	0.0904595
44.83	0.0644468	0.0595012	0.0637403	0.064098	0.0650294	0.0661468	0.0675292	0.0690353	0.0704764	0.0714947	0.0726855	0.0737952	0.074642	0.0753736	0.0758919	0.0763328	0.076708	0.077049	0.0773969	0.0777566	0.0781427	0.0785685	0.0790448	0.0795202	0.0799485	0.0802903	0.0807147	0.0810798	0.0813693	0.0816036	0.0817745	0.0818912	0.0819708	0.082032	0.0820866	0.0821457	0.0822101	0.0822907	0.0823875	0.0825146	0.0826974	0.0829924	0.0834021	0.0839898	0.0847664	0.0857896	0.0870881	0.0887208	0.0907416
46.39	0.0857865	0.0792027	0.0844091	0.0846771	0.0853658	0.0864206	0.0876636	0.088956	0.0901924	0.0912158	0.0921321	0.0931936	0.0940768	0.0947893	0.0953672	0.0958649	0.0962471	0.0965218	0.0967465	0.0969162	0.0970496	0.0971763	0.0972963	0.0974205	0.0975636	0.0976888	0.0977072	0.0977418	0.0977214	0.0976711	0.0975767	0.0974639	0.0973371	0.0972156	0.0971029	0.0969981	0.0969034	0.0968182	0.0967394	0.0966764	0.096642	0.0966318	0.0966607	0.0967382	0.096878	0.097088	0.0973754	0.0977724	0.098314
44.15	0.0616525	0.0582733	0.0626618	0.0635545	0.0649488	0.0667273	0.0685669	0.0705826	0.0725666	0.0742619	0.0758831	0.0774313	0.0787881	0.0799701	0.0809749	0.0818178	0.0825616	0.0831713	0.0836993	0.0841538	0.0845416	0.0849135	0.0852675	0.0855927	0.0859044	0.0861843	0.0864158	0.086587	0.0867031	0.0867659	0.0867818	0.0867637	0.0867361	0.0867119	0.0867013	0.0866977	0.0867087	0.0867321	0.0867573	0.0867916	0.0868451	0.0869302	0.0870546	0.0872321	0.0874823	0.0878308	0.0883017	0.088914	0.0897195
42.1	0.0721236	0.0666216	0.0709176	0.0712097	0.0719009	0.0729433	0.0743717	0.0757506	0.0770856	0.0781507	0.0792306	0.0802439	0.0811274	0.0818605	0.082474	0.0829723	0.0833914	0.0836746	0.0839343	0.0841647	0.0843714	0.0845915	0.0848033	0.0849991	0.0852095	0.0853731	0.0855069	0.0856002	0.0856364	0.0856239	0.0855716	0.085493	0.0853784	0.0852558	0.0851469	0.0850428	0.0849508	0.0848864	0.0848176	0.0847696	0.0847583	0.0848022	0.0849081	0.0850903	0.0853688	0.085766	0.086279	0.086978	0.087909
48.16	0.0821815	0.076174	0.0811077	0.0813244	0.0818793	0.0827643	0.0839294	0.0851328	0.0863095	0.0872677	0.088191	0.0892403	0.0900922	0.0907728	0.0913431	0.0918204	0.0922005	0.0924784	0.0927088	0.0928968	0.0930641	0.0932049	0.0933456	0.0934801	0.0936011	0.0936737	0.093659	0.0936697	0.0936156	0.0935311	0.0934099	0.0932709	0.0931217	0.0929788	0.0928338	0.0926939	0.0925593	0.0924253	0.0923031	0.092196	0.0921032	0.0920343	0.092003	0.0920163	0.0920866	0.0922254	0.0924296	0.0927335	0.0931807
52.1	0.077559	0.0712653	0.0757597	0.0758458	0.0766286	0.0777795	0.0791793	0.0805817	0.0819791	0.0830398	0.0841541	0.0852684	0.0862439	0.0871105	0.0878287	0.0884067	0.0889016	0.0892607	0.0895969	0.0899048	0.0901766	0.0904546	0.0907559	0.0910538	0.0913425	0.0915911	0.0917761	0.0919466	0.0920417	0.0920887	0.0921023	0.0920711	0.0920169	0.091943	0.0918861	0.0918127	0.0917416	0.0916854	0.0916314	0.0916106	0.0916361	0.0917306	0.0918971	0.0921796	0.0925834	0.0931372	0.093846	0.0947656	0.0959636
27.15	0.0667032	0.0618435	0.0661272	0.0664812	0.0673873	0.0685233	0.0698759	0.071295	0.0726113	0.0735154	0.0746249	0.0756185	0.0763855	0.0770105	0.0774374	0.0778032	0.078114	0.0783919	0.0786688	0.0789666	0.0792964	0.0796487	0.0800495	0.0804362	0.0807643	0.0809873	0.08131	0.0815727	0.0817736	0.0819326	0.0820405	0.0821066	0.0821453	0.0821802	0.0822098	0.0822441	0.0822961	0.0823489	0.0824165	0.0824994	0.0826289	0.0828344	0.083141	0.0835787	0.0841701	0.0849626	0.0859705	0.0872429	0.0888396
41.13	0.0648578	0.060061	0.0644454	0.0648694	0.0656663	0.0666867	0.0679086	0.069225	0.0705791	0.07177	0.0724736	0.073343	0.0744335	0.0756246	0.0767477	0.077713	0.078465	0.078927	0.0791365	0.0790912	0.0788592	0.078572	0.0783742	0.0783686	0.0787635	0.0793516	0.0794632	0.0795808	0.0796232	0.0796269	0.0795665	0.079472	0.0793573	0.0792507	0.0791399	0.0790148	0.0789177	0.078883	0.0789179	0.0790357	0.0792167	0.0794508	0.0797176	0.0800347	0.0803986	0.0808387	0.0813863	0.0821266	0.0831499
41.73	0.0835451	0.0770664	0.0820318	0.0821598	0.0827034	0.0835456	0.0846596	0.0857731	0.0868384	0.08767	0.0884168	0.0892957	0.0900349	0.0906121	0.0911073	0.0915186	0.0918288	0.0920416	0.0922215	0.09236	0.0924878	0.0926172	0.0927633	0.0929347	0.0931093	0.0932712	0.0933268	0.0933976	0.0933963	0.0933604	0.093274	0.0931674	0.0930505	0.0929397	0.0928351	0.0927326	0.0926482	0.0925675	0.0925041	0.0924538	0.0924319	0.0924376	0.0924889	0.0926054	0.0928023	0.0931021	0.0935078	0.0940646	0.0948211
50.75	0.0700035	0.0647014	0.0691305	0.0695171	0.0704247	0.071842	0.0733758	0.0749657	0.0765362	0.077765	0.0789659	0.0803151	0.0813889	0.0823049	0.0830441	0.0836345	0.084107	0.084516	0.0848194	0.0850686	0.0852953	0.0855282	0.0858012	0.0860842	0.0863759	0.086514	0.086622	0.0867672	0.0868172	0.0868092	0.0867792	0.0866999	0.0866055	0.0865139	0.0864276	0.0863291	0.0862399	0.086156	0.0860803	0.0860262	0.0859967	0.0860139	0.0860935	0.0862326	0.0864557	0.0867726	0.0871951	0.0877576	0.0885021
46.91	0.0769597	0.0714216	0.075983	0.0761638	0.0767396	0.0777346	0.0787872	0.0798381	0.0807739	0.0812904	0.0819149	0.0826632	0.0831551	0.083483	0.0836717	0.0837812	0.0838651	0.0839638	0.0840564	0.0842101	0.0844025	0.084659	0.0849856	0.0853147	0.085596	0.0856847	0.0858223	0.0859925	0.0860723	0.0860884	0.0860676	0.0860043	0.0859269	0.0858619	0.0858128	0.0857586	0.0857252	0.0856966	0.085683	0.0856842	0.0857152	0.0857851	0.0859165	0.086119	0.0864071	0.0868078	0.0873433	0.0880375	0.0889279
44.27	0.0842865	0.0777596	0.0830784	0.0834912	0.0844337	0.0856906	0.0872157	0.0887936	0.0903501	0.0916387	0.0929077	0.0942797	0.0954485	0.0964604	0.097307	0.0980595	0.0986652	0.0991089	0.0994942	0.0998024	0.100055	0.100274	0.100491	0.100714	0.100952	0.101146	0.10124	0.101345	0.101381	0.101365	0.101304	0.101211	0.101103	0.100999	0.100901	0.100808	0.100724	0.100648	0.100583	0.100531	0.100504	0.10051	0.100569	0.100687	0.100886	0.101175	0.101563	0.10209	0.102797
43.32	0.0848981	0.0785256	0.0837715	0.0840503	0.0849704	0.0863388	0.0878188	0.0892626	0.0904338	0.0911226	0.0921084	0.0930856	0.0937365	0.0941724	0.094487	0.0947464	0.0949507	0.0952144	0.095522	0.0959567	0.0964859	0.0970999	0.0977084	0.0982498	0.0986219	0.0988478	0.0992508	0.0995675	0.0998394	0.100054	0.100216	0.100329	0.100422	0.100502	0.100571	0.100643	0.100717	0.100806	0.100912	0.101053	0.101241	0.101506	0.101873	0.102371	0.103049	0.103955	0.105123	0.106597	0.108449
50.11	0.0672862	0.0620231	0.0661573	0.0661643	0.0666667	0.0675533	0.0685588	0.0695765	0.0704385	0.0709244	0.0716133	0.0723759	0.0729123	0.073276	0.0735698	0.0738128	0.07397	0.0741595	0.0743291	0.07454	0.0747844	0.0750668	0.075361	0.0756373	0.0758572	0.0760023	0.0762212	0.0763894	0.076509	0.0765833	0.0766097	0.0765917	0.0765713	0.0765569	0.0765419	0.0765309	0.0765295	0.0765436	0.0765687	0.076615	0.0766849	0.0767828	0.076928	0.077138	0.077428	0.0778253	0.0783508	0.0790265	0.0798965
48.26	0.0745497	0.0687988	0.0731241	0.0732491	0.0738005	0.074905	0.0761056	0.0773064	0.0784583	0.0791298	0.0799634	0.0809331	0.0815783	0.0820014	0.0822549	0.0823918	0.0825158	0.0826838	0.082884	0.0831501	0.0834693	0.0838575	0.0842849	0.0846929	0.0850135	0.0850455	0.0851862	0.0853826	0.0854711	0.0855119	0.0855236	0.0854904	0.085442	0.0854032	0.0853754	0.0853416	0.0853214	0.0853071	0.0852876	0.0852859	0.0853074	0.0853702	0.0854849	0.0856697	0.0859393	0.086304	0.0867905	0.0874152	0.0882243
56.47	0.0682065	0.0641474	0.0686038	0.0693888	0.070488	0.0718659	0.0733351	0.0749162	0.0762793	0.0772807	0.0784747	0.0795421	0.0803649	0.0809655	0.0814149	0.0818222	0.082164	0.0824961	0.0828421	0.0831813	0.0835351	0.0838851	0.0842245	0.0845042	0.0846605	0.0847188	0.0848742	0.0849567	0.0850231	0.085062	0.0850743	0.0850706	0.0850601	0.085053	0.0850621	0.0850772	0.0850934	0.0851227	0.0851535	0.0851795	0.0852222	0.0852738	0.0853457	0.085435	0.0855617	0.0857306	0.0859527	0.0862372	0.0866073
67.31	0.0785284	0.072587	0.0771973	0.077174	0.0777946	0.0787704	0.0798534	0.0809937	0.0821302	0.0828348	0.0836361	0.0844328	0.0850862	0.0856923	0.0861768	0.0865384	0.0868273	0.0870289	0.0872268	0.0874167	0.0875589	0.0877439	0.0879459	0.0881438	0.0883537	0.088525	0.0886569	0.0887751	0.0888361	0.0888538	0.0888426	0.0887976	0.088728	0.0886439	0.0885684	0.0884784	0.0883807	0.0882971	0.0882182	0.0881767	0.0881773	0.0882362	0.088366	0.0885899	0.0889234	0.0893698	0.0899441	0.0906854	0.0916493
38.15	0.081641	0.0760353	0.0810335	0.0816905	0.0828537	0.084483	0.0861703	0.0878469	0.089451	0.0904302	0.0915962	0.0928904	0.0937524	0.0943245	0.0946895	0.0948902	0.0950559	0.0952544	0.0954721	0.0957593	0.0961499	0.0966254	0.0971855	0.097751	0.0982206	0.0983107	0.0985593	0.0988428	0.0989755	0.0990211	0.0990116	0.0989335	0.0988317	0.0987388	0.0986618	0.0985935	0.0985459	0.0985144	0.0985017	0.0985177	0.0985739	0.0987092	0.0989445	0.0993045	0.099828	0.100552	0.101502	0.102736	0.104318
42.39	0.0647133	0.0585135	0.0620338	0.0616192	0.0621426	0.0630857	0.0645162	0.0661064	0.0676896	0.0688136	0.0699388	0.0715237	0.0729906	0.0743814	0.0756089	0.0766362	0.0774918	0.0781559	0.0787761	0.0792118	0.0796117	0.0800197	0.0804599	0.0809636	0.0815815	0.0819849	0.0822082	0.08251	0.0827339	0.0829349	0.0831116	0.0832424	0.0833687	0.0834979	0.0835959	0.0836954	0.0837419	0.0837942	0.0838303	0.0838723	0.0839276	0.0840361	0.0841852	0.0844215	0.0847097	0.0850909	0.0855631	0.0861416	0.086917
49.67	0.0782359	0.0731213	0.0779266	0.078462	0.0793955	0.0805061	0.0818558	0.083343	0.0846079	0.0855377	0.0865926	0.0876307	0.08836	0.0889252	0.0893282	0.0896482	0.0899523	0.0902398	0.0905404	0.0908576	0.0911926	0.0915353	0.0918804	0.0921578	0.0923304	0.0923677	0.0925337	0.0926572	0.0927369	0.0927885	0.0927947	0.0927797	0.0927629	0.0927308	0.0927019	0.0926721	0.0926515	0.0926242	0.0926096	0.0926063	0.0926238	0.0926773	0.0927863	0.0929497	0.0931834	0.0935113	0.0939491	0.0945193	0.0952713
45.18	0.0626515	0.0594516	0.0638452	0.0646093	0.0657784	0.0672602	0.0687915	0.0704229	0.0719311	0.0731079	0.0742636	0.0753698	0.0763108	0.0771124	0.0777914	0.0783833	0.078905	0.0793382	0.0797305	0.0800559	0.0803075	0.0805439	0.080761	0.0809397	0.0811145	0.0812674	0.0813887	0.0814943	0.0815703	0.0816208	0.0816481	0.0816476	0.0816395	0.0816233	0.0816191	0.0816123	0.0816017	0.0816018	0.0816007	0.081599	0.0816131	0.0816563	0.0817314	0.0818462	0.0820047	0.0822258	0.0825019	0.0828533	0.0833288
40.01	0.0785844	0.0730033	0.0778268	0.0782703	0.0791651	0.0805001	0.0819739	0.0834422	0.0848807	0.085816	0.0867832	0.0879102	0.0887261	0.0893083	0.0897326	0.0900182	0.0902677	0.0904995	0.0907211	0.090968	0.0912706	0.0916432	0.0920875	0.0925369	0.092958	0.0931183	0.093313	0.0935581	0.093694	0.0937556	0.0937746	0.0937478	0.0936969	0.0936608	0.0936283	0.0935929	0.0935709	0.0935598	0.0935615	0.0935863	0.0936405	0.0937458	0.0939387	0.0942241	0.0946379	0.0951933	0.0959272	0.0968783	0.0981005
40.24	0.0680367	0.0623647	0.0662696	0.0661436	0.0667779	0.06783	0.0693747	0.0709342	0.0724899	0.0734006	0.0743941	0.0758481	0.0770471	0.0780743	0.0789122	0.0795482	0.0800795	0.0805372	0.0809982	0.0814464	0.0819697	0.0825544	0.0832557	0.0839843	0.0847225	0.0851217	0.0854829	0.0859598	0.0862964	0.0865681	0.0867969	0.0869679	0.0871276	0.0872753	0.0874155	0.0875839	0.0877224	0.0878846	0.0880462	0.0882213	0.0884081	0.0886518	0.0889575	0.0893751	0.0898758	0.0905399	0.0913595	0.092385	0.0937187
43.05	0.0660959	0.0605245	0.0644405	0.0645796	0.0653839	0.0666132	0.0681262	0.0698103	0.0714174	0.0725117	0.0738654	0.0751907	0.0762618	0.0771284	0.0777964	0.0782916	0.0786991	0.0790733	0.0794631	0.079839	0.0802481	0.0806717	0.0811442	0.0815743	0.0819291	0.0820965	0.0823698	0.082589	0.0827437	0.0828443	0.0828848	0.0828898	0.0828697	0.08283	0.0827963	0.0827771	0.0827679	0.0827555	0.0827508	0.0827458	0.0827607	0.0828303	0.0829631	0.0831902	0.083549	0.0840762	0.0847878	0.0857238	0.086935
54.77	0.0748682	0.0691447	0.0735307	0.0735922	0.0741348	0.0751032	0.0763374	0.0775157	0.0784402	0.0789772	0.0798106	0.0806261	0.0811628	0.0814833	0.0817014	0.0818592	0.0819618	0.0821168	0.0822973	0.0825453	0.0828503	0.0832124	0.0835591	0.0838501	0.0839863	0.0839984	0.0841466	0.0842252	0.0842498	0.0842318	0.0841769	0.0840921	0.0840061	0.0839334	0.0838581	0.0838025	0.0837552	0.0837379	0.0837238	0.083727	0.0837449	0.0837813	0.083849	0.0839589	0.084134	0.0843995	0.0847683	0.0852764	0.0859412
50.96	0.0679078	0.0636323	0.0679634	0.0683047	0.0688849	0.0696644	0.0705944	0.0715549	0.0725901	0.0735263	0.0739043	0.0743796	0.0750044	0.075831	0.0766706	0.0774418	0.0780225	0.0783855	0.0785224	0.0784297	0.07815	0.0778018	0.0775018	0.0773861	0.0776112	0.0781076	0.0781535	0.0782219	0.0782657	0.0783018	0.0783067	0.078283	0.0782555	0.0782159	0.078174	0.0781399	0.0780927	0.078067	0.0780585	0.0780759	0.0781117	0.0781771	0.0782706	0.0784097	0.0786046	0.0788782	0.079239	0.0797134	0.0803433
35.3	0.0975294	0.0906027	0.0965525	0.0969308	0.0978436	0.0990284	0.100515	0.102019	0.103473	0.104625	0.105701	0.106871	0.107855	0.108629	0.109248	0.109764	0.110183	0.110468	0.110695	0.110897	0.111079	0.111267	0.111484	0.111718	0.111971	0.112187	0.112298	0.112425	0.112459	0.112425	0.112319	0.112169	0.112011	0.111848	0.111702	0.111567	0.111452	0.111336	0.111245	0.111176	0.111155	0.11119	0.11132	0.111564	0.111958	0.112537	0.113315	0.114349	0.115728
51.49	0.0714902	0.0661005	0.0702916	0.0707056	0.0712314	0.0720772	0.0732631	0.0744088	0.0754807	0.0763207	0.0771818	0.0780368	0.0787806	0.0794229	0.0799371	0.0803818	0.0807679	0.0810257	0.081276	0.081499	0.0816903	0.0818537	0.0820124	0.0821662	0.0823009	0.0824047	0.0824827	0.0825238	0.0825206	0.0824924	0.082438	0.0823735	0.0822946	0.0822077	0.0821083	0.0820164	0.0819141	0.0818211	0.0817274	0.0816477	0.0815912	0.0815729	0.0815971	0.0816586	0.0817738	0.0819478	0.0821785	0.082498	0.0829336
58.59	0.0582424	0.0544322	0.0581377	0.0584334	0.0592129	0.0602475	0.0614327	0.0627774	0.064017	0.0650209	0.0660164	0.0670004	0.0678073	0.0684993	0.0690868	0.0696098	0.0700665	0.0704574	0.070786	0.0710499	0.0712795	0.0714679	0.0716538	0.0718206	0.0719771	0.0721038	0.0722059	0.0722785	0.0723183	0.0723361	0.0723268	0.0722971	0.0722615	0.0722197	0.0721842	0.0721477	0.0721134	0.0720798	0.072049	0.0720239	0.0720124	0.0720282	0.0720749	0.0721529	0.0722689	0.072443	0.072681	0.0729898	0.0734076
44.42	0.0697836	0.0645193	0.068692	0.06906	0.0696505	0.0705922	0.071856	0.0731005	0.0743131	0.0752899	0.0763114	0.0773045	0.0781692	0.078888	0.0794899	0.0800132	0.0804356	0.0807632	0.0810527	0.0813073	0.0815247	0.0817346	0.0819518	0.0821527	0.0823463	0.0825078	0.0826313	0.0827243	0.082766	0.0827705	0.0827448	0.0826976	0.08263	0.0825641	0.0824736	0.082393	0.0823053	0.0822294	0.0821498	0.0820926	0.0820663	0.0820871	0.0821571	0.0822806	0.0824839	0.0827755	0.0831461	0.0836388	0.0842923
43.82	0.0607498	0.0561384	0.0598865	0.0600858	0.0606501	0.061305	0.0622154	0.0632022	0.0641154	0.0646467	0.0653936	0.0660774	0.0666231	0.0671287	0.0675012	0.067804	0.0680594	0.0682793	0.0684687	0.0686621	0.0688668	0.0690824	0.0693315	0.0695892	0.0698118	0.0699585	0.0701694	0.0703387	0.0704568	0.070537	0.0705826	0.0706037	0.0706172	0.0706235	0.0706284	0.070639	0.0706613	0.0706889	0.0707269	0.0707778	0.0708546	0.0709863	0.0711713	0.0714297	0.071774	0.0722305	0.072808	0.0735431	0.074466
51.15	0.0667813	0.0621714	0.0660996	0.0662025	0.0667114	0.0677568	0.0687772	0.0699149	0.0709285	0.0716208	0.0722639	0.073099	0.0736797	0.0740594	0.0743599	0.074585	0.0747623	0.0749075	0.0750403	0.0751687	0.075311	0.0754469	0.0755945	0.0757507	0.0758646	0.075858	0.0758372	0.0758684	0.0758612	0.0758031	0.0757236	0.0756173	0.0755103	0.0754035	0.0753014	0.0752195	0.0751415	0.0750679	0.0750082	0.0749505	0.0749102	0.0748876	0.0748966	0.0749386	0.0750398	0.0751894	0.0754029	0.0756985	0.0761056
42.62	0.0555776	0.0513004	0.054839	0.0550148	0.0555922	0.0563625	0.0572896	0.0583209	0.0592275	0.0597534	0.0604638	0.0611522	0.0616892	0.0621616	0.0625044	0.0627748	0.0630035	0.0632049	0.0633668	0.0635427	0.0637085	0.0638987	0.0641039	0.0643135	0.0644841	0.0645848	0.0647587	0.0648899	0.0649793	0.0650425	0.0650744	0.0650804	0.0650772	0.0650772	0.0650724	0.065078	0.0650889	0.0651068	0.0651347	0.0651635	0.0652163	0.0653075	0.0654451	0.0656458	0.0659204	0.0662953	0.0667668	0.0673751	0.0681462
52.67	0.0780363	0.0717869	0.0765433	0.0766056	0.0770817	0.0779067	0.0789834	0.0800674	0.0810924	0.0819248	0.0827283	0.0837038	0.0845266	0.0851645	0.0857157	0.0861899	0.0865363	0.0867654	0.086954	0.087105	0.0872425	0.0873586	0.0874925	0.0876356	0.0877798	0.0878836	0.0878974	0.0879133	0.0878692	0.0877871	0.0876567	0.0875071	0.0873505	0.087198	0.0870575	0.0869262	0.0868161	0.0867098	0.0866192	0.0865452	0.0864963	0.0864789	0.0864934	0.086558	0.0866873	0.0869049	0.0872082	0.0876308	0.0882228
46.93	0.0550018	0.0506088	0.0540094	0.0540776	0.0545786	0.0552147	0.0561889	0.0572149	0.0581799	0.0588219	0.0596243	0.0603786	0.0609477	0.0614395	0.0618028	0.0621006	0.0623592	0.0626067	0.0628206	0.0630086	0.0632025	0.0633805	0.0635751	0.063759	0.0639032	0.0639706	0.0641145	0.0642246	0.0643007	0.0643427	0.0643511	0.0643367	0.0643062	0.0642797	0.0642548	0.0642359	0.0642266	0.0642204	0.0642333	0.0642518	0.0642885	0.0643537	0.0644582	0.064617	0.0648395	0.0651547	0.0655719	0.0661267	0.0668471
45.98	0.0719256	0.0663951	0.0706541	0.070774	0.0714319	0.0724119	0.0736353	0.0748275	0.0758063	0.0763388	0.0772454	0.0781179	0.0787085	0.0790451	0.0792512	0.0793886	0.0794838	0.0796463	0.0798395	0.0801365	0.0805139	0.0809569	0.0813673	0.0817031	0.0818411	0.0818157	0.0819765	0.0820703	0.0821161	0.0821109	0.0820542	0.0819726	0.0818754	0.0817866	0.0816915	0.0816139	0.0815476	0.0815077	0.0814743	0.0814616	0.0814616	0.0814945	0.0815606	0.081686	0.0818903	0.0822028	0.0826435	0.0832443	0.0840375
47.18	0.0635811	0.0587044	0.0626957	0.062698	0.0631173	0.0638795	0.0649405	0.0660799	0.0673427	0.0684738	0.0692	0.0700113	0.0709439	0.0721004	0.0732062	0.0742137	0.0750128	0.075586	0.0759163	0.0759984	0.0758969	0.0757296	0.0755941	0.0756549	0.0760494	0.0766961	0.0769301	0.0771806	0.0773939	0.0775884	0.0777364	0.0778538	0.0779369	0.0779944	0.0780403	0.078091	0.0781334	0.0781975	0.0782723	0.0783799	0.0785135	0.0786983	0.0789366	0.079268	0.0796909	0.0802442	0.0809569	0.081853	0.0829999
56.8	0.0634826	0.0583587	0.0622558	0.0623374	0.0630293	0.0639782	0.0651207	0.0663523	0.0674612	0.0680265	0.0688293	0.0696311	0.0701854	0.0705931	0.0708641	0.0710253	0.071123	0.0712371	0.0714042	0.0715686	0.0717857	0.0720386	0.0723035	0.0725329	0.0726889	0.0726792	0.0728095	0.0728885	0.0729398	0.0729655	0.0729604	0.0729407	0.0729066	0.0728561	0.0728033	0.0727657	0.072742	0.0727111	0.0726777	0.0726336	0.0726015	0.0726094	0.0726574	0.07276	0.0729375	0.0732223	0.0736164	0.0741527	0.0748508
44.63	0.0695225	0.063998	0.0679566	0.0679316	0.0684358	0.0695059	0.0705623	0.0718457	0.0729136	0.0735503	0.0743999	0.0753467	0.0761239	0.0766381	0.0770224	0.0772602	0.0775101	0.0777706	0.0780413	0.078414	0.0788315	0.0792722	0.0797251	0.0801155	0.0804216	0.080575	0.0807863	0.0810006	0.0811633	0.0812939	0.0813925	0.0814487	0.0814907	0.0815264	0.0815543	0.0815902	0.081615	0.0816547	0.0817207	0.0817984	0.0819098	0.0820577	0.082247	0.0825032	0.0828402	0.0832748	0.0838503	0.084586	0.0855117
44.85	0.0762111	0.0709627	0.075532	0.0758363	0.0766052	0.0778528	0.0790493	0.0804384	0.0815254	0.0821488	0.0829923	0.0838934	0.0845672	0.0850049	0.0852702	0.0854333	0.0856171	0.0857904	0.0859673	0.086204	0.0864787	0.0867501	0.0870264	0.0872384	0.087364	0.0872819	0.0873635	0.0874363	0.0874847	0.0875096	0.0874923	0.0874557	0.0873979	0.0873344	0.0872564	0.0871786	0.0870975	0.0870168	0.0869536	0.0869175	0.0869094	0.0869298	0.0869996	0.0871169	0.0873082	0.0875657	0.0879076	0.0883713	0.0889801
50.99	0.0702882	0.0650137	0.0691922	0.0691912	0.069616	0.070442	0.0714619	0.072519	0.0735332	0.0743011	0.0750207	0.0757308	0.076277	0.0767082	0.077072	0.0773819	0.0776406	0.0778469	0.0780385	0.0781955	0.0783473	0.0784948	0.078659	0.0788139	0.0789552	0.0790191	0.0790987	0.0791728	0.0792057	0.0792028	0.0791702	0.0791177	0.0790555	0.0789944	0.0789369	0.0788931	0.0788502	0.0788167	0.0787891	0.0787622	0.0787571	0.0787879	0.0788626	0.0789915	0.0791849	0.0794619	0.0798314	0.0803211	0.0809689
44.82	0.063714	0.0592645	0.0633841	0.0636124	0.0641654	0.0649525	0.0658527	0.066818	0.0679392	0.0689707	0.0694673	0.0699958	0.0707024	0.071635	0.0725625	0.073403	0.0740514	0.0744722	0.0746643	0.0746217	0.0743811	0.0740744	0.073798	0.0737031	0.0739525	0.0744674	0.0745413	0.0746329	0.0747064	0.074769	0.0747993	0.0748086	0.0747971	0.0747782	0.0747575	0.0747408	0.0747152	0.0747034	0.0747029	0.0747191	0.0747587	0.0748276	0.0749213	0.0750672	0.0752672	0.0755345	0.075889	0.0763475	0.0769347
46.8	0.0610704	0.0577252	0.061965	0.0627441	0.0639301	0.0653897	0.0669732	0.0686384	0.0702214	0.0714695	0.0726864	0.0738507	0.074813	0.0756333	0.0763271	0.0769139	0.0774153	0.0778347	0.0781954	0.0784873	0.0787221	0.0789374	0.0791494	0.0793366	0.0795178	0.0796729	0.0797913	0.0798733	0.0799276	0.0799432	0.0799245	0.0798774	0.0798181	0.0797616	0.0797127	0.0796644	0.0796177	0.0795853	0.0795579	0.0795367	0.0795361	0.0795716	0.0796521	0.0797822	0.079975	0.0802502	0.080611	0.0810773	0.081709
32.13	0.0696891	0.0640676	0.0682493	0.0684	0.0686644	0.0691947	0.0701376	0.0710746	0.0718961	0.0724727	0.0731054	0.0737545	0.0742479	0.0746603	0.0750095	0.0752882	0.075523	0.0756638	0.075826	0.0759997	0.0761513	0.0763308	0.0765411	0.0767505	0.0769669	0.0771671	0.0773419	0.0774831	0.0775773	0.077643	0.0776689	0.0776671	0.0776571	0.0776345	0.0776138	0.0775871	0.0775572	0.0775282	0.0774972	0.0774792	0.0775003	0.077589	0.077747	0.0779839	0.0783228	0.0787927	0.0793734	0.0801254	0.0810948
50.4	0.0705607	0.065135	0.0692262	0.0694181	0.0698456	0.070614	0.0717523	0.0727925	0.0738192	0.0745653	0.0753838	0.0761411	0.0768003	0.0773557	0.0778114	0.0782059	0.0785599	0.0788094	0.0790581	0.079315	0.0795353	0.0797814	0.0800209	0.0802308	0.0804478	0.0806287	0.0807925	0.0809353	0.0810247	0.0810828	0.0810996	0.0810935	0.0810624	0.0810206	0.0809798	0.0809385	0.0808956	0.0808713	0.0808389	0.0808222	0.0808334	0.0808913	0.0809937	0.0811591	0.0814046	0.0817428	0.0821587	0.0827048	0.0834192
47.71	0.0658824	0.0602848	0.0639561	0.0635631	0.0637586	0.0643606	0.0651341	0.0659371	0.0666666	0.0671573	0.0676967	0.068304	0.0687875	0.0692197	0.0695439	0.0698096	0.0700435	0.0702137	0.0703677	0.0705175	0.0706292	0.070756	0.0708828	0.0709953	0.0710967	0.0711661	0.071215	0.0712397	0.07124	0.0712223	0.0711857	0.0711451	0.071088	0.0710329	0.0709696	0.0709342	0.0708975	0.0708727	0.0708475	0.0708355	0.0708415	0.0708759	0.0709493	0.0710681	0.0712464	0.0714805	0.0717785	0.0721736	0.0726947
41.9	0.0706025	0.0649824	0.0691043	0.0691755	0.0697553	0.0706902	0.0718504	0.072988	0.0739985	0.0746205	0.0754818	0.0763412	0.0769731	0.0774309	0.0777791	0.0780884	0.0783033	0.0785374	0.0787501	0.0790108	0.0793308	0.0796956	0.0800586	0.0803905	0.0806202	0.0807599	0.0809821	0.0811395	0.0812483	0.081291	0.0812868	0.0812429	0.0811908	0.0811495	0.0811172	0.081096	0.0810985	0.081123	0.0811632	0.0812266	0.0813041	0.0814137	0.0815595	0.0817591	0.0820449	0.0824474	0.0829826	0.0836804	0.0845879
53.23	0.0631596	0.0585503	0.0622763	0.0624427	0.0629054	0.0635184	0.0643837	0.0653482	0.066311	0.0671755	0.0680497	0.0689055	0.0696553	0.0702999	0.070851	0.071348	0.0717657	0.0720942	0.0723175	0.0725119	0.0726587	0.0727766	0.072904	0.0730115	0.0731144	0.0731928	0.0732692	0.0733239	0.0733565	0.0733538	0.073319	0.0732626	0.0732171	0.0731599	0.0731129	0.0730646	0.0730311	0.0729977	0.0729737	0.0729465	0.0729288	0.0729235	0.0729444	0.0729937	0.0730946	0.0732485	0.0734595	0.0737376	0.0741057
46.41	0.0605446	0.0550905	0.0587878	0.0586667	0.0593835	0.0604733	0.0619926	0.0634966	0.0649977	0.0659957	0.0669903	0.0683712	0.0695901	0.0706498	0.071517	0.0721993	0.0727225	0.0731285	0.0734745	0.073767	0.0740647	0.0744003	0.0747823	0.0752045	0.0756783	0.0759263	0.076025	0.0762218	0.0763211	0.0763825	0.0764225	0.0764329	0.0764411	0.0764569	0.0764571	0.0764677	0.0764764	0.0765016	0.0765198	0.0765352	0.0765714	0.0766493	0.0767642	0.0769445	0.0771936	0.0775547	0.0780391	0.0786731	0.079537
56.45	0.063138	0.0590537	0.0630373	0.0633396	0.0640577	0.0651221	0.0662543	0.0674399	0.0685417	0.0693387	0.070135	0.0709098	0.0715428	0.0720616	0.0724937	0.0728621	0.0731698	0.0734246	0.0736387	0.0738171	0.0739533	0.0740718	0.0741691	0.0742398	0.0743085	0.074371	0.0744056	0.0744288	0.0744286	0.0744113	0.0743761	0.0743304	0.0742693	0.0742053	0.0741543	0.0741051	0.0740516	0.0740014	0.073953	0.073906	0.0738788	0.0738861	0.0739281	0.0740126	0.0741441	0.0743361	0.0745793	0.0748969	0.0753253
49.62	0.0693396	0.0643624	0.0686093	0.0687887	0.0694413	0.0703819	0.0714354	0.0724564	0.0732737	0.0736936	0.0743705	0.0750338	0.0755005	0.0757807	0.0759535	0.0761082	0.0761973	0.0763069	0.076437	0.0766296	0.076871	0.0771554	0.0774376	0.0776765	0.0778183	0.0778675	0.0780041	0.0780995	0.0781575	0.0781831	0.078177	0.0781575	0.0781225	0.0780911	0.0780668	0.0780534	0.0780475	0.0780587	0.0780809	0.0781144	0.0781646	0.078237	0.0783301	0.0784692	0.0786677	0.0789444	0.0793056	0.0797846	0.0804002
44.03	0.0649424	0.0603817	0.0645031	0.0646787	0.0652044	0.0660573	0.067214	0.0683593	0.0697031	0.0709374	0.0717106	0.0725639	0.0736196	0.0748279	0.0760321	0.0771195	0.0780035	0.0786028	0.078969	0.079061	0.0789527	0.0787348	0.0785374	0.078513	0.07881	0.0793752	0.0795337	0.0796878	0.0798107	0.0799366	0.080016	0.0800793	0.0801117	0.080128	0.0801425	0.0801583	0.0801742	0.0802053	0.0802442	0.0802986	0.0803638	0.0804514	0.0805536	0.0806901	0.0808571	0.081084	0.0813707	0.0817387	0.0822139
45.32	0.0711353	0.0659777	0.0702532	0.0706408	0.071292	0.072105	0.0733562	0.0745616	0.0756583	0.0764091	0.0772075	0.0779642	0.0786007	0.0791347	0.079551	0.0799201	0.0802217	0.0803957	0.08056	0.0807118	0.0808277	0.0809405	0.0810667	0.0811677	0.0812777	0.0813605	0.0814223	0.0814542	0.0814533	0.0814245	0.0813645	0.0812852	0.0811876	0.0810829	0.0809765	0.0808893	0.0808002	0.0807277	0.0806441	0.0805696	0.0805159	0.0805004	0.0805285	0.0806007	0.0807381	0.0809498	0.0812164	0.0815859	0.0820939
50.51	0.0647858	0.060372	0.0644599	0.0645965	0.0650052	0.0657596	0.066687	0.0677272	0.0688395	0.069902	0.0704875	0.0711701	0.0719717	0.0729269	0.0738442	0.0746958	0.07537	0.0758068	0.0760407	0.0760479	0.0758881	0.0756507	0.07545	0.0753984	0.0756315	0.0760988	0.0761648	0.076252	0.0763256	0.0763979	0.0764193	0.0764282	0.0764141	0.0763912	0.0763716	0.076354	0.0763253	0.0763133	0.076318	0.0763349	0.0763666	0.0764224	0.076496	0.0766162	0.0767819	0.0770158	0.0773174	0.0777107	0.0782289
55.23	0.0610474	0.0560572	0.0599444	0.0598853	0.0603742	0.0612708	0.0622786	0.0634204	0.0645001	0.0653415	0.0662065	0.0670406	0.0677691	0.0683878	0.0689092	0.0693479	0.0697369	0.0700512	0.0703232	0.0705496	0.0707507	0.0709362	0.0711311	0.0713026	0.0714597	0.071595	0.0716862	0.0717574	0.0717949	0.0718058	0.0717955	0.0717661	0.0717329	0.0716987	0.0716742	0.0716502	0.0716242	0.0716035	0.0715962	0.0716002	0.0716293	0.0716996	0.0718112	0.071975	0.0721927	0.0724809	0.0728378	0.073284	0.0738673
53.7	0.0744961	0.069097	0.0734007	0.0734623	0.0739885	0.0750088	0.0760925	0.0772586	0.0782564	0.0788512	0.0794663	0.0802923	0.0808166	0.0811474	0.081391	0.0815782	0.0816972	0.0818088	0.0819336	0.082094	0.0822784	0.0824697	0.0826867	0.0829094	0.0830713	0.0830267	0.0830168	0.0830784	0.0830913	0.0830592	0.0830093	0.0829454	0.0828739	0.0827961	0.0827388	0.0826966	0.0826634	0.0826364	0.0826162	0.0826024	0.0825987	0.0826149	0.0826631	0.0827479	0.0828946	0.0831016	0.0833717	0.0837457	0.0842467
40.98	0.0679709	0.0630647	0.0673839	0.0674516	0.0679011	0.0686947	0.0695483	0.0704686	0.0713302	0.0719041	0.0725109	0.0730687	0.0735337	0.0739127	0.0742025	0.0744495	0.074655	0.0748389	0.0750114	0.0751841	0.0753503	0.0755462	0.0757702	0.0760015	0.0762412	0.0764751	0.0766892	0.0768745	0.0770104	0.077098	0.0771514	0.0771717	0.0771712	0.0771636	0.077163	0.0771554	0.0771439	0.07715	0.0771694	0.0772081	0.0773049	0.0774793	0.0777528	0.0781541	0.0787032	0.0794342	0.0803777	0.0815662	0.0830897
39.75	0.0755778	0.0695511	0.0742174	0.0742263	0.0749893	0.0761768	0.077546	0.078881	0.0801336	0.0810331	0.0819541	0.0828684	0.0836029	0.0842099	0.0846904	0.0850943	0.085436	0.0857059	0.0859591	0.0861933	0.0863932	0.0866198	0.0868823	0.0871507	0.0874115	0.0876134	0.0877953	0.087932	0.0880147	0.088037	0.0880147	0.0879692	0.0878993	0.087829	0.0877716	0.0877396	0.0877082	0.0877003	0.0877153	0.0877482	0.0878198	0.0879561	0.0881865	0.0885349	0.0890421	0.0897154	0.0905912	0.0917356	0.0932156
44.49	0.0702181	0.0650394	0.0696309	0.0699448	0.0707296	0.0719297	0.0733655	0.0749371	0.0766991	0.0783739	0.0794416	0.0805996	0.0819468	0.0835372	0.0851128	0.0865557	0.087781	0.0887423	0.0894184	0.0898103	0.0899916	0.090065	0.09018	0.090506	0.0912118	0.0922549	0.0927681	0.0933138	0.0938415	0.0943731	0.0948684	0.0953307	0.0957656	0.0961676	0.0965349	0.0968655	0.0971605	0.097438	0.0977172	0.0980197	0.0983555	0.098757	0.0992411	0.0998432	0.100576	0.101479	0.102563	0.103879	0.105473
49.61	0.0668985	0.0614073	0.0653251	0.0653632	0.0658811	0.066809	0.0678746	0.0689695	0.0699492	0.0705426	0.0713898	0.0722677	0.0729186	0.073378	0.0737444	0.0740656	0.0743097	0.0745657	0.0748182	0.0751076	0.0754216	0.0757676	0.0761009	0.0763998	0.0765901	0.0766729	0.0768369	0.0769567	0.0770378	0.0770738	0.0770728	0.0770546	0.077026	0.0769929	0.0769651	0.0769467	0.0769271	0.0769214	0.0769203	0.076938	0.0769703	0.0770283	0.0771089	0.0772407	0.0774293	0.077688	0.0780345	0.0784876	0.0790688
48.36	0.0746311	0.0691451	0.0735602	0.0738862	0.0746136	0.0756943	0.0768411	0.0779549	0.0788677	0.0793926	0.080166	0.0809855	0.0815292	0.0818824	0.0821128	0.0823183	0.0824281	0.0826432	0.0828578	0.0831349	0.0834759	0.0838349	0.0841717	0.0844695	0.0846457	0.0846683	0.0848261	0.0849354	0.0850101	0.0850292	0.0850163	0.0849875	0.0849505	0.08493	0.0849167	0.0849049	0.0848997	0.0849099	0.0849336	0.084979	0.0850357	0.0850974	0.0851838	0.0853082	0.0854946	0.0857489	0.0860815	0.0865316	0.0871173
44.19	0.0721541	0.0668756	0.0711985	0.0710958	0.0715124	0.0722001	0.0729895	0.0737718	0.0744804	0.0748696	0.0752635	0.0756891	0.076004	0.0762428	0.0764322	0.076593	0.0767362	0.0768489	0.0769756	0.077123	0.0772385	0.0773859	0.0775539	0.0777209	0.0778773	0.0780004	0.0781124	0.0781996	0.0782585	0.0782841	0.0782872	0.0782782	0.0782567	0.0782326	0.0782106	0.0782038	0.0782033	0.078219	0.0782467	0.0782844	0.0783427	0.0784488	0.0786229	0.0788684	0.0792095	0.0796664	0.0802355	0.0809839	0.0819534
49.17	0.0741375	0.068389	0.0726268	0.07241	0.0728326	0.0736238	0.0745758	0.0755676	0.0764251	0.076945	0.0774988	0.0780995	0.078578	0.078966	0.0792299	0.0794734	0.0796803	0.0798242	0.0799716	0.0800981	0.0801705	0.0802576	0.0803472	0.0804137	0.0804631	0.0804703	0.0804677	0.080447	0.0804058	0.080355	0.0802873	0.0802174	0.0801346	0.0800537	0.0799634	0.0798866	0.0798052	0.0797335	0.0796638	0.0796053	0.079566	0.0795675	0.07962	0.0797121	0.0798689	0.0800816	0.0803434	0.0807042	0.0811917
55.01	0.068253	0.063296	0.0673126	0.067465	0.0680353	0.068984	0.0700212	0.0710041	0.0718725	0.0723402	0.0730786	0.0737983	0.0743302	0.0746534	0.0748988	0.0751157	0.0752609	0.075438	0.0756019	0.0758079	0.0760502	0.0763269	0.0765895	0.0767983	0.0768927	0.0768677	0.0769763	0.0770352	0.0770657	0.077068	0.077038	0.0769846	0.0769263	0.076864	0.0768011	0.0767405	0.0766777	0.0766248	0.0765831	0.0765558	0.0765391	0.0765396	0.0765607	0.0766116	0.0767023	0.0768463	0.0770503	0.0773234	0.0776862
50.71	0.0690445	0.0636967	0.0677571	0.0680778	0.068666	0.0694671	0.0707047	0.0719285	0.0730739	0.0740223	0.0749626	0.0758518	0.076615	0.0772662	0.0778136	0.0782723	0.0786334	0.0788878	0.0791375	0.0793747	0.0795671	0.0797552	0.079939	0.0801072	0.0802639	0.0803853	0.0804784	0.080542	0.0805672	0.080563	0.0805291	0.0804754	0.0804042	0.080333	0.080258	0.0801884	0.0801182	0.080056	0.0799812	0.0799101	0.079859	0.0798403	0.0798519	0.0799068	0.0800135	0.0801807	0.0803961	0.0806831	0.0810731
52.35	0.0659521	0.0617076	0.0658329	0.0660907	0.0666933	0.0675148	0.0685409	0.069602	0.0707648	0.0718689	0.0725512	0.0732089	0.0740744	0.0751582	0.0762816	0.0773062	0.078126	0.0786634	0.0789564	0.0789801	0.0788154	0.0785301	0.0782703	0.078192	0.078446	0.079018	0.079172	0.0793204	0.079438	0.0795437	0.0796248	0.0796687	0.0796914	0.0796868	0.0796774	0.0796637	0.0796469	0.0796426	0.0796556	0.0796935	0.0797445	0.0798319	0.0799398	0.0800923	0.0802805	0.0805259	0.0808372	0.0812221	0.0817202
54.08	0.0616241	0.057103	0.0611338	0.0615104	0.0623871	0.0634067	0.0646052	0.0659476	0.0672002	0.0680131	0.0690661	0.0700151	0.070737	0.0713617	0.0718168	0.0722135	0.0725444	0.0728443	0.0731263	0.0734356	0.0737618	0.0741053	0.0744755	0.0748331	0.0751163	0.0753083	0.0755787	0.0758104	0.075984	0.0761082	0.0761893	0.0762429	0.0762828	0.0763248	0.0763604	0.0764121	0.0764706	0.0765326	0.0765987	0.0766687	0.0767496	0.0768749	0.0770504	0.0772993	0.0776393	0.0780928	0.0786729	0.0794074	0.0803303
52.34	0.0625157	0.0587719	0.0629387	0.063405	0.064249	0.06535	0.0664427	0.0676328	0.0687116	0.0694996	0.070254	0.0709669	0.0715374	0.0719997	0.0723728	0.0726781	0.0729496	0.0731698	0.0733531	0.0735106	0.0736414	0.0737684	0.0739092	0.0740436	0.0741741	0.0742946	0.0743904	0.0744608	0.0745048	0.0745131	0.0745048	0.0744792	0.0744482	0.0744217	0.074403	0.0743902	0.074386	0.0743898	0.0743991	0.0744112	0.074441	0.074498	0.0745919	0.0747273	0.0749089	0.0751615	0.0754873	0.0759039	0.0764613
46.57	0.068669	0.0630158	0.0669833	0.0666353	0.0669262	0.0675653	0.0683358	0.0690955	0.0697504	0.0701678	0.0706101	0.0711173	0.0715185	0.0718604	0.0721222	0.0723514	0.0725627	0.0727028	0.0728314	0.0729364	0.0730236	0.0731272	0.0732418	0.0733452	0.0734479	0.0735282	0.0736016	0.0736518	0.073675	0.0736824	0.0736718	0.0736519	0.073621	0.0735925	0.0735594	0.0735401	0.0735294	0.0735294	0.0735311	0.0735443	0.0735722	0.0736191	0.0737089	0.07383	0.0740061	0.0742373	0.0745327	0.0749201	0.0754264
39.55	0.0780831	0.0728569	0.0777069	0.0780406	0.0788039	0.0798885	0.0812571	0.0826386	0.0840585	0.0850868	0.0861558	0.0871125	0.0879453	0.0886783	0.0892656	0.0897438	0.0901309	0.090459	0.0907438	0.0909812	0.0911667	0.0913221	0.0914949	0.0916526	0.0917896	0.0919046	0.0920079	0.0920924	0.09214	0.0921798	0.0921621	0.0921183	0.0920472	0.0919584	0.091862	0.0917815	0.091693	0.0916145	0.0915557	0.0915126	0.0914826	0.0914857	0.091513	0.0915943	0.0917242	0.0919174	0.0921952	0.0925634	0.0930741
51.89	0.0637753	0.0587732	0.0627027	0.0628503	0.063331	0.0640875	0.0650682	0.0661737	0.0672884	0.068284	0.069271	0.0702028	0.0710203	0.0717231	0.0723224	0.0728317	0.0732585	0.0735723	0.0738174	0.0740226	0.0742058	0.0743767	0.0745536	0.0747176	0.0748852	0.0750399	0.075168	0.0752675	0.0753318	0.075348	0.0753245	0.0752789	0.0752234	0.0751688	0.0751242	0.075085	0.0750603	0.0750461	0.075037	0.0750291	0.075039	0.0750705	0.0751334	0.0752483	0.0754255	0.075694	0.0760613	0.0765443	0.0771824
51.61	0.0674665	0.0623837	0.0665647	0.0667922	0.0673401	0.0681982	0.0692732	0.0704784	0.0716907	0.0727713	0.0738343	0.0748475	0.0757586	0.0765447	0.0772167	0.0777881	0.0782827	0.0786783	0.0789811	0.0792319	0.0794399	0.0795971	0.0797505	0.0798786	0.0799949	0.0800919	0.0801753	0.080241	0.0802795	0.0802866	0.0802674	0.0802283	0.080187	0.0801414	0.080104	0.0800698	0.0800451	0.0800259	0.0800153	0.0800041	0.0800034	0.0800171	0.0800558	0.0801249	0.0802441	0.0804247	0.0806685	0.0809822	0.0813976
53.54	0.0757577	0.0703398	0.0747267	0.0747302	0.0753011	0.0760692	0.0769903	0.07782	0.0786347	0.0790954	0.0796205	0.0801533	0.0805923	0.0809313	0.0812034	0.0813942	0.0815433	0.0816318	0.0817389	0.081831	0.081906	0.0820148	0.0821552	0.0822858	0.0824207	0.0825241	0.0825879	0.0826537	0.0826728	0.0826606	0.0826451	0.082608	0.0825462	0.0824817	0.0824267	0.0823507	0.0822657	0.0821967	0.082133	0.0820916	0.0820808	0.0821071	0.0821708	0.0823006	0.082494	0.0827471	0.0830667	0.0834757	0.0840041
30.15	0.0767071	0.0705234	0.0748231	0.0748473	0.0752282	0.0758973	0.0769672	0.0780446	0.079029	0.0797785	0.080558	0.081324	0.0819919	0.0825702	0.0830714	0.0835311	0.0839242	0.0842441	0.0845516	0.0848742	0.0851811	0.0854967	0.0858149	0.086114	0.0864286	0.086729	0.087014	0.0872773	0.0875004	0.0877067	0.0878806	0.0880271	0.0881542	0.0882623	0.0883657	0.0884695	0.088564	0.0886629	0.0887516	0.0888439	0.0889721	0.0891543	0.089404	0.0897206	0.0901376	0.090676	0.0913236	0.0921319	0.0931406
46.93	0.0697324	0.0645436	0.0687511	0.0690726	0.0696043	0.0703076	0.0713753	0.0723409	0.0732	0.0737966	0.0744174	0.0750197	0.0755414	0.0759673	0.0763056	0.076572	0.076775	0.0768841	0.0770049	0.0771392	0.0772676	0.0774093	0.0775749	0.0777301	0.077878	0.0779989	0.0780847	0.0781339	0.0781372	0.078118	0.0780742	0.0780174	0.077951	0.0778785	0.0778008	0.0777335	0.0776651	0.0776013	0.0775328	0.0774789	0.0774405	0.0774505	0.0775025	0.0776039	0.0777691	0.0780057	0.0783008	0.0786973	0.0792287
48.98	0.0643269	0.0606669	0.0649876	0.0655422	0.0665034	0.0677691	0.0691121	0.0705484	0.0718804	0.0729456	0.0739678	0.074958	0.0758146	0.0765174	0.0771319	0.0776733	0.078162	0.0785719	0.0789507	0.079281	0.0795673	0.0798436	0.0801177	0.0803883	0.0806432	0.0808828	0.0810878	0.0812695	0.0814292	0.0815438	0.0816349	0.0816966	0.0817376	0.0817611	0.0817877	0.0817994	0.0818048	0.0818145	0.0818268	0.0818541	0.0819246	0.0820647	0.0822838	0.082597	0.0830223	0.0835848	0.0842926	0.0851841	0.0863322
36.23	0.0709315	0.0654287	0.069447	0.0691402	0.0694988	0.0701183	0.0708221	0.0715664	0.0722361	0.07263	0.0730704	0.0735466	0.0739231	0.0742069	0.0744146	0.0745689	0.0746953	0.0747683	0.0748338	0.0748885	0.074929	0.0749951	0.0750886	0.0751821	0.0752729	0.0753491	0.0754151	0.0754567	0.0754732	0.0754694	0.0754472	0.0754143	0.0753597	0.0753022	0.0752409	0.075198	0.0751584	0.0751242	0.0750969	0.0750855	0.0751013	0.0751641	0.0752806	0.0754609	0.0757295	0.0760846	0.0765469	0.0771573	0.0779457
43.93	0.077708	0.0720683	0.0765272	0.0765814	0.077213	0.0781274	0.0791616	0.080137	0.0809511	0.0813181	0.0819506	0.0825601	0.0829494	0.0831216	0.0832346	0.0833004	0.0833358	0.0834292	0.0835419	0.0837392	0.0839812	0.08427	0.0845498	0.0847683	0.0848646	0.0848266	0.0849328	0.084976	0.0849869	0.0849602	0.0848948	0.0848184	0.0847296	0.0846443	0.0845604	0.0844903	0.0844303	0.0843805	0.0843476	0.0843299	0.0843282	0.084356	0.0844092	0.0845032	0.0846527	0.0848697	0.0851634	0.0855544	0.086063
48.01	0.0870942	0.080701	0.0858132	0.0858478	0.0863162	0.0869837	0.0878934	0.0887279	0.0894416	0.089938	0.0903763	0.0909663	0.0914174	0.0917487	0.0919783	0.0922008	0.0923644	0.09244	0.0925122	0.0925602	0.0926232	0.0926778	0.0927636	0.0928631	0.0929705	0.0930827	0.0930745	0.0930986	0.0930622	0.0930026	0.0929002	0.0927866	0.0926653	0.0925519	0.0924466	0.0923499	0.092266	0.0921929	0.0921314	0.0920854	0.0920652	0.0920713	0.0921224	0.0922213	0.0923904	0.0926427	0.0929818	0.0934421	0.0940741
42.06	0.0801799	0.0742556	0.0791312	0.0794051	0.0802019	0.0813861	0.0827659	0.0840953	0.0854079	0.0863254	0.0872636	0.0882173	0.0890327	0.0897645	0.0903592	0.090822	0.0912265	0.0915563	0.0918597	0.092152	0.0924221	0.0926979	0.0930006	0.0933119	0.0936282	0.0939078	0.0941309	0.0943306	0.0944547	0.0945372	0.0945783	0.0945841	0.0945646	0.0945355	0.0945185	0.0945029	0.0944936	0.094498	0.0945138	0.0945679	0.0946555	0.0947939	0.0949977	0.0952955	0.0957053	0.0962428	0.0969147	0.0977758	0.0988824
48.39	0.0677442	0.0630063	0.0673247	0.0675102	0.067979	0.0687232	0.0697535	0.0708678	0.0721285	0.0732514	0.0738753	0.074609	0.0754424	0.0765142	0.0775758	0.078549	0.0793083	0.0798176	0.0800948	0.0801096	0.0799466	0.0796859	0.0794644	0.0794304	0.0797288	0.0802849	0.0804198	0.0805764	0.0806987	0.080815	0.0808969	0.0809534	0.0809897	0.081003	0.081009	0.0810178	0.0810059	0.0810108	0.0810236	0.0810697	0.0811271	0.0812191	0.0813461	0.0815214	0.0817484	0.0820432	0.0824131	0.0828841	0.0834919
45.45	0.0733271	0.0677001	0.0721231	0.0722904	0.0727375	0.0734847	0.0745227	0.0754877	0.0763461	0.0769445	0.0776072	0.0782799	0.0788738	0.0793301	0.0796764	0.0799417	0.0801635	0.0803115	0.0804721	0.0806419	0.0808037	0.0809797	0.0811846	0.0813782	0.0815654	0.0817173	0.0818545	0.0819564	0.0820219	0.0820746	0.0821	0.082104	0.0820803	0.0820478	0.0819957	0.0819488	0.0818938	0.081842	0.0817967	0.0817727	0.0817779	0.0818519	0.0819908	0.0821965	0.0824967	0.0829005	0.0834041	0.0840479	0.0848725
53.59	0.0724024	0.0674012	0.071719	0.0720457	0.0726498	0.0735012	0.0746843	0.0757772	0.076755	0.0774966	0.0782575	0.0789573	0.0795414	0.0800223	0.0803748	0.0806503	0.0808657	0.0809955	0.0811263	0.0812643	0.0813737	0.0814868	0.0815921	0.0816726	0.0817582	0.0818082	0.0818298	0.0818131	0.0817633	0.0816926	0.081592	0.0814748	0.0813444	0.0812167	0.0810969	0.0809896	0.0808901	0.0807997	0.0807051	0.0806111	0.0805408	0.0805047	0.0804973	0.0805244	0.0806064	0.0807488	0.0809425	0.0812232	0.0816138
50.25	0.0741827	0.0689086	0.0731952	0.0736098	0.0741306	0.0748381	0.0758812	0.0768587	0.0777322	0.0783124	0.0789824	0.0796138	0.0801254	0.0805379	0.080876	0.0810997	0.0812636	0.0813282	0.0814024	0.0815035	0.0815855	0.0816676	0.0817741	0.0818616	0.08194	0.0819752	0.0819949	0.0819694	0.0819056	0.0818324	0.0817297	0.0816117	0.0814871	0.0813583	0.0812299	0.0811186	0.0810089	0.0809081	0.0808028	0.0807118	0.080636	0.0805961	0.0805864	0.0806059	0.0806841	0.0808301	0.0810426	0.0813492	0.0817693
50.69	0.0783517	0.0730757	0.0775842	0.0778995	0.0784067	0.0791289	0.0801533	0.0811336	0.0819812	0.0825671	0.0832085	0.0838297	0.0843716	0.0848064	0.0851141	0.0853518	0.0855549	0.085659	0.0857747	0.0858894	0.0859921	0.0861116	0.0862464	0.0863621	0.0864753	0.0865621	0.0866239	0.086647	0.0866279	0.0865888	0.086515	0.0864271	0.0863166	0.086207	0.0860973	0.0860022	0.085916	0.0858403	0.0857752	0.0857207	0.0856894	0.0856953	0.0857282	0.0857995	0.0859302	0.0861329	0.0864076	0.0867848	0.0872884
56.95	0.0735553	0.0680887	0.0722716	0.0720978	0.0725219	0.0732676	0.074112	0.0749346	0.0756808	0.0761627	0.0766558	0.0771663	0.0775589	0.0778743	0.0781071	0.0782784	0.0784146	0.0785042	0.0785785	0.0786281	0.078622	0.0786261	0.0786379	0.0786391	0.0786281	0.0785783	0.0785239	0.078454	0.0783705	0.0782793	0.0781729	0.0780624	0.077949	0.0778373	0.0777175	0.0776132	0.0775036	0.0774004	0.0773037	0.0772164	0.0771441	0.0771004	0.0770965	0.0771269	0.0772141	0.0773415	0.0775096	0.0777549	0.0781105
46.48	0.0911898	0.0841277	0.0892932	0.0891701	0.0894469	0.0900211	0.0907779	0.091593	0.0923079	0.0928145	0.0932525	0.0938254	0.0942881	0.0946047	0.0948573	0.0950704	0.0952298	0.0952834	0.0953233	0.0953334	0.0953334	0.0953479	0.0953732	0.0954153	0.0954642	0.0954983	0.0954465	0.0954298	0.0953636	0.0952739	0.0951574	0.0950234	0.0948934	0.0947645	0.0946295	0.0945003	0.094381	0.0942604	0.0941519	0.0940602	0.093994	0.0939481	0.0939529	0.0940096	0.0941212	0.0943052	0.0945475	0.0948854	0.095353
54.93	0.0642551	0.0591078	0.0629707	0.0631286	0.0638938	0.064982	0.0662032	0.067577	0.0687998	0.0695584	0.0705228	0.0714885	0.0722318	0.0728088	0.0732115	0.0735061	0.0737305	0.0739536	0.0741855	0.0744274	0.0747034	0.0750005	0.0753101	0.0755595	0.0757068	0.0756815	0.0757799	0.0758423	0.075884	0.0759023	0.0758835	0.0758592	0.0758159	0.0757585	0.0757065	0.0756731	0.0756383	0.0755875	0.0755241	0.075454	0.0753815	0.0753345	0.0753057	0.0753244	0.0754083	0.0755613	0.0757824	0.0760893	0.0764887
53.77	0.0823901	0.0759257	0.0805466	0.0803304	0.0805219	0.0809728	0.0815756	0.0821763	0.0826625	0.0829287	0.0831975	0.0835831	0.0838567	0.0840255	0.0841342	0.0842072	0.0842374	0.084214	0.0841592	0.0841088	0.0840768	0.0840636	0.0840482	0.0840544	0.0840588	0.0840598	0.0840029	0.0839624	0.0838849	0.0837925	0.0836718	0.0835368	0.0833969	0.083269	0.0831344	0.0830073	0.082887	0.0827683	0.08266	0.0825699	0.0825038	0.0824582	0.0824384	0.082454	0.0825146	0.0826271	0.0827859	0.0830262	0.0833668
56.18	0.0701318	0.0651715	0.0692926	0.069515	0.0700211	0.0707357	0.0717235	0.072623	0.0734242	0.0739536	0.0744862	0.0750106	0.0754634	0.0758105	0.0760547	0.07623	0.0763829	0.076434	0.0764941	0.0765579	0.0766121	0.0766771	0.0767547	0.0768212	0.0768985	0.0769504	0.0769788	0.0769698	0.0769343	0.0768784	0.0767979	0.0766992	0.0765995	0.0765004	0.076402	0.0763267	0.0762553	0.0761975	0.0761372	0.076078	0.0760384	0.0760261	0.0760425	0.0760813	0.0761629	0.0763038	0.0764954	0.0767595	0.0771232
54.28	0.0712791	0.066609	0.0710326	0.0712118	0.0718188	0.0725753	0.073533	0.0745822	0.0757395	0.0767392	0.0771837	0.0777605	0.0784446	0.0793886	0.080273	0.0810718	0.0817029	0.0821096	0.0822693	0.082173	0.081903	0.0815511	0.0812623	0.081164	0.0814167	0.0818994	0.0819571	0.0820394	0.082089	0.0821341	0.0821566	0.0821588	0.0821408	0.0820988	0.082054	0.082009	0.0819487	0.0819031	0.0818697	0.0818656	0.081875	0.0819301	0.0820189	0.0821594	0.0823526	0.0826159	0.0829594	0.0834077	0.0839996
49.49	0.0816659	0.076263	0.0811845	0.0816804	0.082549	0.083866	0.0852141	0.086464	0.0876032	0.0881483	0.0888414	0.0897434	0.0902568	0.0905092	0.0905894	0.0905821	0.0905585	0.0905713	0.0906117	0.0907299	0.0909303	0.0912099	0.0915417	0.0918693	0.0921034	0.0919906	0.0920151	0.0921039	0.0921017	0.0920382	0.0919489	0.0918193	0.0916891	0.091571	0.0914681	0.0913702	0.0912986	0.0912278	0.0911634	0.0911066	0.0910662	0.0910617	0.0911009	0.0912019	0.0913735	0.0916365	0.0920045	0.0925042	0.0931706
48.3	0.0800064	0.0745526	0.0793892	0.0798363	0.0808071	0.0821235	0.0835868	0.0849996	0.0863525	0.087061	0.0879799	0.0890579	0.0897225	0.0901064	0.0902943	0.0903822	0.0904569	0.0905839	0.0907334	0.0909535	0.091249	0.0915969	0.0919824	0.0923276	0.0925337	0.0923778	0.0924191	0.0925266	0.0925384	0.0924934	0.0924263	0.0923188	0.0922039	0.092091	0.0919968	0.091897	0.0918018	0.0917245	0.0916476	0.0915841	0.0915375	0.0915237	0.0915578	0.0916312	0.0917797	0.0920047	0.092318	0.0927411	0.0933069
48.72	0.0765016	0.0710451	0.0755324	0.0757085	0.0762835	0.077359	0.0784723	0.0794607	0.0803753	0.0807432	0.0813224	0.0821224	0.082522	0.0826875	0.0827048	0.0826298	0.0825632	0.0825474	0.082575	0.0826567	0.0828031	0.0830289	0.0833121	0.083571	0.0837039	0.0835189	0.0835153	0.0835726	0.0835415	0.0834669	0.0833766	0.0832579	0.0831333	0.0830135	0.0829118	0.0828063	0.0827066	0.0826076	0.0825132	0.0824386	0.0823791	0.0823558	0.0823715	0.0824395	0.0825623	0.0827531	0.0830211	0.0833828	0.0838675
53.73	0.0686432	0.0641818	0.0683095	0.0685508	0.0691887	0.0702419	0.0713761	0.0725142	0.0734558	0.0740596	0.0746228	0.0753829	0.0758713	0.0761561	0.0763673	0.0765158	0.0766346	0.0767387	0.0768451	0.0769648	0.0771257	0.0772815	0.0774646	0.0776502	0.0777913	0.0777667	0.0777615	0.0778172	0.0778249	0.0777964	0.0777493	0.0776836	0.0776192	0.0775543	0.0775051	0.0774667	0.0774337	0.0774056	0.0773844	0.0773693	0.0773735	0.0773947	0.07745	0.0775408	0.0776896	0.0778963	0.0781684	0.0785236	0.0789999
50.9	0.070895	0.0662997	0.070929	0.0716783	0.0728751	0.0742306	0.07571	0.0771785	0.078532	0.0793598	0.0803359	0.0813017	0.0819846	0.0825154	0.0828924	0.083159	0.0833515	0.083536	0.0837325	0.0839383	0.0841878	0.0844549	0.0847529	0.085005	0.0851824	0.0851875	0.0853004	0.0853869	0.0854411	0.0854629	0.0854506	0.0854283	0.0853963	0.0853425	0.0852952	0.0852626	0.0852323	0.0851937	0.0851626	0.0851131	0.0850746	0.0850641	0.0850871	0.0851608	0.0853124	0.0855515	0.0858871	0.0863402	0.0869249
52.57	0.0747636	0.0695737	0.0741269	0.0744645	0.0752711	0.0763734	0.0775538	0.0787873	0.0798201	0.0803107	0.0810719	0.0818002	0.0823181	0.0826385	0.082787	0.0828559	0.0828677	0.0828939	0.0829786	0.0830976	0.0832861	0.0835395	0.0838226	0.0840777	0.0842073	0.0841392	0.0842473	0.0843257	0.0843816	0.0843986	0.0843779	0.0843479	0.0843052	0.0842526	0.0842088	0.08418	0.0841548	0.0841171	0.084071	0.0840149	0.083958	0.0839375	0.0839584	0.084044	0.0842207	0.0845017	0.0848949	0.0854203	0.0860937
50.25	0.0753924	0.0697552	0.0741534	0.0742803	0.0748919	0.0760202	0.0772702	0.0784911	0.0795019	0.0801725	0.0810764	0.0820139	0.082683	0.0831462	0.0835003	0.0837834	0.0839934	0.0842194	0.0844377	0.0847097	0.0850153	0.0853773	0.0857034	0.0859731	0.0861087	0.086124	0.0862451	0.0863029	0.0863171	0.0862779	0.0862055	0.086109	0.086014	0.0859184	0.0858208	0.0857346	0.0856561	0.0856001	0.0855557	0.0855277	0.0855189	0.0855358	0.0855726	0.0856434	0.0857816	0.0859934	0.0862957	0.0867043	0.0872575
52.51	0.0670399	0.0618173	0.0658542	0.0658593	0.0663749	0.067167	0.068183	0.0691045	0.0699653	0.0704959	0.0711118	0.0716803	0.0721549	0.072579	0.0728801	0.073111	0.0732974	0.0733988	0.0734852	0.0735539	0.0735836	0.0736402	0.0737226	0.0738045	0.0738902	0.0739474	0.0739686	0.0739805	0.0739506	0.0738962	0.0738334	0.0737462	0.0736483	0.0735389	0.0734529	0.0733569	0.0732635	0.0731811	0.0731081	0.0730538	0.0730206	0.0730181	0.0730424	0.0731106	0.0732264	0.0733984	0.0736246	0.0739327	0.074364
49.75	0.0601933	0.0568788	0.0608813	0.0614257	0.062397	0.0635451	0.064714	0.0659481	0.0671225	0.06798	0.0688121	0.0695686	0.070214	0.0707084	0.0711228	0.0714667	0.0717548	0.0719857	0.0721729	0.0723198	0.0724281	0.0725302	0.072637	0.0727361	0.0728322	0.0729053	0.072952	0.07297	0.0729768	0.0729394	0.0728941	0.0728349	0.0727693	0.0727022	0.0726487	0.0726028	0.072547	0.0724971	0.0724478	0.072402	0.0723763	0.0723868	0.0724323	0.0725194	0.0726553	0.072854	0.073117	0.0734659	0.0739409
49.57	0.0675107	0.0629381	0.0671965	0.0677274	0.0684341	0.0695096	0.0707456	0.0720258	0.0730808	0.0737975	0.0747188	0.0755981	0.0761942	0.0765898	0.0768497	0.0770714	0.0772506	0.0773954	0.0775615	0.077752	0.077972	0.0782222	0.0784939	0.0786975	0.0787904	0.0787417	0.0788044	0.0788149	0.0787873	0.0787307	0.0786391	0.0785386	0.078439	0.078347	0.0782598	0.0781853	0.0781183	0.0780556	0.0780035	0.0779471	0.0779142	0.0778927	0.0779013	0.0779472	0.0780402	0.0781983	0.0784254	0.0787445	0.0791742
54.61	0.0717261	0.0662587	0.0705855	0.0704515	0.0709982	0.0718764	0.0729231	0.0739431	0.0749108	0.0755527	0.0762388	0.0769668	0.0775468	0.0780383	0.07843	0.0787588	0.0790508	0.0792694	0.0794711	0.0796357	0.0797591	0.0799051	0.0800635	0.0802013	0.0803215	0.0803988	0.0804498	0.0804826	0.0804814	0.0804588	0.0804149	0.08036	0.0802842	0.0802171	0.0801417	0.0800835	0.0800247	0.0799799	0.0799356	0.0799067	0.079896	0.0799227	0.0799904	0.0801046	0.080285	0.0805172	0.0808202	0.0812241	0.0817559
52.38	0.068265	0.0637788	0.0679241	0.0679917	0.0685342	0.0693308	0.0702365	0.0712106	0.0720589	0.0726488	0.073242	0.0737936	0.0742464	0.0746054	0.0748804	0.0751135	0.0753216	0.0754907	0.0756357	0.0757657	0.0758726	0.0759616	0.0760629	0.0761471	0.0762114	0.0762651	0.0762999	0.0763217	0.076337	0.0763235	0.0763024	0.076261	0.0762172	0.0761763	0.0761423	0.0761131	0.0760838	0.0760616	0.0760441	0.0760306	0.07604	0.0760833	0.0761636	0.0762797	0.0764476	0.0766683	0.0769474	0.077298	0.0777607
53.13	0.065985	0.0609176	0.0649074	0.0651114	0.0657485	0.0667747	0.0679338	0.0690568	0.0701157	0.0708012	0.0715675	0.0725063	0.0731696	0.0736602	0.0740187	0.0742466	0.0744345	0.0746198	0.0747554	0.0748971	0.0750495	0.0752345	0.0754405	0.0756457	0.075817	0.0757979	0.0758159	0.0758887	0.0758922	0.0758545	0.0757989	0.0757065	0.0756053	0.0755118	0.0754244	0.0753244	0.07523	0.075137	0.0750479	0.0749689	0.0749038	0.0748641	0.0748714	0.0749073	0.0749987	0.0751488	0.0753739	0.0756783	0.0760915
55.45	0.0660563	0.0608936	0.0649771	0.0652059	0.0660533	0.06713	0.0684763	0.0698679	0.0712103	0.0723019	0.0734747	0.074655	0.0756246	0.0765316	0.0772758	0.0779068	0.0784553	0.0789087	0.0792805	0.0795771	0.0798115	0.0800281	0.0802476	0.0804392	0.0806069	0.0807496	0.0808688	0.0809509	0.0809896	0.0809955	0.0809678	0.0809274	0.0808754	0.0808288	0.0807807	0.0807366	0.0806784	0.0806257	0.0805713	0.0805255	0.0804903	0.080484	0.0804991	0.0805537	0.0806568	0.080801	0.0809963	0.0812741	0.0816457
56.54	0.0586727	0.0549079	0.0586205	0.058849	0.0594472	0.0603456	0.0613283	0.0623424	0.0632586	0.0639041	0.0645715	0.0652092	0.0657403	0.0661652	0.0665101	0.0668017	0.0670732	0.0672989	0.0674792	0.0676263	0.0677299	0.0678268	0.0679237	0.0680119	0.0680897	0.0681575	0.0682092	0.0682415	0.0682611	0.0682556	0.0682327	0.0682001	0.0681547	0.0681096	0.0680665	0.0680243	0.0679764	0.0679329	0.0678929	0.067855	0.0678357	0.0678489	0.0678965	0.0679902	0.0681233	0.0683119	0.0685461	0.0688517	0.0692616
52.21	0.0693952	0.0643222	0.0686123	0.0686042	0.0690323	0.06986	0.0708153	0.0718267	0.0728031	0.07354	0.0742679	0.0749476	0.0755387	0.0760035	0.076427	0.0767952	0.0771286	0.0774004	0.0776202	0.0778174	0.0779787	0.0781323	0.0782766	0.0784082	0.078531	0.0786505	0.0787356	0.0788019	0.0788363	0.0788363	0.0788144	0.0787703	0.0787161	0.0786662	0.0786234	0.0785781	0.0785372	0.0785034	0.0784815	0.0784591	0.0784707	0.0785284	0.0786463	0.0788172	0.0790643	0.0794027	0.0798322	0.0803807	0.0810942
46.38	0.082705	0.0770725	0.0820409	0.08241	0.0830796	0.0840401	0.0851959	0.0865002	0.0875624	0.0882646	0.0892034	0.0900713	0.0906733	0.0910223	0.0912492	0.0914186	0.0915616	0.0917028	0.0918951	0.0921164	0.0923727	0.0926539	0.0929539	0.0932136	0.0933376	0.0932898	0.0933836	0.0934101	0.0933842	0.0933184	0.0932104	0.0930886	0.0929727	0.0928722	0.0927972	0.0927373	0.0926887	0.0926593	0.0926398	0.0926149	0.0926098	0.0926208	0.0926627	0.0927453	0.0928902	0.0931233	0.0934607	0.0939231	0.0945466
47.71	0.0699272	0.0644908	0.0686666	0.0689037	0.0696657	0.0707741	0.0720968	0.0734577	0.0749035	0.0758855	0.0769913	0.0782294	0.0791802	0.0799536	0.0805422	0.0809834	0.0813605	0.0817278	0.082054	0.0823674	0.0826961	0.0830516	0.0834486	0.0838521	0.0841995	0.0842952	0.0844525	0.0846531	0.084749	0.0847891	0.0848061	0.0847722	0.0847197	0.0846787	0.0846449	0.0846044	0.0845746	0.0845539	0.0845289	0.0845269	0.0845454	0.0846009	0.0847108	0.0848811	0.0851262	0.0854609	0.0859137	0.086497	0.0872594
49.96	0.0679278	0.0633821	0.0678724	0.0683088	0.0691174	0.0701684	0.0714195	0.0727252	0.0742173	0.0755335	0.0763592	0.0772347	0.0782922	0.0795278	0.0807094	0.0817816	0.0826314	0.0832214	0.0835376	0.0835926	0.0834546	0.0832212	0.083036	0.0830446	0.0833932	0.0839341	0.0840445	0.0841756	0.0842657	0.0843456	0.0843869	0.0844023	0.0844094	0.0843932	0.0843729	0.0843433	0.0843049	0.0842859	0.0842727	0.0842819	0.084309	0.0843636	0.0844421	0.0845705	0.0847369	0.084969	0.0852651	0.085643	0.086146
42.99	0.0807771	0.0752944	0.0801511	0.080546	0.081371	0.0825406	0.0838299	0.0850257	0.086143	0.0866553	0.0874071	0.088375	0.0888952	0.0891429	0.0892245	0.0892003	0.0891859	0.0892063	0.089305	0.089488	0.0897529	0.0900893	0.0904695	0.0908121	0.0910135	0.0908255	0.0908493	0.0909497	0.0909449	0.0908919	0.0908255	0.0907189	0.0906083	0.0904982	0.0903984	0.0902922	0.0901936	0.0900954	0.0900097	0.0899385	0.0898916	0.0898814	0.0899271	0.0900318	0.0902058	0.0904603	0.0908088	0.0912673	0.0918773
43.83	0.0757947	0.0707932	0.0754769	0.0757149	0.0763723	0.077449	0.078707	0.0799666	0.0813691	0.0825737	0.0834678	0.0843624	0.0853412	0.0864416	0.0875627	0.0885467	0.0893569	0.0899595	0.0903526	0.0904921	0.0904521	0.0903216	0.0901928	0.0902238	0.0905081	0.0910538	0.0912679	0.0914439	0.0915665	0.0916603	0.0917209	0.0917362	0.0917319	0.0917103	0.0916918	0.0916739	0.0916586	0.0916582	0.0916752	0.0917052	0.091754	0.091833	0.0919483	0.0921336	0.0923857	0.0927284	0.0931955	0.0937978	0.0945874
47.63	0.0745944	0.0704249	0.0752171	0.0761219	0.0772837	0.0785876	0.0799982	0.0815224	0.0827593	0.0836128	0.0846574	0.0855924	0.0862819	0.0867402	0.0870861	0.0873811	0.0876515	0.0878935	0.0881559	0.088417	0.0887259	0.0890415	0.0893774	0.0896411	0.0897809	0.0898173	0.0899443	0.0900233	0.0900588	0.0900559	0.0900275	0.0899772	0.0899375	0.0898985	0.0898642	0.0898364	0.0898181	0.0898136	0.08982	0.0898235	0.0898495	0.0898945	0.0899658	0.0900712	0.0902219	0.0904398	0.090752	0.0911673	0.0917268
54.48	0.0775234	0.0725936	0.077416	0.078064	0.0789567	0.0801751	0.0815216	0.0829944	0.0842147	0.0850459	0.0861357	0.0871509	0.0879144	0.0884029	0.0887444	0.0890244	0.0892706	0.0894992	0.0897578	0.0900412	0.0903492	0.0906649	0.0909913	0.0912396	0.0913516	0.091287	0.0913749	0.0914129	0.09141	0.0913873	0.0913217	0.0912438	0.0911668	0.0910939	0.0910302	0.0909715	0.0909169	0.0908701	0.0908317	0.0907914	0.090775	0.0907734	0.0907943	0.0908479	0.0909409	0.0910959	0.0913149	0.0916186	0.0920308
46.89	0.0856208	0.0797948	0.0850146	0.0853681	0.0860503	0.0868352	0.0878445	0.0887865	0.0896077	0.0901753	0.0906625	0.0912846	0.0917802	0.0921173	0.0923798	0.0925941	0.092756	0.0928392	0.0928921	0.0929426	0.0929831	0.0930221	0.0930873	0.0931723	0.0932715	0.0933336	0.0933263	0.0933441	0.0933046	0.0932438	0.0931397	0.0930221	0.0928926	0.0927696	0.0926534	0.0925465	0.0924521	0.0923598	0.0922848	0.0922183	0.092174	0.0921588	0.0921783	0.092242	0.0923654	0.0925623	0.0928286	0.0932069	0.093724
46.29	0.0804614	0.07511	0.0799726	0.0804921	0.081531	0.0829085	0.0843988	0.085811	0.0870645	0.0876927	0.0886187	0.0896859	0.0902978	0.0906025	0.0906913	0.090694	0.0906748	0.0907261	0.0908394	0.091055	0.0913584	0.0917367	0.0921633	0.0925244	0.0927059	0.0924919	0.0925114	0.092582	0.0925534	0.0924691	0.0923623	0.0922196	0.0920643	0.0919259	0.0917973	0.0916711	0.0915618	0.0914484	0.091336	0.0912363	0.0911513	0.0910966	0.0910879	0.0911296	0.091237	0.0914247	0.091704	0.0920873	0.0926174
52.77	0.0689347	0.0637562	0.0678435	0.0680144	0.0685424	0.0692774	0.0703659	0.0713933	0.0723805	0.0731093	0.0738627	0.0745892	0.0751867	0.075705	0.0761193	0.0764526	0.0766894	0.0768586	0.0770051	0.0771285	0.0772297	0.0773256	0.0774285	0.077521	0.077617	0.0776915	0.0777407	0.0777528	0.0777166	0.0776647	0.077577	0.0774731	0.0773564	0.0772414	0.0771234	0.0770281	0.0769361	0.0768565	0.0767715	0.0766938	0.0766344	0.0766108	0.076619	0.0766547	0.0767444	0.076897	0.0771032	0.0773922	0.0778008
53.14	0.0710093	0.0655624	0.069843	0.0698814	0.0704232	0.0711602	0.072201	0.0731424	0.0740385	0.0746012	0.0752213	0.0758266	0.0763495	0.0767805	0.0771049	0.0773613	0.0775569	0.0776791	0.077762	0.0778396	0.0778793	0.0779286	0.078007	0.078082	0.078151	0.0781904	0.0781942	0.0781916	0.0781467	0.0780632	0.0779679	0.077845	0.0777052	0.0775671	0.077445	0.0773134	0.0771872	0.0770731	0.0769642	0.0768775	0.0768108	0.0767715	0.0767651	0.0768176	0.0769162	0.0770722	0.0772909	0.0775876	0.0780005
49.07	0.0690568	0.0640341	0.0682862	0.0684167	0.0689852	0.0698905	0.0710388	0.0722689	0.0734577	0.074255	0.0751534	0.0759562	0.0766186	0.0772154	0.0777062	0.0781393	0.0784962	0.0787868	0.0790612	0.0792735	0.0794507	0.0796153	0.0797942	0.0799698	0.0801262	0.0802665	0.0803896	0.08049	0.0805605	0.0806066	0.0806099	0.0805903	0.0805601	0.0805056	0.080465	0.0804264	0.0803771	0.0803505	0.0803359	0.0803408	0.0803547	0.0803988	0.0804663	0.0805815	0.0807514	0.080981	0.0812903	0.0816997	0.0822471
54.91	0.0722383	0.0666453	0.0709424	0.0710087	0.0715978	0.0725216	0.0737167	0.0748911	0.07612	0.0769762	0.0779313	0.0788627	0.0796826	0.0804046	0.0809651	0.0813952	0.0817747	0.0820336	0.0822774	0.0825	0.0826756	0.0828412	0.0830041	0.0831524	0.083288	0.0833735	0.0834198	0.0834531	0.0834298	0.0833787	0.0833043	0.0832056	0.0830757	0.082947	0.0828326	0.0827098	0.0825838	0.0824721	0.0823644	0.0822822	0.0822224	0.0821918	0.0821942	0.0822447	0.082347	0.082514	0.0827341	0.0830376	0.0834656
55.83	0.0673278	0.0622207	0.0660921	0.0659508	0.0663316	0.0670903	0.0679826	0.0688529	0.0695842	0.0699641	0.0703753	0.0708504	0.0711771	0.0714542	0.0716475	0.0718253	0.0719474	0.0719963	0.0720447	0.0720762	0.0720603	0.0720532	0.0720553	0.0720324	0.0719928	0.0719187	0.0718552	0.0717801	0.0716918	0.0716022	0.071503	0.0714099	0.0713071	0.0712042	0.0710939	0.0709908	0.0708815	0.0707815	0.0706904	0.0706059	0.0705381	0.0704872	0.0704723	0.0704885	0.0705462	0.0706386	0.0707654	0.0709554	0.0712248
51.15	0.0689128	0.0641691	0.0685045	0.0686567	0.0691567	0.0700214	0.0710855	0.0721114	0.0731917	0.0740053	0.0744646	0.0750182	0.0756977	0.0765232	0.0773063	0.0780108	0.0785694	0.0789101	0.0790859	0.0790409	0.0788639	0.0786166	0.0784225	0.0783859	0.0786161	0.0790016	0.0790792	0.0791716	0.0792323	0.0792844	0.0792976	0.079302	0.0792828	0.0792497	0.0792146	0.0791783	0.0791349	0.0791036	0.0790793	0.079075	0.0790865	0.0791286	0.0792039	0.0793295	0.0795032	0.0797306	0.080024	0.0804081	0.0809123
56.63	0.0666069	0.0618482	0.0657455	0.065788	0.0662886	0.0672872	0.0683612	0.0695621	0.0705937	0.071307	0.0720668	0.0729435	0.073523	0.0739197	0.0742549	0.0745042	0.0747249	0.0749367	0.07515	0.0753848	0.0756496	0.0758994	0.0761643	0.0763971	0.0765525	0.0765502	0.0765878	0.0766521	0.0766807	0.0766735	0.0766509	0.0766106	0.0765667	0.0765175	0.0764706	0.076434	0.0763977	0.0763627	0.0763293	0.0763004	0.0762895	0.0762875	0.0763102	0.0763616	0.0764559	0.0765894	0.0767733	0.0770185	0.0773519
48.13	0.077177	0.0720633	0.0769356	0.0776529	0.0785538	0.0796572	0.0810657	0.082433	0.0837035	0.0846349	0.0855576	0.08643	0.0871541	0.0877288	0.088225	0.0886184	0.0889321	0.0891664	0.0893887	0.0895927	0.0897615	0.0899471	0.0901296	0.0902963	0.0904535	0.0905859	0.0906849	0.0907355	0.0907394	0.0907225	0.0906841	0.0906347	0.0905586	0.0904839	0.0904031	0.0903428	0.0902845	0.090234	0.0901893	0.0901593	0.0901462	0.090161	0.0902084	0.0902876	0.0904176	0.0906072	0.0908619	0.0912101	0.0916721
45.4	0.0699381	0.0649877	0.069262	0.0694296	0.0700159	0.0708387	0.0718982	0.0729804	0.074145	0.075189	0.0758202	0.0764708	0.0772895	0.0783357	0.0793755	0.0803369	0.0811378	0.0816925	0.0820053	0.0820521	0.0819366	0.0816961	0.0815036	0.0814779	0.0817678	0.0823736	0.082571	0.0827481	0.082909	0.0830596	0.0831566	0.0832266	0.0832715	0.083286	0.0832908	0.0832866	0.0832749	0.0832696	0.0832824	0.0833347	0.0834154	0.0835468	0.0837263	0.0839789	0.0843158	0.0847647	0.0853359	0.0860639	0.0870009
50.5	0.0664107	0.0621553	0.0663937	0.0665736	0.0669854	0.0676265	0.0684373	0.0692485	0.0701545	0.0709534	0.0713381	0.0717671	0.072305	0.0730444	0.0737844	0.0744472	0.0749401	0.0752534	0.07538	0.0752962	0.0750546	0.0747544	0.0744868	0.0743909	0.0745654	0.0749744	0.0750285	0.0750931	0.0751321	0.0751787	0.075202	0.075196	0.0751762	0.0751423	0.0751057	0.0750742	0.0750381	0.0750181	0.075004	0.0750166	0.0750428	0.0750984	0.0751794	0.0753084	0.0754762	0.0757145	0.0760313	0.0764436	0.0769843
61.34	0.0711347	0.066258	0.0704828	0.0707563	0.0713708	0.0722454	0.0733107	0.0743888	0.0754473	0.0762374	0.0770004	0.0777418	0.0783332	0.0788163	0.0792687	0.0796316	0.0799354	0.0801811	0.0804058	0.0805965	0.0807669	0.080901	0.0810317	0.0811373	0.0812348	0.0812384	0.0812543	0.081277	0.0812576	0.0812181	0.0811567	0.0810854	0.0810063	0.0809366	0.0808673	0.0808094	0.0807568	0.0807064	0.0806556	0.0806026	0.080559	0.0805288	0.0805229	0.0805374	0.0805889	0.0806815	0.080809	0.0809903	0.0812438
55.37	0.0596184	0.0553475	0.0591814	0.0592983	0.0597057	0.0604073	0.0612852	0.0622498	0.0633588	0.0643042	0.064829	0.0653907	0.0661092	0.0670501	0.0679879	0.0688291	0.0694891	0.0699266	0.07013	0.0700969	0.0698904	0.0695982	0.0693537	0.069276	0.0695016	0.0699907	0.0700646	0.0701497	0.0702113	0.0702765	0.0702989	0.0703079	0.0702971	0.0702773	0.0702633	0.070247	0.0702281	0.0702206	0.0702268	0.0702494	0.0702803	0.0703329	0.070403	0.0705127	0.0706505	0.0708497	0.0711082	0.0714393	0.0718772
49.45	0.0660928	0.0612927	0.0653971	0.0656546	0.0663455	0.0673999	0.0685202	0.0696005	0.0705167	0.0710276	0.071752	0.0724427	0.0729242	0.0732149	0.073436	0.0736209	0.0737542	0.0739015	0.0740325	0.074209	0.074404	0.0746451	0.0748866	0.0750992	0.0752443	0.0753002	0.0754498	0.0755396	0.0756012	0.0756148	0.0755985	0.0755579	0.0755027	0.075451	0.0754076	0.0753672	0.0753418	0.0753369	0.0753388	0.0753635	0.0753934	0.0754508	0.0755424	0.0756756	0.0758748	0.0761621	0.07655	0.0770638	0.0777436
58.77	0.0556407	0.0517524	0.0552299	0.055472	0.0560875	0.056743	0.0576769	0.0586869	0.0596545	0.0602213	0.0609591	0.0616192	0.0620869	0.0624846	0.0627905	0.0630353	0.0632505	0.0634216	0.063593	0.0637316	0.0638882	0.0640354	0.0641855	0.0643198	0.0644064	0.0644169	0.0645141	0.0645792	0.0646162	0.0646351	0.0646349	0.0646177	0.0645878	0.0645528	0.0645205	0.0644932	0.0644748	0.0644507	0.0644341	0.0644198	0.0644033	0.0644098	0.0644396	0.0645118	0.0646218	0.0647796	0.0649909	0.0652715	0.0656274
49.26	0.0541216	0.0499941	0.0533154	0.0533423	0.05378	0.0544505	0.05527	0.0561799	0.0569657	0.0573708	0.0579787	0.0585625	0.0589727	0.0593393	0.0596144	0.059827	0.0599953	0.0601505	0.0602704	0.0604016	0.0605269	0.0606492	0.0607777	0.0609125	0.0609903	0.0609898	0.0610697	0.0611258	0.0611468	0.0611615	0.0611546	0.061135	0.0611121	0.0610827	0.0610481	0.0610257	0.0610083	0.0609846	0.0609613	0.0609426	0.0609327	0.0609513	0.0610046	0.0610955	0.0612297	0.0614257	0.0616778	0.0620071	0.062431
58.47	0.0661216	0.0612617	0.0651185	0.0649781	0.0654725	0.0663229	0.0673127	0.0683251	0.0692686	0.0699041	0.0706007	0.0712802	0.0718512	0.0723423	0.0727042	0.0730181	0.0732815	0.0734844	0.0736507	0.0738026	0.0739105	0.0740137	0.0741147	0.0741897	0.0742513	0.074284	0.0742975	0.0742936	0.0742734	0.0742366	0.0741776	0.0741108	0.0740376	0.0739599	0.0738715	0.0737936	0.0737113	0.0736399	0.0735749	0.0735169	0.0734745	0.0734678	0.073502	0.0735766	0.0737094	0.0738972	0.0741346	0.0744571	0.0748831
[truncated: 238 more columns]
