# Supplementary material for: Rapid and Nondestructive Evaluation of Wheat Chlorophyll under Drought Stress Using Hyperspectral Imaging
Source: Int J Mol Sci. 2023 Mar 18;24(6):5825. doi: 10.3390/ijms24065825 (PMC10056805; doi:10.3390/ijms24065825)
Supplement: Supplementary file 1 [file ijms-24-05825-s001.zip › Supplementary Materials/Table3 models and data/fd.csv]

SPAD\波段	401.18	403.19	405.19	407.2	409.2	411.21	413.22	415.23	417.24	419.25	421.26	423.27	425.29	427.3	429.31	431.33	433.35	435.36	437.38	439.4	441.42	443.44	445.46	447.49	449.51	451.53	453.56	455.58	457.61	459.64	461.67	463.7	465.73	467.76	469.79	471.82	473.86	475.89	477.93	479.96	482	484.04	486.07	488.11	490.15	492.2	494.24	496.28	498.32
57.09	-0.00506158	0.00388101	-0.000104505	0.000170626	0.000477342	0.000574019	0.000602074	0.00057028	0.000260266	0.000302892	0.000439957	0.000261336	0.000146774	7.56E-05	4.26E-05	1.54E-05	-2.35E-05	7.36E-06	1.87E-05	1.11E-05	5.01E-05	0.000078959	7.07E-05	5.75E-05	-9.72E-05	-4.19E-05	0.000013991	-0.000010992	-3.55E-05	-4.58E-05	-5.85E-05	-6.36E-05	-7.38E-05	-7.01E-05	-5.82E-05	-3.53E-05	-3.23E-05	-3.49E-05	-3.67E-05	-3.42E-05	-1.95E-05	7.23E-06	3.53E-05	8.50E-05	0.00014017	0.000185807	0.000250621	0.000335011	0.000417581
54.66	-0.00480199	0.00365401	-5.91E-05	0.000232104	0.000550979	0.000622869	0.000709319	0.000640175	0.000315391	0.000357293	0.000513996	0.000340597	0.000270678	0.000173843	0.000147085	9.31E-05	6.12E-05	5.42E-05	3.92E-05	2.74E-05	5.60E-05	8.41E-05	9.07E-05	9.08E-05	-3.74E-05	-1.66E-05	0.000040181	1.20E-05	-1.17E-05	-2.75E-05	-0.000037121	-4.53E-05	-4.89E-05	-4.61E-05	-4.04E-05	-2.15E-05	-0.000022668	-1.65E-05	-1.10E-05	-7.56E-06	1.01E-05	3.69E-05	6.55E-05	0.000121061	0.000182347	0.000234752	0.000311113	0.00041937	0.00054094
56.77	-0.00483627	0.00363733	-3.10E-05	0.000295219	0.000661762	0.000739426	0.000809838	0.000791428	0.000490612	0.000520057	0.000662537	0.000475705	0.000366568	0.000277798	0.00022711	0.000165152	0.000129943	0.000120752	8.92E-05	0.000074487	0.000104305	0.000120583	0.000121355	0.000121659	-1.92E-05	-2.98E-06	0.000047355	1.14E-05	-0.000016292	-3.17E-05	-4.89E-05	-5.54E-05	-5.89E-05	-5.31E-05	-4.57E-05	-3.02E-05	-3.06E-05	-0.000028245	-2.24E-05	-1.74E-05	-9.29E-07	2.85E-05	5.89E-05	0.000112317	0.000172627	0.00022301	0.000298119	0.000404346	0.000511178
41.09	-0.00560563	0.00464948	0.000286676	0.000599318	0.000907944	0.00117146	0.00110095	0.000978451	0.000708331	0.000735849	0.000726499	0.000664877	0.000584877	0.000523353	0.000502533	0.00048417	0.000418876	0.000406126	0.000417343	0.000406769	0.000446865	0.000466493	0.00047191	0.000499229	0.000499829	0.00050826	0.00050349	0.000490115	0.000488468	0.000464497	0.000443041	0.000411533	0.00036554	0.000314685	0.000273239	0.00021979	0.000197714	0.000174472	0.000193649	0.000262065	0.000371888	0.000494275	0.00063575	0.00080811	0.000992047	0.00115645	0.00138622	0.00166172	0.00196468
52.08	-0.00418138	0.00429594	0.000472185	0.000706491	0.00096769	0.00109705	0.00112293	0.00100393	0.000762047	0.000723583	0.000695218	0.000533381	0.000431573	0.000387499	0.0003647	0.000316478	0.000254732	0.000238663	0.000208454	0.000177072	0.000158841	0.000147849	0.000125005	9.95E-05	9.63E-05	8.05E-05	6.71E-05	3.73E-05	1.24E-05	0.000003499	8.84E-07	-8.18E-06	-2.06E-05	-2.46E-05	-0.000020925	-0.000029235	-3.35E-05	-3.47E-05	-3.74E-05	-0.000016688	2.32E-05	7.80E-05	0.00014181	0.000216101	0.000294695	0.000370726	0.00047473	0.000621437	0.000798903
47.16	-0.00638302	0.00403597	-0.000158106	0.000867712	0.00122004	0.00171092	0.00166624	0.00166537	0.00122571	0.00115008	0.00158357	0.00141743	0.00125884	0.000990287	0.000884132	0.000719227	0.000581032	0.00048663	0.000408305	0.000439838	0.000435304	0.000468103	0.000485043	0.000518777	0.000349056	0.000135994	0.000236608	0.000167488	0.000125731	9.38E-05	6.40E-05	6.05E-05	4.61E-05	1.77E-05	2.98E-05	8.59E-06	1.38E-06	9.01E-06	9.57E-06	2.62E-05	0.000059795	9.29E-05	0.000163482	0.000208829	0.000283088	0.000363107	0.000484387	0.000649007	0.000834718
40.09	-0.00700894	0.00545623	0.000143839	0.000681946	0.000908491	0.00114792	0.0011921	0.00115267	0.000890254	0.000816464	0.000875878	0.000727954	0.000535078	0.000471197	0.000369425	0.000280207	0.000157669	0.000119809	9.24E-05	7.34E-05	6.65E-05	9.63E-05	0.000141594	0.000177869	0.000187414	6.96E-05	8.76E-05	9.95E-06	-2.86E-05	-1.00E-04	-0.000126488	-0.000143561	-0.000153308	-0.000136768	-0.000134695	-0.000116162	-0.000120803	-9.18E-05	-6.34E-05	-1.64E-05	4.48E-05	0.000120364	0.00022647	0.000353104	0.000508857	0.000674314	0.000900052	0.00119087	0.00153217
53.22	-0.00507173	0.00437043	0.000408608	0.000703479	0.00118365	0.0012645	0.00122533	0.00116181	0.000836715	0.000725118	0.000846436	0.00069309	0.000592193	0.000487278	0.000339422	0.000260084	0.000215197	0.000115409	5.98E-05	5.40E-05	5.86E-05	0.000117851	0.000162736	0.000209344	0.000136268	5.03E-05	8.97E-05	1.92E-05	-2.72E-05	-5.11E-05	-0.000103842	-0.000116306	-0.000106176	-1.00E-04	-0.000108799	-9.45E-05	-9.18E-05	-7.92E-05	-6.21E-05	-3.66E-05	0.000004996	5.83E-05	0.000126178	0.000214619	0.000319399	0.000449252	0.000597263	0.000791041	0.00102967
38.33	-0.00458911	0.00508928	0.000889751	0.0012739	0.00158866	0.00173397	0.00172649	0.00159572	0.00135907	0.00131668	0.00126952	0.00105738	0.000948278	0.000847007	0.000791053	0.000689057	0.000600454	0.000558313	0.000508056	0.00044423	0.000412845	0.000389746	0.000358133	0.000346008	0.000344535	0.000337759	0.000327769	0.000312512	0.000299159	0.000290079	0.000285459	0.00025523	0.000215045	0.000169821	0.000130004	0.000082271	5.09E-05	4.41E-05	6.58E-05	0.000135562	0.000250216	0.000407273	0.000590098	0.000809915	0.00105301	0.00131165	0.00163112	0.00203578	0.00252074
51.31	-0.00695299	0.00407242	-0.000696934	-0.000289417	-4.90E-05	0.000155713	0.000179399	9.30E-05	-6.23E-05	-5.24E-05	6.99E-05	0.000028469	6.48E-06	-0.000020842	-1.27E-05	-4.85E-05	-9.93E-05	-0.000122132	-0.00015789	-0.0001477	-0.00013332	-0.000110446	-6.41E-05	-0.000034662	1.27E-05	-4.27E-05	-4.43E-05	-6.81E-05	-8.13E-05	-0.000112117	-0.000126983	-0.000121113	-0.000113679	-0.000109913	-0.000101055	-9.24E-05	-8.76E-05	-7.39E-05	-5.22E-05	-3.98E-05	-2.16E-05	-8.05E-07	3.08E-05	7.05E-05	0.000123943	0.000177207	0.000253122	0.000355301	0.000481227
54.14	-0.00604915	0.00563195	0.000482905	0.000807318	0.00102658	0.00114847	0.00108143	0.000961924	0.000661655	0.000587727	0.000720282	0.000565873	0.00037521	0.000311748	0.000267737	0.000200955	0.000131338	9.42E-05	6.13E-05	4.80E-05	2.95E-05	2.42E-05	4.11E-05	3.97E-05	1.04E-05	-7.29E-05	-4.34E-05	-9.48E-05	-0.000110976	-0.000147663	-0.0001583	-0.000152168	-0.000139542	-0.00013099	-0.000123064	-0.0001048	-0.000108593	-9.17E-05	-8.69E-05	-7.08E-05	-5.03E-05	-2.05E-05	1.68E-05	6.12E-05	0.000115386	0.000160386	0.000235797	0.000349155	0.000481404
49.25	-0.00556805	0.00537385	0.000421432	0.000582116	0.000732533	0.000723298	0.000789184	0.000655484	0.00049285	0.000405195	0.000400076	0.00031892	0.000242161	0.000174593	0.000147619	0.000128407	9.89E-05	8.50E-05	6.64E-05	6.64E-05	6.04E-05	8.14E-05	0.000118175	0.00011754	0.000111604	0.000115941	0.000120178	0.0001033	8.10E-05	3.95E-05	2.14E-05	7.78E-06	-1.07E-06	-1.98E-05	-2.29E-05	-2.73E-05	-3.64E-05	-4.44E-05	-4.96E-05	-0.000032358	-2.69E-06	5.51E-05	0.000130728	0.000227437	0.000350914	0.000471516	0.000607331	0.000792823	0.00102961
60.96	-0.004104	0.0041084	0.000329704	0.000442377	0.000553926	0.000648859	0.000639837	0.000450511	0.00028202	0.000213076	0.000256257	6.89E-05	0.000030518	-5.06E-06	-1.49E-05	-4.46E-06	-2.89E-05	-4.53E-05	-5.09E-05	-7.11E-05	-7.13E-05	-5.49E-05	-0.000051005	-6.32E-05	-4.30E-05	-6.08E-05	-6.67E-05	-8.79E-05	-0.000112256	-0.000128508	-0.000128693	-0.00012345	-0.00012357	-0.000119551	-0.000103829	-0.000113841	-0.000113723	-0.000110238	-0.000114025	-9.72E-05	-6.84E-05	-2.63E-05	0.000017203	6.54E-05	0.000118471	0.000164262	0.000229312	0.000337562	0.000468876
60.31	-0.00502311	0.0041686	-1.92E-05	0.000414845	0.000771193	0.000776093	0.000813413	0.000665774	0.000337994	0.000295562	0.000581099	0.00029898	0.000121252	5.64E-05	6.91E-06	-3.60E-05	-2.41E-05	-7.70E-06	3.97E-05	8.86E-05	9.70E-05	0.00014143	0.000147673	0.000102292	-8.35E-05	-8.82E-05	1.11E-05	-2.61E-05	-5.39E-05	-6.21E-05	-8.57E-05	-8.74E-05	-8.92E-05	-0.000088625	-8.61E-05	-9.24E-05	-9.76E-05	-9.08E-05	-8.38E-05	-6.62E-05	-0.000033657	1.35E-05	5.83E-05	0.000125255	0.000190701	0.000258889	0.00034037	0.000456359	0.000608936
57.3	-0.00387881	0.00504201	0.00112299	0.00141612	0.00167223	0.00174289	0.00174818	0.00155784	0.00126083	0.00113675	0.00110891	0.000859772	0.000709599	0.000608037	0.000536603	0.000472721	0.000385945	0.000344781	0.000291872	0.00025886	0.000227705	0.000231185	0.000221205	0.000207336	0.000202882	0.000174745	0.000149041	0.000103329	0.000058771	2.85E-05	4.44E-06	-1.71E-05	-3.51E-05	-4.19E-05	-3.82E-05	-4.88E-05	-0.000047097	-2.65E-05	-4.96E-06	4.68E-05	0.000118081	0.000218032	0.000332518	0.000464102	0.000616991	0.000779208	0.000983107	0.00125115	0.00156776
49.21	-0.00601948	0.00503152	0.00036623	0.000832591	0.00131797	0.00153341	0.00142846	0.00117979	0.000798908	0.00098444	0.000945827	0.000655402	0.000429789	0.00030951	0.000270035	0.000204136	0.000245698	0.000289613	0.000367007	0.000439944	0.000493237	0.000483699	0.000425225	0.000286082	0.000182634	0.000308968	0.000260768	0.000222294	0.000177696	0.00014701	0.000116245	9.24E-05	7.75E-05	5.63E-05	4.26E-05	2.57E-05	2.70E-05	4.01E-05	8.04E-05	0.000145912	0.000236993	0.000347428	0.000501779	0.000691571	0.000907841	0.00115826	0.00145014	0.0017969	0.00220745
57.03	-0.00581447	0.00475557	0.000183812	0.000595916	0.000936095	0.00105521	0.00123876	0.00118622	0.00108835	0.00101319	0.000992125	0.000834889	0.000698854	0.000604436	0.000503813	0.000436233	0.000357308	0.000273525	0.00021202	0.00015898	9.30E-05	5.76E-05	4.84E-05	1.45E-05	-1.55E-05	-2.20E-05	-0.000037436	-5.67E-05	-0.00007383	-0.000105451	-0.000111858	-0.000122086	-0.000129831	-0.000132362	-0.000123058	-0.0001113	-0.000110568	-0.000112732	-0.000118479	-0.000112107	-0.000105767	-0.000078889	-4.71E-05	-8.53E-06	5.31E-05	0.000103992	0.000167345	0.000257377	0.000381167
51.7	-0.00602171	0.00558	0.000561217	0.00092265	0.00124061	0.00139232	0.0012624	0.00116824	0.000578306	0.000745126	0.000888616	0.000466858	0.000233549	6.82E-05	8.23E-06	1.46E-06	0.000079367	0.000170192	0.000261985	0.000398125	0.000493411	0.000563473	0.000539863	0.00041706	0.000122207	0.000261849	0.000306578	0.0002014	0.000149177	0.000119388	8.44E-05	6.35E-05	7.08E-05	7.90E-05	6.54E-05	5.85E-05	5.76E-05	6.33E-05	8.45E-05	0.000127684	0.00021274	0.000322888	0.00046227	0.000636359	0.000833811	0.00106974	0.00133997	0.00166819	0.00205084
50.94	-0.00489808	0.00381167	-3.64E-05	0.000269724	0.000561603	0.000705718	0.00074788	0.000686679	0.000370389	0.000453217	0.000549412	0.000409	0.000312461	0.00023518	0.000208642	0.000162237	0.000134049	0.000145459	0.000144077	0.000127634	0.000174114	0.000211587	0.000219491	0.00020776	6.83E-05	0.000110345	0.00014445	0.000113161	7.62E-05	0.000052527	0.000033641	2.09E-05	1.27E-05	1.56E-05	2.24E-05	3.80E-05	3.98E-05	4.20E-05	4.06E-05	4.79E-05	7.71E-05	0.00011846	0.00016899	0.00024699	0.000330796	0.000410877	0.000514816	0.000651941	0.000795737
54.77	-0.0051389	0.00367853	-0.00021593	0.000069538	0.000425347	0.000512691	0.000575111	0.00052358	0.000247136	0.000232279	0.000380281	0.000238282	0.000174383	0.000115737	9.30E-05	3.89E-05	0.0000195	1.39E-05	6.16E-06	-7.67E-06	2.51E-05	0.000062732	7.92E-05	9.56E-05	-2.01E-05	-4.07E-06	0.000039456	8.27E-06	-2.11E-05	-3.62E-05	-0.000052531	-5.38E-05	-6.28E-05	-6.35E-05	-5.69E-05	-3.81E-05	-3.36E-05	-2.60E-05	-1.66E-05	-5.72E-06	2.16E-05	5.38E-05	9.10E-05	0.000149294	0.000216666	0.000275889	0.000362107	0.000485389	0.000616986
60.52	-0.00495524	0.00369661	-0.000113261	0.000226291	0.000523918	0.000678786	0.000735668	0.000652334	0.000330249	0.000408639	0.00052087	0.000326743	0.00023343	0.000147764	0.000119644	7.10E-05	4.70E-05	0.000052656	6.96E-05	7.14E-05	0.000101521	0.000126806	0.00011228	8.64E-05	-5.31E-05	-6.47E-06	3.42E-05	1.54E-06	-2.21E-05	-3.59E-05	-4.64E-05	-0.00005128	-0.000059475	-5.58E-05	-4.68E-05	-0.000027552	-3.25E-05	-2.98E-05	-3.23E-05	-3.04E-05	-1.04E-05	2.38E-05	5.41E-05	0.000113461	0.000173704	0.000221447	0.000289697	0.000379902	0.000470798
55.84	-0.00525272	0.00424217	0.000019113	0.000335918	0.000598535	0.000754355	0.000789596	0.000680944	0.0004422	0.000432948	0.000468734	0.000259004	0.000218408	0.000185763	0.00015297	0.000132978	7.86E-05	7.99E-05	6.11E-05	0.000041005	5.07E-05	6.51E-05	6.74E-05	6.48E-05	6.01E-05	3.52E-05	1.78E-05	-9.38E-06	-3.32E-05	-5.38E-05	-5.71E-05	-6.31E-05	-6.69E-05	-6.23E-05	-5.48E-05	-5.74E-05	-5.74E-05	-4.95E-05	-4.34E-05	-1.95E-05	0.000016705	7.09E-05	0.000131975	0.000207253	0.000291819	0.000383614	0.000502615	0.000672838	0.000880721
52.99	-0.00519026	0.0043384	0.000342258	0.000932518	0.00134387	0.00130139	0.00151429	0.0011961	0.000741399	0.000924914	0.000922198	0.000701484	0.00044609	0.000324494	0.000224635	0.000198833	0.000228174	0.000231989	0.000283908	0.000351648	0.000366872	0.000354559	0.000280253	0.000180009	-3.95E-05	0.000111932	0.000113272	6.62E-05	4.36E-05	1.72E-05	1.36E-06	-1.39E-05	-8.33E-06	-2.63E-05	-1.92E-05	-2.90E-05	-1.46E-05	1.85E-06	0.000016168	0.000031058	5.11E-05	7.66E-05	0.000109353	0.000150492	0.000199052	0.000264314	0.000355131	0.000466176	0.000612245
47.91	-0.00562751	0.00455862	0.000107958	0.000759949	0.00108701	0.00131668	0.00125331	0.00121396	0.000783089	0.000821792	0.000779403	0.000653732	0.000542627	0.000409594	0.000308199	0.000241773	0.000167806	0.000143214	0.000143227	0.000104643	0.000130341	0.000163046	0.000175584	0.00018967	0.000150658	0.00010515	9.13E-05	4.13E-05	-3.49E-06	-2.23E-05	-4.81E-05	-6.87E-05	-8.21E-05	-7.90E-05	-8.89E-05	-9.28E-05	-0.000088691	-7.37E-05	-3.93E-05	1.32E-06	6.14E-05	0.000133072	0.000235241	0.000344828	0.000467392	0.000603801	0.000770666	0.000993492	0.00126531
60.58	-0.00496571	0.00364422	5.97E-05	0.000282478	0.000621409	0.0009537	0.000882283	0.000884896	0.000662934	0.000754204	0.000705939	0.000660292	0.000525286	0.000442562	0.000405775	0.000348217	0.000245282	0.000246878	0.00023166	0.000205162	0.000208874	0.000209271	0.000198199	0.000202367	0.000175248	0.000176128	0.000141671	0.000103555	6.20E-05	3.47E-05	8.57E-06	-1.69E-05	-2.69E-05	-2.48E-05	-2.76E-05	-2.58E-05	-8.70E-06	-9.86E-06	7.95E-06	3.21E-05	0.000071083	0.000111802	0.000154773	0.000218009	0.000295976	0.000371128	0.000476673	0.00061456	0.000781443
56.12	-0.00533041	0.00419458	0.000247922	0.000684332	0.0010432	0.00106766	0.00110691	0.00102504	0.000602054	0.000733647	0.000860767	0.00061911	0.00042356	0.000281258	0.00020175	0.000188969	0.000180018	0.000163109	0.000217302	0.000258939	0.000298771	0.000342668	0.00033243	0.000266475	6.55E-05	0.000124738	0.000156522	7.55E-05	2.65E-05	-2.45E-06	-4.25E-05	-4.83E-05	-4.79E-05	-4.22E-05	-4.08E-05	-3.59E-05	-3.98E-05	-3.00E-05	-2.29E-05	-1.50E-06	4.21E-05	0.000086021	0.000146323	0.000223728	0.00031247	0.000416785	0.000538391	0.000687978	0.000866447
56.1	-0.00535637	0.00403073	-0.000114449	0.000356065	0.000683669	0.000715988	0.000891324	0.000620314	0.000172597	0.000473474	0.000537339	0.00030102	0.000116404	-0.000013088	-0.000075951	-0.000041612	2.56E-05	4.07E-05	0.000131228	0.000223137	0.000216139	0.000237747	0.000146288	5.26E-05	-0.000144574	0.000013601	0.00002389	3.78E-06	-2.73E-06	-1.98E-05	-0.000033177	-3.02E-05	-3.06E-05	-3.87E-05	-3.06E-05	-3.75E-05	-2.45E-05	-1.24E-05	-8.13E-06	1.70E-05	3.43E-05	4.60E-05	6.56E-05	9.27E-05	0.000126962	0.000167344	0.000226864	0.000301385	0.000397429
67.58	-0.00535637	0.00403073	-0.000114449	0.000356065	0.000683669	0.000715988	0.000891324	0.000620314	0.000172597	0.000473474	0.000537339	0.00030102	0.000116404	-0.000013088	-0.000075951	-0.000041612	2.56E-05	4.07E-05	0.000131228	0.000223137	0.000216139	0.000237747	0.000146288	5.26E-05	-0.000144574	0.000013601	0.00002389	3.78E-06	-2.73E-06	-1.98E-05	-0.000033177	-3.02E-05	-3.06E-05	-3.87E-05	-3.06E-05	-3.75E-05	-2.45E-05	-1.24E-05	-8.13E-06	1.70E-05	3.43E-05	4.60E-05	6.56E-05	9.27E-05	0.000126962	0.000167344	0.000226864	0.000301385	0.000397429
50.83	-0.00584464	0.00367587	-0.000279125	0.000572781	0.00080697	0.00124806	0.00131472	0.00123586	0.000632313	0.000648298	0.00116766	0.00101438	0.000841582	0.000719126	0.000609557	0.000487299	0.000408373	0.000344163	0.000268368	0.000308178	0.000340827	0.000415676	0.000467363	0.00055717	0.000252573	8.65E-05	0.000216972	0.000150386	0.000109403	9.92E-05	0.000066154	8.80E-05	0.00008199	7.31E-05	7.76E-05	5.86E-05	5.57E-05	5.80E-05	5.10E-05	0.000057391	8.07E-05	0.00010344	0.000144396	0.000179036	0.000232254	0.000285454	0.000355226	0.000493385	0.000624675
56.85	-0.00512152	0.00471311	0.000349253	0.000668267	0.000881479	0.0010578	0.00114384	0.000906503	0.000487224	0.000755006	0.000690503	0.000454968	0.000194036	9.74E-05	6.74E-05	4.57E-05	5.60E-05	0.000111569	0.000144388	0.000211008	0.000252294	0.000278547	0.000208466	5.65E-05	-0.000111435	3.50E-05	-1.61E-05	-5.34E-05	-8.63E-05	-0.000112658	-0.000117805	-0.000111691	-0.000100075	-8.75E-05	-7.15E-05	-6.28E-05	-5.11E-05	-3.46E-05	-3.91E-05	-2.45E-05	-1.18E-05	1.23E-05	4.22E-05	8.16E-05	0.000139946	0.000207439	0.000297596	0.000411885	0.000557246
58.37	-0.0041332	0.00395773	0.000563961	0.00096043	0.00106502	0.00128437	0.001409	0.00134765	0.000943659	0.00109622	0.00104365	0.000863639	0.000776468	0.000623999	0.000546206	0.000452079	0.000378219	0.000328717	0.000302553	0.000290921	0.000325152	0.000336713	0.00035173	0.000333009	0.000249594	0.000286991	0.000236435	0.000179955	0.000137961	9.81E-05	7.60E-05	6.24E-05	4.75E-05	3.49E-05	0.000034022	4.00E-05	4.98E-05	6.29E-05	8.51E-05	0.00011777	0.000177362	0.000246071	0.000336789	0.000433251	0.000566754	0.000701584	0.000887904	0.00111349	0.00138352
57.23	-0.00582647	0.0036884	-0.000382012	0.000699156	0.0011484	0.00161802	0.00175588	0.00169988	0.00127647	0.00121615	0.00171871	0.00148091	0.00138741	0.00113484	0.00103503	0.000821982	0.000670779	0.000599796	0.000438805	0.000413114	0.000403311	0.00046678	0.000513226	0.000591468	0.000348378	0.000159092	0.000286332	0.0001844	0.000124908	0.000104141	7.85E-05	7.51E-05	7.59E-05	5.93E-05	6.75E-05	3.53E-05	3.73E-05	3.89E-05	3.82E-05	5.35E-05	7.56E-05	0.000106816	0.00017445	0.000202229	0.000266779	0.000318244	0.000390396	0.000537343	0.000692966
54.31	-0.005409	0.00417552	0.000183727	0.000702359	0.00110908	0.0012971	0.00127577	0.00123007	0.000902021	0.000946816	0.000938039	0.00080923	0.000714414	0.000561074	0.000418293	0.000383215	0.000263898	0.000219857	0.000181755	0.000127765	0.000137096	0.000158044	0.000139158	0.000132844	0.000103713	5.61E-05	4.21E-05	-7.46E-06	-4.79E-05	-6.01E-05	-8.91E-05	-0.000108643	-0.000114407	-9.79E-05	-9.82E-05	-0.000100571	-8.52E-05	-7.76E-05	-5.05E-05	-3.16E-05	-2.45E-06	0.000020545	6.52E-05	0.00010942	0.000160672	0.00021616	0.000292524	0.000403264	0.00054715
52.34	-0.0049075	0.00493977	0.000675514	0.00108375	0.00131668	0.00132167	0.0013691	0.00122494	0.000621332	0.000797677	0.000818966	0.000520168	0.000328515	0.000224292	0.000104343	0.000081433	0.000105327	0.000137601	0.000190271	0.000257394	0.000315415	0.000319299	0.000286034	0.000207179	2.48E-05	0.000146556	0.000106235	0.000075875	5.22E-05	1.92E-05	-1.28E-06	-9.31E-06	-3.29E-05	-2.83E-05	-1.64E-05	-1.48E-05	-2.31E-05	-0.000029036	-2.67E-05	-1.17E-05	4.11E-05	0.000111354	0.000203519	0.00033089	0.000486374	0.000640826	0.000830122	0.00104902	0.00127166
51.39	-0.00535641	0.00415418	0.000311073	0.000562226	0.000753695	0.00107758	0.0010337	0.000943208	0.00070502	0.00071303	0.000663056	0.000584573	0.000450905	0.000385438	0.00030639	0.000242646	0.000154498	0.000139237	0.000149614	0.000130791	0.000146375	0.00016214	0.000144805	0.000143423	9.39E-05	7.13E-05	2.99E-05	-1.26E-05	-4.03E-05	-7.14E-05	-7.27E-05	-8.55E-05	-8.44E-05	-7.50E-05	-6.31E-05	-6.59E-05	-5.39E-05	-6.29E-05	-5.70E-05	-3.34E-05	2.68E-06	4.02E-05	8.04E-05	0.000141583	0.000211499	0.000269435	0.000369636	0.000499283	0.000653567
52.73	-0.00395111	0.00443016	0.00066649	0.00090067	0.00114918	0.00123006	0.00127146	0.0011259	0.000928258	0.000831529	0.000856574	0.000676732	0.00060921	0.000546624	0.000498076	0.000446746	0.000395647	0.000371065	0.000353286	0.00033596	0.000329024	0.000325725	0.000321951	0.000307545	0.000301161	0.00028298	0.000248951	0.000217778	0.000186591	0.000166083	0.000151914	0.000147736	0.000143583	0.000139957	0.000151587	0.000153956	0.000147226	0.00015167	0.000147292	0.000165376	0.000195459	0.000240235	0.000289174	0.000355471	0.000422823	0.000493169	0.000584432	0.000717193	0.000873844
36.58	-0.0037348	0.00395495	0.000406479	0.000774891	0.00100837	0.00105447	0.00111229	0.000988979	0.000706788	0.000692151	0.000656304	0.000535545	0.0004319	0.000345035	0.000293052	0.000246201	0.000189912	0.000175845	0.000145575	0.00010351	9.41E-05	0.000109175	0.000091695	8.50E-05	7.34E-05	5.39E-05	0.000032979	7.87E-06	-1.92E-05	-3.57E-05	-5.30E-05	-6.41E-05	-6.69E-05	-5.81E-05	-5.49E-05	-5.65E-05	-0.000052511	-4.74E-05	-4.24E-05	-2.27E-05	8.60E-06	4.61E-05	0.000091806	0.000138451	0.000203962	0.000258025	0.000336636	0.000456501	0.000595968
52.32	-0.00375429	0.00392322	0.000385844	0.000758847	0.000992911	0.00103914	0.00110133	0.000977911	0.000697141	0.00068667	0.000650879	0.000530915	0.000427411	0.000341248	0.000289439	0.000242409	0.000186819	0.000173029	0.000143958	0.000102499	9.30E-05	0.000108074	9.05E-05	8.34E-05	7.17E-05	5.26E-05	3.17E-05	6.98E-06	-2.02E-05	-3.61E-05	-5.36E-05	-6.50E-05	-6.74E-05	-5.87E-05	-5.54E-05	-5.72E-05	-5.32E-05	-4.77E-05	-0.000042931	-2.33E-05	7.61E-06	4.51E-05	9.02E-05	0.000136528	0.000201609	0.000255311	0.000333525	0.000452659	0.000591608
51.06	-0.00558825	0.00439312	3.23E-05	0.000733218	0.00109844	0.00113898	0.0012858	0.00107664	0.00056815	0.000818106	0.00088786	0.000648039	0.000403546	0.000226387	0.000146432	0.000124223	0.000162612	0.000172756	0.000262723	0.000336032	0.000344143	0.000372964	0.000299284	0.000204617	-4.99E-05	0.00012122	0.0001224	7.07E-05	4.61E-05	1.43E-05	-8.24E-06	-1.81E-05	-1.75E-05	-3.33E-05	-2.22E-05	-3.45E-05	-2.25E-05	-1.01E-05	8.78E-06	3.39E-05	5.50E-05	9.26E-05	0.00013877	0.000193507	0.000259768	0.000343407	0.000456465	0.00059101	0.000770534
53.39	-0.00405946	0.00413654	0.000608508	0.000982717	0.00106367	0.00116999	0.00130281	0.00120637	0.000790264	0.00095121	0.000909928	0.000757586	0.000674111	0.000519901	0.00043511	0.000369661	0.000313188	0.000296136	0.00029485	0.000302761	0.000313383	0.000336312	0.000336669	0.000311022	0.000218995	0.000267042	0.000222707	0.000178863	0.000156678	0.000127702	0.000106485	9.11E-05	7.81E-05	6.77E-05	6.92E-05	7.53E-05	8.15E-05	8.96E-05	0.000104905	0.000134361	0.000189473	0.000255587	0.000344787	0.000439837	0.000568398	0.00070822	0.000881451	0.00109419	0.00134928
45.57	-0.00584096	0.0047335	2.92E-05	0.000724463	0.0010779	0.00114851	0.00117369	0.00105156	0.0006873	0.000697761	0.000724279	0.000555806	0.000479899	0.000377594	0.000324118	0.000275709	0.000218962	0.00022816	0.000196195	0.000166626	0.000155097	0.000160232	0.000150793	0.000145755	0.000107562	9.77E-05	8.06E-05	5.11E-05	3.70E-05	9.69E-06	7.16E-07	-2.69E-05	-2.62E-05	-2.80E-05	-1.64E-05	-1.92E-05	-1.15E-05	-1.49E-06	1.66E-05	4.89E-05	0.000102995	0.000180864	0.000269436	0.000378307	0.000493758	0.000615767	0.000798761	0.00102523	0.00129319
47.93	-0.00552124	0.00510805	0.000632115	0.000935377	0.00109136	0.00145483	0.00138863	0.00126719	0.000990026	0.00100565	0.000890543	0.000781927	0.000624151	0.000524999	0.00041724	0.000338804	0.000225462	0.000216544	0.000223178	0.000198232	0.000197738	0.000203956	0.000180728	0.000180909	0.000139608	0.000104757	0.000061992	6.45E-06	-3.00E-05	-5.52E-05	-7.79E-05	-9.13E-05	-0.000100409	-8.76E-05	-6.94E-05	-6.07E-05	-4.83E-05	-4.66E-05	-3.48E-05	-4.92E-06	4.11E-05	9.87E-05	0.000159369	0.000245414	0.00035386	0.000453427	0.000604697	0.000801344	0.00103562
53.85	-0.00346969	0.00403892	0.000573494	0.00092493	0.00122497	0.00123919	0.00129117	0.00117038	0.000841804	0.000798966	0.000776699	0.000618208	0.00049644	0.000408206	0.000347897	0.000320401	0.000242473	0.000208906	0.000179474	0.000132498	0.000130063	0.000136048	0.000119442	0.000110927	9.88E-05	6.65E-05	4.60E-05	2.15E-05	-5.25E-06	-3.08E-05	-4.23E-05	-5.03E-05	-5.27E-05	-3.91E-05	-3.88E-05	-4.01E-05	-3.54E-05	-3.30E-05	-3.18E-05	-1.36E-05	2.36E-05	6.68E-05	0.000112233	0.000167705	0.000235422	0.000298355	0.000384472	0.000517997	0.000670233
55.66	-0.00581783	0.0041866	-0.000020082	0.00112671	0.00139384	0.00194294	0.00190893	0.00194678	0.00139738	0.00134877	0.00180369	0.00163379	0.00138124	0.00114451	0.000952592	0.000753566	0.000630834	0.000568194	0.00046733	0.000508471	0.000542245	0.000599249	0.000621709	0.000685716	0.000407108	0.000212202	0.000338516	0.000235463	0.000182132	0.000154705	0.000122901	0.000116535	0.000107936	9.61E-05	9.52E-05	6.57E-05	6.92E-05	0.000077692	7.72E-05	8.60E-05	0.000138663	0.000165439	0.000243662	0.000297873	0.000401933	0.000490882	0.000625478	0.000838676	0.00106265
52.94	-0.00567178	0.00436917	6.47E-05	0.000625477	0.000917669	0.00105835	0.00102214	0.000933883	0.0006407	0.000676154	0.000708352	0.000616195	0.000518573	0.000387786	0.000286422	0.000228708	0.000159757	0.000139955	0.000140034	0.000107173	0.000126946	0.000155073	0.000148506	0.000136182	0.000090008	5.15E-05	3.39E-05	-4.30E-06	-3.14E-05	-4.98E-05	-7.00E-05	-8.36E-05	-8.50E-05	-0.000074733	-7.58E-05	-7.68E-05	-6.62E-05	-6.26E-05	-4.39E-05	-1.60E-05	1.40E-05	5.10E-05	0.00010436	0.000168646	0.000240072	0.000313462	0.000418269	0.000560828	0.000742546
55.81	-0.00468107	0.00395143	0.000298156	0.000592408	0.000905173	0.00102197	0.00103213	0.000948541	0.000572521	0.000623623	0.000750436	0.000534601	0.000365856	0.000258646	0.000194545	0.000152452	0.000163598	0.000126294	0.000116592	0.000118882	0.000141243	0.000170564	0.000171042	0.000142398	-1.09E-05	2.58E-05	7.14E-05	9.68E-06	-2.36E-05	-3.16E-05	-6.20E-05	-6.69E-05	-5.88E-05	-4.40E-05	-4.98E-05	-3.96E-05	-3.62E-05	-3.70E-05	-2.61E-05	-1.72E-05	3.66E-06	2.51E-05	4.66E-05	8.49E-05	0.000128069	0.000190437	0.000252469	0.000338813	0.000440608
50.5	-0.00382658	0.00427193	0.000792107	0.0010016	0.00114838	0.00129861	0.00127958	0.00113306	0.000912388	0.000844205	0.000856272	0.000637401	0.000543702	0.000456202	0.000378389	0.00031609	0.000240261	0.00019561	0.00016321	0.000135027	0.000106454	0.000105165	8.55E-05	6.40E-05	5.81E-05	3.22E-05	1.40E-05	-1.24E-05	-4.35E-05	-6.31E-05	-6.59E-05	-6.97E-05	-8.28E-05	-7.53E-05	-5.83E-05	-6.12E-05	-6.44E-05	-5.52E-05	-5.78E-05	-4.28E-05	-2.07E-05	2.25E-05	6.16E-05	0.000118662	0.00017949	0.000244876	0.000329596	0.000455854	0.000606423
55.13	-0.00495007	0.00409065	0.000357031	0.000513538	0.000757192	0.00114949	0.00106765	0.000933503	0.000679673	0.000722052	0.000640944	0.00053732	0.00041554	0.000326498	0.00026677	0.000212358	0.000113074	0.000110368	0.000117252	9.32E-05	0.000090297	9.47E-05	8.25E-05	8.24E-05	4.63E-05	4.00E-05	8.96E-06	-0.000026812	-4.60E-05	-6.93E-05	-8.52E-05	-9.76E-05	-0.000104214	-0.000100265	-8.40E-05	-8.47E-05	-7.38E-05	-7.44E-05	-0.000069289	-4.84E-05	-0.000017353	1.89E-05	5.55E-05	0.000112829	0.0001869	0.000240752	0.000338384	0.000465368	0.000617793
46.53	-0.00382587	0.00361003	0.000235908	0.000530772	0.000553187	0.00069366	0.000809166	0.000696738	0.000336479	0.000476042	0.000463969	0.00031717	0.000273951	0.000171531	0.000161832	0.000110712	8.50E-05	8.31E-05	9.77E-05	0.000115929	0.000138913	0.000164174	0.0001631	0.000132775	6.85E-05	0.00012812	0.000101382	7.04E-05	5.66E-05	3.17E-05	2.70E-05	2.65E-05	2.27E-05	2.55E-05	3.84E-05	3.98E-05	0.00004381	4.79E-05	5.31E-05	6.32E-05	9.53E-05	0.000130982	0.000181814	0.00024291	0.000323648	0.000400159	0.000506943	0.000637582	0.000788962
52.71	-0.0036036	0.00422907	0.000608714	0.000819886	0.000968348	0.00104864	0.000998202	0.000862649	0.000598115	0.000521698	0.000536695	0.000351691	0.000266743	0.000233649	0.0001782	0.000168531	0.000114727	0.000113224	6.75E-05	7.89E-05	7.89E-05	9.13E-05	9.00E-05	8.06E-05	8.05E-05	4.72E-05	2.27E-05	-1.02E-05	-4.86E-05	-5.79E-05	-6.73E-05	-6.13E-05	-5.76E-05	-5.30E-05	-2.78E-05	-2.18E-05	-2.03E-05	-1.40E-05	-1.72E-05	-2.89E-07	2.36E-05	6.46E-05	0.000109425	0.000167542	0.000232546	0.000301343	0.000395501	0.000529155	0.000695796
55.41	-0.0048465	0.00421804	0.000202932	0.000537113	0.000665847	0.000855191	0.000944375	0.000813727	0.000470909	0.000603617	0.000608473	0.00035733	0.000208719	0.000117225	0.000101882	0.000119118	0.000131869	0.000170463	0.000198062	0.000233798	0.000235904	0.000239735	0.000190969	9.90E-05	-0.000023105	7.29E-05	0.000037728	1.10E-05	-9.96E-06	-4.09E-05	-4.10E-05	-3.24E-05	-2.66E-05	-1.89E-05	-6.42E-06	2.88E-06	7.97E-06	0.000011743	1.27E-05	2.36E-05	4.21E-05	6.89E-05	8.97E-05	0.000126346	0.000170522	0.00022335	0.000288511	0.000374834	0.000480039
55.27	-0.00560381	0.00464704	0.000172327	0.000727109	0.000937469	0.00107959	0.000987376	0.000942688	0.000568904	0.000644022	0.000616644	0.000512919	0.000414176	0.000293532	0.000191627	0.000157902	7.21E-05	8.17E-05	9.74E-05	0.000074285	0.000102051	0.00014122	0.000132427	0.0001361	0.0001045	5.73E-05	4.61E-05	-7.36E-06	-4.21E-05	-6.38E-05	-8.78E-05	-0.000105775	-0.00010515	-8.24E-05	-8.18E-05	-7.33E-05	-5.97E-05	-4.55E-05	-0.000019691	2.19E-06	4.21E-05	8.34E-05	0.000143991	0.000213185	0.000299465	0.000384312	0.000512031	0.000682696	0.000905544
46.99	-0.00547022	0.00411917	-0.000225049	0.000337796	0.000698532	0.000744275	0.000784682	0.000701202	0.000378236	0.000378363	0.000450658	0.00033668	0.000257978	0.00017599	0.000145158	0.000127258	0.000088487	9.51E-05	8.22E-05	7.03E-05	0.000100235	0.000122983	0.000120905	0.000115206	6.59E-05	4.97E-05	0.000030377	3.69E-06	-2.08E-05	-3.71E-05	-4.23E-05	-5.20E-05	-4.97E-05	-5.45E-05	-3.76E-05	-3.65E-05	-0.000026391	-2.29E-05	-9.19E-06	1.18E-05	4.89E-05	9.65E-05	0.000149223	0.00022027	0.000289024	0.000371732	0.000490886	0.000652619	0.000848782
53.11	-0.00495176	0.00427851	0.000417694	0.000995946	0.00145587	0.00156771	0.00158188	0.00132606	0.000938523	0.00110247	0.00107215	0.000831643	0.000598037	0.000471243	0.000396997	0.000314695	0.000319195	0.000307694	0.000318207	0.000352941	0.000372678	0.000336998	0.000296979	0.000177408	4.38E-05	0.000138613	9.71E-05	7.08E-05	0.00002417	-1.02E-05	-2.15E-05	-2.92E-05	-0.000029513	-2.13E-05	-7.24E-06	-5.60E-06	5.42E-06	1.30E-05	2.69E-05	3.25E-05	3.51E-05	5.22E-05	9.20E-05	0.000143161	0.000192628	0.000270589	0.000366748	0.000477076	0.000612376
49.55	-0.00494073	0.00438506	0.000391539	0.000830917	0.00115174	0.00133315	0.0013307	0.00121626	0.000774059	0.000953849	0.000880661	0.000668478	0.000514232	0.000352307	0.000254469	0.00020024	0.000207477	0.000204344	0.00022373	0.000253714	0.000289616	0.000298195	0.000242084	0.000176172	5.78E-05	0.000143385	0.000101367	0.000071005	3.21E-05	-1.44E-06	-0.000012548	-2.81E-05	-3.42E-05	-3.34E-05	-0.00002018	-9.46E-06	-1.02E-05	-2.24E-05	-2.99E-05	-2.43E-05	1.46E-05	5.31E-05	0.000108325	0.000189102	0.000291941	0.000403605	0.000525959	0.000673435	0.000833746
52.23	-0.00606398	0.00527824	0.000392417	0.000884572	0.00124292	0.00141939	0.00135572	0.00133279	0.000885781	0.000908705	0.000841519	0.000666119	0.000557595	0.00045117	0.000339876	0.000280386	0.000211758	0.000212624	0.00023121	0.000225241	0.000264367	0.000295853	0.00030919	0.000317785	0.000264083	0.000205113	0.000172762	9.21E-05	3.27E-05	-3.95E-06	-4.12E-05	-6.55E-05	-6.72E-05	-4.20E-05	-3.46E-05	-2.66E-05	-6.41E-06	-4.37E-07	3.69E-05	0.000076497	0.000131942	0.000202377	0.000319134	0.000449242	0.000612427	0.000792473	0.00102511	0.00132762	0.00168511
44.25	-0.00457521	0.00385562	0.000021052	0.000483316	0.00083814	0.000909393	0.000972574	0.000935062	0.000632833	0.000635513	0.000658756	0.000542138	0.000440683	0.000389129	0.000350591	0.000298624	0.000236552	0.000194124	0.000183519	0.000141137	0.000136436	0.000145853	0.000129376	0.000109694	0.000107496	8.18E-05	5.53E-05	2.97E-05	1.11E-05	-7.32E-06	-1.65E-05	-2.01E-05	-1.65E-05	-1.02E-05	-8.58E-06	-0.000015989	-0.000011593	-9.01E-06	-3.71E-06	0.000018993	0.000052489	9.71E-05	0.00013444	0.000185198	0.000249088	0.000304964	0.00038273	0.000500384	0.000638763
47.41	-0.00510322	0.00418154	0.000220727	0.000438653	0.000590947	0.000905718	0.000757878	0.000681614	0.000426158	0.000449051	0.00043364	0.000324376	0.000217967	0.000149753	0.000102254	5.91E-05	1.01E-05	1.97E-05	3.16E-05	1.93E-05	4.63E-05	0.000071266	5.57E-05	6.57E-05	4.41E-05	3.72E-05	1.42E-05	-2.52E-05	-4.92E-05	-8.16E-05	-9.88E-05	-0.000112255	-0.000108098	-0.000107059	-8.98E-05	-8.88E-05	-6.76E-05	-7.06E-05	-6.54E-05	-4.18E-05	-9.80E-06	2.90E-05	0.000067619	0.000123286	0.000188615	0.000242685	0.000331186	0.000464673	0.000615176
53.87	-0.00599762	0.00355804	-0.000471216	0.000327851	0.000792436	0.00127207	0.00134322	0.00135871	0.00086957	0.000855202	0.00129358	0.00104749	0.000913516	0.000736277	0.000619612	0.000495138	0.000402211	0.000418006	0.000346969	0.000374681	0.000422863	0.000467293	0.000441238	0.000459252	0.000235954	0.000079567	0.000199507	0.000122189	0.000103345	8.69E-05	6.31E-05	8.62E-05	9.56E-05	0.000062487	6.61E-05	2.13E-05	4.55E-05	2.60E-05	9.33E-07	3.97E-06	4.97E-05	6.83E-05	0.000130234	0.000137164	0.000197095	0.000239282	0.000280542	0.000396948	0.000505933
52.11	-0.00542721	0.00449812	8.80E-05	0.00071562	0.00101687	0.00130694	0.00128805	0.00123135	0.000847532	0.000948243	0.000955682	0.000780234	0.000701404	0.000577701	0.000453885	0.000395624	0.000301579	0.000261837	0.000230242	0.000179917	0.000184866	0.000183137	0.00016952	0.000150338	0.000116032	8.25E-05	6.59E-05	5.95E-06	-0.00003163	-4.93E-05	-7.57E-05	-9.34E-05	-9.82E-05	-8.00E-05	-8.69E-05	-8.80E-05	-7.27E-05	-7.26E-05	-4.94E-05	-2.44E-05	5.61E-06	3.83E-05	9.24E-05	0.000136785	0.000193297	0.000244352	0.000324052	0.000438366	0.000587123
51.45	-0.00579053	0.00375705	-7.66E-05	0.000715263	0.00114304	0.00159401	0.00164419	0.00156974	0.00117595	0.00114298	0.00147562	0.00133695	0.00120718	0.00102087	0.000896672	0.000715831	0.000548236	0.000515189	0.000423668	0.000386342	0.000378826	0.000388752	0.000408475	0.000434691	0.000277988	8.79E-05	0.000181615	0.000130297	9.55E-05	9.38E-05	7.09E-05	7.45E-05	7.45E-05	5.27E-05	5.45E-05	1.56E-05	2.25E-05	9.30E-06	-2.20E-08	7.90E-06	3.89E-05	5.70E-05	0.000116942	0.000135106	0.000196832	0.000245379	0.000301854	0.000430668	0.000560903
51.86	-0.00468558	0.00388762	0.000078585	0.000537585	0.00101974	0.00106638	0.00117432	0.00100786	0.000732132	0.000755549	0.000828513	0.000598199	0.000418897	0.000345916	0.000266494	0.000223855	0.000223958	0.000213421	0.000217892	0.000248367	0.000246397	0.000250251	0.000230549	0.00015182	4.80E-05	7.55E-05	7.06E-05	0.00003612	-2.31E-06	-2.13E-05	-4.03E-05	-4.88E-05	-4.48E-05	-0.000034602	-1.78E-05	-1.24E-05	-5.91E-06	2.51E-06	5.95E-06	1.74E-05	3.01E-05	0.000049406	0.000070592	0.000110678	0.000157234	0.000218385	0.000294425	0.000384244	0.000508781
52.55	-0.00435434	0.00448936	0.000696391	0.00115282	0.00138398	0.00143329	0.00149927	0.00129052	0.000789839	0.000923239	0.000913469	0.000694243	0.000529381	0.000336458	0.000251784	0.000162356	0.000160392	0.000176539	0.00015615	0.000179285	0.000193306	0.00021197	0.000190536	0.000136785	-1.20E-05	7.55E-05	4.92E-05	2.10E-05	6.07E-06	-3.15E-05	-4.79E-05	-5.33E-05	-5.77E-05	-5.74E-05	-4.74E-05	-3.49E-05	-4.57E-05	-4.87E-05	-5.55E-05	-0.000048987	-1.97E-05	7.86E-06	4.89E-05	0.000109661	0.000190526	0.000263735	0.000351693	0.00046469	0.000581802
51.21	-0.00568152	0.00452631	3.64E-05	0.000631638	0.000902428	0.00110098	0.00106551	0.00106368	0.000662072	0.000736659	0.000756511	0.000613188	0.000529877	0.000407177	0.000291965	0.000265919	0.000181936	0.000168892	0.000156409	0.000137704	0.000148271	0.000174484	0.000171833	0.000168957	0.000134221	9.46E-05	8.24E-05	2.99E-05	-0.00001005	-3.26E-05	-6.66E-05	-7.91E-05	-8.61E-05	-0.000065582	-6.87E-05	-6.65E-05	-4.59E-05	-0.00003783	-1.03E-05	1.31E-05	4.84E-05	8.12E-05	0.00014655	0.000210862	0.00028461	0.000365824	0.00047932	0.000631589	0.000828365
47.18	-0.00520903	0.00416585	0.000263207	0.000546497	0.000707338	0.00107211	0.000918844	0.000823896	0.000545824	0.000583164	0.000586758	0.00047015	0.000401593	0.000293118	0.000228987	0.000171643	8.09E-05	7.92E-05	8.75E-05	7.95E-05	0.000100788	0.000125217	0.000113072	0.000107154	6.82E-05	6.32E-05	2.37E-05	-2.22E-05	-3.69E-05	-0.000064571	-8.00E-05	-0.000095435	-9.04E-05	-9.31E-05	-7.90E-05	-6.97E-05	-6.05E-05	-6.66E-05	-6.15E-05	-4.16E-05	-7.14E-06	3.06E-05	7.48E-05	0.000139529	0.000209157	0.000268831	0.000370137	0.000500723	0.000659729
48.87	-0.00509684	0.00388573	-1.83E-05	0.00073225	0.000968269	0.00134362	0.00132911	0.00120164	0.000650763	0.000711318	0.00109241	0.000877124	0.000749575	0.000568893	0.000420805	0.000331261	0.000286416	0.000298068	0.000256377	0.000279802	0.000338612	0.000409691	0.000422201	0.000434279	0.000143824	0.000100473	0.000202104	0.000109301	0.000084615	8.21E-05	6.33E-05	6.22E-05	6.53E-05	5.67E-05	7.08E-05	3.97E-05	4.32E-05	4.65E-05	3.88E-05	3.19E-05	7.17E-05	9.60E-05	0.00014948	0.000181086	0.000250679	0.000302545	0.000384704	0.00052182	0.000665091
52.8	-0.00401825	0.00456243	0.000700003	0.000891957	0.00108552	0.00122779	0.00119868	0.00105244	0.000822571	0.000786515	0.000755198	0.000576775	0.000499247	0.000413177	0.000397391	0.000333627	0.000259213	0.000234314	0.000205748	0.000187572	0.000180715	0.000176783	0.000164215	0.000147754	0.000128573	0.000106385	0.000075683	4.27E-05	0.000015541	-7.17E-07	8.10E-07	2.31E-06	-5.85E-06	-3.10E-06	1.06E-05	8.36E-06	9.67E-06	1.27E-05	7.43E-06	2.35E-05	5.40E-05	9.26E-05	0.000131352	0.000191847	0.000258393	0.000326338	0.000413177	0.000541765	0.000699415
50.87	-0.00553784	0.00388494	-0.000155261	0.000671971	0.00107131	0.00147789	0.00138479	0.00133638	0.000879419	0.000832768	0.00126727	0.00109069	0.000895267	0.000725981	0.000595061	0.000458412	0.000357143	0.00031902	0.000253822	0.000260231	0.000312642	0.000343743	0.000367996	0.000407169	0.000182776	2.71E-05	0.000145734	8.57E-05	3.63E-05	3.09E-05	1.84E-05	1.20E-05	2.68E-06	-5.33E-06	3.42E-06	-1.43E-05	-1.45E-05	-5.49E-06	-5.89E-06	-4.50E-07	4.17E-05	5.12E-05	0.000106066	0.000140753	0.000190259	0.000239484	0.000320214	0.0004464	0.000588764
52.94	-0.00521423	0.00369807	-0.000178459	0.000658668	0.00102499	0.00146423	0.00148467	0.00145722	0.000886787	0.000982686	0.00134674	0.00117892	0.00100003	0.000864134	0.000659954	0.000533765	0.000425032	0.000426836	0.000332992	0.0003145	0.000359305	0.000388932	0.000421226	0.00044002	0.000163364	8.14E-05	0.000196495	0.000102684	8.66E-05	8.22E-05	6.79E-05	0.000072572	6.35E-05	4.95E-05	4.86E-05	1.49E-05	1.20E-05	-7.59E-07	-8.29E-06	4.45E-06	3.13E-05	6.99E-05	0.000124571	0.000149517	0.000215697	0.000263016	0.000327138	0.000448183	0.000579253
44.37	-0.0064402	0.00361825	-0.000520063	0.000318271	0.000841312	0.00135639	0.00144752	0.00137174	0.000974907	0.000920397	0.00137662	0.00118862	0.00101237	0.000810988	0.000720188	0.000606381	0.000501548	0.000448436	0.000373986	0.000411189	0.000464008	0.000484317	0.000535145	0.000521233	0.000306405	0.000151306	0.000249089	0.000198199	0.000160526	0.000134593	0.000109725	8.71E-05	8.06E-05	6.67E-05	6.91E-05	4.02E-05	5.92E-05	5.79E-05	6.30E-05	6.10E-05	9.14E-05	0.000118702	0.000170143	0.000205233	0.000267472	0.000325158	0.000424331	0.000570637	0.000721974
49.5	-0.00223402	0.000131688	0.00108379	0.00072115	0.000650859	0.000721732	0.000708542	0.0011517	0.000357506	0.000563792	0.00065424	0.000346282	0.000410086	0.000443195	0.00015914	0.000197442	3.18E-06	0.000182481	0.00023828	6.05E-05	0.000140891	0.000216283	0.000219118	5.54E-05	6.55E-05	8.68E-05	0.00015911	-0.000062088	0.00011735	-0.000101927	-3.37E-05	-0.000163224	-9.94E-06	-6.16E-05	-7.77E-05	-4.39E-05	1.19E-05	-0.000106839	-0.000104635	2.83E-05	3.32E-05	-2.03E-05	8.19E-05	0.000124282	0.000238126	0.00026344	0.000300239	0.000425384	0.000596752
46.87	-0.00516914	0.00411806	0.000287646	0.000567519	0.000839334	0.00123068	0.0011464	0.0011126	0.000897202	0.000931363	0.000896628	0.000796997	0.000682085	0.000578411	0.000514062	0.000443779	0.000355208	0.000331967	0.000333887	0.000298627	0.000293037	0.000277071	0.000243849	0.000239411	0.000191125	0.000182813	0.000150403	9.93E-05	6.27E-05	1.83E-05	-4.38E-06	-3.07E-05	-3.73E-05	-4.37E-05	-3.40E-05	-3.41E-05	-2.38E-05	-3.15E-05	-2.69E-05	-3.35E-06	3.02E-05	6.89E-05	0.000107405	0.000167321	0.000233718	0.000281653	0.000375772	0.000495264	0.000642967
51.71	-0.00605564	0.00394499	-0.000247982	0.000453908	0.000863296	0.00132173	0.00139691	0.00130472	0.00084675	0.000854956	0.00126017	0.00106576	0.000844679	0.000666668	0.000573634	0.000478617	0.000394242	0.000436528	0.000387805	0.000407361	0.000456422	0.000495029	0.00051423	0.000487163	0.000242692	0.000133997	0.000230478	0.000155701	0.000124947	0.000102296	8.63E-05	0.000091667	8.09E-05	5.79E-05	7.42E-05	5.09E-05	5.12E-05	3.57E-05	3.74E-05	4.70E-05	0.000088343	0.000114544	0.000172992	0.000215441	0.00028266	0.00034685	0.000432358	0.00057535	0.000721309
54.75	-0.00593513	0.00400889	-0.000324688	0.000332704	0.000698848	0.000884173	0.000892606	0.000798025	0.000529211	0.000553739	0.000623783	0.000501207	0.000421834	0.000323328	0.000281517	0.000240676	0.000140129	0.000133563	9.61E-05	3.42E-05	4.71E-05	3.71E-05	2.83E-05	9.05E-06	-2.94E-05	-3.69E-05	-5.70E-05	-7.14E-05	-7.89E-05	-0.000089553	-8.96E-05	-0.000101425	-0.000107412	-0.000111151	-0.000101343	-0.000108431	-9.78E-05	-9.90E-05	-8.87E-05	-6.96E-05	-4.77E-05	-9.21E-06	1.83E-05	6.80E-05	0.000105359	0.00014057	0.000212067	0.000300183	0.000415568
50.91	-0.00589205	0.00357317	-0.000306131	0.000526664	0.000905731	0.00138176	0.00149656	0.00142333	0.000927455	0.000945463	0.00135765	0.00119912	0.00106848	0.000947421	0.000749955	0.000662752	0.000530112	0.000516811	0.000387432	0.000332858	0.00034477	0.00037826	0.000433182	0.000483691	0.00022605	0.000107355	0.000216658	0.000132622	0.000105173	0.000111484	0.000074874	8.84E-05	8.36E-05	7.11E-05	6.61E-05	1.87E-05	2.48E-05	2.89E-06	4.35E-06	0.000011445	5.25E-05	8.18E-05	0.000144914	0.000168137	0.000223759	0.000271076	0.000325632	0.000464049	0.000595117
52.97	-0.00567477	0.003893	8.16E-06	0.000591566	0.00101855	0.00115344	0.00111961	0.00111466	0.000571074	0.000776458	0.000972797	0.000691071	0.000468358	0.000315123	0.000204413	0.000179008	0.000227798	0.000247973	0.000301257	0.000347083	0.000404724	0.000420946	0.00038967	0.000286579	1.80E-05	0.000133429	0.000167662	9.76E-05	0.000064636	3.89E-05	-7.58E-08	2.36E-06	2.57E-06	7.99E-06	-4.34E-06	7.19E-06	4.79E-06	6.26E-06	1.13E-05	0.000026888	5.86E-05	9.65E-05	0.000137308	0.000195988	0.000268865	0.000343124	0.000442917	0.00057	0.000724901
50.49	-0.00541903	0.00424282	0.000201474	0.000511112	0.000724788	0.00102542	0.000990673	0.000918934	0.000684235	0.000721853	0.000710415	0.000572862	0.000489737	0.000375759	0.000312561	0.000256138	0.000175379	0.00016157	0.000155209	0.000118955	0.00013856	0.000151556	0.000118524	0.000129207	9.54E-05	7.78E-05	5.38E-05	1.69E-05	-1.60E-05	-4.45E-05	-5.60E-05	-7.93E-05	-8.05E-05	-8.11E-05	-0.000066529	-6.68E-05	-5.31E-05	-5.69E-05	-5.06E-05	-2.67E-05	9.86E-06	4.75E-05	8.82E-05	0.00015056	0.000220108	0.000270973	0.000368098	0.000490962	0.000641919
54.07	-0.0036839	0.00394237	0.000529862	0.00075033	0.000942629	0.00108513	0.00107146	0.00100865	0.000772815	0.000715602	0.000704494	0.000515326	0.000418151	0.000360724	0.000312302	0.000280067	0.000209983	0.000177651	0.000133529	0.000106534	8.29E-05	8.77E-05	8.50E-05	6.45E-05	6.41E-05	3.54E-05	1.39E-05	-1.06E-05	-4.28E-05	-5.83E-05	-6.45E-05	-6.23E-05	-6.61E-05	-5.96E-05	-4.39E-05	-4.95E-05	-5.53E-05	-4.56E-05	-5.31E-05	-3.50E-05	-1.38E-05	1.77E-05	5.63E-05	0.000101843	0.000153221	0.000201016	0.000273365	0.000380432	0.00051122
49.07	-0.00545859	0.00427209	6.03E-05	0.00047077	0.000878932	0.000982153	0.00100037	0.000985234	0.000476443	0.000640495	0.000792984	0.000533621	0.000360188	0.000206265	0.000147968	0.000127195	0.000128754	0.000147783	0.000200308	0.000247311	0.000302495	0.00035162	0.000343464	0.000296075	0.000016467	0.000114039	0.000177577	9.21E-05	3.80E-05	0.000011144	-1.87E-05	-3.23E-05	-2.64E-05	-1.45E-05	-2.41E-05	-1.13E-05	-7.32E-06	-6.26E-06	4.41E-07	2.26E-05	5.41E-05	9.38E-05	0.000145409	0.00020844	0.000281404	0.000368573	0.000474227	0.000609903	0.000771344
56.38	-0.0051721	0.00397447	2.19E-05	0.000409155	0.000638033	0.000766472	0.000879186	0.00094366	0.000855732	0.000499295	0.000696185	0.000895271	0.00104482	0.00097542	0.00086318	0.0006861	0.000440804	0.000201972	-0.000050629	-0.000231998	-0.000291185	-0.000233618	-0.000085987	0.000239352	0.000409608	0.000024915	4.38E-05	-1.56E-06	-1.56E-05	-4.50E-05	-0.000045595	-5.91E-05	-4.85E-05	-6.26E-05	-9.57E-05	-8.69E-05	-3.22E-05	2.27E-05	0.000079946	0.000121018	0.000149877	0.000145254	0.000142819	0.000118555	0.000098288	9.53E-05	0.000146864	0.000254129	0.000426695
51.65	-0.00547498	0.00400744	-8.29E-05	0.000398552	0.00078726	0.00100256	0.000982888	0.00095883	0.000592578	0.000714871	0.0006925	0.000583058	0.000506367	0.000396923	0.000283489	0.000263431	0.000179543	0.000173123	0.000134731	9.86E-05	0.000108094	0.000121793	0.000127332	0.000131165	9.95E-05	6.04E-05	5.57E-05	-2.14E-06	-3.60E-05	-5.21E-05	-8.49E-05	-9.48E-05	-0.000104289	-0.000084703	-9.13E-05	-8.75E-05	-7.29E-05	-6.58E-05	-4.06E-05	-2.65E-05	-1.08E-06	2.74E-05	7.79E-05	0.000119367	0.000177496	0.000225205	0.000300174	0.00041222	0.000548996
51.55	-0.00533275	0.00400792	6.83E-05	0.00054848	0.000974035	0.00115094	0.00110052	0.00104	0.000610268	0.000783345	0.000953696	0.000635802	0.000444667	0.000331211	0.000239395	0.000199682	0.000204683	0.000183199	0.000206626	0.000229328	0.000273359	0.000318517	0.000306542	0.000241474	-1.80E-05	9.57E-05	0.000150182	6.17E-05	1.44E-05	-5.53E-06	-4.13E-05	-4.97E-05	-3.61E-05	-2.93E-05	-3.68E-05	-3.02E-05	-2.54E-05	-2.63E-05	-1.52E-05	-9.07E-06	1.72E-05	6.01E-05	9.70E-05	0.000151717	0.000218189	0.000283737	0.000366108	0.000480776	0.000619465
49.05	-0.00617201	0.00458598	0.000249612	0.000681609	0.000989717	0.00105225	0.00103547	0.000971572	0.000495876	0.000687549	0.000826493	0.000531373	0.000320386	0.000185861	8.62E-05	7.66E-05	0.000129313	0.000151928	0.000198058	0.000262364	0.000331636	0.000336635	0.000300087	0.000193529	-5.27E-05	8.82E-05	9.53E-05	0.000021542	-1.12E-05	-3.43E-05	-6.90E-05	-6.48E-05	-6.30E-05	-4.95E-05	-5.21E-05	-4.75E-05	-4.34E-05	-3.38E-05	-2.49E-05	-4.59E-06	2.14E-05	5.44E-05	0.000094154	0.000147118	0.000213824	0.000292282	0.000389958	0.000517768	0.000678341
49.6	-0.00586952	0.00412924	-0.000152533	0.00042845	0.000737019	0.000936357	0.000891423	0.000857438	0.000552023	0.000626654	0.000627499	0.00057661	0.000535396	0.000419641	0.000321961	0.000259816	0.000170787	0.000160637	0.000137292	9.59E-05	0.000107993	0.00013852	0.000135221	0.000134988	0.000109917	5.62E-05	5.37E-05	1.34E-05	-1.87E-05	-2.92E-05	-5.01E-05	-7.52E-05	-7.78E-05	-0.000059851	-0.000066928	-7.46E-05	-6.50E-05	-6.09E-05	-4.25E-05	-0.000014747	1.35E-05	3.42E-05	9.01E-05	0.000139293	0.000198098	0.000262154	0.000351301	0.000471036	0.000632243
53.15	-0.00564737	0.00413662	-0.000108106	0.000451787	0.000797975	0.000932929	0.000910485	0.000838254	0.000502543	0.000625886	0.000671602	0.000560443	0.000496212	0.000395152	0.00027638	0.000247192	0.000172535	0.000149952	0.000129857	9.56E-05	0.000112077	0.000137854	0.000127438	0.000120323	8.95E-05	4.28E-05	4.07E-05	-3.86E-06	-2.82E-05	-3.38E-05	-5.68E-05	-7.31E-05	-7.42E-05	-5.75E-05	-0.000068722	-7.92E-05	-7.42E-05	-7.21E-05	-5.69E-05	-2.91E-05	1.72E-06	3.16E-05	7.99E-05	0.000127658	0.000181562	0.000235658	0.000314451	0.000418035	0.000563438
51.72	-0.0037812	0.00386604	0.000516393	0.000789298	0.00107018	0.00117467	0.0011785	0.0010721	0.000917507	0.000888275	0.000851967	0.00069901	0.000576479	0.00049624	0.000430729	0.000359977	0.000297036	0.000251209	0.000201713	0.000173028	0.000143898	0.000128494	0.000114002	0.000103008	9.72E-05	7.69E-05	4.50E-05	1.12E-05	-1.32E-05	-3.56E-05	-4.45E-05	-5.08E-05	-5.68E-05	-5.33E-05	-3.74E-05	-3.04E-05	-3.24E-05	-2.34E-05	-2.66E-05	-1.76E-05	1.97E-06	2.88E-05	5.65E-05	9.42E-05	0.000142911	0.000197423	0.000263011	0.000359468	0.000479613
50	-0.00561757	0.00442131	2.97E-05	0.000686375	0.000921097	0.00120111	0.00114388	0.00108812	0.000717637	0.000794593	0.000809726	0.000715793	0.000611692	0.000469545	0.000366715	0.00029979	0.000216095	0.000191153	0.000170395	0.000119887	0.00013529	0.000161241	0.000154626	0.000147573	0.000115764	7.82E-05	0.000062556	1.84E-05	-1.30E-05	-3.52E-05	-6.86E-05	-8.39E-05	-9.45E-05	-8.32E-05	-8.99E-05	-9.80E-05	-8.52E-05	-7.84E-05	-4.85E-05	-1.85E-05	2.22E-05	6.92E-05	0.000135544	0.000208073	0.000293271	0.000372168	0.000487277	0.00064798	0.000846791
49.89	-0.00602315	0.00352183	-0.000459147	0.000361933	0.000747388	0.00124873	0.00131539	0.00122217	0.000650454	0.000718254	0.00112342	0.000945381	0.000835396	0.000706074	0.00055422	0.00048299	0.000352452	0.000344465	0.000258674	0.000262385	0.000295323	0.000343047	0.000374575	0.000416216	0.000178974	0.000101943	0.000177493	9.35E-05	0.000064955	5.63E-05	2.64E-05	3.75E-05	3.35E-05	1.73E-05	1.95E-05	2.84E-06	2.88E-05	2.14E-05	0.000020632	3.41E-05	6.82E-05	8.93E-05	0.000147286	0.000178339	0.000254553	0.000329581	0.000412846	0.000568839	0.000742849
43.29	-0.00562288	0.00439373	1.59E-05	0.000577179	0.000872479	0.00107485	0.000991103	0.000931748	0.000615947	0.000673998	0.000697837	0.000563228	0.000495393	0.000371767	0.000266069	0.000202808	0.000135496	0.000120123	0.000108962	6.99E-05	0.000114598	0.000138689	0.000155179	0.000149191	0.000127048	0.000075804	6.29E-05	-3.35E-06	-4.40E-05	-7.50E-05	-0.000103341	-0.000113878	-0.000116246	-8.66E-05	-8.27E-05	-7.81E-05	-6.19E-05	-5.83E-05	-3.11E-05	-7.00E-06	2.70E-05	5.89E-05	0.000125333	0.000199962	0.000289074	0.000390626	0.000526975	0.00071545	0.000952251
46.95	-0.00602884	0.00404673	-0.000127537	0.000741781	0.00114192	0.00160761	0.00157136	0.00152469	0.000953234	0.000988284	0.00143648	0.00117291	0.000997686	0.000800028	0.000665631	0.00051255	0.000418023	0.00041712	0.000322516	0.000363195	0.000404254	0.000475746	0.000522386	0.000562063	0.000234802	0.000138924	0.000267464	0.000175652	0.000126734	8.27E-05	5.33E-05	5.55E-05	4.87E-05	5.39E-05	5.22E-05	4.13E-05	5.58E-05	6.11E-05	6.59E-05	7.12E-05	0.00010243	0.000132283	0.000186682	0.000243453	0.000328132	0.000403439	0.000532022	0.0007115	0.000914192
47.54	-0.00516105	0.0041117	0.000188203	0.000478797	0.000669476	0.00103825	0.000980065	0.000894902	0.000589931	0.000635927	0.000618213	0.000515499	0.000420025	0.000337038	0.000273941	0.000208056	0.000139121	0.000126527	0.000129639	9.52E-05	0.000100163	0.000105354	8.75E-05	0.000089377	6.54E-05	0.000053144	1.68E-05	-2.58E-05	-4.68E-05	-7.12E-05	-9.03E-05	-0.000101538	-0.000118894	-0.000111121	-9.53E-05	-9.58E-05	-8.18E-05	-8.70E-05	-8.03E-05	-0.000062546	-0.000025165	0.000009775	4.44E-05	0.000104287	0.000167249	0.00022174	0.00031406	0.000442706	0.000587466
57.49	-0.00495314	0.0042805	0.000406912	0.000925627	0.00125431	0.00145327	0.00153044	0.00128039	0.000880683	0.0010943	0.00103335	0.000742205	0.000563107	0.0004179	0.000305382	0.000237596	0.000245272	0.000251906	0.000254738	0.000288513	0.000311501	0.000306877	0.00021847	9.71E-05	2.82E-05	0.000110186	7.23E-05	0.000038092	8.24E-06	-0.00001922	-2.92E-05	-5.18E-05	-6.75E-05	-6.77E-05	-5.21E-05	-0.000043186	-5.51E-05	-7.40E-05	-8.81E-05	-9.53E-05	-6.19E-05	-3.28E-05	1.30E-05	8.17E-05	0.00016113	0.000243394	0.000328022	0.000424576	0.000522536
54.73	-0.0054218	0.0043688	4.55E-05	0.000588714	0.000895902	0.00102314	0.00097675	0.00092992	0.000550289	0.000639679	0.000610017	0.000491806	0.000440794	0.000330911	0.000252503	0.000214502	0.000140168	0.000123731	0.000117945	8.53E-05	0.000102826	0.000129765	0.000121525	0.000106348	7.43E-05	3.48E-05	3.04E-05	-1.14E-05	-3.89E-05	-5.12E-05	-7.46E-05	-8.52E-05	-9.49E-05	-7.93E-05	-9.61E-05	-0.000102064	-9.53E-05	-8.71E-05	-6.45E-05	-3.98E-05	-1.15E-05	2.05E-05	7.42E-05	0.000125111	0.000186664	0.000239746	0.000315789	0.000431405	0.000576155
55.64	-0.00564967	0.00354452	-0.000357853	0.000576072	0.000875126	0.00128406	0.0013683	0.00124954	0.000754457	0.000808423	0.00121512	0.00108523	0.000906536	0.000756324	0.000614645	0.000493363	0.000404531	0.000382664	0.000306305	0.000308626	0.000333858	0.000362552	0.000398105	0.000436906	0.00015675	4.59E-05	0.000170463	9.97E-05	7.40E-05	8.60E-05	5.71E-05	7.12E-05	5.95E-05	4.00E-05	4.25E-05	2.65E-06	-4.08E-06	-6.14E-06	1.68E-07	5.67E-06	3.80E-05	5.98E-05	0.00011216	0.000129807	0.000179716	0.000221044	0.000282844	0.000400856	0.000520399
54.23	-0.00472973	0.00428259	0.000460627	0.00109206	0.00129523	0.00135222	0.00146674	0.00124251	0.00067212	0.000915989	0.000937729	0.000641648	0.000480113	0.000327799	0.000233204	0.000139249	0.000155116	0.000175055	0.000180035	0.000210753	0.000238859	0.000252377	0.000218006	0.000138983	-6.39E-05	8.73E-05	5.68E-05	3.10E-05	6.92E-06	-2.66E-05	-3.63E-05	-5.85E-05	-6.63E-05	-5.60E-05	-4.22E-05	-3.49E-05	-0.00004771	-5.55E-05	-6.98E-05	-7.08E-05	-4.65E-05	-1.39E-05	3.85E-05	0.000103799	0.0001916	0.000262887	0.000361994	0.000476502	0.000586108
49.01	-0.00487443	0.00480348	0.000542997	0.000990546	0.00116366	0.00124907	0.00122872	0.00112641	0.000852031	0.000920706	0.00091109	0.00080542	0.000726503	0.000592828	0.000470792	0.000443658	0.000377538	0.000336296	0.000299961	0.000291334	0.000298388	0.000328556	0.000321219	0.000327856	0.00031234	0.000293756	0.00026607	0.000213798	0.000199329	0.000153831	0.000131151	0.000129435	0.000140908	0.000136154	0.000140274	0.000154293	0.000153427	0.000159036	0.000175979	0.000190471	0.000214631	0.00023959	0.00028454	0.00034558	0.000413825	0.000495651	0.000604927	0.000734696	0.000907247
52.85	-0.00525486	0.00432325	0.000377364	0.000772471	0.000972981	0.00131995	0.00125284	0.00110119	0.00087566	0.00092762	0.000884692	0.00076263	0.000644317	0.000510543	0.000434868	0.000377587	0.000277391	0.000262479	0.000231221	0.00020025	0.000195971	0.000194415	0.00016321	0.000151397	0.000106124	8.38E-05	5.12E-05	1.08E-05	-1.27E-05	-4.95E-05	-6.45E-05	-8.04E-05	-8.84E-05	-8.39E-05	-7.81E-05	-7.96E-05	-7.29E-05	-8.21E-05	-7.40E-05	-5.30E-05	-1.87E-05	1.80E-05	5.05E-05	9.89E-05	0.000150139	0.000182	0.000247553	0.000335658	0.000441473
53.22	-0.00477211	0.00448275	0.000488008	0.000894266	0.00104551	0.00111534	0.00116816	0.0010654	0.000828584	0.000896165	0.000906624	0.000745007	0.000653807	0.000506303	0.000388722	0.000339415	0.000253417	0.00023226	0.000178737	0.000149181	0.000153963	0.000180722	0.000150253	0.000156302	0.000131766	0.00010665	7.71E-05	3.94E-05	1.94E-05	-2.25E-05	-4.31E-05	-6.06E-05	-4.44E-05	-5.02E-05	-0.000058026	-0.000054277	-5.13E-05	-4.92E-05	-2.85E-05	-7.37E-06	2.14E-05	0.000045263	0.000091785	0.000148235	0.00020407	0.00026913	0.000358224	0.00046665	0.000616564
52.01	-0.0060009	0.00345029	-0.000510133	0.000325851	0.00073032	0.0012274	0.00116795	0.00127172	0.000863767	0.000727167	0.00121068	0.0010516	0.00101065	0.00082105	0.000712083	0.000595739	0.000458926	0.000408725	0.000306728	0.000277923	0.000270351	0.00029084	0.00035026	0.000425704	0.000233695	5.80E-05	0.000137853	8.29E-05	7.64E-05	6.36E-05	0.000051924	6.44E-05	5.69E-05	0.000028776	2.95E-05	0.000002279	9.30E-06	-6.90E-06	-2.47E-07	9.67E-06	4.77E-05	7.88E-05	0.000127185	0.000143005	0.000190202	0.000227478	0.000287509	0.000419971	0.000547069
51.59	-0.0056278	0.0041894	-7.78E-05	0.000559352	0.000801573	0.000999386	0.00101059	0.000995975	0.000692522	0.000741996	0.000726432	0.000639254	0.000554747	0.000433414	0.000322225	0.000237542	0.000173908	0.000155067	0.000140355	0.000105939	0.000131897	0.000144349	0.000140001	0.000144236	0.000105325	5.34E-05	3.97E-05	-1.14E-05	-4.03E-05	-5.62E-05	-9.08E-05	-0.000111824	-0.000109746	-9.75E-05	-9.56E-05	-9.38E-05	-7.79E-05	-7.50E-05	-0.000050653	-2.23E-05	8.99E-06	4.08E-05	9.12E-05	0.000147991	0.000218056	0.000289612	0.000390567	0.000526966	0.000701699
36.55	-0.00561145	0.00447922	0.000261166	0.000565605	0.000767192	0.00113022	0.00107366	0.000959881	0.00067836	0.000705438	0.000656292	0.000562425	0.000423231	0.000305646	0.00022993	0.000176836	0.000092624	0.000109283	0.000127209	0.000128178	0.000161122	0.00019758	0.0001969	0.000213545	0.000179855	0.000157471	0.00012307	0.000068379	2.30E-05	-0.000022176	-5.13E-05	-7.93E-05	-9.49E-05	-8.86E-05	-8.45E-05	-7.91E-05	-6.08E-05	-5.56E-05	-3.23E-05	1.76E-05	9.13E-05	0.000175313	0.000273558	0.000411311	0.000576316	0.00074508	0.000981206	0.00128792	0.00165288
43.33	-0.00566218	0.00440505	3.30E-05	0.000573247	0.000935292	0.00115169	0.00112303	0.00104971	0.00071555	0.000779863	0.000755274	0.000585875	0.000527737	0.000376973	0.000267099	0.000214591	0.000148385	0.000138935	0.000138413	0.000123572	0.000160077	0.000203228	0.000226287	0.000230952	0.000199336	0.000150565	0.000121721	5.03E-05	-8.21E-06	-5.19E-05	-9.15E-05	-0.000117906	-0.000123727	-9.89E-05	-8.88E-05	-8.79E-05	-6.11E-05	-4.97E-05	-1.27E-05	2.65E-05	7.47E-05	0.000135101	0.000228273	0.000338088	0.000470787	0.000621563	0.000822788	0.00108606	0.00141159
44.32	-0.00590566	0.00464476	2.69E-05	0.000648868	0.00104172	0.00117475	0.0012844	0.00102969	0.000484152	0.000869396	0.000768698	0.000512932	0.000282745	0.000106982	0.000044245	3.65E-05	8.48E-05	0.000173598	0.000250111	0.000320992	0.000393965	0.000390511	0.000320023	0.000137938	2.00E-05	0.000168524	0.00011787	6.42E-05	1.07E-05	-4.37E-05	-7.59E-05	-9.20E-05	-8.75E-05	-7.99E-05	-5.30E-05	-5.12E-05	-0.000029052	-1.40E-05	9.66E-07	2.74E-05	5.82E-05	9.80E-05	0.000146931	0.000228878	0.000323672	0.000448484	0.000595502	0.000775583	0.00101336
51.43	-0.00553514	0.00433236	-0.000172323	0.000343527	0.000730278	0.000772177	0.00078446	0.000736595	0.000408034	0.000440723	0.00044783	0.000341884	0.000259983	0.000170234	0.000128062	0.000110627	5.89E-05	0.00004999	3.04E-05	-5.02E-06	2.73E-05	2.84E-05	2.49E-05	9.65E-06	-3.20E-05	-3.87E-05	-5.74E-05	-8.08E-05	-0.000102552	-0.000108536	-0.000115204	-0.000121418	-0.000120732	-0.000118383	-9.89E-05	-9.60E-05	-0.000081388	-0.000078283	-6.27E-05	-4.38E-05	-9.69E-06	0.000032571	8.10E-05	0.000147476	0.000214929	0.000290707	0.000403944	0.000555413	0.000742219
53.81	-0.00497623	0.00430592	0.00038338	0.000874154	0.00116046	0.0011783	0.00131205	0.00114103	0.000568787	0.000816234	0.000836501	0.000576432	0.000404976	0.000273948	0.000197618	0.000141204	0.000125312	0.000151395	0.000170262	0.000198014	0.000231677	0.000247778	0.000212249	0.000119947	-8.52E-05	0.000077154	4.90E-05	1.79E-05	-1.88E-06	-3.66E-05	-4.26E-05	-0.000058047	-8.05E-05	-8.41E-05	-7.49E-05	-7.98E-05	-8.95E-05	-0.000102207	-0.000105166	-9.92E-05	-6.23E-05	-2.05E-05	3.43E-05	0.000105905	0.000202244	0.000275741	0.000380494	0.000505029	0.000622326
51.92	-0.00522379	0.00423189	0.000159104	0.000442645	0.00074309	0.001096	0.00105112	0.00102918	0.000720204	0.000719109	0.000739592	0.000636756	0.000502513	0.000395576	0.000299916	0.000238981	0.000179356	0.00016881	0.000165576	0.000137103	0.000143298	0.000145339	0.000127321	0.000120979	0.000072846	5.24E-05	1.52E-05	-2.15E-05	-4.10E-05	-7.23E-05	-8.28E-05	-0.000107649	-0.00010856	-0.000111957	-0.000102547	-0.000104213	-9.90E-05	-0.000102387	-9.31E-05	-7.07E-05	-2.68E-05	1.03E-05	4.86E-05	0.000115545	0.000186444	0.000242033	0.000344395	0.000468374	0.000618029
50.87	-0.00421945	0.00401442	0.000342171	0.000644676	0.00089183	0.00103482	0.00102777	0.000904889	0.000680119	0.000655057	0.000658324	0.000479784	0.000405885	0.000323491	0.000272369	0.000245675	0.000171052	0.000151297	0.000106826	8.90E-05	7.77E-05	7.54E-05	0.000060439	5.69E-05	4.72E-05	1.87E-05	-7.42E-06	-4.08E-05	-5.98E-05	-8.14E-05	-8.52E-05	-8.83E-05	-8.97E-05	-0.000090369	-7.44E-05	-7.40E-05	-0.000074447	-6.67E-05	-7.26E-05	-5.90E-05	-3.60E-05	-5.09E-06	2.94E-05	7.81E-05	0.000135373	0.000199059	0.000280616	0.000394973	0.000542661
49.15	-0.00557027	0.00425718	-4.30E-05	0.000632778	0.000846376	0.000985122	0.00100401	0.000951709	0.000610072	0.00072087	0.000756955	0.000649523	0.000552779	0.000390559	0.000300914	0.000261045	0.000201157	0.000197529	0.000174733	0.0001654	0.000177995	0.000211856	0.000203955	0.000187143	0.00015574	0.000102774	9.92E-05	0.000040322	3.70E-06	-2.39E-05	-5.39E-05	-0.000073353	-7.79E-05	-6.72E-05	-7.93E-05	-7.82E-05	-0.000059353	-4.88E-05	-2.25E-05	1.36E-06	3.39E-05	7.37E-05	0.000144244	0.000217188	0.000306883	0.00040143	0.000533224	0.000710223	0.00094362
47.02	-0.00584783	0.00440709	0.000113726	0.000784281	0.00117311	0.00137726	0.00139619	0.00138765	0.00102424	0.00104987	0.00103611	0.000903564	0.00079389	0.000616547	0.000475629	0.000422372	0.000325046	0.000281292	0.000252206	0.000209736	0.000236737	0.000251585	0.000244608	0.000241123	0.0002039	0.000145758	0.000120586	6.40E-05	1.63E-05	-1.80E-05	-5.30E-05	-6.72E-05	-7.15E-05	-5.46E-05	-5.46E-05	-4.86E-05	-3.37E-05	-2.50E-05	1.62E-06	3.14E-05	6.96E-05	0.000113029	0.000186494	0.000275458	0.000371742	0.000478246	0.000628324	0.00082928	0.00107917
49	-0.00598078	0.0045748	-5.85E-05	0.0004652	0.000843154	0.0010907	0.00111543	0.00108352	0.00077401	0.000902268	0.000917792	0.000794909	0.000728912	0.000597296	0.000497302	0.000429099	0.000360415	0.000329769	0.000327303	0.000292579	0.000307272	0.000323305	0.000319348	0.000319226	0.000292207	0.00023752	0.00021563	0.000164164	0.00011581	0.000102472	0.000070591	4.97E-05	3.13E-05	0.000033987	2.32E-05	4.37E-06	6.35E-06	4.74E-06	2.60E-05	6.24E-05	0.000121304	0.000173033	0.000271469	0.000374039	0.000482109	0.000599901	0.000758223	0.000968498	0.00122322
39.66	-0.00553868	0.00521754	0.000727874	0.00126519	0.00157998	0.0017306	0.00180108	0.00168086	0.00117438	0.00144771	0.00138757	0.00114187	0.000906187	0.000764594	0.000672502	0.000605536	0.000626997	0.000671233	0.000697842	0.000775475	0.00082564	0.000838669	0.000786677	0.000674907	0.000505293	0.000631039	0.000573307	0.000537484	0.000494809	0.000451184	0.000412227	0.000373106	0.000336156	0.000282131	0.000239144	0.000198674	0.000146168	0.000121931	0.000126205	0.000172524	0.000285954	0.000432414	0.000603692	0.000818283	0.00106341	0.00132355	0.00160757	0.00192679	0.0022816
54.73	-0.00425822	0.00383689	0.000307584	0.000732185	0.000824242	0.00103029	0.00113653	0.00103096	0.000650735	0.000800252	0.000756188	0.000569899	0.000500092	0.000370941	0.000318173	0.00026178	0.000236038	0.000225448	0.000238665	0.000249237	0.000268205	0.000291611	0.000279776	0.000233697	0.000168184	0.000233096	0.000197805	0.000165947	0.000138656	0.000102156	7.50E-05	5.70E-05	4.88E-05	0.000037272	4.00E-05	3.63E-05	3.42E-05	0.000042588	5.99E-05	8.94E-05	0.000138528	0.000203588	0.000281529	0.000377282	0.000499443	0.000630731	0.000797278	0.00099266	0.00122791
37.97	-0.00545797	0.00457674	0.00020879	0.000596517	0.00101186	0.00132791	0.00133267	0.00133062	0.000946255	0.00107915	0.000981871	0.000849483	0.000761616	0.00061228	0.000502001	0.000440891	0.000352162	0.000348589	0.000331959	0.000305046	0.000331416	0.000381164	0.000408984	0.000409849	0.000398849	0.000375505	0.000336613	0.000266953	0.000219477	0.000144042	8.82E-05	4.76E-05	1.93E-05	1.62E-05	1.52E-05	2.65E-05	5.70E-05	8.89E-05	0.000133552	0.000189012	0.00027323	0.000368833	0.000517331	0.000684601	0.000905061	0.00116165	0.00147317	0.00186441	0.00233611
51.27	-0.00400947	0.00345558	0.000226716	0.00066612	0.000846073	0.00101546	0.00107289	0.00103119	0.000664009	0.000850268	0.000828134	0.000645299	0.000571013	0.00044941	0.000393589	0.000304868	0.000221569	0.000190977	0.000195579	0.000187533	0.000183108	0.000201836	0.000205264	0.00018469	0.000104299	0.000152183	0.000108106	6.61E-05	4.58E-05	1.28E-05	7.08E-06	-2.52E-06	-3.14E-06	-9.88E-07	5.34E-06	1.67E-05	2.51E-05	3.34E-05	4.46E-05	5.45E-05	8.98E-05	0.000123244	0.00016894	0.000225838	0.000305668	0.0003825	0.000496495	0.000639148	0.000817586
55.51	-0.00516529	0.00429539	0.000127506	0.000376696	0.000850629	0.00115983	0.00116079	0.00112666	0.000821202	0.000913572	0.000835061	0.000683446	0.000639391	0.000496985	0.000446859	0.000375967	0.000316672	0.000281874	0.000232725	0.000193149	0.000178437	0.00019663	0.000183736	0.000149019	0.000148565	0.000144257	0.000124964	8.59E-05	6.51E-05	2.16E-05	1.76E-06	-6.19E-06	-2.15E-05	-2.34E-05	-1.53E-05	-2.27E-05	-1.17E-05	-1.87E-06	0.000021073	2.64E-05	5.75E-05	8.19E-05	0.000128058	0.000176921	0.000241927	0.000324067	0.000425451	0.00055927	0.000726466
42.77	-0.00543836	0.00492095	0.000565713	0.00104995	0.00154288	0.00165523	0.0016086	0.0015533	0.000991022	0.00113075	0.00131035	0.000919146	0.000632177	0.00045148	0.000334915	0.000284735	0.000301066	0.000307616	0.000345762	0.000398598	0.000465542	0.000540597	0.000508712	0.000422533	8.42E-05	0.000221337	0.000269534	0.00015682	7.87E-05	4.09E-05	-1.67E-06	-2.32E-05	-1.35E-05	2.27E-06	5.70E-06	1.37E-05	0.000032258	0.000044554	0.000057374	8.17E-05	0.000133313	0.000198583	0.000276633	0.000388481	0.00051693	0.000669783	0.000859081	0.00110047	0.00139177
43.17	-0.00523815	0.00485375	0.000705011	0.00124648	0.00175478	0.001775	0.00199447	0.00175497	0.00117152	0.00139198	0.00133018	0.00104928	0.000770199	0.000569148	0.000432641	0.000368713	0.000371961	0.000391624	0.000439537	0.000512112	0.000518902	0.000522446	0.000464121	0.000368384	0.000138336	0.000290448	0.000273371	0.00020848	0.000171163	0.000115752	7.70E-05	0.000038568	2.12E-05	2.13E-06	-4.88E-07	-1.12E-05	1.56E-06	0.000020946	5.17E-05	9.86E-05	0.000159379	0.000231087	0.000334969	0.000452543	0.000596037	0.000773655	0.00100518	0.00128196	0.00162194
52.75	-0.00641886	0.00501559	0.000506904	0.00105329	0.00150253	0.00170421	0.00172359	0.00164333	0.00120557	0.00134095	0.00142972	0.0011103	0.000936844	0.000739829	0.000610181	0.000585147	0.000611931	0.00059763	0.000629526	0.000665209	0.000747904	0.000768613	0.000724805	0.000649987	0.000454465	0.000470293	0.000439088	0.000327677	0.00025842	0.000200864	0.000137077	0.000125999	0.000125927	0.000127324	0.00011638	0.000128426	0.000132081	0.000125888	0.000122169	0.000147275	0.000189967	0.000253949	0.000345868	0.000461429	0.000611515	0.000790337	0.000992666	0.00123408	0.00151373
51.37	-0.00634072	0.00587734	0.000585645	0.00112443	0.00131229	0.00153433	0.00151323	0.00137802	0.00109738	0.000991373	0.00111781	0.000896116	0.000714955	0.000569012	0.000472266	0.000359625	0.00023536	0.000182085	0.000140093	0.000112566	0.000091105	9.39E-05	8.08E-05	9.58E-05	5.57E-05	-3.36E-05	-1.48E-05	-8.55E-05	-0.000115194	-0.000160003	-0.000170179	-0.000171042	-0.000161027	-0.000150825	-0.000135796	-0.000116358	-0.000109608	-9.62E-05	-8.73E-05	-6.56E-05	-4.30E-05	2.12E-06	5.60E-05	0.000124417	0.000205801	0.000284569	0.000403073	0.000561736	0.000751406
47.41	-0.00565185	0.00461642	0.000165777	0.000927114	0.00129506	0.00135164	0.00150607	0.00126855	0.000801856	0.00102049	0.00101712	0.000792544	0.000518632	0.000326705	0.000240899	0.000235501	0.000254512	0.000290906	0.000352715	0.00042975	0.000416217	0.000409747	0.000306855	0.000198673	-4.50E-05	0.000149857	0.000133221	0.000103041	6.50E-05	0.000030083	1.21E-05	-9.35E-06	-1.78E-05	-3.63E-05	-2.46E-05	-4.16E-05	-3.77E-05	-2.36E-05	-1.06E-05	0.000027604	5.01E-05	8.42E-05	0.000133776	0.000198017	0.000262977	0.000350871	0.000469801	0.000616253	0.00080069
48.1	-0.00427601	0.00396161	0.000414582	0.000735844	0.000977351	0.00117014	0.00120784	0.00109983	0.000883961	0.00090349	0.000870176	0.000713043	0.000609029	0.000515293	0.000445322	0.000392946	0.000310276	0.000278567	0.000230032	0.000195529	0.000158583	0.000144418	0.000125014	9.89E-05	8.92E-05	5.91E-05	2.95E-05	1.50E-06	-3.08E-05	-5.30E-05	-6.42E-05	-6.57E-05	-7.30E-05	-6.93E-05	-5.48E-05	-5.56E-05	-6.03E-05	-5.45E-05	-5.62E-05	-4.36E-05	-1.17E-05	2.81E-05	7.22E-05	0.000133466	0.000204305	0.000269782	0.000365896	0.00050852	0.000687614
49.25	-0.00630263	0.00417923	-0.000283246	0.000499382	0.000936985	0.000904386	0.00121381	0.000953094	0.000493989	0.000740003	0.000813538	0.00059687	0.000341593	0.000217403	0.000113602	0.000115015	0.000135857	0.000183887	0.000249412	0.000294018	0.000293555	0.000321997	0.000265759	0.000179678	-3.61E-05	0.000112034	0.000124907	7.14E-05	5.32E-05	2.41E-05	-2.67E-06	-1.80E-05	-2.44E-05	-2.69E-05	-2.40E-05	-3.59E-05	-2.00E-05	-2.27E-06	2.26E-05	4.56E-05	6.86E-05	0.000109028	0.000158519	0.000217653	0.000295251	0.000395349	0.000522919	0.000675919	0.000877917
53.12	-0.00482602	0.00390166	0.000072713	0.000562289	0.000807315	0.000925875	0.00101593	0.000919638	0.000362443	0.000613674	0.000666618	0.000453752	0.000353612	0.000214401	0.000133759	9.09E-05	0.000117262	0.000147205	0.000158719	0.000195509	0.000219644	0.000234612	0.000211262	0.000156517	-3.63E-05	0.000121061	9.97E-05	0.000070792	5.81E-05	2.48E-05	6.50E-06	-1.58E-05	-3.82E-05	-4.07E-05	-3.33E-05	-2.61E-05	-4.91E-05	-5.38E-05	-5.51E-05	-4.57E-05	-7.18E-06	2.61E-05	8.17E-05	0.000150301	0.000236872	0.000308495	0.000407774	0.000526999	0.000636811
52.5	-0.00429763	0.00384832	0.000173315	0.000458187	0.000682942	0.000788514	0.00078472	0.00067904	0.000437147	0.000434291	0.000447761	0.000294503	0.000220323	0.000182936	0.000142973	0.000119564	6.09E-05	7.93E-05	5.07E-05	4.21E-05	3.52E-05	3.12E-05	2.96E-05	2.76E-05	2.67E-05	7.94E-06	-5.71E-06	-3.02E-05	-5.44E-05	-6.84E-05	-0.000077275	-8.18E-05	-0.000087624	-8.44E-05	-7.49E-05	-7.17E-05	-7.01E-05	-6.18E-05	-6.29E-05	-4.37E-05	-1.01E-05	3.18E-05	7.66E-05	0.000131636	0.000197206	0.000255089	0.000335841	0.00046025	0.00061113
48.79	-0.00548868	0.00413686	-3.83E-05	0.000526857	0.000799857	0.00094441	0.000831536	0.000789018	0.000459252	0.00054976	0.000598556	0.000480099	0.000409262	0.000285444	0.00019894	0.00015118	8.09E-05	6.61E-05	6.20E-05	3.49E-05	5.04E-05	8.27E-05	5.30E-05	5.73E-05	1.79E-05	-1.90E-05	-1.26E-05	-5.56E-05	-6.76E-05	-7.77E-05	-9.28E-05	-0.000102123	-0.000113835	-0.000103183	-0.000118702	-0.00011924	-0.000109485	-9.80E-05	-8.34E-05	-5.59E-05	-2.57E-05	4.95E-06	5.63E-05	0.000103303	0.000163086	0.000221672	0.000308636	0.000431837	0.000590859
48.45	-0.00515351	0.00394476	-4.51E-05	0.000484653	0.000906129	0.00103205	0.00104398	0.000970802	0.000653943	0.000670484	0.000719069	0.000572364	0.000487792	0.000371581	0.00029349	0.000256062	0.000166196	0.000154916	0.000132488	9.25E-05	0.000092384	0.000100737	8.57E-05	6.67E-05	0.00002756	8.60E-06	-1.42E-05	-3.58E-05	-5.74E-05	-7.73E-05	-8.76E-05	-0.00009858	-9.72E-05	-0.000102565	-8.55E-05	-0.000084543	-7.79E-05	-6.37E-05	-4.89E-05	-3.21E-05	4.34E-06	0.000054028	0.000102192	0.000174187	0.00023985	0.000311233	0.000427794	0.000578696	0.000768045
56.68	-0.00444647	0.00409402	0.000317276	0.000721597	0.000876344	0.00107446	0.0011151	0.00103102	0.000582687	0.000786986	0.000729096	0.000527071	0.000425091	0.000300008	0.000240996	0.000193616	0.00017195	0.000174501	0.000165919	0.000180241	0.00020714	0.000221825	0.000219143	0.000175835	9.39E-05	0.000178114	0.000145789	9.99E-05	0.000082815	4.68E-05	1.69E-05	-3.74E-06	-1.12E-05	-2.46E-05	-2.64E-05	-2.28E-05	-1.68E-05	-9.90E-06	1.56E-05	4.43E-05	9.97E-05	0.000164173	0.000249416	0.000339288	0.000458608	0.000579035	0.000727176	0.000903143	0.00110987
53.3	-0.00534286	0.0036724	-0.00032133	2.14E-05	0.000376225	0.000501762	0.000603761	0.000567442	0.000254201	0.000336882	0.000452058	0.000276801	0.000188858	0.000078773	5.42E-05	2.37E-05	-3.00E-06	0.000038845	5.74E-05	8.01E-05	0.000128921	0.000156974	0.000157613	0.000140578	-1.43E-05	0.000044232	7.60E-05	4.33E-05	1.54E-05	-7.78E-06	-2.70E-05	-3.93E-05	-4.66E-05	-4.77E-05	-3.57E-05	-1.49E-05	-1.57E-05	-1.78E-05	-1.71E-05	-9.16E-06	1.93E-05	6.05E-05	0.000113032	0.000197008	0.000290228	0.000374254	0.000486216	0.000633526	0.000789617
55.8	-0.00608719	0.00396616	-0.000288827	0.000396404	0.000799658	0.00091377	0.00114	0.000935333	0.000494776	0.000797707	0.000851096	0.000596432	0.000394713	0.000229948	0.000138328	0.000122513	0.000199664	0.00021155	0.000284612	0.000354211	0.000349184	0.000346915	0.000261988	0.000133086	-6.47E-05	9.48E-05	7.09E-05	5.00E-05	2.62E-05	-2.59E-07	-1.20E-05	-2.65E-05	-2.89E-05	-4.18E-05	-2.69E-05	-4.31E-05	-3.55E-05	-1.76E-05	-1.57E-06	1.76E-05	0.00002815	5.71E-05	7.61E-05	0.000119322	0.000158731	0.000217537	0.000291289	0.00037762	0.000496242
54.41	-0.00519831	0.00483554	0.00038355	0.000673388	0.000960721	0.00108969	0.00122888	0.000998026	0.000594628	0.000830005	0.000771967	0.000533107	0.000274814	0.000153371	0.000102087	9.73E-05	0.000108751	0.000171297	0.000206251	0.000259131	0.000291546	0.000308846	0.000247629	0.000100445	-5.91E-05	7.05E-05	2.43E-05	-0.000023861	-5.06E-05	-7.40E-05	-8.66E-05	-8.42E-05	-7.51E-05	-6.20E-05	-5.12E-05	-4.29E-05	-3.71E-05	-2.12E-05	-0.000024585	-1.80E-06	1.92E-05	4.59E-05	8.31E-05	0.000129272	0.000194783	0.000274877	0.000370416	0.000493824	0.000649065
57.68	-0.00526778	0.0038523	-0.000117774	0.000270359	0.000490785	0.000643139	0.000748375	0.000702647	0.000574734	0.000523371	0.000600495	0.000496353	0.000391685	0.000309503	0.000235889	0.000168738	0.00011709	8.21E-05	7.06E-05	6.19E-05	5.70E-05	8.66E-05	8.19E-05	8.73E-05	6.21E-05	3.17E-06	4.50E-05	6.62E-06	-0.000014755	-4.23E-05	-0.000045495	-5.75E-05	-4.56E-05	-4.17E-05	-3.26E-05	-2.10E-05	-1.80E-05	-1.36E-05	-1.75E-05	-1.38E-05	-3.26E-06	1.70E-05	4.45E-05	0.000083262	0.000131703	0.000186288	0.000252201	0.000346107	0.000468438
53.65	-0.00495424	0.00410245	-0.000012008	0.000564287	0.00090059	0.0010177	0.0010471	0.000957167	0.000652411	0.000661778	0.000663511	0.000545668	0.000433856	0.000335344	0.000279612	0.000232052	0.000151956	0.00013248	0.00010441	4.15E-05	5.18E-05	4.16E-05	2.62E-05	9.29E-06	-1.97E-05	-2.81E-05	-5.49E-05	-6.35E-05	-8.52E-05	-0.000098157	-0.000100994	-0.000107624	-0.00010847	-0.00011517	-0.000099967	-9.81E-05	-8.70E-05	-0.000088169	-7.93E-05	-5.94E-05	-2.65E-05	1.83E-05	5.79E-05	0.000113455	0.000155951	0.000199223	0.000284602	0.000397017	0.000538777
51.91	-0.00548355	0.00374267	-0.000419084	0.000234106	0.000629814	0.000753593	0.000773798	0.000690823	0.000395779	0.000397676	0.000441964	0.000343114	0.000266741	0.000189779	0.000171619	0.000138296	5.55E-05	5.73E-05	4.51E-05	1.57E-05	2.14E-05	1.88E-05	2.02E-05	-5.01E-06	-3.51E-05	-4.11E-05	-5.48E-05	-7.29E-05	-7.87E-05	-8.36E-05	-8.56E-05	-9.64E-05	-9.80E-05	-0.000100588	-0.000087951	-9.04E-05	-8.76E-05	-8.24E-05	-7.22E-05	-5.57E-05	-3.03E-05	1.33E-05	5.40E-05	0.000106043	0.000150279	0.000196694	0.000277216	0.000383473	0.000512807
51.6	-0.0051386	0.0044623	0.000399438	0.000917949	0.00129298	0.00131613	0.00135053	0.00127377	0.000698099	0.000892422	0.000862995	0.000640072	0.000473211	0.000329276	0.000223147	0.000166629	0.000174819	0.000209155	0.00022323	0.000255157	0.000310372	0.000333117	0.000307167	0.000230391	2.80E-05	0.000173286	0.000130829	9.81E-05	6.35E-05	2.41E-05	1.03E-05	2.36E-06	-1.89E-05	-2.88E-05	-0.000016916	-1.93E-05	-2.50E-05	-0.000033683	-3.29E-05	-1.82E-05	3.55E-05	8.74E-05	0.000154869	0.00024907	0.000371184	0.000488702	0.000640784	0.000831716	0.00103683
57.89	-0.00418798	0.00415495	0.00041469	0.000735904	0.000949831	0.00112347	0.00114658	0.00103477	0.000855186	0.000825521	0.000842383	0.000634911	0.000523105	0.000469997	0.000414277	0.000373646	0.000279604	0.000260099	0.000230171	0.000181021	0.000157962	0.000151204	0.000130506	0.000116197	9.94E-05	6.64E-05	4.24E-05	4.81E-06	-2.98E-05	-4.84E-05	-5.37E-05	-5.75E-05	-7.33E-05	-7.27E-05	-6.33E-05	-6.89E-05	-7.50E-05	-6.86E-05	-7.32E-05	-5.48E-05	-2.21E-05	2.32E-05	7.21E-05	0.000137633	0.00020458	0.000261373	0.000344411	0.000475514	0.000623908
52.79	-0.00439919	0.00433275	0.000408393	0.000645786	0.000868688	0.00106376	0.00101806	0.00085882	0.000629409	0.000570383	0.000581527	0.00039486	0.000302114	0.000254407	0.000217064	0.000185752	0.000122945	0.000132512	0.000114436	7.74E-05	7.10E-05	8.21E-05	7.56E-05	7.44E-05	6.18E-05	4.63E-05	2.74E-05	-9.19E-06	-5.06E-05	-0.000060205	-0.000067738	-7.93E-05	-8.53E-05	-8.65E-05	-0.000074744	-7.52E-05	-7.32E-05	-6.99E-05	-6.61E-05	-3.75E-05	6.85E-06	6.87E-05	0.000134452	0.000220278	0.000315436	0.000415458	0.000548012	0.000738631	0.000974292
52.64	-0.00408554	0.00418758	0.000493229	0.000784487	0.00106444	0.00124334	0.00124353	0.00111185	0.000909221	0.000873259	0.000827525	0.000650544	0.000524567	0.000449078	0.000378589	0.000335523	0.00024603	0.000228172	0.000193012	0.000150505	0.00013269	0.000132609	0.000104991	9.58E-05	8.01E-05	0.000052136	2.65E-05	-9.81E-06	-0.000043689	-6.58E-05	-7.23E-05	-0.000074069	-7.91E-05	-7.56E-05	-6.21E-05	-6.23E-05	-6.56E-05	-6.56E-05	-6.45E-05	-4.59E-05	-1.21E-05	3.52E-05	8.62E-05	0.000149822	0.000218923	0.000282243	0.000377767	0.000517417	0.000689663
44.48	-0.00545435	0.00446811	0.000141688	0.000687967	0.000962212	0.00115654	0.00108037	0.00102461	0.000629367	0.000680332	0.000690523	0.000567608	0.000481693	0.000342548	0.000249578	0.000199863	0.000110716	0.000132844	9.46E-05	7.22E-05	0.000090638	0.000121391	0.000118946	0.00012316	8.75E-05	4.53E-05	3.93E-05	-5.56E-06	-3.90E-05	-0.000051718	-7.87E-05	-9.88E-05	-0.000112159	-9.02E-05	-9.97E-05	-9.83E-05	-8.55E-05	-7.98E-05	-5.41E-05	-2.28E-05	1.21E-05	5.02E-05	0.000111731	0.000172102	0.00024566	0.00032502	0.000433648	0.000583341	0.000772491
54.86	-0.00552351	0.00426245	-1.24E-05	0.000544321	0.000868423	0.00103662	0.00110909	0.000993036	0.000707968	0.000831274	0.000802419	0.000604078	0.000527134	0.000394657	0.000290337	0.000257577	0.000169616	0.000156129	0.000151827	9.34E-05	0.000115241	0.000123342	0.000128356	0.000124987	0.000086247	4.74E-05	4.29E-05	-1.77E-05	-4.83E-05	-0.000069054	-9.69E-05	-0.000126278	-0.000134494	-0.000122493	-0.000132897	-0.000131871	-0.000116756	-0.000110913	-8.14E-05	-4.91E-05	-1.10E-05	0.000033843	9.47E-05	0.000155581	0.000228549	0.000298612	0.000402109	0.000551953	0.000747741
46.74	-0.00528759	0.00424923	0.000252941	0.000759227	0.00120683	0.00136219	0.00133358	0.00131833	0.000879882	0.000989078	0.00112703	0.000826864	0.000642625	0.000481429	0.000352297	0.000293083	0.000277142	0.000237385	0.000234405	0.000260622	0.000304967	0.000339333	0.000326731	0.000287587	6.09E-05	0.000109623	0.000155877	6.49E-05	8.13E-06	-1.65E-05	-5.86E-05	-8.13E-05	-6.43E-05	-0.000051689	-5.61E-05	-4.30E-05	-3.19E-05	-3.28E-05	-1.26E-05	3.04E-06	3.68E-05	8.44E-05	0.000136528	0.000209631	0.00029048	0.000390188	0.000509807	0.000661557	0.00085035
45.63	-0.00443656	0.00431105	0.000426094	0.000765722	0.00102298	0.00126916	0.00122378	0.00113164	0.000934429	0.000899682	0.000862978	0.000677113	0.000556193	0.000452426	0.000385453	0.000321713	0.000240936	0.000223535	0.000202639	0.000186695	0.000199006	0.000209256	0.000201511	0.000186183	0.000175415	0.000129228	9.52E-05	3.71E-05	-4.18E-06	-4.47E-05	-5.72E-05	-0.000070757	-7.45E-05	-6.82E-05	-5.12E-05	-0.000055807	-5.83E-05	-4.79E-05	-3.81E-05	-1.83E-06	5.94E-05	0.000139383	0.000237301	0.000360242	0.000508	0.000662002	0.000865596	0.00114665	0.00149029
53.07	-0.00550694	0.00449685	-0.000119341	0.00042139	0.00082127	0.000926928	0.00102351	0.000975261	0.000709688	0.00071391	0.000721531	0.000578664	0.000487977	0.000412492	0.000342424	0.000304561	0.000256333	0.00022553	0.000182468	0.000155123	0.000145117	0.000153321	0.000146772	0.000144018	0.000142779	0.00011919	0.000116484	0.000086119	6.26E-05	3.07E-05	6.21E-06	-9.81E-06	-1.90E-05	-1.90E-05	-2.62E-05	-3.20E-05	-3.44E-05	-2.11E-05	-5.96E-06	4.08E-05	0.000107355	0.000184099	0.000277834	0.000388392	0.000523481	0.000659381	0.000835033	0.00107361	0.00135332
51.87	-0.00560982	0.00432997	0.000349041	0.000754512	0.00128611	0.00175072	0.00174746	0.00153038	0.00101425	0.0013303	0.00140571	0.00119052	0.00103428	0.00075367	0.000582016	0.000428884	0.000408764	0.000467364	0.000426702	0.000529811	0.000538444	0.000605608	0.000554121	0.000429617	0.000212367	0.000235362	0.000189607	0.000197069	0.000171668	0.000122093	0.000121374	7.79E-05	8.99E-05	5.20E-05	5.50E-05	3.65E-05	0.000018456	2.79E-05	2.63E-05	4.82E-05	6.74E-05	9.46E-05	0.00013843	0.000223311	0.00029658	0.000389451	0.000531361	0.000661982	0.000866439
43.75	-0.00606219	0.00533017	0.000327707	0.000969195	0.00116786	0.00132936	0.00147012	0.00118128	0.000609906	0.000943512	0.000820094	0.000552544	0.000271235	7.12E-05	2.99E-05	3.18E-05	9.94E-05	0.000208143	0.000332842	0.000458315	0.000540927	0.000584848	0.000541071	0.000377895	0.000237094	0.000402548	0.000315161	0.000257647	0.000174759	8.36E-05	3.59E-05	-3.35E-06	-2.85E-05	-2.46E-05	-2.90E-06	3.96E-06	2.77E-05	5.73E-05	9.44E-05	0.000156621	0.000234873	0.000342783	0.000475213	0.000683759	0.000925787	0.00122228	0.00157428	0.00199541	0.00250346
50.95	-0.00538612	0.00457448	0.000480164	0.000933116	0.00127606	0.00132291	0.00142619	0.00126786	0.000745698	0.000967759	0.000950151	0.000701065	0.000469918	0.000320379	0.000211103	0.000158649	0.000187386	0.000246875	0.000295215	0.00033917	0.000381013	0.000395572	0.00031905	0.000188105	0.000034874	0.000190875	0.000146759	0.000110404	8.10E-05	3.92E-05	1.56E-05	-5.64E-06	-1.61E-05	-2.03E-05	-1.76E-05	-1.31E-05	-4.01E-05	-5.88E-05	-7.36E-05	-6.23E-05	-5.48E-06	5.55E-05	0.000145182	0.000262248	0.000402713	0.000547974	0.000706501	0.00089358	0.00109944
53.09	-0.00493316	0.00433306	0.000462081	0.000783639	0.000898634	0.0010777	0.00115594	0.00101046	0.000718254	0.000834587	0.000780473	0.000604049	0.000538965	0.00040072	0.000305656	0.000249416	0.00018143	0.000146286	8.31E-05	7.18E-05	6.84E-05	7.86E-05	6.99E-05	6.65E-05	5.30E-05	3.88E-05	1.26E-05	-2.53E-05	-4.88E-05	-8.02E-05	-9.17E-05	-0.000104802	-9.17E-05	-0.000098634	-8.88E-05	-8.42E-05	-7.48E-05	-7.34E-05	-5.59E-05	-3.85E-05	-8.58E-06	2.22E-05	7.35E-05	0.000130116	0.000187642	0.000266703	0.000362995	0.000474114	0.000627601
59.16	-0.00488784	0.00415046	0.000269707	0.000634401	0.000824217	0.000971255	0.00114139	0.000937247	0.000620967	0.000805307	0.000771864	0.000551671	0.000340124	0.000250397	0.00017856	0.000163122	0.000134499	0.000170584	0.00015685	0.000201152	0.000191477	0.000204895	0.000154798	5.31E-05	-5.96E-05	2.89E-05	2.99E-06	-2.62E-05	-4.30E-05	-6.83E-05	-8.44E-05	-0.000085387	-8.25E-05	-7.67E-05	-7.26E-05	-6.17E-05	-5.46E-05	-3.94E-05	-0.000038206	-1.80E-05	-2.16E-06	0.000017128	4.13E-05	6.69E-05	0.000115228	0.000159651	0.000217975	0.00030107	0.000406645
63.29	-0.00492533	0.00329948	-0.000263654	6.44E-05	0.000407735	0.000534037	0.000622739	0.000607005	0.000321701	0.000359934	0.000465561	0.00032133	0.000242396	0.000168126	0.000135401	9.25E-05	4.25E-05	4.53E-05	3.49E-05	7.98E-06	4.08E-05	5.47E-05	5.86E-05	6.20E-05	-3.79E-05	-3.17E-05	4.65E-06	-2.30E-05	-5.18E-05	-6.18E-05	-7.50E-05	-7.98E-05	-7.86E-05	-6.91E-05	-5.87E-05	-4.39E-05	-3.97E-05	-3.56E-05	-3.27E-05	-0.000030425	-1.41E-05	1.02E-05	3.57E-05	8.17E-05	0.000134844	0.000183132	0.00024703	0.000341799	0.000443978
56.95	-0.00424705	0.00412675	0.000530929	0.000802168	0.00109677	0.00124244	0.00129458	0.0011922	0.00102862	0.00104912	0.00104195	0.000837474	0.000733627	0.000644258	0.000561666	0.000487096	0.000395579	0.000335813	0.00027748	0.000253759	0.00022678	0.000209899	0.000191822	0.00017828	0.000156747	0.000125143	8.35E-05	0.000041649	4.79E-06	-2.04E-05	-3.38E-05	-0.000039287	-4.83E-05	-4.30E-05	-2.70E-05	-1.76E-05	-2.13E-05	-8.88E-06	-1.21E-05	2.32E-06	2.30E-05	5.00E-05	8.44E-05	0.000130384	0.000191559	0.000265861	0.000357676	0.000478968	0.000635241
49.93	-0.00539794	0.00426304	6.61E-05	0.000755324	0.00108679	0.00129984	0.00138898	0.00120447	0.000786686	0.000998047	0.000927516	0.000691001	0.00048918	0.000323866	0.000232637	0.000165299	0.000170792	0.000222468	0.000241996	0.000293488	0.000331276	0.000360538	0.0003194	0.00022064	8.40E-05	0.000207835	0.000145272	0.000104541	6.11E-05	7.99E-06	-2.16E-05	-4.73E-05	-6.18E-05	-5.73E-05	-4.25E-05	-3.78E-05	-4.60E-05	-4.92E-05	-5.16E-05	-3.24E-05	2.55E-05	0.000102168	0.00019278	0.000320733	0.000485284	0.00066526	0.000874158	0.00111611	0.00138896
51.81	-0.00507614	0.00452373	0.000458478	0.00100676	0.00127107	0.00148837	0.00150859	0.00134237	0.000843972	0.0010322	0.000987398	0.000721143	0.000444628	0.000287664	0.00020938	0.000132131	0.000146554	0.00017648	0.000216669	0.000291954	0.000308334	0.000319816	0.000265411	0.000145343	8.61E-06	0.000121641	8.36E-05	5.69E-05	0.000024824	-1.70E-05	-3.19E-05	-5.60E-05	-7.17E-05	-7.13E-05	-4.80E-05	-0.000045353	-6.07E-05	-7.06E-05	-8.11E-05	-7.48E-05	-3.59E-05	8.36E-06	7.71E-05	0.000168562	0.000289651	0.000406684	0.00054947	0.00070646	0.000877053
44.33	-0.00502136	0.00449749	0.000183519	0.000645381	0.00104904	0.00136424	0.00134007	0.00135455	0.000970352	0.00101465	0.000901923	0.000783632	0.000689166	0.000553832	0.000498771	0.000409272	0.000342547	0.000304531	0.000240328	0.000208127	0.000210465	0.000213325	0.0001917	0.000147471	0.000134029	0.000123308	0.000119835	7.94E-05	0.000069738	1.82E-05	3.03E-06	-2.02E-05	-3.79E-05	-5.05E-05	-4.93E-05	-5.30E-05	-0.000033273	-1.73E-05	3.19E-06	1.36E-05	0.000043377	7.45E-05	0.000121946	0.000169896	0.000240827	0.000318577	0.000419187	0.000551887	0.000722471
48.55	-0.00462398	0.00351863	2.89E-05	0.000508924	0.000750201	0.000943844	0.00113591	0.00103723	0.000666372	0.000837767	0.000835942	0.000666324	0.000610435	0.000475833	0.000414247	0.000364009	0.000284819	0.000268095	0.00025215	0.000239686	0.000248225	0.000260534	0.000250926	0.000227116	0.000152856	0.000215359	0.000172264	0.000134387	0.000120937	8.42E-05	5.97E-05	4.15E-05	0.000025529	4.21E-06	2.58E-06	2.88E-06	4.10E-06	0.00001517	3.29E-05	7.01E-05	0.000134828	0.000212601	0.000305077	0.000408447	0.000539946	0.000675823	0.000849755	0.00105695	0.00131138
52.62	-0.00368861	0.00441603	0.000754307	0.000970271	0.00118044	0.00133839	0.00138301	0.00125958	0.0011497	0.00110975	0.0010645	0.0009036	0.000777919	0.000688638	0.000597609	0.000518802	0.000436525	0.000377033	0.000296532	0.000279675	0.00024314	0.000218187	0.000188807	0.00018151	0.000147371	0.00011905	0.000070074	2.06E-05	-5.08E-06	-2.19E-05	-3.34E-05	-3.60E-05	-4.08E-05	-4.48E-05	-3.72E-05	-2.96E-05	-3.89E-05	-3.52E-05	-3.70E-05	-2.25E-05	-4.66E-06	2.40E-05	5.12E-05	9.29E-05	0.000145342	0.000209182	0.000284992	0.000380871	0.000503678
48.87	-0.00415159	0.00441674	0.000492821	0.000956722	0.00135958	0.0014115	0.00148349	0.00143533	0.00116605	0.00111915	0.00106082	0.000877626	0.000713478	0.000634494	0.000525387	0.000465781	0.000379185	0.000335597	0.000301246	0.000245105	0.000231903	0.000230546	0.000209833	0.000207794	0.000172827	0.000147934	0.000123884	0.000092213	0.000059387	3.50E-05	1.43E-05	-9.27E-06	-1.63E-05	-1.83E-05	-2.30E-05	-3.23E-05	-3.18E-05	-2.64E-05	-1.00E-05	3.68E-05	9.95E-05	0.000185847	0.000285889	0.000400982	0.000543048	0.000688865	0.000876792	0.00112649	0.00142246
51.26	-0.00451653	0.00463464	0.00052058	0.000758976	0.00082153	0.000963692	0.00106418	0.000832822	0.000490017	0.000598798	0.000550914	0.000340082	0.000210374	0.000089584	4.62E-05	3.92E-05	0.000029997	8.56E-05	0.000111989	0.000184511	0.000213525	0.000220539	0.000145855	0.000047943	-9.64E-05	9.11E-06	-8.18E-06	-5.16E-05	-5.55E-05	-9.21E-05	-9.45E-05	-9.99E-05	-9.03E-05	-7.65E-05	-7.03E-05	-5.92E-05	-4.64E-05	-4.61E-05	-4.81E-05	-3.46E-05	-0.000023103	2.27E-07	3.27E-05	0.000068505	0.000133107	0.000203785	0.000285563	0.000404731	0.000541902
39.57	-0.00591723	0.00460382	0.00027713	0.00112845	0.00165358	0.00181084	0.00208817	0.00192244	0.00151876	0.00171542	0.00175558	0.00145207	0.00117297	0.000961233	0.000836551	0.000770099	0.000737206	0.000700588	0.000723621	0.000763204	0.000741578	0.000748262	0.000697176	0.000623453	0.000441457	0.000537327	0.000517026	0.000456086	0.00040634	0.000333484	0.000288535	0.000250065	0.000222845	0.000179182	0.000161442	0.000133659	0.000133041	0.000144634	0.000170266	0.000233495	0.000312361	0.000431124	0.000582002	0.000772962	0.000989057	0.00124696	0.00156567	0.00194497	0.00239043
48.57	-0.00497235	0.00412548	0.000128655	0.00056245	0.000732571	0.00095285	0.00105983	0.00103736	0.000635337	0.000828041	0.000748081	0.000565093	0.000454016	0.000300253	0.000246148	0.000209107	0.000189547	0.00019348	0.000177966	0.000207442	0.000210378	0.000213454	0.000200679	0.000125651	7.65E-05	0.000132049	8.86E-05	3.02E-05	-1.28E-05	-4.06E-05	-5.83E-05	-6.88E-05	-7.68E-05	-6.98E-05	-5.99E-05	-4.83E-05	-4.27E-05	-4.89E-05	-4.53E-05	-3.51E-05	1.16E-05	5.83E-05	0.000128492	0.000210081	0.000314441	0.000434437	0.000567573	0.000733225	0.000932072
50.87	-0.00553655	0.00439509	0.000284623	0.000884229	0.00122302	0.00138658	0.00154432	0.00141893	0.000963753	0.00116049	0.00114107	0.000851998	0.000603366	0.000413258	0.000306861	0.000234455	0.000243157	0.000308467	0.000338445	0.000421837	0.00044373	0.000439396	0.000366357	0.000229123	0.000108449	0.000206429	0.000151039	0.000110879	6.46E-05	1.59E-05	-1.06E-05	-2.48E-05	-0.000044911	-3.76E-05	-1.30E-05	-4.56E-06	-2.21E-05	-3.17E-05	-0.000047932	-4.83E-05	-8.65E-06	4.26E-05	0.000114291	0.000219666	0.000350178	0.000494617	0.00064809	0.000825233	0.00100076
53.1	-0.00518814	0.00451071	0.000220228	0.000576638	0.000777007	0.000918309	0.00098762	0.00088335	0.000544903	0.000706548	0.00069507	0.000477845	0.000320903	0.000207012	0.000157985	0.00014524	0.000128374	0.00017228	0.000188475	0.000224171	0.000235213	0.000227802	0.000153629	4.67E-05	-8.45E-05	2.66E-05	7.24E-06	-2.40E-05	-3.57E-05	-6.24E-05	-6.85E-05	-7.34E-05	-6.92E-05	-6.21E-05	-5.49E-05	-5.08E-05	-0.000046316	-4.35E-05	-3.94E-05	-2.83E-05	-1.16E-05	1.18E-05	3.87E-05	7.08E-05	0.000115057	0.000164999	0.000226636	0.00031624	0.000417217
52.15	-0.00346944	0.00391055	0.000427059	0.000805448	0.000980718	0.00111414	0.00113809	0.00102211	0.000742752	0.000694088	0.000684763	0.000522257	0.00045089	0.000360743	0.00030534	0.000283603	0.00021914	0.000205772	0.000161967	0.000128201	0.000128783	0.000149895	0.000141162	0.000137165	0.000120272	9.75E-05	6.44E-05	3.82E-05	2.70E-06	-2.16E-05	-3.99E-05	-4.85E-05	-4.71E-05	-4.26E-05	-4.17E-05	-4.22E-05	-3.99E-05	-3.48E-05	-3.02E-05	-4.39E-06	0.000032567	8.14E-05	0.000135862	0.000199597	0.000272283	0.000336283	0.000427555	0.000559993	0.000708313
57.44	-0.0041806	0.00397199	0.000253116	0.000447655	0.000675914	0.000862828	0.000854399	0.000767011	0.000607834	0.000622356	0.000627288	0.00045831	0.000371998	0.000330235	0.000294701	0.000261187	0.000184199	0.000169903	0.000127901	0.000108924	9.78E-05	8.81E-05	7.30E-05	7.06E-05	6.69E-05	4.70E-05	2.02E-05	-7.54E-06	-3.18E-05	-5.32E-05	-5.86E-05	-5.72E-05	-6.67E-05	-6.41E-05	-5.67E-05	-4.81E-05	-5.07E-05	-4.24E-05	-0.000045587	-0.000029079	-7.49E-06	2.02E-05	5.01E-05	9.54E-05	0.000145602	0.000204167	0.000276145	0.000381146	0.000509075
55.09	-0.00510966	0.004796	0.000502857	0.000676223	0.000920531	0.00109648	0.00117137	0.000912729	0.000459073	0.000807147	0.000724384	0.0004292	0.000196284	0.000058524	0.00002727	2.61E-05	4.71E-05	0.000112191	0.0001541	0.000206469	0.000241546	0.000264608	0.000179348	2.30E-05	-0.000173512	1.81E-05	-3.28E-05	-5.61E-05	-8.25E-05	-0.000106413	-0.000115549	-0.000110866	-0.000108013	-0.000101374	-9.95E-05	-0.000093637	-9.15E-05	-8.64E-05	-8.90E-05	-0.000063803	-5.32E-05	-2.00E-05	6.79E-06	4.55E-05	0.000102344	0.000161146	0.000233707	0.000327815	0.000445816
51.77	-0.00494822	0.00442945	0.000313579	0.000589971	0.000873376	0.000984301	0.00112972	0.000965888	0.000612623	0.000821319	0.000712637	0.000535421	0.000330498	0.000234547	0.000195621	0.000155226	0.000138349	0.000179689	0.000196703	0.000221344	0.00021735	0.000244471	0.000197211	0.00011894	2.94E-05	0.000114595	6.08E-05	2.99E-05	1.75E-06	-1.80E-05	-3.47E-05	-0.000037478	-4.20E-05	-3.18E-05	-2.73E-05	-2.36E-05	-2.02E-05	-1.05E-05	-8.62E-06	1.68E-05	3.84E-05	8.08E-05	0.000128921	0.000186898	0.000261503	0.000343205	0.000441631	0.000571779	0.000736271
59.04	-0.00389933	0.00412803	0.000487669	0.000856687	0.00117253	0.0013322	0.00131295	0.0012308	0.00104158	0.00103148	0.000999588	0.00079723	0.000670477	0.000578315	0.000477259	0.000405706	0.000324638	0.000294727	0.000235911	0.000193684	0.000151863	0.000137845	9.29E-05	6.95E-05	5.09E-05	1.95E-05	-1.07E-05	-3.90E-05	-6.91E-05	-8.19E-05	-9.43E-05	-0.000100955	-0.000105914	-9.92E-05	-8.62E-05	-8.80E-05	-9.07E-05	-8.61E-05	-9.14E-05	-7.57E-05	-5.14E-05	-2.02E-05	1.07E-05	5.48E-05	0.000100778	0.000136244	0.000193199	0.000282971	0.000395841
48.24	-0.00506167	0.00461125	0.000427124	0.000933099	0.00132782	0.00154366	0.001578	0.00155611	0.00118875	0.00121656	0.00109872	0.000908975	0.000852448	0.000681442	0.000569069	0.000454851	0.000388072	0.000366533	0.000299694	0.000262861	0.000258874	0.000267158	0.000274213	0.000240343	0.000230021	0.000201343	0.000186324	0.000141955	0.000119335	6.34E-05	3.19E-05	5.75E-06	-2.06E-05	-2.59E-05	-2.93E-05	-3.83E-05	-0.000022083	4.94E-07	2.86E-05	5.25E-05	0.000107117	0.000161487	0.000246371	0.000340893	0.000465025	0.000601211	0.000775232	0.00100036	0.00126878
50.23	-0.00559844	0.00389692	-0.000270614	0.000384574	0.000739891	0.000835647	0.000834956	0.000800631	0.000515633	0.000579587	0.000581612	0.000456741	0.000358509	0.000270294	0.000212156	0.000180099	0.000102852	0.0001182	0.000115509	7.77E-05	0.000104891	0.000114301	0.000111394	0.000101118	7.03E-05	5.01E-05	3.48E-05	3.00E-06	-2.03E-05	-4.55E-05	-5.85E-05	-7.61E-05	-8.26E-05	-8.53E-05	-6.83E-05	-7.06E-05	-5.07E-05	-4.67E-05	-2.68E-05	1.14E-06	4.45E-05	0.000107385	0.0001763	0.000273864	0.000373823	0.000483345	0.000648112	0.000856835	0.00111325
47.97	-0.00509024	0.00462393	0.00051632	0.00106799	0.00144218	0.00146884	0.00168498	0.00148765	0.000980812	0.00115257	0.00118559	0.000910359	0.000650364	0.000457394	0.000362193	0.000339285	0.000331472	0.000347192	0.000373147	0.000403471	0.000410404	0.000412629	0.000342835	0.000249348	9.25E-05	0.000215276	0.0002019	0.000163539	0.000133011	8.90E-05	0.000051611	3.05E-05	1.19E-05	-1.84E-05	-1.47E-05	-3.21E-05	-2.48E-05	-1.60E-06	2.79E-05	6.05E-05	0.000111217	0.000184712	0.000267057	0.000359672	0.000476499	0.000615385	0.000788289	0.00100348	0.00126702
59.14	-0.00499343	0.00384931	-0.000049416	0.000223463	0.000541674	0.000703836	0.000766498	0.000692834	0.000427392	0.000501983	0.000559117	0.000367678	0.000263312	0.000180958	0.000141641	8.82E-05	0.000064339	6.39E-05	7.50E-05	7.47E-05	0.000101525	0.000109528	8.34E-05	4.47E-05	-0.000057634	-2.13E-05	1.11E-05	-2.80E-05	-5.04E-05	-6.71E-05	-7.76E-05	-8.08E-05	-0.000082608	-7.00E-05	-5.87E-05	-3.75E-05	-3.52E-05	-3.37E-05	-0.000034594	-3.40E-05	-1.73E-05	7.14E-06	4.02E-05	8.69E-05	0.000146495	0.000204852	0.00027641	0.000365875	0.000467497
61.59	-0.00457819	0.00372634	8.67E-05	0.000664408	0.000957525	0.00105967	0.0011283	0.00106406	0.000793928	0.00086571	0.000859306	0.000703654	0.000620654	0.000512703	0.000437734	0.000378708	0.000300254	0.000272131	0.000230754	0.000186102	0.000186869	0.000167124	0.000155859	0.000139489	0.000106707	8.35E-05	0.0000546	3.49E-05	1.05E-05	-8.70E-06	-2.53E-05	-3.55E-05	-0.000039109	-4.20E-05	-0.0000216	-1.65E-05	-4.63E-06	-1.91E-06	4.55E-06	1.55E-05	3.22E-05	5.52E-05	7.78E-05	0.00011696	0.000153523	0.000203677	0.0002733	0.000352143	0.000456046
43.55	-0.00575514	0.00376302	-0.000352973	0.000621641	0.00109878	0.00154853	0.00152774	0.00147092	0.000944688	0.000979679	0.00137055	0.00119461	0.00100313	0.000846365	0.000706635	0.000575874	0.000428389	0.000443454	0.000357361	0.00035752	0.000412801	0.0004537	0.000473586	0.000505823	0.000283707	0.000184899	0.000267772	0.000165586	0.00011635	8.37E-05	4.42E-05	0.000032559	2.77E-05	1.82E-05	3.11E-05	9.22E-06	2.57E-05	1.92E-05	2.83E-05	4.75E-05	9.57E-05	0.000144793	0.000225933	0.000309546	0.000428743	0.000538029	0.000684982	0.000911621	0.0011776
51.37	-0.00363303	0.00399273	0.000431202	0.000834509	0.00096549	0.00113356	0.0012789	0.00127477	0.000955014	0.000947608	0.000916448	0.000773621	0.000660671	0.000558801	0.000432601	0.000397013	0.000330971	0.00027912	0.000242249	0.000213302	0.000191014	0.000202856	0.000185837	0.000176613	0.000159136	0.00012373	0.000098382	6.73E-05	4.47E-05	9.20E-06	-1.34E-05	-2.91E-05	-3.22E-05	-3.56E-05	-0.000037738	-3.96E-05	-4.07E-05	-3.81E-05	-3.42E-05	4.30E-07	0.000049061	0.000111737	0.000180731	0.000260924	0.000362909	0.000460452	0.000594674	0.000789718	0.00101113
53.84	-0.0052893	0.00425138	0.000133113	0.000556487	0.000888663	0.00110979	0.00105392	0.000865454	0.000511452	0.000781626	0.000773432	0.000541435	0.000351432	0.000228598	0.000183789	0.000126815	0.000158563	0.000166987	0.000223396	0.000264013	0.000305037	0.000280546	0.000224605	0.000094503	-1.71E-05	0.000106948	5.11E-05	2.57E-05	-0.000014978	-5.25E-05	-7.18E-05	-7.78E-05	-8.45E-05	-0.000085364	-8.18E-05	-7.45E-05	-0.000056022	-4.88E-05	-2.61E-05	-1.19E-05	1.48E-05	4.02E-05	8.04E-05	0.000137181	0.00020792	0.00028701	0.000385492	0.000508815	0.000659732
55.58	-0.00558825	0.00452005	0.000197532	0.000654163	0.00100848	0.00116094	0.00111202	0.000918541	0.000477723	0.000812165	0.000748786	0.000505701	0.000265127	0.000146479	0.000136113	5.96E-05	0.00010925	0.000118896	0.000201032	0.000255115	0.000307124	0.000294256	0.000230797	0.000093335	-1.65E-05	0.000104857	3.13E-05	-2.84E-06	-5.57E-05	-9.01E-05	-0.000114861	-0.000117281	-0.0001173	-0.000115917	-0.000110118	-0.000097954	-7.74E-05	-6.47E-05	-4.20E-05	-2.30E-05	1.45E-05	5.19E-05	0.000106519	0.000180771	0.000271964	0.000384501	0.000521203	0.000686991	0.000897717
58.92	-0.00492205	0.00405776	0.000262123	0.000632451	0.000980588	0.00112487	0.00127774	0.00113773	0.000858886	0.000984554	0.000917635	0.000737732	0.000554615	0.000459655	0.000402371	0.000334886	0.000288651	0.000270713	0.000259717	0.000273469	0.000288879	0.000324044	0.00031746	0.000271182	0.000201036	0.000225952	0.000156888	0.000097128	4.28E-05	-0.000019003	-5.29E-05	-0.000063848	-5.86E-05	-0.000044483	-2.99E-05	-1.07E-05	5.30E-06	2.22E-05	2.85E-05	6.44E-05	9.34E-05	0.000141368	0.000211701	0.000298163	0.000412474	0.000545628	0.000710569	0.000915296	0.00116588
59.93	-0.00490048	0.0039594	0.000169531	0.000400206	0.000631366	0.000872731	0.000979181	0.00100396	0.000910467	0.000918361	0.000866572	0.000781618	0.000665067	0.000585572	0.000477019	0.000406585	0.000312372	0.000233607	0.000189294	0.000154096	0.000116322	0.000116103	8.10E-05	0.000071708	5.51E-05	3.57E-05	1.77E-05	2.22E-06	-2.92E-05	-5.48E-05	-6.23E-05	-6.46E-05	-7.22E-05	-6.20E-05	-7.19E-05	-6.91E-05	-6.91E-05	-6.35E-05	-6.63E-05	-5.48E-05	-3.41E-05	-6.25E-06	3.00E-05	7.96E-05	0.000132501	0.000185556	0.000247292	0.000331075	0.00044116
58.54	-0.00441794	0.00406017	0.00021161	0.000773018	0.00115097	0.00123017	0.00136374	0.00130417	0.00099345	0.00100738	0.000997625	0.000853432	0.000695036	0.000629322	0.000565062	0.000491939	0.000418924	0.000371776	0.000329302	0.000298504	0.00029301	0.00030667	0.000303956	0.000321469	0.000308704	0.000282401	0.000255961	0.000219668	0.000173532	0.000139256	0.000104233	8.18E-05	6.04E-05	4.80E-05	3.20E-05	2.16E-05	2.16E-05	2.70E-05	4.42E-05	0.00010213	0.000180038	0.000277033	0.000387752	0.000516307	0.000670615	0.00082959	0.0010328	0.001311	0.00162998
57.47	-0.00370511	0.0043878	0.000671569	0.00111903	0.00135773	0.00147871	0.00152117	0.00141853	0.00113965	0.00112041	0.00107901	0.00091773	0.000756823	0.000646907	0.000562366	0.000508723	0.000420512	0.000365017	0.000323676	0.000274227	0.000259245	0.000254328	0.000237921	0.000222768	0.00020239	0.000166181	0.000130586	9.01E-05	4.61E-05	1.59E-05	-1.09E-05	-2.29E-05	-2.34E-05	-1.91E-05	-0.000021557	-2.62E-05	-0.000020945	-1.75E-05	1.37E-06	2.99E-05	8.26E-05	0.000141893	0.000213897	0.000296322	0.000404718	0.000514697	0.000650681	0.000842516	0.00107092
54.63	-0.0052121	0.00456736	0.000460391	0.000825783	0.00101664	0.00113499	0.00119048	0.00105565	0.000695633	0.000763269	0.000760249	0.000639879	0.000575552	0.000442531	0.00032284	0.000270353	0.000200458	0.000168927	0.000114963	9.27E-05	0.000133212	0.000168833	0.000147493	0.000143311	0.000122796	0.000112854	8.15E-05	5.26E-05	3.20E-05	-6.18E-06	-2.40E-05	-0.000042094	-3.48E-05	-3.74E-05	-4.85E-05	-5.09E-05	-3.83E-05	-3.27E-05	-4.13E-06	2.17E-05	5.82E-05	0.000105506	0.000168388	0.000246713	0.000337958	0.000434908	0.000574367	0.000743168	0.000965735
60.77	-0.0048107	0.00403059	0.000247042	0.0004954	0.000890465	0.00100369	0.00112644	0.00104962	0.000760589	0.000796925	0.000907757	0.000692047	0.000568747	0.000417725	0.000362645	0.00028491	0.000233445	0.000218689	0.000211299	0.000192219	0.000192457	0.000197182	0.000165316	0.000121198	1.91E-06	2.18E-05	6.87E-05	3.37E-05	6.90E-06	-1.52E-05	-3.43E-05	-4.54E-05	-5.81E-05	-4.83E-05	-3.89E-05	-0.000018634	-2.59E-05	-2.99E-05	-3.14E-05	-3.36E-05	-2.02E-05	5.89E-06	0.000037047	8.65E-05	0.000148028	0.000202701	0.000268208	0.000358572	0.000450132
56.05	-0.005288	0.00402104	-0.00019689	0.000324531	0.000720846	0.00079659	0.000851462	0.000789495	0.000518956	0.000516421	0.000578898	0.000470138	0.000403917	0.0002956	0.000265801	0.000222881	0.000161748	0.000153253	0.000126712	8.11E-05	6.82E-05	7.54E-05	6.32E-05	4.40E-05	9.95E-06	-6.94E-06	-2.16E-05	-0.000036529	-3.98E-05	-5.83E-05	-5.64E-05	-6.57E-05	-7.17E-05	-7.52E-05	-7.31E-05	-7.43E-05	-7.04E-05	-6.04E-05	-5.52E-05	-4.24E-05	-7.56E-06	2.48E-05	6.08E-05	0.00010976	0.000151439	0.000183379	0.000254024	0.000346787	0.000457122
55.68	-0.00408038	0.00362774	0.000075073	0.000571821	0.000932646	0.000991872	0.00113315	0.0010776	0.000806918	0.000825613	0.000839649	0.000714894	0.000598928	0.000515237	0.000462058	0.000405205	0.000353331	0.000313279	0.000266687	0.000218133	0.000198714	0.000194055	0.000165964	0.000158722	0.000136127	0.000107885	8.17E-05	6.32E-05	3.09E-05	-6.34E-07	-1.48E-05	-3.29E-05	-4.26E-05	-4.05E-05	-4.22E-05	-4.27E-05	-4.04E-05	-3.93E-05	-3.76E-05	-1.42E-05	1.78E-05	5.61E-05	9.46E-05	0.000142979	0.000204186	0.000248875	0.000325377	0.000435218	0.000556898
51.1	-0.00540764	0.00417869	-5.87E-05	0.000632668	0.00100667	0.00125042	0.0013011	0.00120349	0.00091887	0.000930587	0.000968691	0.000780561	0.000697991	0.000567414	0.00047288	0.000417347	0.000324631	0.000276851	0.00022257	0.00015507	0.000150637	0.000138707	0.000122099	8.14E-05	4.11E-05	1.70E-05	-1.05E-05	-4.43E-05	-6.75E-05	-0.000082967	-0.000100117	-0.000112567	-0.000110754	-0.000115768	-9.85E-05	-0.000102539	-8.84E-05	-8.34E-05	-7.25E-05	-5.99E-05	-2.37E-05	2.00E-05	6.25E-05	0.000125403	0.00018237	0.000253285	0.000352252	0.000485149	0.000650569
48.55	-0.00457492	0.00407521	0.000456535	0.000822124	0.00101936	0.00121544	0.00123646	0.00108034	0.000810924	0.00090164	0.000888841	0.000743332	0.000641885	0.000507362	0.000376822	0.000329088	0.000245619	0.000229992	0.000171424	0.000115075	0.000124335	0.000142853	0.00010989	0.000108506	8.37E-05	6.36E-05	3.38E-05	-8.21E-06	-2.54E-05	-0.000059553	-8.70E-05	-9.46E-05	-8.96E-05	-8.81E-05	-8.51E-05	-8.21E-05	-7.82E-05	-7.04E-05	-5.74E-05	-4.22E-05	-1.50E-05	1.76E-05	6.76E-05	0.000122696	0.000190129	0.000259222	0.000356459	0.000483488	0.000648364
52.01	-0.00606334	0.00477389	0.00014069	0.000656068	0.00113971	0.00124879	0.00152132	0.00119563	0.000689451	0.0010001	0.000960836	0.000702388	0.000423336	0.000251083	0.000177029	0.000172185	0.000187028	0.000237226	0.000285861	0.000367521	0.000365567	0.000364525	0.000270164	0.000121161	-0.000108664	9.27E-05	7.94E-05	2.96E-05	1.26E-06	-3.76E-05	-5.23E-05	-7.26E-05	-0.000069982	-7.46E-05	-6.94E-05	-7.60E-05	-6.21E-05	-5.09E-05	-3.47E-05	-1.71E-05	8.18E-06	4.13E-05	9.00E-05	0.000146772	0.000209885	0.000304479	0.000425618	0.000582099	0.000780488
51.53	-0.00403075	0.00374286	0.00018969	0.000565906	0.000864889	0.000937986	0.00105289	0.000974672	0.000676553	0.000717639	0.000708435	0.00056239	0.000442024	0.000361601	0.000288276	0.000245794	0.000199723	0.000183901	0.000164649	0.000150208	0.000157754	0.000183438	0.000177276	0.00017742	0.00016429	0.000136575	0.000104861	6.69E-05	2.67E-05	-9.74E-06	-2.86E-05	-4.27E-05	-0.000047206	-3.74E-05	-3.37E-05	-2.99E-05	-2.04E-05	-1.44E-05	-3.58E-06	2.98E-05	7.53E-05	0.000137597	0.000208958	0.000300709	0.000410784	0.000528212	0.00068178	0.000889931	0.0011389
45.49	-0.00528019	0.00418623	0.000332357	0.000900783	0.00109714	0.00135191	0.00150913	0.0013981	0.00100781	0.00107627	0.00105146	0.000859457	0.000790788	0.000636277	0.000519637	0.000447998	0.000348401	0.000299559	0.000211463	0.000180448	0.000204753	0.000239351	0.000242116	0.000263691	0.000249642	0.000223177	0.000185051	0.000131998	8.61E-05	0.000026949	9.39E-07	-2.88E-05	-2.46E-05	-2.49E-05	-2.14E-05	-3.71E-05	-2.63E-05	-1.92E-05	1.95E-06	3.60E-05	9.41E-05	0.000164271	0.000262622	0.000387384	0.000524365	0.000674767	0.00088253	0.00113199	0.00144392
58.31	-0.0051407	0.0040282	-8.83E-05	0.000234033	0.000504753	0.000606077	0.000657809	0.000541435	0.000270216	0.000386685	0.000423903	0.000211083	0.000102277	-9.88E-06	-2.01E-05	-6.48E-05	-5.85E-05	-3.35E-05	8.67E-06	2.82E-05	5.91E-05	7.38E-05	4.08E-05	-3.77E-05	-0.000156037	-6.89E-05	-4.49E-05	-6.49E-05	-7.82E-05	-9.06E-05	-9.87E-05	-0.000105486	-0.000107647	-9.93E-05	-8.04E-05	-6.57E-05	-7.65E-05	-8.26E-05	-8.72E-05	-9.29E-05	-7.51E-05	-4.80E-05	-1.74E-05	3.27E-05	9.70E-05	0.000148999	0.000208128	0.000274073	0.000339602
50.31	-0.00404802	0.00372097	0.000278283	0.000668536	0.000765388	0.00103085	0.00118976	0.00105804	0.000702622	0.000818204	0.000769826	0.000613678	0.000503446	0.000404512	0.000323379	0.000265562	0.000190603	0.000169022	0.000130982	0.000123936	0.000115732	0.000135429	0.000132025	0.000115511	4.75E-05	9.40E-05	6.41E-05	2.62E-05	4.21E-06	-1.76E-05	-3.53E-05	-4.41E-05	-4.44E-05	-4.36E-05	-3.45E-05	-2.76E-05	-2.39E-05	-0.000017163	-1.28E-05	9.71E-07	2.98E-05	6.66E-05	0.000116189	0.000167704	0.000238468	0.000313576	0.000411364	0.00053614	0.000683236
43.76	-0.00535639	0.00405099	9.82E-05	0.000602648	0.000818387	0.00103959	0.00114601	0.00101733	0.000723774	0.00079804	0.000814582	0.000683332	0.000588053	0.000489969	0.000352527	0.000308444	0.000231416	0.000198944	0.000149738	0.000124808	0.000149154	0.000208832	0.000214024	0.000232199	0.000208283	0.000184247	0.000144887	9.57E-05	5.78E-05	9.69E-06	-2.56E-05	-4.73E-05	-4.01E-05	-4.74E-05	-4.95E-05	-5.75E-05	-5.19E-05	-4.13E-05	-1.24E-05	3.28E-05	9.77E-05	0.000180779	0.000292466	0.000431209	0.00059431	0.00078464	0.00103514	0.00134174	0.00172644
46.77	-0.00560745	0.00415488	-1.31E-05	0.000485005	0.000694324	0.000883294	0.00100506	0.000848674	0.000555032	0.000642112	0.000662295	0.000494914	0.000452331	0.000324419	0.0002591	0.000212613	0.000141393	0.000115742	4.90E-05	3.95E-05	4.40E-05	0.000071192	7.63E-05	8.13E-05	8.19E-05	0.000058485	3.18E-05	-3.13E-07	-3.22E-05	-6.80E-05	-8.00E-05	-8.61E-05	-7.99E-05	-7.42E-05	-7.96E-05	-0.000079469	-6.90E-05	-0.000069241	-5.23E-05	-2.53E-05	1.01E-05	5.31E-05	0.000117729	0.000206415	0.000300843	0.000411428	0.000567344	0.000756803	0.00100809
48.49	-0.00495459	0.00409902	0.000176682	0.000532191	0.000858466	0.000991647	0.00112926	0.000979001	0.000683844	0.000891903	0.000826629	0.000595842	0.000397291	0.00027068	0.000238436	0.000210969	0.000168496	0.00018525	0.000202465	0.000227183	0.000260401	0.000289859	0.000253073	0.000184655	7.37E-05	0.00016081	0.000100369	4.82E-05	8.62E-06	-3.27E-05	-4.85E-05	-5.47E-05	-5.72E-05	-4.86E-05	-4.19E-05	-3.12E-05	-1.86E-05	-6.89E-06	-1.10E-06	3.08E-05	5.98E-05	0.000108655	0.000166124	0.00024504	0.000349762	0.000470029	0.000622811	0.00081944	0.00106616
51.45	-0.00482752	0.00359178	3.53E-05	0.000473132	0.000739074	0.000905415	0.00102587	0.00105906	0.000934318	0.000630626	0.000800285	0.000914083	0.00105015	0.000973378	0.000839038	0.000690575	0.000448809	0.000234717	1.72E-06	-0.000162585	-0.000224323	-0.000181934	-5.23E-05	0.000229334	0.000355102	4.13E-05	0.000059138	3.38E-06	-4.71E-06	-3.68E-05	-5.71E-05	-7.75E-05	-6.52E-05	-7.87E-05	-0.000112153	-0.000103395	-5.71E-05	-2.69E-06	5.07E-05	0.000102378	0.000134709	0.000146105	0.000162676	0.000168078	0.000177976	0.000203897	0.000292686	0.000440566	0.000656338
48.34	-0.00523955	0.00414776	2.55E-05	0.000660259	0.000965899	0.00112669	0.00127625	0.00110263	0.000586441	0.000880873	0.000803909	0.00063859	0.000432827	0.000299933	0.000234475	0.00020206	0.000201179	0.000225302	0.000245179	0.000298268	0.000302362	0.000306257	0.000254673	0.000136885	3.33E-05	0.000139988	8.32E-05	3.84E-05	-9.27E-06	-5.44E-05	-7.50E-05	-9.45E-05	-9.28E-05	-8.93E-05	-7.20E-05	-6.81E-05	-5.39E-05	-0.000050045	-3.91E-05	-2.20E-05	-0.000011358	2.08E-05	4.48E-05	0.000108587	0.000175503	0.000262928	0.000362621	0.000486313	0.000653014
50.05	-0.00437028	0.00362141	0.000228258	0.000611941	0.000785352	0.000967184	0.00107567	0.00103782	0.000632586	0.000818203	0.000799688	0.000596074	0.000517268	0.000397696	0.000329836	0.000302372	0.000242806	0.00021927	0.000211812	0.000214969	0.000216402	0.000241845	0.000231573	0.000179434	9.76E-05	0.000175673	0.000139321	0.000100989	7.68E-05	4.00E-05	2.65E-05	1.49E-05	1.42E-05	6.29E-06	0.000020067	2.52E-05	2.71E-05	2.91E-05	3.66E-05	4.38E-05	8.02E-05	0.000107708	0.000156925	0.000208853	0.000282946	0.000350782	0.000450389	0.000565629	0.000705095
51.81	-0.00551638	0.00435927	0.000221125	0.000752045	0.000900659	0.00114999	0.00121298	0.00117034	0.000948999	0.00100669	0.00100214	0.000881644	0.00076652	0.000610173	0.000476572	0.000422047	0.000342234	0.000276109	0.000189447	0.000167072	0.000171257	0.000193025	0.000160199	0.000161435	0.000140218	0.000104554	8.02E-05	2.74E-05	1.79E-06	-0.000035339	-5.00E-05	-6.31E-05	-4.84E-05	-4.99E-05	-5.25E-05	-5.12E-05	-4.87E-05	-4.61E-05	-3.16E-05	-1.09E-05	1.81E-05	4.95E-05	0.000111419	0.000174399	0.000242402	0.000333508	0.000450129	0.000583269	0.000758048
54.11	-0.00523086	0.00348252	-0.000371566	0.000229782	0.000609187	0.000786148	0.000823973	0.00080888	0.000577444	0.000616672	0.000647123	0.000556436	0.000478751	0.000377355	0.000325668	0.000279388	0.000194972	0.000178419	0.000150182	9.38E-05	0.000111051	9.41E-05	7.65E-05	5.93E-05	2.89E-05	6.78E-06	-9.50E-06	-2.82E-05	-5.28E-05	-6.44E-05	-7.01E-05	-8.14E-05	-8.59E-05	-8.73E-05	-7.92E-05	-8.30E-05	-7.23E-05	-6.66E-05	-5.93E-05	-0.000043994	-1.47E-05	2.25E-05	6.20E-05	0.000117552	0.000169545	0.000219951	0.000302386	0.000408658	0.000546969
54.67	-0.00485173	0.00391191	4.90E-05	0.000461649	0.00102956	0.00106914	0.00117705	0.00107293	0.00078727	0.0007603	0.000917009	0.000645129	0.000473352	0.000370236	0.000294368	0.000215132	0.000182244	0.000154989	0.000161564	0.000189647	0.000162879	0.000176075	0.000181046	0.00014204	7.31E-06	-1.53E-06	4.67E-05	2.57E-07	-5.70E-05	-8.27E-05	-0.000110578	-0.000112722	-0.000118418	-0.000113334	-9.87E-05	-9.00E-05	-8.45E-05	-7.38E-05	-0.000068483	-4.23E-05	-1.42E-05	2.58E-05	7.84E-05	0.000152371	0.000234678	0.000326743	0.000452833	0.000618338	0.000826456
41	-0.00565593	0.00437649	0.0002719	0.00104111	0.00137912	0.00168197	0.00170364	0.00160039	0.00105959	0.00133489	0.00133106	0.0010257	0.000775813	0.000549016	0.000387813	0.00033415	0.00031725	0.000387828	0.000411879	0.000496169	0.000523942	0.000565602	0.000508459	0.000377348	0.000191135	0.000330485	0.000268943	0.000222613	0.000156748	9.90E-05	0.000048351	1.53E-05	-0.000011979	-1.92E-05	-8.67E-06	-9.47E-06	-2.45E-05	-2.15E-05	-2.14E-05	1.09E-05	9.64E-05	0.000192327	0.000324832	0.000512058	0.000724517	0.000966775	0.00124981	0.00158716	0.00195921
48.46	-0.00542708	0.00437998	0.0001756	0.000707976	0.00106142	0.0012551	0.00123483	0.00102857	0.000585343	0.000906196	0.000876997	0.000582633	0.000327973	0.000212327	0.000158908	0.000100945	0.000160542	0.000189276	0.000301559	0.000380735	0.000433809	0.000400782	0.000314523	0.000129817	-4.15E-05	0.000146954	0.000072489	3.15E-05	-1.90E-05	-5.74E-05	-8.02E-05	-8.68E-05	-8.58E-05	-7.51E-05	-5.88E-05	-5.20E-05	-0.000033965	-3.13E-05	-1.36E-05	9.69E-06	4.15E-05	7.75E-05	0.000133001	0.000210245	0.000305779	0.000418786	0.000556967	0.000728552	0.000947406
40.79	-0.00608459	0.00430503	-5.56E-05	0.000465744	0.000698606	0.00107525	0.00107318	0.00106461	0.000701205	0.000760918	0.000731052	0.000629768	0.00050314	0.000428647	0.000315411	0.000230352	0.000168553	0.000170727	0.000168009	0.000137219	0.000171959	0.000182295	0.000171339	0.000187703	0.000143979	0.000131111	0.00010425	6.56E-05	2.30E-05	-1.87E-05	-4.59E-05	-7.73E-05	-9.85E-05	-0.00011567	-0.000100815	-0.000103781	-7.95E-05	-7.65E-05	-5.62E-05	1.11E-07	7.20E-05	0.000150065	0.000248087	0.00037037	0.00051461	0.000659803	0.000870406	0.00113572	0.00145566
53.79	-0.00537134	0.00401505	-0.000165404	0.00052186	0.000913423	0.000998463	0.00102048	0.000971675	0.000697548	0.000713404	0.000774972	0.000633403	0.00054558	0.000427709	0.000381823	0.000308153	0.000213334	0.000198032	0.000176727	0.000120186	0.000113679	0.000109205	9.23E-05	6.87E-05	3.55E-05	2.01E-05	-2.34E-06	-2.31E-05	-4.88E-05	-6.46E-05	-6.72E-05	-8.19E-05	-7.94E-05	-8.15E-05	-6.38E-05	-6.62E-05	-5.45E-05	-4.77E-05	-3.93E-05	-2.34E-05	2.31E-06	4.54E-05	8.68E-05	0.000149244	0.000204359	0.000274947	0.000374169	0.000510413	0.000687406
42.9	-0.00552179	0.00428413	0.000322123	0.000754991	0.00130383	0.00142884	0.00142835	0.00147461	0.00103094	0.00110177	0.00136181	0.00105726	0.000839165	0.000653341	0.000521268	0.000423263	0.000377552	0.000324463	0.000306566	0.000328474	0.000377012	0.000426562	0.000433622	0.000411458	0.000149296	0.000182898	0.000235661	0.000122416	5.21E-05	8.21E-06	-3.21E-05	-5.11E-05	-4.42E-05	-3.18E-05	-4.11E-05	-0.000029259	-1.89E-05	-1.39E-05	5.50E-06	2.68E-05	7.47E-05	0.00013911	0.000215639	0.000310564	0.000429251	0.000563387	0.000730859	0.000953366	0.0012211
44.83	-0.00494369	0.00423658	0.000358209	0.000932087	0.00111689	0.0013838	0.00150423	0.00144172	0.00101753	0.00119039	0.0011103	0.000848217	0.000728802	0.000519924	0.000440295	0.00037733	0.000337946	0.000349298	0.000360864	0.000384482	0.000425238	0.000476075	0.000477315	0.000425787	0.000342346	0.00042482	0.000366386	0.00029018	0.000234855	0.000167821	0.000117503	7.91E-05	6.37E-05	5.46E-05	5.89E-05	6.60E-05	7.90E-05	9.68E-05	0.000126826	0.000181397	0.000295611	0.000412639	0.00058512	0.000778013	0.00102324	0.00129947	0.00162849	0.00202265	0.0024755
46.39	-0.00658417	0.00520583	0.000267139	0.000689858	0.00105501	0.0012425	0.00128996	0.00123929	0.00102416	0.000914825	0.00106208	0.000880064	0.000713977	0.000577788	0.000498373	0.000387477	0.00027655	0.000224147	0.000168721	0.000135746	0.000126057	0.000120432	0.000122612	0.00014578	0.000120992	1.79E-05	3.55E-05	-1.62E-05	-5.05E-05	-9.44E-05	-0.000116243	-0.000127829	-0.000119724	-0.000115242	-0.000105244	-9.63E-05	-0.000086431	-7.60E-05	-6.35E-05	-0.000035508	-1.16E-05	2.88E-05	7.67E-05	0.000142935	0.0002122	0.000289352	0.000396256	0.000543265	0.00072153
44.15	-0.00338028	0.00438945	0.000892362	0.00139595	0.00177678	0.0018408	0.00201747	0.0019831	0.00169511	0.0016213	0.00155051	0.00135341	0.00118207	0.00100412	0.000844409	0.000743981	0.000611761	0.000524652	0.000454659	0.000388016	0.000372469	0.000353246	0.000323519	0.000314784	0.000282057	0.000229025	0.000171333	0.000115538	6.35E-05	1.74E-05	-1.90E-05	-2.73E-05	-2.52E-05	-1.12E-05	-3.90E-06	1.16E-05	2.27E-05	0.000025848	3.45E-05	0.000055531	8.41E-05	0.000126692	0.00017691	0.000248385	0.000348823	0.000469862	0.00061031	0.000805881	0.0010442
42.1	-0.0055033	0.00429688	0.000292478	0.000690423	0.00104195	0.00143175	0.001376	0.0013355	0.00106433	0.00108127	0.00101274	0.000882573	0.00073507	0.000611763	0.000497254	0.000417863	0.000287061	0.00026039	0.000232218	0.000203602	0.000218437	0.000211276	0.000197111	0.000209562	0.000165181	0.000138022	9.38E-05	3.39E-05	-1.41E-05	-5.17E-05	-8.06E-05	-0.00011083	-0.000122821	-0.000110815	-0.000101994	-9.50E-05	-6.47E-05	-6.69E-05	-4.71E-05	-1.21E-05	4.47E-05	0.000105764	0.000181389	0.000279109	0.000396653	0.00051234	0.000699156	0.000931614	0.00121042
48.16	-0.00600802	0.00493618	0.000215145	0.000554284	0.000882455	0.00116328	0.00120483	0.00117596	0.000962332	0.000924331	0.00105551	0.000859831	0.000684352	0.000574419	0.000481588	0.000379199	0.000283873	0.000230474	0.000186438	0.000167291	0.00014132	0.000143477	0.000132559	0.000119769	7.31E-05	-1.36E-05	1.08E-05	-5.27E-05	-8.29E-05	-0.000118376	-0.000138632	-0.000148557	-0.000142473	-0.000147212	-0.000140623	-0.00013386	-0.000134543	-0.000121245	-0.000108773	-9.50E-05	-6.98E-05	-3.23E-05	1.47E-05	7.06E-05	0.00013768	0.000205639	0.000306744	0.00044757	0.000618305
52.1	-0.00629404	0.00449346	8.50E-05	0.00078396	0.00115313	0.00139904	0.00140249	0.0013968	0.00105767	0.00111468	0.00111622	0.000976258	0.000865801	0.000718271	0.000579301	0.000493819	0.000359335	0.000336088	0.000307978	0.000270855	0.000278683	0.000300159	0.00030047	0.00028689	0.000247039	0.000188437	0.000170281	9.45E-05	4.62E-05	1.23E-05	-3.05E-05	-5.33E-05	-7.30E-05	-0.000058742	-7.16E-05	-7.28E-05	-5.66E-05	-5.26E-05	-2.10E-05	2.58E-05	9.50E-05	0.000165725	0.000281591	0.000403427	0.000553345	0.000709277	0.000920657	0.00119946	0.00153672
27.15	-0.00486121	0.0042842	0.00035523	0.000905739	0.00113697	0.00135229	0.00141832	0.00131554	0.000906748	0.00110687	0.000992719	0.000769205	0.000623451	0.000427305	0.000367303	0.000310383	0.000276731	0.000277095	0.000298455	0.000330173	0.000353244	0.000398945	0.00038621	0.00032831	0.000222274	0.000324172	0.000262005	0.000201457	0.000159178	0.000107301	6.61E-05	4.06E-05	3.39E-05	2.92E-05	0.000035918	5.02E-05	5.30E-05	6.79E-05	8.40E-05	0.000126724	0.00020811	0.000306535	0.00043666	0.000591246	0.000792244	0.00100714	0.00127396	0.00159529	0.00196784
41.13	-0.00479706	0.00438422	0.000423776	0.000797681	0.00101768	0.00122396	0.001316	0.00135353	0.00119271	0.00070285	0.000869192	0.0010906	0.00119157	0.00112241	0.000966023	0.000750717	0.000462339	0.00020981	-4.48E-05	-0.000231174	-0.000288106	-0.000198017	-5.88E-06	0.00039318	0.000589118	0.000111266	0.000116232	4.52E-05	3.69E-06	-5.88E-05	-0.000096457	-0.000115591	-0.000107518	-0.000111349	-0.000121697	-9.92E-05	-3.37E-05	3.64E-05	0.000116499	0.000181571	0.000234389	0.000266335	0.000315599	0.000364347	0.000438608	0.000548219	0.000740843	0.00102456	0.00141278
41.73	-0.00647554	0.00496496	0.000125511	0.000546646	0.000841288	0.0011147	0.00111398	0.0010663	0.000828059	0.000748773	0.00087743	0.000741585	0.000577552	0.000492641	0.00040978	0.000311752	0.00021267	0.000178964	0.000139683	0.000129734	0.000127801	0.000146274	0.000168978	0.000178538	0.000160853	5.65E-05	7.15E-05	-5.84E-07	-3.75E-05	-8.56E-05	-0.000108018	-0.000118218	-0.000112342	-0.000104959	-0.000100627	-8.11E-05	-8.05E-05	-6.35E-05	-4.98E-05	-2.10E-05	4.37E-06	5.04E-05	0.000114304	0.000197008	0.000299891	0.000406723	0.000555513	0.00075746	0.00100017
50.75	-0.00530198	0.00442764	0.000388164	0.000907003	0.00141796	0.00153382	0.00158869	0.00157148	0.00122709	0.0012025	0.00134912	0.00107311	0.000912864	0.000741803	0.000592501	0.000473032	0.000406566	0.000301868	0.000251408	0.000227052	0.000232641	0.000275275	0.000283367	0.000288909	0.000139693	0.000108501	0.000144939	0.000048409	-5.29E-06	-3.32E-05	-7.74E-05	-9.33E-05	-9.01E-05	-8.61E-05	-9.86E-05	-9.03E-05	-8.38E-05	-7.46E-05	-5.61E-05	-2.95E-05	1.73E-05	7.97E-05	0.000141382	0.00022139	0.000314146	0.000424903	0.000560602	0.000742927	0.000965123
46.91	-0.00553772	0.00456097	0.000178833	0.000575559	0.000997686	0.00105059	0.00105189	0.000935959	0.000516667	0.000625287	0.000747869	0.000490983	0.000328558	0.000187819	0.000109565	8.40E-05	9.73E-05	9.40E-05	0.000152112	0.0001941	0.000255965	0.00032772	0.00032814	0.000281313	8.78E-05	0.000139431	0.000168658	7.93E-05	1.71E-05	-2.13E-05	-0.000061017	-7.69E-05	-6.71E-05	-4.84E-05	-5.40E-05	-3.48E-05	-2.69E-05	-1.52E-05	9.83E-07	3.10E-05	7.07E-05	0.000131288	0.000200804	0.000287818	0.000400643	0.000537805	0.000693894	0.000891723	0.00114445
44.27	-0.00652471	0.00531791	0.000412821	0.000941604	0.00125656	0.00152438	0.00157932	0.00155718	0.00128737	0.00126835	0.00137241	0.00116929	0.00100592	0.000853202	0.000752072	0.000606815	0.000445249	0.000380657	0.000310012	0.000250665	0.000220431	0.000217661	0.00022643	0.000234848	0.000194283	9.33E-05	0.00010641	3.53E-05	-1.58E-05	-6.16E-05	-9.38E-05	-0.000109165	-0.000103364	-9.57E-05	-9.27E-05	-8.27E-05	-7.61E-05	-6.49E-05	-5.23E-05	-2.77E-05	6.05E-06	5.73E-05	0.000118442	0.000197861	0.000290483	0.000386289	0.000526226	0.000708595	0.00093922
43.32	-0.00637136	0.00524522	0.000279216	0.000919617	0.00136964	0.00147882	0.00144398	0.00116989	0.000690948	0.00098468	0.000977424	0.000650977	0.000435738	0.000314226	0.000259317	0.00020601	0.000261271	0.000308494	0.000433983	0.000529632	0.000614127	0.000608254	0.000542348	0.000371478	0.000225863	0.000403694	0.00031656	0.000271481	0.000214068	0.000163242	0.000111089	9.19E-05	8.10E-05	7.10E-05	7.18E-05	7.39E-05	8.89E-05	0.000104826	0.000140252	0.000189956	0.000265621	0.000365679	0.000498422	0.000677547	0.00090655	0.00116922	0.00147421	0.00184936	0.00228249
50.11	-0.00526373	0.00413214	8.46E-06	0.000501678	0.000886448	0.00100509	0.00101915	0.000861266	0.00048664	0.00068844	0.000761309	0.000537419	0.000365005	0.000293509	0.000241657	0.000157434	0.000189829	0.000170079	0.000209343	0.000245134	0.000284856	0.000292899	0.000277315	0.000219614	0.000146016	0.000217069	0.000168637	0.000119471	0.000073401	2.70E-05	-1.60E-05	-2.23E-05	-0.000015569	-1.46E-05	-1.11E-05	-2.40E-06	1.48E-05	2.54E-05	4.48E-05	7.07E-05	9.85E-05	0.000146513	0.000207624	0.000290941	0.000399209	0.0005247	0.000676711	0.000868963	0.00110938
48.26	-0.00574776	0.00432431	0.00012587	0.000550842	0.00110342	0.0011998	0.00120291	0.00114928	0.000673016	0.000832749	0.000970636	0.000644977	0.000424345	0.000253075	0.000135008	0.000122319	0.000169031	0.00020151	0.000265699	0.000318851	0.000388597	0.000428216	0.000409097	0.000320431	3.25E-05	0.000140351	0.000195654	8.88E-05	3.92E-05	1.06E-05	-3.25E-05	-4.87E-05	-3.84E-05	-2.85E-05	-0.000033182	-2.05E-05	-1.61E-05	-1.75E-05	-5.75E-07	2.08E-05	6.21E-05	0.000116967	0.000183959	0.000268504	0.000367399	0.00048581	0.000625604	0.000807548	0.00102972
56.47	-0.00406096	0.00445546	0.000784392	0.00110012	0.00137821	0.00146824	0.00158245	0.00136264	0.00100266	0.00119345	0.00106653	0.00082426	0.000598069	0.000450635	0.00040575	0.000342666	0.000332338	0.000346123	0.000338718	0.000354434	0.000350494	0.000337793	0.000280538	0.000157338	5.60E-05	0.000153496	8.51E-05	6.64E-05	3.84E-05	1.14E-05	-3.67E-06	-8.79E-06	-6.67E-06	0.000008917	1.54E-05	1.82E-05	0.000028899	3.05E-05	2.70E-05	4.14E-05	5.18E-05	7.06E-05	0.000091234	0.000126448	0.000169581	0.000224341	0.000287768	0.000371419	0.000474529
67.31	-0.00594273	0.00461142	-2.33E-05	0.000622688	0.000972892	0.00108292	0.0011403	0.00113789	0.000707928	0.00079617	0.000797417	0.000653829	0.000608745	0.000482046	0.000360772	0.000289521	0.000200746	0.000198525	0.000190789	0.00014287	0.000184537	0.000201494	0.000199687	0.000209389	0.000170098	0.000132736	0.000117468	6.11E-05	1.82E-05	-1.21E-05	-4.35E-05	-7.11E-05	-8.20E-05	-0.000075234	-8.74E-05	-0.000100384	-8.40E-05	-7.73E-05	-4.28E-05	-2.17E-07	6.00E-05	0.000127649	0.000223925	0.000333096	0.0004491	0.000571932	0.00074182	0.000963469	0.00124806
38.15	-0.00560225	0.00499512	0.000662108	0.00116155	0.00162686	0.00168588	0.00167999	0.00160153	0.000982264	0.00116495	0.00129193	0.000863067	0.000570648	0.000364147	0.000202032	0.000168632	0.000197488	0.000216673	0.000287754	0.00038819	0.000479216	0.000559227	0.000563184	0.000466631	9.38E-05	0.000246391	0.000281525	0.000135832	4.53E-05	-1.03E-05	-0.000077571	-0.000101449	-9.49E-05	-7.73E-05	-6.73E-05	-4.53E-05	-3.02E-05	-0.000014298	1.55E-05	5.77E-05	0.000134265	0.000236003	0.000358458	0.000523181	0.000723907	0.000950023	0.00123238	0.00157882	0.00199436
42.39	-0.00620112	0.00352065	-0.000415347	0.000521869	0.000944691	0.0014319	0.00158932	0.00158482	0.0011223	0.00112744	0.00158305	0.00146692	0.00139135	0.00122823	0.00102558	0.000859024	0.000661333	0.000622327	0.000429874	0.000399331	0.000410337	0.000440792	0.000502046	0.000618261	0.000405983	0.000223138	0.000301279	0.000224746	0.000198019	0.000178017	0.000129954	0.000128281	0.00012709	0.000100386	9.72E-05	4.91E-05	4.83E-05	3.86E-05	4.29E-05	5.55E-05	0.000106592	0.000149044	0.000237338	0.000283769	0.000385551	0.000471676	0.000580511	0.000776617	0.000991298
49.67	-0.00511199	0.00480607	0.000533263	0.000935235	0.00110935	0.00134564	0.00148791	0.00126323	0.00092827	0.00105915	0.00103816	0.000735204	0.000567802	0.000411317	0.000322945	0.000306625	0.000289905	0.000299345	0.000317506	0.000333203	0.000342416	0.000344421	0.000278879	0.000169989	4.00E-05	0.000163011	0.000122515	8.10E-05	5.13E-05	4.67E-06	-1.52E-05	-1.91E-05	-3.01E-05	-2.80E-05	-3.14E-05	-2.03E-05	-2.79E-05	-1.63E-05	-5.37E-06	1.81E-05	5.31E-05	0.000108226	0.000161265	0.000233752	0.00032637	0.000437451	0.000573551	0.000751262	0.000965605
45.18	-0.00320172	0.00439359	0.000766226	0.00116909	0.00148006	0.00153118	0.00163211	0.00150686	0.00117694	0.00115838	0.00110448	0.000941135	0.000801214	0.000678894	0.000591599	0.000520549	0.000435698	0.000392012	0.000325603	0.000252193	0.000235283	0.000215403	0.000181015	0.000172824	0.000154918	0.000119797	0.000105572	7.79E-05	5.03E-05	2.65E-05	1.18E-06	-1.02E-05	-1.45E-05	-5.73E-06	-7.58E-06	-1.02E-05	-1.57E-06	-3.47E-07	-1.66E-06	1.52E-05	4.34E-05	7.60E-05	0.000113496	0.000160461	0.000221328	0.000276197	0.000352227	0.000472993	0.000613385
40.01	-0.0055792	0.00482467	0.000438097	0.00089943	0.00133282	0.00147544	0.00146937	0.00144027	0.000932866	0.000966241	0.00112973	0.000813644	0.000583768	0.000422411	0.00028721	0.000246995	0.00023317	0.000224996	0.00024554	0.000303709	0.00037397	0.000444004	0.00045276	0.000425632	0.000156979	0.000194712	0.000247942	0.000134266	6.10E-05	2.01E-05	-2.71E-05	-4.96E-05	-4.06E-05	-3.20E-05	-3.51E-05	-2.22E-05	-1.14E-05	-7.03E-08	2.23E-05	5.19E-05	0.00010913	0.000193555	0.000284472	0.000413192	0.000558958	0.00073381	0.000951633	0.00121922	0.00154429
40.24	-0.00567076	0.00390453	-0.000126778	0.000634727	0.0010523	0.00154447	0.00156057	0.0015535	0.000911297	0.000994471	0.00145366	0.00119996	0.00102601	0.000837153	0.00063672	0.000531931	0.000457527	0.000459559	0.000449632	0.000522923	0.000583776	0.000702103	0.000729152	0.000736968	0.000399643	0.000361384	0.000479338	0.000334045	0.000271923	0.000226657	0.000172557	0.000159812	0.000148186	0.000143332	0.000165587	0.000139078	0.00016237	0.000160835	0.000175953	0.000185098	0.000244065	0.00030566	0.000416972	0.000502113	0.000661216	0.000823021	0.00102675	0.00133023	0.00166528
43.05	-0.00557056	0.00391664	0.00013898	0.00080411	0.00122988	0.00151088	0.00168482	0.00160527	0.00109846	0.00135083	0.00132629	0.00107091	0.000866876	0.0006667	0.000496897	0.000406414	0.000375633	0.000388456	0.000376786	0.000409206	0.000424361	0.000470974	0.000431134	0.000355326	0.000166484	0.000273056	0.000221287	0.000153837	0.000101025	0.000041393	5.57E-06	-2.19E-05	-0.000040291	-3.36E-05	-1.89E-05	-8.26E-06	-1.54E-05	-2.99E-06	-3.38E-06	1.23E-05	7.00E-05	0.00013361	0.000227271	0.000359756	0.000526	0.000710587	0.000936039	0.00121058	0.00151819
54.77	-0.00572432	0.00438806	6.10E-05	0.000544324	0.000966273	0.00123389	0.00118103	0.000923481	0.000537791	0.000833289	0.000811791	0.000537755	0.000323252	0.000218448	0.000154358	0.000104349	0.000156245	0.000180716	0.000245752	0.000305156	0.000362777	0.00034884	0.00029042	0.000134535	1.18E-05	0.000149461	0.000077684	0.000024892	-1.83E-05	-5.39E-05	-8.29E-05	-8.62E-05	-0.000075126	-7.35E-05	-5.74E-05	-4.73E-05	-2.04E-05	-1.24E-05	3.88E-06	1.88E-05	3.72E-05	6.57E-05	0.000109113	0.000176968	0.000264381	0.000373552	0.000503641	0.00066645	0.000862275
50.96	-0.00427236	0.00432809	0.000342504	0.000578902	0.000780605	0.000931699	0.000958446	0.0010373	0.000932858	0.000379784	0.000474426	0.00062573	0.000826382	0.000842579	0.000768297	0.000581352	0.000364165	0.000135267	-9.43E-05	-0.000276301	-0.000350025	-0.000300848	-0.000113029	0.000222961	0.000498343	4.60E-05	6.67E-05	4.29E-05	3.63E-05	4.26E-06	-0.00001888	-2.84E-05	-4.03E-05	-4.44E-05	-3.30E-05	-4.36E-05	-2.71E-05	-8.28E-06	1.64E-05	3.77E-05	6.56E-05	0.000091945	0.000139119	0.000195101	0.00027265	0.000360608	0.000473959	0.000628812	0.000825741
35.3	-0.00692693	0.00594899	0.000377827	0.000912181	0.00118521	0.00148812	0.00150567	0.00145189	0.00115115	0.0010729	0.00117046	0.000977694	0.000775481	0.000621827	0.000516567	0.000420831	0.000283275	0.000229392	0.000201472	0.000182059	0.000190923	0.000217782	0.000238604	0.000253879	0.000215468	0.000109894	0.000129221	3.41E-05	-3.38E-05	-0.000106774	-0.000148239	-0.000159916	-0.000160915	-0.00014942	-0.000140272	-0.000116221	-0.000111644	-9.02E-05	-6.74E-05	-2.02E-05	3.55E-05	0.000127384	0.00024567	0.00039592	0.000580408	0.000777817	0.00103452	0.00137816	0.0017757
51.49	-0.00539259	0.0041937	0.000410369	0.000526558	0.000848848	0.00118483	0.00114409	0.0010721	0.000839831	0.000861757	0.000856693	0.000741923	0.000640844	0.000515913	0.000445286	0.000386456	0.000256582	0.000249997	0.000224146	0.00019031	0.000162613	0.000161237	0.000151289	0.000135023	0.000104676	7.88E-05	3.96E-05	-3.47E-06	-2.77E-05	-5.45E-05	-0.00006444	-7.85E-05	-8.72E-05	-9.93E-05	-9.43E-05	-0.000101537	-0.000093914	-9.17E-05	-7.97E-05	-5.75E-05	-1.71E-05	0.000022444	6.09E-05	0.000116452	0.000174455	0.000228885	0.000320296	0.000437288	0.000583352
58.59	-0.00380831	0.00370384	0.000294483	0.000781868	0.00103493	0.00118451	0.00134373	0.00123908	0.00100297	0.000997493	0.000983142	0.000807272	0.000692547	0.000586843	0.00052364	0.000457597	0.000389514	0.000326466	0.000266371	0.000228112	0.000189029	0.000187007	0.000166826	0.000155199	0.000128251	0.000101716	7.20E-05	4.14E-05	1.70E-05	-9.29E-06	-3.10E-05	-3.56E-05	-4.18E-05	-3.62E-05	-3.58E-05	-3.47E-05	-3.34E-05	-3.03E-05	-2.48E-05	-1.11E-05	0.000016101	4.65E-05	7.60E-05	0.000116914	0.000174863	0.000237852	0.000309308	0.00041767	0.000543676
44.42	-0.00526321	0.00417028	0.000369063	0.000588486	0.000943395	0.00126292	0.00124633	0.00121083	0.000977451	0.00102027	0.000992171	0.000864951	0.000720581	0.000603172	0.000520225	0.000423993	0.000327807	0.000288783	0.000256061	0.000217569	0.000210868	0.00021523	0.000200255	0.00019373	0.00015718	0.000126661	9.18E-05	4.50E-05	4.76E-06	-2.42E-05	-4.74E-05	-6.73E-05	-7.03E-05	-8.92E-05	-8.32E-05	-8.56E-05	-7.62E-05	-7.81E-05	-5.71E-05	-2.62E-05	2.26E-05	6.80E-05	0.000125488	0.000200304	0.000291209	0.000371525	0.000491875	0.000653115	0.000846305
43.82	-0.00461032	0.00374785	0.00019731	0.000566605	0.000652568	0.000912439	0.000986281	0.000914096	0.000530403	0.000746063	0.000684871	0.00054362	0.000505978	0.00037199	0.000305964	0.000255945	0.000216663	0.000190714	0.000194506	0.000203983	0.000214849	0.000250412	0.000257018	0.000223692	0.000146625	0.000209344	0.000168468	0.000118278	8.04E-05	4.59E-05	2.22E-05	1.30E-05	7.07E-06	5.62E-06	9.38E-06	2.02E-05	0.000028293	3.74E-05	5.36E-05	0.000075628	0.000131396	0.00018488	0.000258094	0.000343833	0.00045736	0.000578807	0.000735836	0.000923341	0.00115181
51.15	-0.00460687	0.00392671	9.99E-05	0.0005123	0.00104347	0.00102209	0.00113812	0.0010127	0.000692445	0.000646062	0.000834642	0.000578526	0.000375942	0.000294102	0.000225032	0.000173818	0.000145685	0.000131474	0.000128556	0.000141021	0.000132034	0.000146818	0.000154201	0.000113599	-9.59E-06	-2.04E-05	3.14E-05	-8.99E-06	-5.85E-05	-8.09E-05	-0.000101888	-0.000105949	-0.000103095	-0.000100413	-8.15E-05	-7.77E-05	-7.00E-05	-6.03E-05	-5.60E-05	-4.01E-05	-2.23E-05	1.00E-05	4.29E-05	9.64E-05	0.000150782	0.000210771	0.000290443	0.000399926	0.000547428
42.62	-0.00427881	0.00353669	0.0001779	0.000577891	0.000769983	0.000926814	0.00103197	0.000904459	0.000526222	0.000712328	0.000686035	0.00053856	0.000472119	0.000344436	0.000267945	0.00023075	0.000201744	0.000163465	0.000173536	0.000166626	0.000189892	0.000204379	0.00020961	0.000173551	0.000100405	0.00017335	0.000131614	8.85E-05	6.31E-05	3.30E-05	5.11E-06	-1.45E-06	-7.90E-08	-4.58E-06	5.87E-06	9.66E-06	1.82E-05	2.78E-05	3.09E-05	5.39E-05	0.000091919	0.000136769	0.000199286	0.000272088	0.000372951	0.000472822	0.000607244	0.000770525	0.000963587
52.67	-0.00624832	0.0047568	0.000062	0.000474626	0.000824188	0.00108016	0.00108336	0.00102902	0.00083602	0.000809262	0.000975404	0.000815856	0.00063838	0.000546413	0.000471602	0.000345706	0.000227455	0.000186671	0.000152677	0.000135285	0.000117693	0.000131999	0.00014459	0.000142717	0.000105341	1.67E-05	1.92E-05	-4.53E-05	-8.10E-05	-0.000128517	-0.000148754	-0.000154995	-0.000151594	-0.000143711	-0.000128805	-0.000110009	-0.000109121	-8.80E-05	-7.23E-05	-4.69E-05	-2.03E-05	1.51E-05	6.43E-05	0.000129315	0.000215822	0.000300584	0.000424221	0.000589981	0.000786649
46.93	-0.00439011	0.00339994	6.80E-05	0.000499558	0.000638286	0.000972482	0.00102672	0.000965447	0.000641906	0.000800755	0.000755676	0.000568955	0.000493105	0.000360909	0.000298976	0.000258664	0.000246369	0.000213929	0.000189305	0.000195079	0.000178817	0.000193611	0.000186212	0.00014173	0.000069742	0.000141092	0.000110433	7.45E-05	4.25E-05	8.12E-06	-1.43E-05	-2.85E-05	-2.84E-05	-2.63E-05	-1.63E-05	-9.05E-06	-5.45E-06	1.17E-05	0.000020604	3.63E-05	6.52E-05	0.000102391	0.000160057	0.000222462	0.000314471	0.000416416	0.000553724	0.000720061	0.000913662
45.98	-0.00553182	0.00425997	0.000118034	0.000660477	0.000981742	0.00122307	0.0011905	0.000979676	0.000530333	0.000906842	0.000871637	0.00059043	0.00033699	0.000208186	0.000138245	9.32E-05	0.000164034	0.000192377	0.000300064	0.000375681	0.000440813	0.000414356	0.000335055	0.000137444	-2.65E-05	0.000162441	9.27E-05	4.49E-05	-6.91E-06	-5.15E-05	-8.28E-05	-9.71E-05	-9.14E-05	-9.32E-05	-7.73E-05	-6.54E-05	-0.000041228	-3.37E-05	-1.18E-05	1.22E-06	3.02E-05	6.76E-05	0.000124819	0.000206279	0.000312912	0.000440091	0.000598729	0.000792107	0.00103237
47.18	-0.00487573	0.00399198	8.65E-08	0.000419952	0.000762703	0.00106	0.00114106	0.00126175	0.00113188	0.00072537	0.000811186	0.000932804	0.00115603	0.00110573	0.00100759	0.000799889	0.00057205	0.000331481	8.29E-05	-0.000102311	-0.000166923	-0.000136308	6.17E-05	0.000394015	0.000645262	0.000235202	0.000251788	0.000212395	0.000195437	0.000146326	0.000117495	8.23E-05	5.83E-05	4.73E-05	0.000051	4.15E-05	6.34E-05	7.46E-05	0.000107984	0.000132821	0.000187147	0.000238072	0.00033148	0.000420345	0.000554526	0.000711363	0.00089989	0.00114512	0.00144356
56.8	-0.00512322	0.00389708	8.39E-05	0.000688632	0.000951642	0.00113996	0.00123244	0.00110567	0.00056918	0.000802281	0.000800957	0.000557514	0.00040804	0.000266912	0.000163268	0.00009829	0.000115995	0.000164575	0.000164028	0.00021494	0.000251464	0.000266296	0.000231519	0.000154874	-8.81E-06	0.000130061	7.96E-05	5.13E-05	2.78E-05	-6.21E-06	-2.02E-05	-3.41E-05	-5.15E-05	-5.25E-05	-3.77E-05	-2.53E-05	-2.91E-05	-3.29E-05	-4.15E-05	-3.24E-05	4.45E-06	4.78E-05	0.000101186	0.000179782	0.000283206	0.000395102	0.000535374	0.000699633	0.000881012
44.63	-0.00552534	0.00395961	-2.54E-05	0.000503487	0.00107097	0.00105799	0.00128165	0.00106888	0.000637073	0.00084856	0.000945865	0.000779841	0.000514559	0.000383273	0.000236537	0.000250923	0.000260495	0.000269334	0.000374005	0.000417234	0.000439922	0.000453729	0.000390708	0.000304281	0.000154603	0.00021056	0.000214766	0.000162476	0.000132218	9.58E-05	5.62E-05	4.32E-05	3.57E-05	2.79E-05	3.49E-05	2.59E-05	0.000039384	6.54E-05	7.72E-05	0.000112219	0.00014936	0.000189289	0.000256856	0.000336228	0.00043518	0.000575011	0.000735075	0.000927178	0.00117506
44.85	-0.00524397	0.00458666	0.000321169	0.00078096	0.00125774	0.00120995	0.00140265	0.0010991	0.000631671	0.000853978	0.000905179	0.00068232	0.00044003	0.000268126	0.000165445	0.000187877	0.000171911	0.000179151	0.000239719	0.000277831	0.000273068	0.000276217	0.000210942	0.000126994	-8.32E-05	8.39E-05	7.41E-05	4.64E-05	2.43E-05	-1.48E-05	-0.00003619	-5.64E-05	-6.47E-05	-7.84E-05	-7.74E-05	-8.22E-05	-7.86E-05	-6.38E-05	-3.61E-05	-8.57E-06	2.13E-05	6.68E-05	0.00012085	0.000188051	0.000257744	0.000343433	0.000462635	0.000611678	0.000797037
50.99	-0.00527798	0.0041821	-1.08E-06	0.000425044	0.000821357	0.00101683	0.00105369	0.00100776	0.000764836	0.000721842	0.000711621	0.000547155	0.000432654	0.000364748	0.000309396	0.000261104	0.00020557	0.000192456	0.00015857	0.000154349	0.000145505	0.000167658	0.000158412	0.000143595	6.44E-05	7.98E-05	7.51E-05	3.17E-05	-3.65E-06	-3.49E-05	-5.14E-05	-6.25E-05	-6.05E-05	-5.95E-05	-4.64E-05	-4.40E-05	-3.50E-05	-3.09E-05	-2.61E-05	-4.67E-06	3.07E-05	0.000075205	0.000131	0.000196761	0.000280111	0.000373382	0.000493606	0.000652456	0.00084033
44.82	-0.00444757	0.00411728	0.000230601	0.000553271	0.000786295	0.000898509	0.00096535	0.00112264	0.0010311	0.000497331	0.000528003	0.000706812	0.000931868	0.000930177	0.000838265	0.000648045	0.00042271	0.00018929	-4.13E-05	-0.000239067	-0.000307568	-0.000275509	-9.56E-05	0.00024872	0.000512672	0.000075072	9.12E-05	7.35E-05	6.34E-05	3.13E-05	9.07E-06	-1.18E-05	-1.93E-05	-1.97E-05	-0.000016152	-2.65E-05	-1.22E-05	-1.54E-06	1.77E-05	3.78E-05	0.00006886	9.31E-05	0.000146349	0.000199397	0.000269589	0.000355285	0.000457054	0.00058985	0.000765887
46.8	-0.00334615	0.00424041	0.000779569	0.00118494	0.00146018	0.00158386	0.00166416	0.00158354	0.00124835	0.00121687	0.00116461	0.000961673	0.000820433	0.000694557	0.000585064	0.000502732	0.000418946	0.00036056	0.000292416	0.000234588	0.000214689	0.000211958	0.000187318	0.000181677	0.000156075	0.000116935	0.000082762	5.40E-05	1.45E-05	-1.67E-05	-4.84E-05	-5.85E-05	-5.70E-05	-4.88E-05	-0.000048281	-4.66E-05	-0.000032457	-2.81E-05	-2.05E-05	-1.94E-07	3.55E-05	0.000080896	0.000129825	0.000192658	0.000275436	0.000359188	0.000466906	0.000631582	0.000830887
32.13	-0.00562256	0.00418256	0.000150509	0.00026345	0.000530636	0.000943199	0.000937584	0.000821083	0.000577568	0.000630786	0.000650606	0.000492568	0.000412662	0.000349119	0.000277814	0.000233853	0.000142666	0.000161018	0.000175243	0.00015175	0.000179161	0.000210043	0.000211168	0.000213687	0.000199984	0.000175039	0.00014257	9.28E-05	0.000067629	2.42E-05	3.58E-07	-1.09E-05	-2.17E-05	-2.32E-05	-2.44E-05	-3.01E-05	-0.00002958	-0.000030811	-1.79E-05	2.16E-05	8.79E-05	0.000157433	0.000236081	0.00034025	0.000468041	0.000582379	0.000751628	0.000969673	0.00122835
50.4	-0.00542746	0.00409362	0.000189482	0.000427782	0.000769031	0.00113712	0.0010388	0.00102939	0.000746453	0.000816966	0.000758688	0.000659365	0.000555765	0.000452894	0.000395439	0.000353087	0.000250188	0.000249457	0.000256118	0.00022245	0.000244717	0.000238486	0.000212127	0.000214933	0.000181885	0.00016325	0.000142472	9.01E-05	5.92E-05	1.66E-05	-4.58E-06	-3.24E-05	-4.28E-05	-4.15E-05	-4.11E-05	-4.21E-05	-2.62E-05	-3.18E-05	-1.77E-05	9.29E-06	5.93E-05	0.000104962	0.000164939	0.000246031	0.000338184	0.000416592	0.000546563	0.000714229	0.000914296
47.71	-0.00559734	0.00367143	-0.000393356	0.000195872	0.000601669	0.000773613	0.000802033	0.0007294	0.000491225	0.000539352	0.000607951	0.000483542	0.000432631	0.000324337	0.000266521	0.000231776	0.000170419	0.000155134	0.00015065	0.000110864	0.000126177	0.000127307	0.000112268	0.000100178	6.98E-05	4.95E-05	2.43E-05	-6.41E-08	-1.72E-05	-3.69E-05	-4.00E-05	-5.54E-05	-5.73E-05	-6.29E-05	-3.44E-05	-3.79E-05	-2.60E-05	-0.000023286	-1.19E-05	4.55E-06	3.44E-05	7.49E-05	0.000118729	0.000177791	0.000232384	0.000297991	0.00039572	0.000521111	0.000671884
41.9	-0.00562168	0.0041238	0.00007011	0.000578623	0.000935536	0.00116381	0.00113338	0.00101263	0.000621062	0.000860956	0.000859046	0.000633266	0.000457732	0.000349679	0.000305841	0.00021707	0.000233705	0.000212202	0.000262038	0.000317264	0.000364852	0.000361914	0.00033344	0.000234504	0.000138404	0.000223935	0.000155984	0.00010718	4.25E-05	-5.83E-06	-4.26E-05	-5.14E-05	-4.12E-05	-3.22E-05	-2.15E-05	2.28E-06	2.65E-05	4.14E-05	6.15E-05	7.86E-05	0.000109463	0.000143124	0.000198516	0.000288525	0.000399836	0.000534092	0.000696652	0.00090675	0.00117172
53.23	-0.00461021	0.00372117	0.00016487	0.000464652	0.000609034	0.000865318	0.000968048	0.000965243	0.000866918	0.000881549	0.000866322	0.000753699	0.000645805	0.000551902	0.000493924	0.000417189	0.000329383	0.000222733	0.000190078	0.000145763	0.000119264	0.000126339	0.000102842	0.000101942	8.05E-05	7.37E-05	0.000054872	3.31E-05	-2.63E-06	-3.51E-05	-5.29E-05	-0.000047068	-5.72E-05	-4.76E-05	-4.65E-05	-0.00003358	-3.23E-05	-2.49E-05	-0.000026193	-1.57E-05	-5.19E-06	2.09E-05	4.73E-05	9.97E-05	0.000154276	0.000210485	0.000275086	0.000366736	0.000483177
46.41	-0.00545519	0.00369604	-0.000120578	0.000717628	0.00108868	0.00151882	0.00150669	0.00150148	0.000997057	0.00099303	0.0013828	0.00121967	0.00105847	0.000864823	0.000683794	0.000524767	0.000404966	0.000346281	0.000290301	0.000300183	0.000333852	0.000381746	0.00042328	0.00047269	0.000248332	9.93E-05	0.000196011	0.000099893	6.16E-05	3.93E-05	1.24E-05	7.08E-06	1.62E-05	-7.95E-08	1.26E-05	5.95E-06	2.45E-05	1.85E-05	1.78E-05	3.46E-05	7.85E-05	0.000113549	0.000183066	0.000249295	0.000361944	0.000482912	0.000634244	0.000865183	0.00114297
56.45	-0.00408479	0.00398344	0.000302325	0.000718083	0.00106258	0.00113197	0.00118746	0.00110258	0.000793336	0.000799893	0.000773452	0.000633752	0.000517656	0.00043381	0.000369306	0.000307436	0.000255081	0.000214788	0.000178425	0.000135611	0.000116105	9.87E-05	7.25E-05	6.90E-05	6.12E-05	3.64E-05	2.41E-05	-2.23E-07	-0.000017849	-3.40E-05	-4.84E-05	-6.16E-05	-6.20E-05	-5.23E-05	-5.09E-05	-5.32E-05	-4.98E-05	-0.000048529	-4.64E-05	-2.68E-05	8.36E-06	4.23E-05	8.42E-05	0.000130456	0.000189404	0.000242505	0.000317256	0.000428296	0.000556128
49.62	-0.00497651	0.00424989	0.000176524	0.000650514	0.000940557	0.00105639	0.00101856	0.000818789	0.00041949	0.000678924	0.000663242	0.000465686	0.000278888	0.000172405	0.00015701	8.92E-05	0.000106468	0.000128909	0.000195813	0.000242306	0.000284112	0.000279866	0.000240819	0.000140657	4.45E-05	0.00013919	9.46E-05	6.10E-05	0.000026455	-6.23E-06	-2.03E-05	-3.41E-05	-3.32E-05	-2.17E-05	-0.000012149	-6.51E-06	1.12E-05	2.08E-05	3.66E-05	4.83E-05	7.03E-05	9.24E-05	0.000139236	0.000197592	0.000276255	0.000362451	0.000478541	0.000618081	0.000793698
44.03	-0.00456006	0.00412155	0.000175693	0.000526286	0.000853061	0.00115494	0.00114651	0.00134302	0.00123524	0.000771336	0.000856138	0.00105395	0.00120797	0.00120516	0.00108662	0.000884749	0.00059939	0.000364011	9.27E-05	-0.000106815	-0.000218247	-0.00019796	-2.55E-05	0.000296987	0.000565865	0.000158522	0.000153244	0.000127074	0.000122719	8.15E-05	0.00005955	3.54E-05	1.56E-05	0.000013106	1.65E-05	1.63E-05	3.08E-05	3.88E-05	5.59E-05	6.43E-05	8.92E-05	0.000100866	0.000136679	0.000166956	0.000227382	0.00028706	0.000367396	0.000473647	0.000606001
45.32	-0.00515765	0.0042747	0.00038857	0.000651644	0.000811885	0.00125117	0.00120303	0.00109761	0.000750152	0.000801601	0.000757215	0.000634314	0.000534285	0.000415197	0.000371651	0.000301282	0.000173971	0.000164204	0.000150004	0.000115998	0.000113418	0.000124201	0.000102212	0.000110893	8.38E-05	6.21E-05	3.17E-05	-2.32E-06	-2.42E-05	-6.08E-05	-7.98E-05	-9.80E-05	-0.000106255	-0.000104919	-8.97E-05	-8.94E-05	-7.38E-05	-8.31E-05	-7.53E-05	-5.34E-05	-1.57E-05	2.91E-05	7.23E-05	0.00013629	0.000215018	0.000267228	0.000370212	0.000507653	0.000663136
50.51	-0.00441439	0.00408902	0.000135635	0.000408218	0.000753759	0.000927906	0.00104003	0.00111312	0.0010602	0.00058641	0.000683148	0.000802317	0.000954925	0.000916589	0.000852435	0.000675374	0.000434825	0.000234223	8.59E-06	-0.000160002	-0.000237615	-0.000200741	-5.29E-05	0.000233441	0.000468457	6.54E-05	8.78E-05	7.40E-05	7.06E-05	0.000022685	6.04E-06	-0.000013737	-2.16E-05	-1.91E-05	-2.02E-05	-2.61E-05	-1.06E-05	1.01E-06	1.92E-05	3.18E-05	0.000055115	7.40E-05	0.000119042	0.00016626	0.000234461	0.000302564	0.000393024	0.000516632	0.000680652
55.23	-0.0049891	0.00388594	-0.000059378	0.000491478	0.000894936	0.00100803	0.00114079	0.00107989	0.000840299	0.000867145	0.00083342	0.000729261	0.00061903	0.000519996	0.000439415	0.000389413	0.000316834	0.000269504	0.000227223	0.000201217	0.000185946	0.000193113	0.000171535	0.000156245	0.000135369	9.30E-05	7.07E-05	3.84E-05	1.12E-05	-1.14E-05	-3.01E-05	-3.46E-05	-3.22E-05	-2.41E-05	-2.34E-05	-2.68E-05	-2.02E-05	-6.54E-06	1.20E-06	2.87E-05	7.04E-05	0.000112359	0.000163462	0.000217702	0.000290328	0.000356031	0.000446556	0.000581515	0.000732961
53.7	-0.00536506	0.00424782	4.86E-05	0.000503309	0.000991788	0.00104718	0.00113025	0.000959625	0.000565192	0.00058542	0.000791721	0.000503747	0.000315036	0.000231194	0.000172919	0.000110099	0.000102807	0.000111253	0.000150788	0.000175353	0.000180973	0.000207563	0.000211578	0.000154288	-4.03E-05	-1.26E-05	5.74E-05	0.000008202	-3.53E-05	-5.16E-05	-7.01E-05	-7.29E-05	-8.02E-05	-6.16E-05	-4.26E-05	-0.00003529	-2.96E-05	-2.23E-05	-1.57E-05	-2.85E-06	1.54E-05	5.00E-05	8.47E-05	0.000144257	0.000206218	0.000271323	0.000367916	0.000497747	0.000658816
40.98	-0.00490461	0.00431894	6.62E-05	0.000451791	0.000792123	0.00085442	0.000921416	0.00086153	0.000570975	0.000609675	0.000557377	0.000464441	0.000377516	0.000289131	0.000247953	0.000207674	0.000182311	0.000172505	0.000172465	0.000167091	0.000199165	0.000222332	0.000232359	0.000238574	0.000232204	0.000212	0.000185837	0.000137339	8.60E-05	5.23E-05	2.11E-05	-2.23E-06	-6.54E-06	-6.93E-08	-5.70E-06	-1.05E-05	4.99E-06	1.98E-05	3.87E-05	9.54E-05	0.000174275	0.000274968	0.000399336	0.000549674	0.000733106	0.000939355	0.00119337	0.00152489	0.00191445
39.75	-0.00602933	0.00466985	6.80E-06	0.000763317	0.00118734	0.00136762	0.00133438	0.00125427	0.000899675	0.000920876	0.000912677	0.000739601	0.000605227	0.000476776	0.000407622	0.000341964	0.000267958	0.000254755	0.000233368	0.000198451	0.000226798	0.000262617	0.000268971	0.000259156	0.000202585	0.000181148	0.00013732	8.18E-05	2.42E-05	-2.31E-05	-4.44E-05	-7.14E-05	-6.96E-05	-0.000058427	-3.17E-05	-2.92E-05	-8.49E-06	1.25E-05	3.35E-05	7.40E-05	0.000136008	0.00023127	0.000347972	0.000505147	0.000675498	0.000874141	0.00114467	0.00147932	0.00187605
44.49	-0.0051786	0.0045919	0.000315276	0.000782983	0.00120327	0.00143349	0.00157265	0.00176074	0.00167638	0.00106639	0.00115769	0.00134614	0.00159275	0.00157461	0.00144409	0.00122371	0.000961993	0.00067803	0.000390856	0.000182635	7.04E-05	0.000116647	0.000323604	0.000706066	0.00104488	0.000513258	0.000546437	0.000526282	0.000531655	0.000492902	0.000465976	0.000436088	0.000400131	0.00036616	0.000330601	0.000297785	0.000276603	0.000278523	0.000302143	0.000333687	0.000402226	0.000486208	0.000600365	0.000734176	0.000899907	0.00109053	0.00131153	0.00159266	0.00191908
49.61	-0.00548944	0.00391593	3.94E-05	0.000518984	0.000926489	0.00106667	0.00109381	0.000979384	0.000594763	0.000845759	0.000878478	0.0006502	0.000459689	0.000367517	0.000319862	0.000243502	0.000257313	0.000250503	0.000292416	0.000312871	0.000345767	0.000332762	0.000299405	0.000189438	8.41E-05	0.000163583	0.000119746	8.23E-05	3.49E-05	-7.21E-08	-0.000018779	-2.82E-05	-3.20E-05	-3.04E-05	-1.73E-05	-0.000020019	-5.21E-06	-5.76E-07	0.000017413	3.15E-05	5.77E-05	8.26E-05	0.00012991	0.00018902	0.000259837	0.000344338	0.000453336	0.000581193	0.000737305
48.75	-0.00418484	0.00422145	0.000369883	0.000714571	0.00107835	0.00113036	0.00119435	0.00109754	0.000808651	0.000831349	0.00079667	0.000645026	0.000551898	0.000448606	0.000377805	0.000359938	0.000284098	0.00025789	0.000242697	0.000212	0.000224923	0.000229195	0.000217187	0.000227795	0.000215708	0.000199089	0.000166675	0.000140205	0.00010275	6.67E-05	4.14E-05	2.62E-05	1.76E-05	0.000019192	0.00001499	1.60E-05	2.40E-05	2.44E-05	3.88E-05	7.82E-05	0.000123452	0.0001911	0.000263709	0.000355619	0.000467815	0.000590908	0.000741058	0.000959761	0.00121054
48.36	-0.00548374	0.00441424	0.000324051	0.000727856	0.00108312	0.00114651	0.00111342	0.00091314	0.000524715	0.00076957	0.000823249	0.000543882	0.000353284	0.00022828	0.000204827	0.000113282	0.000216023	0.000213139	0.000275461	0.000340823	0.000359021	0.000337356	0.000297798	0.000175264	2.34E-05	0.000159675	0.000106908	7.30E-05	2.16E-05	-1.25E-05	-2.86E-05	-3.75E-05	-2.10E-05	-1.46E-05	-1.15E-05	-5.49E-06	1.38E-05	2.28E-05	0.000045781	5.39E-05	6.09E-05	8.46E-05	0.000126747	0.000186798	0.000255464	0.000332586	0.000449756	0.000583552	0.000747372
44.19	-0.00527839	0.00432327	-0.00010288	0.000416352	0.000687669	0.000788768	0.000784207	0.000709331	0.000386892	0.000394089	0.000424154	0.000320501	0.000235601	0.000187542	0.00016345	0.000140601	0.000111493	0.000130508	0.000146669	0.000115953	0.00014655	0.000168837	0.000166887	0.000156349	0.000121911	0.000111756	8.78E-05	5.71E-05	2.73E-05	2.78E-06	-7.27E-06	-2.16E-05	-2.29E-05	-2.43E-05	-5.28E-06	-5.64E-07	1.50E-05	2.62E-05	3.79E-05	5.93E-05	0.000105763	0.000172181	0.000245034	0.000344198	0.000458133	0.000569446	0.00074567	0.000968732	0.00123308
49.17	-0.00574952	0.00423869	-0.000217059	0.000424302	0.000790792	0.000949759	0.000988939	0.000863231	0.000517778	0.000555231	0.000601565	0.000475494	0.000386981	0.000268444	0.000240106	0.000205911	0.000145626	0.000145193	0.000126619	7.27E-05	8.58E-05	8.99E-05	6.74E-05	4.86E-05	7.59E-06	-1.96E-06	-2.03E-05	-4.25E-05	-4.87E-05	-6.87E-05	-6.80E-05	-8.41E-05	-8.11E-05	-9.18E-05	-7.49E-05	-7.87E-05	-7.26E-05	-7.11E-05	-5.75E-05	-3.84E-05	2.43E-07	4.94E-05	9.51E-05	0.000156316	0.000210739	0.000262967	0.000361154	0.000487431	0.000645188
55.01	-0.00495504	0.00401809	0.000152969	0.000568305	0.000948412	0.0010383	0.000983288	0.000867056	0.000470531	0.000736699	0.00071869	0.000533937	0.00032016	0.000246646	0.000217159	0.000146523	0.00017628	0.000164108	0.000206445	0.000242693	0.000277751	0.000260711	0.000209495	9.28E-05	-2.29E-05	0.00011018	0.000055559	3.17E-05	1.12E-06	-2.97E-05	-5.39E-05	-5.63E-05	-6.16E-05	-6.45E-05	-0.000062398	-6.25E-05	-5.23E-05	-4.30E-05	-2.65E-05	-1.65E-05	1.11E-06	1.99E-05	4.91E-05	9.31E-05	0.000145471	0.000203319	0.000273114	0.000364152	0.00047775
50.71	-0.00534774	0.00406011	0.000321232	0.000588321	0.000799541	0.00123858	0.00122295	0.00114628	0.000949177	0.000938836	0.000890353	0.000761231	0.00065308	0.000547294	0.000455542	0.000363328	0.000253635	0.000250837	0.000236545	0.000194688	0.000187367	0.000183269	0.0001685	0.000155843	0.00012314	9.22E-05	6.41E-05	2.35E-05	-4.14E-06	-0.000034334	-5.33E-05	-7.17E-05	-7.09E-05	-7.40E-05	-6.86E-05	-0.000071976	-6.02E-05	-7.62E-05	-7.08E-05	-5.08E-05	-1.95E-05	1.22E-05	5.41E-05	0.000105999	0.000169529	0.000213946	0.000288362	0.000389069	0.000506963
52.35	-0.00424378	0.00412444	0.000260573	0.000598961	0.000822536	0.00102745	0.00106018	0.00116483	0.00109954	0.000688354	0.000655331	0.000864556	0.00108603	0.00112106	0.00102439	0.000818522	0.000538405	0.00029212	2.41E-05	-0.00016539	-0.00028573	-0.000260886	-7.90E-05	0.000254566	0.0005738	0.000153203	0.000145776	0.000117258	0.000106639	7.93E-05	4.54E-05	2.28E-05	-4.50E-06	-6.04E-06	-1.71E-05	-1.56E-05	-4.03E-06	0.000011945	3.78E-05	0.000050722	8.73E-05	0.000107863	0.000152047	0.000191422	0.000247146	0.000311241	0.0003882	0.000497897	0.000636555
54.08	-0.00452252	0.00403091	0.000379013	0.000873722	0.00102023	0.00119848	0.0013421	0.00125359	0.000812946	0.00105107	0.000948896	0.000723256	0.000624288	0.000458198	0.000393012	0.000330471	0.000299311	0.000284884	0.000307572	0.000323796	0.000345418	0.000371685	0.000359143	0.000284102	0.000192482	0.000269933	0.000229045	0.000173554	0.000124391	8.12E-05	5.54E-05	3.94E-05	4.24E-05	3.66E-05	5.10E-05	0.000056827	6.39E-05	6.51E-05	6.84E-05	8.12E-05	0.000126155	0.000173257	0.000250104	0.000339715	0.000454386	0.000580588	0.000734846	0.00092064	0.001134
52.34	-0.00374608	0.00416935	0.000465628	0.000843131	0.00110129	0.00109331	0.0011879	0.00108076	0.000788849	0.000753189	0.00071563	0.000569074	0.000460633	0.000372979	0.000302979	0.000273341	0.00021994	0.000184828	0.000155525	0.000131442	0.000127661	0.000139881	0.000134021	0.000131145	0.000121193	9.51E-05	7.10E-05	4.28E-05	1.05E-05	-1.06E-05	-2.54E-05	-2.93E-05	-2.77E-05	-1.95E-05	-1.23E-05	-4.26E-06	3.57E-06	8.66E-06	1.22E-05	0.000029957	5.77E-05	9.41E-05	0.000133954	0.000183661	0.000251002	0.000326203	0.000418023	0.000557538	0.000719726
46.57	-0.00565398	0.0039689	-0.000349054	0.000291323	0.000639213	0.000769764	0.0007606	0.000655183	0.000417553	0.000442632	0.000504793	0.000400228	0.000343957	0.00026214	0.000230637	0.00020846	0.000139332	0.000131335	0.000104858	8.79E-05	0.000101828	0.000113002	0.000104457	0.000104299	7.95E-05	7.29E-05	5.12E-05	2.25E-05	7.66E-06	-1.22E-05	-1.85E-05	-3.23E-05	-0.000028748	-3.16E-05	-0.000019051	-1.10E-05	-6.22E-07	3.40E-06	1.22E-05	2.88E-05	4.76E-05	8.90E-05	0.000120412	0.000177405	0.000228159	0.000296693	0.000389707	0.00050642	0.000658331
39.55	-0.00522669	0.00485278	0.000331463	0.000765348	0.00108538	0.00136808	0.00138168	0.00142225	0.00102653	0.00106633	0.00095991	0.000830486	0.000734918	0.000584874	0.000477421	0.00038838	0.000326276	0.000286379	0.000240143	0.000181352	0.000158747	0.000171031	0.000157144	0.000138441	0.000116687	0.000101513	0.000082377	4.84E-05	4.15E-05	-1.73E-05	-4.50E-05	-7.13E-05	-0.000087158	-9.75E-05	-0.000081152	-8.78E-05	-7.80E-05	-6.09E-05	-4.13E-05	-3.17E-05	3.10E-06	2.82E-05	8.07E-05	0.000128627	0.000194525	0.000276832	0.000371266	0.000510563	0.000684476
51.89	-0.00500041	0.00392849	0.000143726	0.00048245	0.000754718	0.000981675	0.00110561	0.00111785	0.000991463	0.000989238	0.000931194	0.00081796	0.000703545	0.000600275	0.000505978	0.000428057	0.000313614	0.000244911	0.000204164	0.000183582	0.000168384	0.000179185	0.000164573	0.000167533	0.000153771	0.000129296	0.000100006	0.00006322	1.70E-05	-2.38E-05	-4.59E-05	-0.000055509	-5.53E-05	-4.40E-05	-3.81E-05	-2.50E-05	-1.48E-05	-9.07E-06	-7.08E-06	9.59E-06	3.11E-05	6.31E-05	0.000113343	0.000179717	0.000268398	0.000367071	0.000482275	0.000638406	0.000837035
51.61	-0.00508365	0.00418157	0.000228252	0.000543978	0.000861117	0.00107614	0.00120338	0.00121144	0.00108381	0.0010644	0.00101561	0.000911388	0.000785455	0.000672996	0.0005711	0.000495298	0.000395754	0.000302854	0.000250965	0.000208017	0.000155816	0.000149824	0.000128107	0.000116203	9.80E-05	8.26E-05	6.46E-05	4.15E-05	8.89E-06	-2.15E-05	-0.000039362	-3.97E-05	-4.71E-05	-3.61E-05	-3.54E-05	-2.17E-05	-2.00E-05	-1.16E-05	-1.17E-05	-1.46E-07	1.26E-05	3.89E-05	7.05E-05	0.000120165	0.000180493	0.000242449	0.00031548	0.000417317	0.000548181
53.54	-0.0054192	0.00438842	1.29E-06	0.000570701	0.000770179	0.000921182	0.000826904	0.00081689	0.00045965	0.000528945	0.000529652	0.000437921	0.000339096	0.000271485	0.000191228	0.000149482	8.86E-05	0.00010859	9.19E-05	7.73E-05	0.000107699	0.000138068	0.000133412	0.000133655	0.000104246	0.000063056	6.49E-05	2.14E-05	-1.42E-05	-1.52E-05	-3.47E-05	-6.08E-05	-6.77E-05	-5.31E-05	-7.72E-05	-8.50E-05	-6.86E-05	-6.62E-05	-4.06E-05	-1.14E-05	2.70E-05	6.48E-05	0.000130409	0.000191545	0.000252266	0.000317369	0.000409634	0.000530029	0.000692
30.15	-0.00618375	0.00429994	2.43E-05	0.00038032	0.000669097	0.00106926	0.00107612	0.000986615	0.000749348	0.000780863	0.000763207	0.000669441	0.000579826	0.000498094	0.000460981	0.000393262	0.000320243	0.000306082	0.000325204	0.00030419	0.000316188	0.000316194	0.000302781	0.000314228	0.000299003	0.000287244	0.00026136	0.000224516	0.000204278	0.000174607	0.00014669	0.000126408	0.000110358	0.000101804	0.000103751	0.000094916	9.96E-05	8.83E-05	9.24E-05	0.000128176	0.000181213	0.000248795	0.00031732	0.000416928	0.000538469	0.000649443	0.000806786	0.00100919	0.00125246
46.93	-0.00518836	0.00420633	0.000322872	0.000530834	0.000703377	0.00106957	0.000964994	0.000858418	0.000597253	0.000618022	0.00060455	0.000521104	0.000425773	0.000337435	0.00026667	0.000202902	0.000109847	0.00012185	0.000130816	0.000128761	0.000142536	0.000165875	0.000156108	0.000146968	0.000120691	8.65E-05	4.79E-05	2.68E-06	-0.000019565	-4.14E-05	-5.71E-05	-6.58E-05	-7.16E-05	-7.76E-05	-6.61E-05	-6.94E-05	-0.000065552	-6.82E-05	-5.44E-05	-3.80E-05	1.05E-05	5.12E-05	0.000100357	0.000165506	0.000234045	0.000296612	0.000396542	0.000532108	0.000691383
48.98	-0.00366123	0.00431985	0.000557061	0.000961296	0.00126487	0.0013441	0.001433	0.00133398	0.00106292	0.00102454	0.000991613	0.000854938	0.000702011	0.00061695	0.00053936	0.000486922	0.000409597	0.000379647	0.000331217	0.000285916	0.00027632	0.000275778	0.000268145	0.000256383	0.000238743	0.000205056	0.000182424	0.000157518	0.00011694	9.13E-05	5.99E-05	4.10E-05	2.41E-05	2.45E-05	1.44E-05	5.49E-06	7.94E-06	1.24E-05	3.07E-05	7.15E-05	0.000137658	0.000218602	0.000312583	0.00042451	0.000562675	0.000708489	0.000894128	0.00114923	0.00144375
36.23	-0.00550573	0.00402034	-0.000306275	0.000358743	0.000619155	0.000704238	0.000744739	0.000668617	0.000393616	0.000441767	0.000475153	0.000375154	0.00028543	0.000207227	0.000154712	0.00012697	7.10E-05	6.61E-05	5.44E-05	0.000041997	6.64E-05	9.35E-05	0.00009231	9.16E-05	7.70E-05	6.44E-05	4.16E-05	1.69E-05	-3.37E-06	-2.41E-05	-3.17E-05	-0.00005418	-5.74E-05	-6.07E-05	-4.42E-05	-3.91E-05	-3.55E-05	-2.61E-05	-1.04E-05	1.53E-05	6.10E-05	0.000118218	0.000179867	0.000268604	0.000354574	0.000462673	0.000610876	0.000786887	0.00101631
43.93	-0.00564456	0.00446206	5.50E-05	0.000629668	0.000913972	0.00103566	0.000973201	0.00081547	0.000367595	0.00063262	0.000611097	0.000387166	0.000172614	0.000112338	6.62E-05	3.37E-05	9.47E-05	0.000113883	0.000195704	0.00024366	0.000288162	0.000279703	0.000218724	0.000094183	-3.62E-05	0.000106964	4.41E-05	1.13E-05	-2.94E-05	-6.29E-05	-0.000077271	-8.95E-05	-8.50E-05	-8.37E-05	-7.06E-05	-6.03E-05	-4.74E-05	-3.45E-05	-1.75E-05	-1.74E-08	2.65E-05	5.31E-05	9.25E-05	0.000149158	0.000217217	0.000294956	0.000392574	0.000510083	0.000660615
48.01	-0.00639271	0.00511311	3.45E-05	0.000467512	0.000669975	0.000910393	0.000830865	0.000713512	0.000494694	0.000438819	0.000593046	0.000447855	0.000329788	0.000233568	0.000224229	0.000158349	7.94E-05	6.98E-05	0.000049903	5.97E-05	6.01E-05	8.38E-05	9.90E-05	0.00011056	0.00010752	-5.70E-06	2.38E-05	-3.65E-05	-6.02E-05	-0.000101153	-0.000115795	-0.00011933	-0.000114288	-0.000106789	-9.44E-05	-8.20E-05	-7.56E-05	-5.98E-05	-0.000046471	-0.000022936	9.56E-06	4.92E-05	0.000100548	0.000167156	0.000251784	0.00034008	0.000462643	0.000628643	0.000828281
42.06	-0.0059244	0.00487684	0.00027383	0.000795382	0.00118474	0.00137862	0.0013318	0.00131191	0.000919094	0.000936625	0.000955284	0.00081475	0.00073114	0.000594827	0.000461375	0.000406705	0.000325427	0.000305792	0.000293276	0.000268546	0.000276695	0.000301818	0.000313331	0.000314	0.000279553	0.000221703	0.000201443	0.000125828	8.42E-05	4.44E-05	3.31E-06	-0.000020848	-3.16E-05	-1.29E-05	-1.72E-05	-0.000010378	4.88E-06	1.55E-05	0.000052414	8.88E-05	0.000141336	0.000204082	0.000299688	0.000406844	0.000536708	0.000671982	0.000860703	0.00110362	0.00140348
48.39	-0.00474106	0.00431922	0.000185034	0.000470149	0.000743299	0.00103047	0.0011132	0.00126059	0.00112324	0.000624223	0.00073532	0.000833468	0.00107079	0.00106165	0.000971696	0.000761062	0.000509345	0.000275318	0.000016238	-0.000162707	-0.000260038	-0.000221608	-3.43E-05	0.000298167	0.000555835	0.000134744	0.000157445	0.000122111	0.000115403	8.29E-05	5.70E-05	3.53E-05	1.34E-05	6.71E-06	6.11E-06	-9.84E-06	4.12E-06	1.42E-05	4.48E-05	0.000057422	9.26E-05	0.000125308	0.000177541	0.00022551	0.000293772	0.000372732	0.000470475	0.000605932	0.000767571
45.45	-0.00562829	0.00442327	0.000166003	0.000448705	0.000747482	0.00103622	0.000966176	0.000858893	0.000598748	0.000661133	0.00067559	0.000593727	0.000453149	0.000347188	0.000265667	0.000221991	0.00014745	0.000160603	0.000168535	0.000163525	0.000176722	0.000204384	0.000192889	0.000187056	0.000153274	0.000136771	0.000101831	6.38E-05	5.16E-05	0.000026819	4.76E-06	-2.35E-05	-3.28E-05	-0.000051788	-0.000047585	-5.55E-05	-0.000049801	-4.69E-05	-2.55E-05	7.69E-06	7.48E-05	0.000137752	0.000205795	0.00029932	0.000404135	0.000506484	0.000644031	0.000824808	0.00104427
53.59	-0.00499807	0.00431567	0.000326081	0.000606596	0.00085028	0.00118201	0.00109388	0.000979448	0.00074171	0.000760406	0.000703712	0.000590066	0.000483634	0.000353524	0.000278593	0.000218051	0.000131818	0.00013263	0.000140627	0.000109696	0.000111499	0.000107082	7.92E-05	8.52E-05	0.000049703	0.000021786	-1.35E-05	-5.03E-05	-7.11E-05	-9.78E-05	-0.000113107	-0.000129366	-0.000126583	-0.000119753	-0.000106449	-0.000101246	-8.69E-05	-9.39E-05	-9.28E-05	-7.04E-05	-3.65E-05	-5.53E-06	2.77E-05	7.94E-05	0.000142237	0.000191251	0.000278353	0.000388173	0.000521704
50.25	-0.00527405	0.00428658	0.000412094	0.000521045	0.000707086	0.00104659	0.000975882	0.000874863	0.000577645	0.000672264	0.000630882	0.000511694	0.000410322	0.000342457	0.000222602	0.000160284	6.68E-05	0.000073257	0.000101822	8.19E-05	8.28E-05	0.000106269	8.86E-05	0.00007751	3.62E-05	1.87E-05	-0.000025967	-6.30E-05	-7.35E-05	-0.000102101	-0.000119713	-0.000127345	-0.000126114	-0.000130058	-0.000110359	-0.000109455	-9.99E-05	-0.000105081	-9.10E-05	-7.55E-05	-3.98E-05	-0.000010214	1.90E-05	7.92E-05	0.000147978	0.000212592	0.000305585	0.00041772	0.000553822
50.69	-0.00527648	0.00451023	0.000313789	0.000507894	0.000723831	0.00102141	0.000980111	0.000851478	0.000585245	0.000638872	0.000623126	0.000542133	0.00043419	0.000307808	0.000238868	0.000199572	0.00010706	0.000113797	0.000119009	0.000101911	0.000117897	0.000134124	0.000113816	0.000112944	8.68E-05	6.36E-05	2.59E-05	-1.91E-05	-4.04E-05	-7.37E-05	-9.18E-05	-0.000109248	-0.000111147	-0.000108988	-9.70E-05	-8.60E-05	-7.10E-05	-6.80E-05	-5.33E-05	-2.92E-05	5.57E-06	3.38E-05	7.05E-05	0.000130187	0.000201864	0.000273954	0.000375536	0.000503647	0.000664176
56.95	-0.00546714	0.0041846	-0.000176127	0.000424685	0.000743282	0.000845691	0.00082553	0.000746302	0.000478758	0.000493266	0.000512569	0.000390416	0.000317166	0.000232626	0.000171426	0.000138777	8.84E-05	7.50E-05	4.88E-05	-8.56E-06	2.56E-06	1.48E-05	2.52E-06	-1.09E-05	-5.17E-05	-5.54E-05	-6.91E-05	-8.23E-05	-9.24E-05	-0.000107326	-0.000107819	-0.000115162	-0.000110566	-0.000119014	-0.000104609	-0.000110337	-0.000101763	-9.84E-05	-8.81E-05	-7.22E-05	-0.000043477	-3.88E-06	3.27E-05	8.66E-05	0.000128343	0.000167289	0.000247433	0.000353078	0.000485692
46.48	-0.00705987	0.00516528	-0.000126202	0.000277798	0.000573043	0.00076124	0.000811456	0.000713129	0.000509478	0.000436845	0.000573324	0.000462962	0.00031549	0.000254459	0.000213312	0.000156373	5.57E-05	3.94E-05	1.20E-05	-1.79E-06	1.82E-05	2.33E-05	4.25E-05	4.78E-05	3.31E-05	-5.02E-05	-1.66E-05	-6.40E-05	-0.000090986	-0.000119185	-0.000134457	-0.000130759	-0.000129256	-0.000133194	-0.000129832	-0.00012211	-0.00011847	-0.000109547	-9.22E-05	-6.81E-05	-4.13E-05	3.03E-06	5.60E-05	0.000113978	0.000183068	0.000242972	0.000336991	0.000466298	0.000617375
54.93	-0.00514725	0.00386503	0.000155796	0.000765972	0.00108772	0.00122155	0.00137517	0.00122096	0.000759146	0.000962122	0.000967062	0.000745096	0.000575453	0.000401804	0.000291266	0.00022444	0.000222584	0.000230721	0.00024199	0.000277561	0.000295588	0.000306597	0.000252834	0.000146994	-2.74E-05	0.000101345	6.22E-05	4.15E-05	1.49E-05	-1.73E-05	-2.65E-05	-4.11E-05	-5.46E-05	-5.16E-05	-3.45E-05	-3.38E-05	-5.23E-05	-6.27E-05	-7.14E-05	-7.24E-05	-4.78E-05	-0.000026626	1.66E-05	8.27E-05	0.000154312	0.00022204	0.000306767	0.000398003	0.000487184
53.77	-0.00646327	0.00461953	-0.00021327	0.000189493	0.000452524	0.000601205	0.000601387	0.000485255	0.000266146	0.000269458	0.00038663	0.000274732	0.000166161	0.000109098	7.22E-05	3.05E-05	-2.32E-05	-5.23E-05	-0.000051462	-3.36E-05	-1.05E-05	-1.73E-05	4.19E-06	5.30E-06	2.93E-06	-5.66E-05	-4.08E-05	-7.83E-05	-9.25E-05	-0.000122252	-0.000134496	-0.000137793	-0.0001288	-0.000133829	-0.000126599	-0.000121037	-0.000117485	-0.000109607	-8.95E-05	-6.78E-05	-4.57E-05	-0.00001968	1.79E-05	5.92E-05	0.000111312	0.000162725	0.000237253	0.000339407	0.000460535
56.18	-0.00495876	0.00412055	0.000220727	0.000506292	0.000713681	0.000988815	0.000900538	0.000801015	0.000527837	0.000532128	0.000527382	0.000452865	0.000346857	0.00024336	0.000176787	0.000152163	5.10E-05	0.000060491	6.31E-05	5.33E-05	6.54E-05	7.82E-05	6.70E-05	7.63E-05	5.03E-05	2.84E-05	-8.20E-06	-3.60E-05	-0.00005485	-8.01E-05	-0.000095734	-0.000100248	-0.000100233	-9.68E-05	-7.68E-05	-7.15E-05	-5.77E-05	-5.97E-05	-5.86E-05	-4.06E-05	-1.17E-05	1.57E-05	3.76E-05	8.31E-05	0.000141985	0.000190378	0.000261734	0.000363908	0.000482836
54.28	-0.00467032	0.00442299	0.000179193	0.000607631	0.000756354	0.000957574	0.00104977	0.00115655	0.000999298	0.000446001	0.000573649	0.000684874	0.000946107	0.000881581	0.000799945	0.000631903	0.000408252	0.000158984	-9.77E-05	-0.000269394	-0.000351633	-0.000288885	-9.84E-05	0.000251786	0.000482599	5.69E-05	8.19E-05	5.04E-05	4.80E-05	2.13E-05	1.04E-06	-1.81E-05	-3.94E-05	-4.61E-05	-4.49E-05	-0.000062922	-4.49E-05	-3.20E-05	-5.77E-06	8.65E-06	0.000057647	8.97E-05	0.000139359	0.000192714	0.000263891	0.000343476	0.000448382	0.000592126	0.000758079
49.49	-0.00540265	0.00492057	0.000497753	0.000865542	0.00131888	0.00134898	0.0012479	0.00113994	0.000544587	0.000693572	0.000902223	0.000512868	0.00025432	7.76E-05	-7.37E-06	-2.10E-05	1.35E-05	0.000035904	0.000120669	0.000201225	0.000280615	0.000330958	0.000325852	0.000234148	-0.000114541	2.67E-05	0.000090341	-6.94E-06	-6.21E-05	-8.92E-05	-0.000130402	-0.00012745	-0.000120997	-0.000100456	-9.72E-05	-7.39E-05	-6.94E-05	-6.75E-05	-5.75E-05	-4.08E-05	-3.11E-06	4.03E-05	9.95E-05	0.000172505	0.000263732	0.000367681	0.000498986	0.000666106	0.000861378
48.3	-0.00545286	0.0048359	0.000449378	0.000969789	0.00131655	0.00146414	0.00141049	0.00135463	0.000710109	0.000916885	0.00107981	0.000661749	0.00038634	0.000189316	8.69E-05	7.27E-05	0.000123251	0.00015221	0.000223087	0.000293744	0.000348273	0.000388267	0.000345868	0.000203456	-0.000157751	4.39E-05	0.000105247	1.37E-05	-4.36E-05	-7.01E-05	-0.000106658	-0.000117087	-0.000111623	-0.000094791	-0.000101231	-9.05E-05	-7.87E-05	-7.76E-05	-6.30E-05	-4.74E-05	-1.32E-05	3.34E-05	7.48E-05	0.000147156	0.000226085	0.000312213	0.000421616	0.000566961	0.00074329
48.72	-0.00473725	0.00456977	0.000518938	0.000917026	0.0010484	0.0013076	0.0013828	0.00121241	0.000814618	0.000991448	0.000862558	0.000614725	0.000463793	0.000295336	0.000218848	0.000187689	0.00016506	0.000190608	0.000183026	0.000205263	0.000204242	0.000214167	0.000173018	5.91E-05	-6.50E-06	8.27E-05	3.05E-05	-1.05E-05	-3.66E-05	-5.76E-05	-7.62E-05	-8.78E-05	-8.00E-05	-7.23E-05	-5.60E-05	-5.30E-05	-6.40E-05	-7.28E-05	-0.000082178	-8.05E-05	-4.36E-05	-3.16E-06	5.51E-05	0.000120447	0.000206647	0.000290672	0.000386663	0.000486271	0.000610261
53.73	-0.0044649	0.00412923	0.000245198	0.000634761	0.00105555	0.00113098	0.00112993	0.000931495	0.000593581	0.000553349	0.000756104	0.000481999	0.000283803	0.000211043	0.000144595	0.000115991	0.000104309	0.000106424	0.00012026	0.000160301	0.000158736	0.000185914	0.000186783	0.000144123	-2.42E-05	-4.33E-06	5.81E-05	9.58E-06	-3.01E-05	-4.76E-05	-0.000065362	-6.65E-05	-6.51E-05	-5.15E-05	-3.91E-05	-3.55E-05	-2.79E-05	-2.22E-05	-1.45E-05	2.95E-06	0.000024005	5.78E-05	9.62E-05	0.000151708	0.000210781	0.000276726	0.000363718	0.000487184	0.000648718
50.9	-0.00459612	0.00463114	0.0007483	0.00119554	0.00135791	0.00147819	0.00146774	0.00135587	0.000826559	0.000976261	0.000964972	0.000685672	0.000529442	0.000375855	0.000266646	0.000192806	0.000185352	0.000196348	0.000207619	0.000248223	0.000266253	0.000296559	0.000253364	0.000176698	4.21E-06	0.000112771	8.73E-05	5.65E-05	2.12E-05	-1.07E-05	-0.000022736	-3.28E-05	-5.43E-05	-4.96E-05	-3.35E-05	-2.93E-05	-3.70E-05	-0.000034567	-4.59E-05	-4.06E-05	-9.56E-06	2.34E-05	7.38E-05	0.000151198	0.000239866	0.000336067	0.000452174	0.000585897	0.000719699
52.57	-0.00518752	0.00455261	0.000338229	0.000804549	0.00110198	0.00118458	0.00122951	0.00103394	0.000490706	0.000760828	0.000727639	0.000521004	0.000321925	0.000144758	6.73E-05	1.33E-05	2.66E-05	8.52E-05	0.000115751	0.000192153	0.000254468	0.000281901	0.000254564	0.000131021	-6.78E-05	0.000107208	7.88E-05	5.59E-05	1.59E-05	-2.18E-05	-2.82E-05	-4.34E-05	-5.17E-05	-4.52E-05	-2.84E-05	-2.38E-05	-3.86E-05	-4.66E-05	-5.63E-05	-5.52E-05	-2.05E-05	2.07E-05	8.55E-05	0.000176013	0.000281365	0.000390327	0.000525222	0.000673806	0.00082416
50.25	-0.00563721	0.00440131	0.000123783	0.000611554	0.0011307	0.0012467	0.0012231	0.00100801	0.000671375	0.000905818	0.000937466	0.000668487	0.000464094	0.000350497	0.000286296	0.000208739	0.000224226	0.000219097	0.000271979	0.000308352	0.000359935	0.000325675	0.000271224	0.000135256	1.43E-05	0.000121035	5.80E-05	1.47E-05	-3.55E-05	-7.29E-05	-9.60E-05	-9.70E-05	-9.61E-05	-9.72E-05	-8.63E-05	-7.89E-05	-5.51E-05	-4.68E-05	-0.000028548	-6.65E-06	1.39E-05	3.53E-05	7.36E-05	0.000137208	0.000212172	0.000301413	0.000411724	0.000552213	0.000719584
52.51	-0.0052213	0.00403518	4.15E-06	0.000515584	0.000792474	0.00101589	0.000923702	0.000856938	0.000531716	0.000615689	0.000569557	0.000474102	0.000425375	0.000301473	0.000231138	0.000186345	0.000102535	0.000083737	6.66E-05	3.26E-05	5.68E-05	8.19E-05	8.41E-05	0.000086383	5.72E-05	1.90E-05	7.93E-06	-2.72E-05	-5.07E-05	-0.000064974	-8.69E-05	-9.93E-05	-0.000108233	-8.74E-05	-9.53E-05	-9.49E-05	-8.15E-05	-0.000074309	-5.40E-05	-3.18E-05	-3.03E-06	2.36E-05	6.72E-05	0.000116953	0.000171583	0.000225229	0.000310403	0.000428806	0.000576869
49.75	-0.00331474	0.00400355	0.000543205	0.000970779	0.00114875	0.00116895	0.00123194	0.00117627	0.000860329	0.000830589	0.000757475	0.000645258	0.000492266	0.000415328	0.000344819	0.000286434	0.000230502	0.000187617	0.000149935	0.000107692	9.86E-05	0.000109659	0.000098016	9.71E-05	7.13E-05	4.73E-05	2.01E-05	3.60E-06	-3.31E-05	-4.87E-05	-6.02E-05	-6.40E-05	-0.000066995	-5.33E-05	-4.78E-05	-5.45E-05	-5.07E-05	-4.90E-05	-4.58E-05	-2.61E-05	9.94E-06	4.61E-05	0.00008668	0.000136281	0.000200036	0.000262764	0.000349183	0.000474039	0.000626159
49.57	-0.00457096	0.00425894	0.000530216	0.000704369	0.00107837	0.0012363	0.00128038	0.00105539	0.000715027	0.000922025	0.000880714	0.000595392	0.000393882	0.000261423	0.000221384	0.000179729	0.000145954	0.000163934	0.000193777	0.000220871	0.000249079	0.00026855	0.000204596	9.52E-05	-5.08E-05	6.32E-05	1.10E-05	-2.85E-05	-5.63E-05	-8.96E-05	-0.000102063	-0.000101297	-0.00009149	-8.64E-05	-7.63E-05	-6.43E-05	-6.29E-05	-5.21E-05	-0.00005671	-3.32E-05	-2.01E-05	7.72E-06	4.53E-05	9.22E-05	0.00015738	0.000228266	0.000317374	0.000434679	0.000580754
54.61	-0.00546695	0.00432238	-0.000129832	0.000547118	0.000878233	0.00104821	0.00101844	0.000966397	0.000644359	0.000686117	0.000726941	0.000581163	0.000492588	0.00039028	0.000327735	0.000291725	0.00021796	0.000199556	0.000167548	0.000126124	0.000143127	0.000157027	0.000138021	0.000121398	7.37E-05	5.40E-05	3.06E-05	7.45E-07	-2.42E-05	-4.38E-05	-5.40E-05	-7.63E-05	-6.89E-05	-0.000073413	-5.62E-05	-5.94E-05	-4.55E-05	-4.46E-05	-2.96E-05	-9.80E-06	2.62E-05	6.80E-05	0.000113918	0.000181519	0.000233267	0.000301364	0.000403063	0.000532552	0.000693124
52.38	-0.00448607	0.00414849	0.000064258	0.000544044	0.000793011	0.000907845	0.000973114	0.000850277	0.000588834	0.00059385	0.000551596	0.000449104	0.000362414	0.000276493	0.000234392	0.000207579	0.000165861	0.000145124	0.000128928	0.000107652	9.18E-05	9.99E-05	8.15E-05	6.42E-05	5.25E-05	3.63E-05	2.37E-05	1.07E-05	-1.12E-05	-2.32E-05	-4.10E-05	-4.38E-05	-3.86E-05	-3.26E-05	-0.000028196	-2.98E-05	-2.26E-05	-1.93E-05	-1.36E-05	9.66E-06	4.29E-05	8.12E-05	0.00011855	0.000165551	0.000222365	0.000277698	0.000348805	0.000457464	0.000582805
53.13	-0.00506632	0.00398644	0.000205549	0.000637474	0.00102541	0.00116037	0.0011222	0.00106143	0.000684025	0.000766163	0.00093733	0.000666027	0.000489343	0.00035657	0.000228975	0.000189108	0.000183839	0.000136575	0.000139046	0.000156344	0.000183272	0.000206809	0.000204786	0.000170075	-1.88E-05	1.81E-05	7.31E-05	2.92E-06	-3.76E-05	-5.52E-05	-9.26E-05	-0.000101779	-9.55E-05	-8.73E-05	-0.00010116	-9.12E-05	-9.13E-05	-8.98E-05	-7.92E-05	-0.000065759	-3.55E-05	4.25E-06	3.70E-05	9.14E-05	0.000150434	0.000223854	0.000301749	0.000412956	0.000550667
55.45	-0.00516401	0.00408487	0.000228828	0.000847185	0.0010749	0.00134804	0.00139169	0.00134079	0.00109275	0.00117291	0.0011803	0.000969493	0.000906933	0.000743908	0.000630675	0.000548738	0.000453811	0.00037208	0.000295812	0.000234787	0.000216671	0.000218702	0.000190964	0.00016976	0.000142866	0.00011829	0.000081809	3.94E-05	5.64E-06	-2.80E-05	-3.95E-05	-5.36E-05	-4.59E-05	-4.73E-05	-4.46E-05	-5.92E-05	-5.17E-05	-5.51E-05	-4.53E-05	-0.0000345	-6.99E-06	1.40E-05	5.61E-05	0.000101665	0.000144179	0.000196479	0.000278362	0.000370465	0.000491837
56.54	-0.00376327	0.00371154	0.000230842	0.000596873	0.000897024	0.000983409	0.00101511	0.000914795	0.000646792	0.000665007	0.000639086	0.000530954	0.000422898	0.0003471	0.000292989	0.000271218	0.000225401	0.000178842	0.000148749	0.000103402	9.78E-05	0.000095949	8.64E-05	7.90E-05	6.81E-05	5.02E-05	3.34E-05	1.97E-05	-4.05E-06	-2.37E-05	-3.43E-05	-4.40E-05	-4.72E-05	-4.15E-05	-4.41E-05	-4.68E-05	-4.22E-05	-4.23E-05	-3.75E-05	-1.98E-05	1.35E-05	4.96E-05	9.16E-05	0.000133578	0.000188167	0.000234685	0.00030551	0.000411688	0.000535707
52.21	-0.00507604	0.00429348	-9.69E-06	0.000429433	0.000828676	0.000954977	0.00100975	0.000977582	0.00073827	0.000730568	0.000678704	0.000595027	0.000465211	0.000423339	0.000370083	0.000327575	0.000271119	0.000218239	0.000192861	0.000158387	0.000154094	0.00014704	0.000128378	0.000123792	0.000119945	8.52E-05	6.65E-05	3.55E-05	3.40E-06	-2.31E-05	-4.52E-05	-5.25E-05	-5.01E-05	-4.14E-05	-4.42E-05	-0.000039917	-3.24E-05	-2.41E-05	-2.07E-05	1.22E-05	5.75E-05	0.000113989	0.000173515	0.000246579	0.000340101	0.000427065	0.000544821	0.000711495	0.000909477
46.38	-0.00563156	0.0049641	0.000369026	0.000670257	0.000965003	0.00115335	0.00130409	0.00106445	0.000701608	0.000938967	0.000864505	0.000599323	0.000348327	0.000223967	0.000169627	0.000141952	0.000141284	0.000190683	0.000221111	0.00025171	0.000282441	0.0002967	0.000259395	0.000123946	-0.00004517	9.35E-05	0.000026838	-2.40E-05	-6.69E-05	-0.000105064	-0.000121434	-0.000116051	-9.90E-05	-7.72E-05	-5.87E-05	-0.000046885	-2.92E-05	-0.000019546	-2.08E-05	-2.87E-06	9.48E-06	4.28E-05	8.24E-05	0.00014433	0.000231688	0.000332682	0.00045769	0.000620028	0.000818631
47.71	-0.00543436	0.00417443	0.000237167	0.000762428	0.00110779	0.00132175	0.00136198	0.00144669	0.000980313	0.00110694	0.00123738	0.000952271	0.000775024	0.000586023	0.000441931	0.000376075	0.00036834	0.000323417	0.000314109	0.000331013	0.000353624	0.000399713	0.000401385	0.000347479	9.63E-05	0.000158361	0.000197376	9.74E-05	0.000041258	1.42E-05	-3.09E-05	-0.000052219	-4.14E-05	-0.000033224	-0.000040249	-3.03E-05	-2.29E-05	-2.28E-05	-3.16E-06	1.83E-05	5.70E-05	0.000110373	0.000169471	0.000244272	0.000335508	0.000450983	0.000584459	0.000761897	0.000975734
49.96	-0.00454583	0.00449041	0.000437314	0.000808379	0.00105088	0.00125215	0.00130585	0.00149096	0.00131639	0.000825312	0.000875217	0.00105909	0.00123438	0.00118246	0.00107165	0.000850869	0.000588454	0.000315007	0.000056215	-0.000139059	-0.000230669	-0.000185402	7.82E-06	0.000349548	0.000537838	0.000112231	0.000128686	0.000090977	8.08E-05	4.06E-05	1.55E-05	6.05E-06	-1.47E-05	-2.03E-05	-2.96E-05	-3.58E-05	-2.09E-05	-1.44E-05	1.05E-05	2.69E-05	5.55E-05	7.78E-05	0.000126377	0.000168333	0.000232541	0.00029489	0.00037817	0.000503178	0.000652022
42.99	-0.00547921	0.00485322	0.000393778	0.00082587	0.001169	0.00129128	0.00119542	0.00111976	0.000511056	0.000758018	0.000964906	0.000519885	0.000249231	7.93E-05	-2.22E-05	-1.81E-05	2.58E-05	9.27E-05	0.00018295	0.000260081	0.000332381	0.000381069	0.000342649	0.000199729	-0.000186764	2.42E-05	9.65E-05	-2.12E-06	-5.20E-05	-6.77E-05	-0.000102246	-0.000115032	-0.000110107	-0.000100062	-0.000107062	-9.84E-05	-9.43E-05	-8.80E-05	-6.95E-05	-4.78E-05	-7.74E-06	4.63E-05	0.000103421	0.000174159	0.000252866	0.000347058	0.000457164	0.000609501	0.000786452
43.83	-0.00500343	0.00468446	0.000237427	0.000656673	0.00107679	0.00125877	0.00126176	0.00139884	0.00120886	0.000889811	0.000895266	0.000977714	0.0011064	0.00111999	0.000979608	0.000812283	0.000601528	0.000396681	0.000136348	-4.20E-05	-0.000130224	-0.000127548	3.61E-05	0.000285138	0.000543797	0.000212515	0.000174047	0.000123713	9.02E-05	6.57E-05	1.52E-05	-3.05E-06	-2.33E-05	-1.81E-05	-1.81E-05	-1.89E-05	-2.43E-07	1.49E-05	3.43E-05	4.78E-05	7.90E-05	0.000116838	0.000185907	0.00025085	0.000342922	0.000467105	0.000598972	0.000791084	0.00103834
47.63	-0.00416582	0.00479388	0.000901297	0.00116156	0.0013018	0.00140814	0.00152154	0.00123607	0.000854684	0.00104541	0.000930476	0.000687357	0.000455758	0.000342802	0.000292776	0.000268892	0.000240863	0.000261104	0.000262959	0.000308919	0.000319606	0.000334227	0.000267414	0.000141414	3.61E-05	0.000127665	0.00007927	3.12E-05	7.26E-07	-2.87E-05	-5.17E-05	-4.11E-05	-3.82E-05	-3.49E-05	-2.77E-05	-0.000017685	-7.13E-06	4.77E-06	6.45E-06	2.57E-05	4.44E-05	7.20E-05	0.000107644	0.000153738	0.000222203	0.000314233	0.000418171	0.000562146	0.000736753
54.48	-0.00492374	0.00481532	0.000649728	0.000890545	0.00121526	0.00135158	0.00147784	0.00122871	0.000838839	0.00109036	0.00101206	0.000764114	0.000486368	0.000338963	0.000278481	0.000244947	0.000224434	0.000258617	0.000278716	0.000308448	0.000314254	0.000325685	0.000245441	0.000107801	-6.20E-05	8.42E-05	3.61E-05	4.23E-06	-2.55E-05	-6.46E-05	-7.55E-05	-0.000072857	-7.02E-05	-6.38E-05	-5.83E-05	-5.34E-05	-4.94E-05	-3.60E-05	-3.99E-05	-1.75E-05	-2.74E-06	2.18E-05	5.32E-05	9.49E-05	0.000152421	0.000217659	0.000299536	0.000408265	0.000550398
46.89	-0.00582653	0.00522057	0.000352058	0.000683776	0.000784615	0.00101039	0.000946003	0.000823945	0.000568652	0.000489569	0.000624282	0.000493981	0.00033663	0.000260934	0.000213135	0.00016253	7.92E-05	5.80E-05	4.93E-05	4.07E-05	3.80E-05	0.000065797	8.55E-05	9.87E-05	6.30E-05	-5.09E-06	1.89E-05	-3.70E-05	-6.03E-05	-0.000103144	-0.000118093	-0.000128972	-0.000123349	-0.000117106	-0.000106767	-9.59E-05	-9.06E-05	-7.69E-05	-6.62E-05	-4.18E-05	-1.61E-05	1.82E-05	6.29E-05	0.000123189	0.000196155	0.000265445	0.000376384	0.000517395	0.000694495
46.29	-0.00535542	0.00486629	0.000518645	0.00103923	0.00137597	0.0014927	0.00141216	0.00125164	0.0006282	0.000924921	0.00105887	0.000607337	0.000303597	8.73E-05	1.21E-06	-2.30E-05	4.71E-05	0.000112369	0.000212597	0.000303616	0.000379149	0.000427836	0.000361375	0.000183776	-0.00021664	1.97E-05	6.85E-05	-2.80E-05	-8.62E-05	-0.000107036	-0.000143075	-0.000157088	-0.000140107	-0.000124823	-0.000125482	-0.000111197	-0.000110377	-0.000108934	-9.83E-05	-8.51E-05	-0.000053432	-9.53E-06	4.17E-05	0.000107815	0.000185244	0.000276283	0.000385546	0.000529147	0.000711948
52.77	-0.0051767	0.00408628	0.000171557	0.00052926	0.000735231	0.00108521	0.00102919	0.00098515	0.000731185	0.000752734	0.000726383	0.000596821	0.000517732	0.000413444	0.00033336	0.000238535	0.000169416	0.000145658	0.000122693	0.000102512	9.67E-05	0.000101519	9.18E-05	0.000099684	7.20E-05	0.000049381	1.16E-05	-3.64E-05	-5.12E-05	-8.75E-05	-0.000104017	-0.000115866	-0.000116099	-0.000117039	-9.58E-05	-9.30E-05	-8.11E-05	-0.000084361	-7.72E-05	-6.04E-05	-2.33E-05	7.25E-06	3.69E-05	8.74E-05	0.000153907	0.000206682	0.000290749	0.000407773	0.000539281
53.14	-0.00544543	0.00427756	3.87E-05	0.000542648	0.000736132	0.00103878	0.000943924	0.000896461	0.000562617	0.000619455	0.000604054	0.000519124	0.000433592	0.000321805	0.000252797	0.000195821	0.000120591	8.35E-05	7.38E-05	4.22E-05	0.000047955	7.75E-05	7.63E-05	6.73E-05	4.24E-05	2.29E-06	-2.09E-06	-4.35E-05	-0.000083539	-9.52E-05	-0.000123487	-0.000137774	-0.000140558	-0.000121984	-0.000128619	-0.000124861	-0.000113287	-0.000108289	-0.000088221	-0.000064839	-3.80E-05	-4.51E-06	4.94E-05	0.000101744	0.000154883	0.000214584	0.000296572	0.000412256	0.000558251
49.07	-0.00502212	0.00425529	0.000126207	0.000574676	0.000901751	0.00114794	0.00122863	0.00118596	0.000792832	0.000897122	0.000796511	0.000662383	0.000600493	0.000495492	0.000437096	0.000362405	0.000292513	0.000276916	0.000218268	0.000182097	0.000165563	0.000182194	0.000180438	0.000156901	0.000147348	0.000123548	0.000102254	7.16E-05	0.00004601	0.00000307	-1.97E-05	-0.000035839	-5.03E-05	-4.26E-05	-4.17E-05	-4.75E-05	-0.000029873	-1.62E-05	4.66E-06	1.63E-05	4.47E-05	6.76E-05	0.000116665	0.000168954	0.000235286	0.000313772	0.000413855	0.000550571	0.000721372
54.91	-0.00559504	0.00429692	6.79E-05	0.000588118	0.000926374	0.00119088	0.00117536	0.0012259	0.000856982	0.000958656	0.000935178	0.000826483	0.000725893	0.00056397	0.00043783	0.000383541	0.000259296	0.000247169	0.000222868	0.000176237	0.000165814	0.000164351	0.00014665	0.000134053	8.67E-05	4.75E-05	3.45E-05	-2.07E-05	-5.12E-05	-7.42E-05	-9.64E-05	-0.000125715	-0.000129566	-0.000114178	-0.000121389	-0.00012318	-0.000111612	-0.000105248	-8.39E-05	-5.86E-05	-2.98E-05	0.000001514	5.14E-05	0.00010284	0.000164389	0.000218505	0.000302129	0.00042375	0.000579635
55.83	-0.00510761	0.0038735	-0.000142574	0.000381814	0.000757088	0.000893998	0.000871914	0.000728853	0.000377673	0.000414555	0.000475113	0.000328083	0.000274962	0.000195535	0.000178315	0.000120274	5.01E-05	4.73E-05	2.95E-05	-1.52E-05	-4.10E-06	8.00E-07	-2.32E-05	-3.83E-05	-7.37E-05	-6.54E-05	-7.35E-05	-9.03E-05	-0.000087163	-9.83E-05	-9.47E-05	-0.000104938	-0.000102727	-0.000112266	-0.000101512	-0.000108185	-0.000101097	-9.04E-05	-8.47E-05	-6.75E-05	-5.13E-05	-1.52E-05	1.65E-05	5.71E-05	9.21E-05	0.000127283	0.000189123	0.00027087	0.00037687
51.15	-0.004745	0.00433718	0.000148744	0.00050148	0.000865705	0.00106309	0.00102586	0.00108128	0.000813781	0.000458762	0.000553801	0.000679771	0.000825346	0.000784704	0.000703561	0.000557914	0.000338133	0.000176859	-4.35E-05	-0.000177583	-0.000246922	-0.000194119	-3.63E-05	0.000230359	0.000384272	7.77E-05	9.11E-05	6.36E-05	4.95E-05	1.31E-05	4.80E-06	-1.53E-05	-3.45E-05	-3.40E-05	-3.54E-05	-4.56E-05	-3.19E-05	-2.49E-05	-4.10E-06	1.41E-05	4.18E-05	7.48E-05	0.000126717	0.000169022	0.000229676	0.000293037	0.000383304	0.000504866	0.000651434
56.63	-0.00475634	0.00389824	4.39E-05	0.000502749	0.000998783	0.00107944	0.00121111	0.00104105	0.000715482	0.000763279	0.00087045	0.000576614	0.000388618	0.000325689	0.000247497	0.000211011	0.000205903	0.000207486	0.00022567	0.00025917	0.000246109	0.000254302	0.000228284	0.000151314	-2.27E-06	3.48E-05	6.61E-05	3.13E-05	-4.83E-06	-0.000019715	-3.76E-05	-4.03E-05	-4.55E-05	-4.19E-05	-0.000034363	-3.58E-05	-3.38E-05	-3.04E-05	-2.60E-05	-1.16E-05	1.59E-06	2.44E-05	5.05E-05	9.24E-05	0.000131597	0.000179801	0.0002408	0.000327238	0.000433743
48.13	-0.00510975	0.0048699	0.000713957	0.00090457	0.00110102	0.0014098	0.00136649	0.00127132	0.000933294	0.000917845	0.000878961	0.000720695	0.000575863	0.000496722	0.000391926	0.000313119	0.000233712	0.000220466	0.000203807	0.000174506	0.000183618	0.000179942	0.000166155	0.00016131	0.000131773	0.000099841	4.82E-05	5.72E-06	-2.11E-05	-3.75E-05	-4.91E-05	-7.43E-05	-7.70E-05	-7.78E-05	-6.24E-05	-5.96E-05	-4.90E-05	-4.43E-05	-3.04E-05	-1.57E-05	1.57E-05	4.72E-05	8.06E-05	0.000130489	0.000188387	0.000255152	0.000346671	0.000461949	0.000609182
45.4	-0.00494925	0.00427252	0.000169288	0.000584834	0.000824948	0.00105714	0.00108493	0.00116351	0.00104223	0.000633138	0.00065099	0.000816356	0.00104762	0.00104176	0.000958195	0.000803554	0.000553511	0.000313206	4.72E-05	-0.000115685	-0.000240192	-0.000194821	-2.41E-05	0.000291016	0.000603452	0.000197122	0.000180591	0.000159965	0.000149004	9.73E-05	7.14E-05	4.53E-05	1.41E-05	3.02E-06	-1.89E-06	-1.22E-05	-5.73E-06	1.35E-05	0.000051351	7.98E-05	0.000132689	0.000178565	0.000253719	0.000336905	0.000446351	0.00057446	0.000728387	0.000934927	0.00119267
50.5	-0.0042534	0.00423694	0.000181008	0.000411277	0.000642927	0.000809326	0.000811792	0.000906685	0.000795003	0.000386015	0.000428767	0.000538971	0.000740061	0.000738294	0.00066534	0.000491319	0.000312654	0.000127286	-8.20E-05	-0.000242314	-0.000300802	-0.000265415	-9.63E-05	0.000172865	0.000410984	5.26E-05	0.000065208	3.87E-05	4.81E-05	2.15E-05	-8.09E-06	-2.02E-05	-3.27E-05	-3.54E-05	-2.99E-05	-3.76E-05	-0.00001904	-1.41E-05	1.01E-05	2.64E-05	5.71E-05	8.28E-05	0.000128256	0.000167827	0.000236889	0.000316209	0.000411811	0.000539642	0.000707139
61.34	-0.00487721	0.00422283	0.000273865	0.000612741	0.00087537	0.00106632	0.00107451	0.00105669	0.000785669	0.000770315	0.000742894	0.000592587	0.000490026	0.000455616	0.000366884	0.000306928	0.000247612	0.000227297	0.000192029	0.000174158	0.000133203	0.000131259	0.000108174	9.75E-05	4.40E-06	1.74E-05	2.08E-05	-1.71E-05	-0.000039129	-6.31E-05	-6.97E-05	-7.94E-05	-7.16E-05	-7.20E-05	-5.73E-05	-5.65E-05	-5.03E-05	-5.19E-05	-5.59E-05	-4.30E-05	-2.71E-05	-9.05E-06	1.78E-05	5.11E-05	9.26E-05	0.000129777	0.000182616	0.000256613	0.000343591
55.37	-0.00426955	0.0038359	0.000116923	0.000405888	0.000699758	0.00088226	0.000963693	0.00110803	0.000944571	0.000525276	0.000560879	0.000719184	0.000940854	0.000938903	0.000842237	0.000660404	0.000434851	0.000204675	-3.39E-05	-0.000207322	-0.000288787	-0.000244816	-8.04E-05	0.000227576	0.000490392	7.12E-05	8.64E-05	6.23E-05	6.10E-05	2.56E-05	8.86E-06	-0.000010492	-2.01E-05	-1.63E-05	-1.49E-05	-0.000021207	-6.50E-06	5.70E-06	2.30E-05	3.02E-05	5.56E-05	7.13E-05	0.000106793	0.00013899	0.000199248	0.000258432	0.000332315	0.000434634	0.000572477
49.45	-0.00479928	0.00410375	0.000259862	0.000689641	0.00105447	0.0011185	0.00108215	0.000915327	0.000511626	0.000724478	0.000689726	0.000482479	0.000291782	0.000220294	0.000185847	0.000134168	0.000144831	0.000132465	0.000175388	0.000196009	0.000242258	0.000241491	0.000210696	0.000146764	0.000055472	0.000147366	9.05E-05	6.21E-05	1.56E-05	-1.79E-05	-4.26E-05	-5.31E-05	-0.000051035	-0.000043893	-4.04E-05	-2.41E-05	-6.34E-06	2.36E-06	2.14E-05	3.37E-05	0.000057873	0.000089181	0.000133936	0.000201053	0.000286373	0.000386765	0.000515005	0.000676805	0.000868038
58.77	-0.00388849	0.00347766	0.000241351	0.00061782	0.000653678	0.00093365	0.00100983	0.000967127	0.00057007	0.000734045	0.000661067	0.000468526	0.000398897	0.000303439	0.000245183	0.000215277	0.000170833	0.000169885	0.00014075	0.000157788	0.000147908	0.00014789	0.000134055	8.49E-05	9.98E-06	9.83E-05	0.000067184	3.72E-05	1.91E-05	-6.76E-07	-1.83E-05	-2.95E-05	-3.63E-05	-3.13E-05	-2.81E-05	-1.77E-05	-2.39E-05	-1.59E-05	-0.000015609	-1.38E-05	5.30E-06	3.20E-05	6.90E-05	0.000109267	0.000160248	0.000210704	0.000279096	0.000355501	0.000441124
49.26	-0.00412649	0.00332176	2.53E-05	0.000439264	0.000670744	0.000816316	0.000911998	0.000785752	0.000404978	0.000606474	0.000584303	0.000412035	0.00036362	0.000277369	0.000212345	0.000169857	0.000153894	0.000121116	0.000132023	0.000124079	0.000120528	0.000130293	0.000132004	7.98E-05	-1.57E-07	7.93E-05	5.74E-05	2.07E-05	1.45E-05	-6.56E-06	-2.06E-05	-2.50E-05	-2.78E-05	-3.48E-05	-2.21E-05	-0.00001902	-2.37E-05	-0.000021482	-1.92E-05	-9.83E-06	2.01E-05	5.16E-05	9.28E-05	0.000133019	0.000196789	0.000251184	0.000330232	0.000425122	0.000531975
58.47	-0.00485976	0.00385669	-0.000141534	0.000494414	0.000853417	0.000988335	0.0010133	0.000943408	0.000635432	0.00069466	0.000683791	0.00057195	0.000489016	0.000359843	0.000315773	0.00026076	0.000201697	0.000169105	0.000151245	0.000107423	0.000103536	0.000101929	0.000076727	6.20E-05	3.08E-05	1.43E-05	-3.53E-06	-1.96E-05	-3.72E-05	-5.97E-05	-0.000065805	-7.40E-05	-7.93E-05	-8.79E-05	-7.75E-05	-8.16E-05	-7.01E-05	-6.61E-05	-5.87E-05	-4.20E-05	-7.66E-06	3.44E-05	7.56E-05	0.000132172	0.000187704	0.000236823	0.000322338	0.000427146	0.000558943
55.4	-0.00159132	-0.000410365	0.000420214	0.000487494	0.000503692	0.000674237	0.000733612	0.000766806	0.00066471	0.000586508	0.00059599	0.000483296	0.000335867	0.000383341	0.000294832	0.000194945	1.02E-05	8.67E-05	0.000265988	0.000081135	0.000121093	8.07E-05	0.000156908	8.71E-05	0.000121063	0.000121099	5.02E-05	6.72E-05	-2.48E-05	1.40E-05	-3.78E-05	-5.39E-05	-2.40E-05	-2.73E-05	-5.13E-05	-8.14E-07	3.06E-05	-1.42E-06	-9.58E-06	2.79E-07	0.000034915	7.69E-06	7.06E-05	0.000150818	0.000174849	0.000247069	0.000321648	0.000416388	0.000509958
49.45	-0.00165611	-0.00048215	0.000404221	0.000617055	0.000639512	0.000703058	0.0009128	0.000916228	0.000780894	0.000764733	0.000744153	0.000659051	0.00055127	0.00057298	0.000471756	0.0003223	0.000183236	1.72E-05	0.000397894	0.000193425	0.000193845	0.00018284	0.000257724	0.000198914	0.000228677	0.000186599	0.000144541	0.000113469	2.66E-05	6.74E-05	-3.47E-05	-2.17E-05	-1.96E-05	-3.73E-05	-2.78E-05	1.71E-05	5.83E-05	1.00E-05	8.60E-06	2.17E-05	9.66E-05	8.18E-05	0.00014848	0.000272014	0.000323254	0.000459823	0.000585837	0.000740145	0.000914403
54.07	-0.00113421	-0.000410062	0.000884024	0.00078138	0.000784447	0.00106078	0.00118611	0.00103504	0.00110533	0.00104878	0.000971651	0.000835159	0.000747867	0.000526582	0.000454813	0.000281679	0.000276144	0.000216619	0.000267639	0.000166857	0.000257205	0.000210542	0.000285317	0.000233077	0.000255573	0.000209296	0.000125184	7.36E-05	3.52E-06	-0.000020374	-8.36E-05	-7.22E-05	-0.000077132	-5.33E-05	-8.53E-05	-2.46E-05	1.30E-05	-2.51E-05	2.41E-05	3.00E-05	2.55E-05	7.99E-05	0.000148103	0.000236872	0.000339234	0.000471478	0.000667601	0.000894282	0.00111146
41.76	-0.000856377	0.000850834	0.00246433	0.00157405	0.00202767	0.00187852	0.00202232	0.002078	0.00160141	0.00172676	0.00146591	0.00135524	0.00131186	0.00138867	0.0012188	0.00114381	0.00122634	0.000955135	0.00101364	0.000973912	0.000787726	0.000825748	0.00101625	0.000766627	0.00066581	0.000964132	0.00109511	0.00104844	0.00108765	0.00131578	0.00120251	0.00119144	0.0011352	0.00115968	0.00100876	0.000880266	0.00073768	0.000567549	0.000379215	0.000554338	0.000809797	0.00081745	0.00108478	0.00131359	0.00173348	0.0019175	0.00216036	0.00267808	0.00314343
49.54	-0.00171371	-0.000608418	0.000394694	0.000407876	0.000521401	0.000576398	0.000740327	0.000795056	0.000640274	0.00067179	0.000578109	0.000521854	0.000435957	0.000446598	0.000371714	0.000351947	0.000210117	-0.000103071	0.000269034	0.000161494	0.0001129	0.000128919	0.000189529	0.000105207	0.000104908	0.000159569	0.000112151	9.98E-05	4.62E-05	6.86E-05	1.12E-05	-4.14E-05	1.14E-05	-0.000016261	-2.66E-05	1.49E-05	3.61E-05	-1.87E-05	-1.23E-05	3.07E-05	8.02E-05	0.000101638	0.000132925	0.000237718	0.000296548	0.000375841	0.000481272	0.000617448	0.000738136
49.32	-0.00216571	-0.000587131	0.000705385	0.00041503	0.000801827	0.00117264	0.00101686	0.00102189	0.000726837	0.000915142	0.000764696	0.000896843	0.000487308	0.000658316	0.000461866	0.000658573	0.000062597	0.000240701	0.000574955	0.00023481	0.000262375	0.000187596	0.000279309	9.11E-05	0.000244885	0.000108946	0.000230823	6.43E-05	9.34E-05	7.05E-05	3.29E-06	-1.93E-05	-2.22E-05	2.63E-06	4.83E-06	-1.96E-05	1.33E-05	-0.000024847	-6.65E-05	3.33E-05	0.000104111	0.000105543	0.000168469	0.00033723	0.000411752	0.000484876	0.000657463	0.000841066	0.00102022
27.63	-0.00228541	-0.00103004	0.00208129	0.00104437	0.0020463	0.00140069	0.00155895	0.00184159	0.00197032	0.00119306	0.00144961	0.00142594	0.00123569	0.00145775	0.00130694	0.00222796	0.00109481	5.24E-05	0.0021066	0.00126938	0.00130099	0.00149039	0.00140559	0.00131534	0.00155934	0.00165644	0.00159607	0.00159871	0.00172957	0.00172478	0.00190926	0.00171666	0.00171581	0.00160207	0.00143784	0.00119086	0.000975966	0.000873397	0.000855743	0.000891462	0.00112891	0.00137934	0.00165954	0.00209245	0.00245975	0.00275895	0.00322137	0.00357802	0.0040757
10.31	-0.00352646	-0.000227688	0.00131658	0.00117873	0.00113154	0.00130063	0.00110387	0.00163786	0.00116966	0.00141254	0.000754725	0.00134866	0.000868897	0.000809316	0.000830362	0.00180086	0.000164958	0.000466306	0.00106996	0.000619966	0.000807736	0.000706748	0.000840955	0.000798025	0.000896412	0.000918311	0.00100154	0.0010092	0.000945572	0.00118759	0.00101338	0.00104831	0.000870395	0.000715155	0.00065129	0.000566926	0.000371406	0.00034411	0.000378798	0.000472616	0.000659499	0.000853316	0.00108101	0.0014125	0.00167446	0.00203588	0.00246561	0.00295023	0.00342468
26.14	-0.000437776	0.00103032	0.00269114	0.00222341	0.00257226	0.0028038	0.0024086	0.00291521	0.00254492	0.00201772	0.00241607	0.00222869	0.00205104	0.0019111	0.00191454	0.00237625	0.00317947	0.000506468	0.0013798	0.00151675	0.00165468	0.00183454	0.00181364	0.00178167	0.00194011	0.00170145	0.0017313	0.00162408	0.00165945	0.00163178	0.00143658	0.00146461	0.0013592	0.00147936	0.00122766	0.00119635	0.0012438	0.00119971	0.00114383	0.00134848	0.00142237	0.00154185	0.00170783	0.00192321	0.00208414	0.00242168	0.00258232	0.00294714	0.00316967
50.12	-0.00110158	-0.000797636	0.00113952	0.000772145	0.000984018	0.00116496	0.00107178	0.00112606	0.00115053	0.0012349	0.00105224	0.000835933	0.000658393	0.000650488	0.000559191	0.000478117	0.000291949	0.000252507	0.000400909	0.000152135	0.000179592	4.17E-05	0.000136341	0.000103972	3.97E-05	5.58E-05	2.67E-06	8.11E-05	3.62E-07	-4.35E-05	-6.97E-05	-1.13E-05	-0.000062396	-0.000114727	-7.30E-05	-7.63E-05	-9.07E-06	-6.59E-05	-8.84E-05	-5.26E-05	-4.52E-07	-4.79E-05	0.000028136	8.22E-05	0.000161293	0.00025856	0.000291786	0.000337111	0.000525551
40.15	-0.00318157	-0.000653044	0.00153863	0.000882833	0.000656785	0.00104056	0.00166452	0.00167039	0.00088143	0.00138534	0.00114678	0.000916467	0.00110976	0.000790295	0.000730861	0.000455524	0.00127687	-0.000259488	0.000326379	0.000247053	0.000335198	0.00026547	0.000321672	0.000322235	0.000324236	0.000312333	0.000271983	0.000335599	7.86E-05	0.000109485	0.000112542	0.000119829	3.02E-05	3.64E-05	9.62E-06	-5.96E-05	-3.19E-05	-6.83E-05	-7.61E-05	9.00E-05	0.000148003	0.000332902	0.000413432	0.000631564	0.000809342	0.00103342	0.00129786	0.00162508	0.00197401
60.4	-0.00174679	-0.000256231	0.000487011	0.000553487	0.000564786	0.000716131	0.000814053	0.000571852	0.000367277	0.000378531	0.000322109	0.000250782	0.000089536	0.000249661	8.18E-05	0.000299136	-0.000468707	3.23E-05	0.00026698	6.28E-05	-1.96E-05	-4.91E-06	3.68E-05	-4.80E-05	-1.71E-05	-3.23E-05	2.21E-05	-9.44E-05	-9.67E-05	-7.17E-05	-0.0001337	-0.00011717	-9.25E-05	-9.68E-05	-9.23E-05	-6.87E-05	-6.97E-05	-9.69E-05	-0.000114957	-5.01E-05	-0.000027526	-6.37E-05	3.76E-06	4.60E-05	9.82E-05	0.000132929	0.000130852	0.000258825	0.000320169
45.44	0.000452271	-0.000119241	0.00170511	0.000927296	0.00141946	0.00126367	0.000883693	0.00116464	0.000789992	0.000704428	0.000472441	0.000494748	0.000354204	0.000231413	0.000459898	0.000147904	6.17E-05	7.03E-05	0.000228485	3.63E-05	0.000167192	0.000044276	0.000172131	0.000211041	0.000156565	0.000186068	0.000145288	0.000226588	8.21E-05	6.73E-05	7.21E-05	9.18E-05	-3.93E-06	-1.66E-05	2.85E-05	-1.82E-05	3.86E-05	1.75E-05	-0.000101974	-2.06E-05	7.36E-05	5.69E-05	0.000132195	0.000235532	0.000457307	0.000615154	0.000661793	0.000865374	0.00115535
39.35	0.000506061	0.00029671	0.00129622	0.00123984	0.000849616	0.00119263	0.000872999	0.001196	0.000745891	0.000752761	0.00077411	0.000589598	0.000457547	0.000462825	0.000351715	0.000504117	0.000140373	-0.000086246	0.000660647	0.000344969	0.000368758	0.000354921	0.000417017	0.000399495	0.000333397	0.000342716	0.000351968	0.000323877	0.000237179	0.000249513	0.000234348	0.000134375	0.000174363	0.000133416	0.000112624	8.55E-05	0.000115558	0.000035629	1.33E-05	9.86E-05	0.000198336	0.000231303	0.000391555	0.000551752	0.000770794	0.000917336	0.00113392	0.00140749	0.00174182
37.2	-0.0022948	-0.000514681	0.000584756	0.000140817	0.000329892	0.000634509	0.000471055	0.000589414	-6.96E-05	0.00032712	0.000129437	0.00010221	1.98E-05	0.000183017	5.14E-05	0.000190513	-0.000591977	8.95E-05	0.000368247	-3.22E-05	7.51E-06	5.64E-05	1.34E-05	1.20E-05	3.04E-05	5.26E-05	0.00010857	-1.75E-06	0.000022791	4.12E-05	-1.03E-05	-4.15E-06	-2.63E-05	-1.21E-05	5.75E-06	-2.64E-05	-3.41E-05	-4.11E-05	-6.61E-05	9.35E-06	8.38E-05	0.000108627	0.000211087	0.000332556	0.0004524	0.000559575	0.000667131	0.000883693	0.00111837
47.28	-0.00115086	0.000140443	0.000801781	0.001001	0.000983401	0.00120781	0.00121424	0.00127217	0.00118032	0.0012336	0.00101762	0.000997391	0.000763884	0.000883353	0.000710272	0.000676809	0.000580475	0.000157541	0.000981078	0.000548096	0.000587559	0.000541958	0.000635732	0.00053978	0.00060693	0.000568286	0.00057327	0.000636885	0.000516923	0.000614393	0.000557579	0.000538354	0.000538602	0.000394399	0.000409105	0.000291591	0.000225182	0.000179773	0.000126975	0.000170673	0.000292516	0.000352475	0.000484254	0.000723765	0.00093093	0.00113255	0.00131078	0.00168663	0.00194708
63.4	-0.00150641	-0.000392163	0.000564156	0.00039664	0.000470551	0.000605066	0.000464826	0.000816656	0.000528565	0.000597644	0.000487914	0.000461838	0.000278711	0.000433582	0.000135838	0.000121623	-0.000039076	8.19E-06	0.000176776	5.86E-05	7.97E-05	2.63E-05	0.000165474	6.62E-05	0.000172633	9.88E-05	5.27E-05	0.000059079	-1.79E-05	-2.13E-05	-8.48E-05	-0.000064393	-5.52E-05	-0.000075073	-7.85E-05	-2.50E-05	-2.76E-05	-1.18E-05	-3.52E-05	-1.21E-05	-4.65E-06	-3.29E-06	5.92E-05	0.000122701	0.000187164	0.000261657	0.000393566	0.000484312	0.000627911
55.28	-0.00145564	-0.000473722	0.00111132	0.000979978	0.00102807	0.00129854	0.0013151	0.00149609	0.00116413	0.00129452	0.00123993	0.00113131	0.000783178	0.000970047	0.000718141	0.000827695	0.000487562	-0.000284894	0.00106169	0.000503709	0.000601477	0.000546977	0.000710903	0.000610468	0.000555243	0.000554115	0.0004612	0.000373538	0.000220674	0.000212598	9.70E-05	3.97E-05	5.10E-05	5.01E-05	0.000101486	0.000101117	0.000136779	9.32E-05	6.72E-05	0.000123809	0.00021352	0.000200243	0.000305746	0.000496894	0.000687987	0.00081515	0.00101782	0.00127561	0.00153485
38.61	-0.00340776	0.000427574	0.00192825	0.000853358	0.00150632	0.00151973	0.00151714	0.00154984	0.00164798	0.00138357	0.00126006	0.00132526	0.00126133	0.00094266	0.0011645	0.00112052	2.10E-05	0.00146472	0.0009807	0.000892195	0.000787427	0.000910018	0.000795087	0.000874356	0.000948204	0.000919762	0.000951215	0.000972469	0.000898276	0.00103366	0.0010319	0.00094261	0.000875018	0.000805564	0.000683091	0.000608596	0.000616075	0.000435709	0.000603167	0.000627138	0.000785869	0.000944374	0.0012508	0.00152739	0.00185133	0.00216257	0.00250907	0.00291421	0.00336639
47.87	-0.000863588	-0.000277033	0.00070744	0.00128038	0.00122255	0.00145341	0.00152087	0.00168547	0.00142317	0.0013785	0.00138775	0.00110629	0.000903523	0.000778249	0.000618239	0.000776452	0.000643159	-0.000256959	0.000681229	0.000413493	0.000413575	0.000501367	0.000584395	0.000485064	0.000385967	0.000374398	0.000313307	0.000135082	3.53E-05	3.64E-06	-3.16E-05	-0.000111311	-8.69E-05	-6.68E-05	-5.56E-05	1.32E-05	4.72E-05	5.51E-07	-1.59E-05	7.54E-05	0.000174785	0.000205045	0.000286707	0.000484128	0.000679658	0.000849347	0.00109268	0.00141139	0.00175818
13.33	-0.00294673	-2.91E-05	0.00327729	0.00255954	0.00198945	0.00241624	0.00235217	0.00280136	0.00226487	0.00247244	0.00182163	0.00247356	0.00183345	0.00190394	0.00177431	0.00277395	-0.000167169	0.00235947	0.00207169	0.0018135	0.00175201	0.00158865	0.00164978	0.00166877	0.00175512	0.00174316	0.00195079	0.00197113	0.00193276	0.00218817	0.00209511	0.00221367	0.00196468	0.00177046	0.00152423	0.00136327	0.00113828	0.000945464	0.000915249	0.000983412	0.00134248	0.00159015	0.0018674	0.00239189	0.0028494	0.00314961	0.00368825	0.00420857	0.00450664
41.09	-0.00187241	-0.000755025	0.0003305	0.000593578	0.000518816	0.000691639	0.000854251	0.000925397	0.000744064	0.000722436	0.000796817	0.000648537	0.000567657	0.000583071	0.000456747	0.000474016	0.000152981	6.05E-05	0.000522127	0.00023485	0.000235395	0.000243762	0.000291753	0.000245081	0.000246558	0.000284552	0.000183199	0.000198842	0.000131428	0.000138992	3.77E-05	4.44E-05	6.01E-05	1.04E-05	7.36E-06	3.58E-05	9.34E-05	9.38E-07	1.83E-05	0.00007676	0.000128921	0.000146441	0.00022129	0.00036652	0.000431975	0.000575588	0.000703505	0.000894935	0.00108938
53.98	-0.00203308	-0.000846297	0.00014772	0.00042944	0.000382684	0.000501296	0.000542726	0.000684202	0.000538447	0.000455485	0.000494527	0.000453092	0.00036512	0.00033852	0.000219785	0.000159186	0.000177787	-0.000125847	0.000213731	7.58E-05	3.81E-05	0.000079844	9.65E-05	5.73E-05	9.32E-05	8.64E-05	2.39E-05	2.36E-05	-3.72E-05	8.26E-06	-7.84E-05	-6.94E-05	-3.10E-05	-7.92E-05	-4.88E-05	-3.19E-05	1.33E-05	-4.80E-05	-1.46E-05	-1.83E-05	4.49E-05	3.43E-05	0.000072157	0.000147019	0.000201758	0.000283494	0.000373053	0.000472995	0.000604075
58.52	-0.00212308	-0.000822948	0.000132478	0.000247753	0.000507266	0.000437574	0.000603062	0.000653059	0.000572149	0.000588933	0.00057655	0.000453996	0.000387214	0.000387652	0.000338329	0.000300785	0.000117525	-9.29E-05	0.000332317	8.88E-05	0.000108102	0.000134053	0.000172014	0.000091686	0.000154907	0.0001335	6.21E-05	4.18E-05	-2.14E-06	2.50E-06	-4.66E-05	-6.51E-05	-2.79E-05	-7.99E-05	-0.00003674	-5.34E-05	3.85E-05	-5.21E-05	-2.28E-05	1.86E-07	5.96E-05	5.65E-05	0.000112072	0.000202995	0.000262586	0.000361823	0.000479993	0.000585378	0.000740157
42.89	-0.00202308	-0.000859415	0.000176661	0.000299328	0.000189441	0.000437833	0.00064774	0.000718485	0.000462336	0.000495458	0.000538394	0.000383037	0.000321445	0.000354383	0.000276794	0.000274309	0.000198089	-0.00012114	0.000254928	7.80E-05	4.08E-05	0.000105204	0.000151705	9.00E-05	0.000125108	0.000129146	0.000100717	7.48E-05	3.05E-05	7.17E-05	-6.64E-06	-8.56E-06	1.52E-05	1.67E-06	-1.86E-05	1.42E-05	4.93E-05	-1.26E-05	4.81E-06	3.92E-05	9.90E-05	0.000116713	0.000163469	0.000272056	0.000333208	0.000443206	0.000561693	0.000731489	0.000887411
51.97	-0.00178891	-0.000573252	0.000545359	0.000431323	0.000292308	0.000999513	0.000545857	0.00085144	0.000818316	0.000606265	0.000646645	0.000685586	0.000496186	0.000579529	0.000306852	0.000232885	0.000271423	0.000247814	0.000171116	4.63E-05	0.000145123	7.81E-05	0.000123446	0.000160299	0.000100562	7.27E-05	4.10E-05	1.58E-05	5.73E-05	-4.42E-05	-0.000018631	-6.61E-05	-0.000020646	-6.58E-05	-0.000018398	-6.79E-05	-3.58E-05	-4.12E-05	-0.000071217	-9.06E-06	-7.33E-06	5.34E-06	8.73E-05	0.000103066	0.000192099	0.000239076	0.000322399	0.000419334	0.000559765
55	-0.00254045	-0.000758683	0.000230293	0.000220656	0.000278187	0.00059253	0.000596932	0.000541906	0.000189521	0.000426349	0.00021062	0.000249735	8.20E-05	0.000214317	9.30E-05	0.000312746	-0.000379421	6.12E-05	0.000235985	1.44E-05	2.35E-05	4.29E-05	0.000129453	3.01E-05	9.61E-05	3.99E-05	0.000167621	-4.35E-05	-7.07E-07	-3.38E-05	-9.56E-05	-7.75E-05	-0.000090275	-6.80E-05	-8.35E-05	-5.01E-05	-3.09E-05	-7.49E-05	-9.56E-05	-2.57E-05	5.51E-05	4.63E-05	0.00011822	0.000193118	0.000290817	0.00034963	0.000431941	0.000603647	0.000764684
63.4	-0.00235994	-0.000184446	0.000462516	0.000735475	0.000623043	0.00106	0.0010498	0.00132567	0.00141002	0.00111693	0.00114412	0.00122181	0.00130445	0.00124638	0.00125809	0.00118887	0.00129605	0.000879677	0.0011018	0.000939009	0.00120812	0.00103546	0.00122522	0.0011501	0.00103586	0.000992565	0.000865904	0.000687559	0.000708184	0.000651199	0.000483858	0.000515749	0.000515118	0.00047572	0.000425205	0.000416448	0.000447392	0.000439008	0.000362503	0.000354628	0.000446941	0.000459941	0.000519923	0.000646756	0.00084101	0.00102219	0.00123032	0.00146189	0.0018031
21.9	-0.00305532	-0.000441045	0.00206304	0.00156421	0.00145438	0.00151309	0.00089108	0.00181233	0.00162574	0.00137874	0.00126159	0.00149726	0.00122838	0.00140562	0.000990559	0.00181062	0.000606061	0.00113045	0.00147441	0.00120329	0.00131719	0.00116778	0.00127885	0.00118773	0.00125381	0.00115178	0.00147513	0.00125403	0.0012796	0.00142483	0.00134229	0.00140532	0.00126677	0.00118009	0.00114103	0.00112702	0.00108162	0.000927826	0.000922602	0.000930116	0.00112618	0.00120644	0.00129492	0.00143823	0.00160435	0.00174519	0.0019607	0.00214418	0.00230519
57.94	-0.00172578	-0.000647117	0.000690774	0.000517617	0.000251671	0.00108308	0.000477631	0.000909387	0.000732647	0.000741821	0.000566558	0.00060918	0.000470812	0.000422816	0.000392901	0.0001942	0.000232407	0.000282176	0.000137496	9.11E-05	8.69E-05	5.83E-05	0.000106574	0.000117147	0.000102366	5.15E-05	8.77E-05	8.86E-06	-1.16E-05	-3.04E-05	1.59E-05	-6.95E-05	-3.70E-05	-9.96E-05	-0.000022069	-9.25E-05	-4.17E-05	-3.80E-05	-5.55E-05	-0.000035008	1.05E-06	-3.83E-05	8.70E-05	7.56E-05	0.000142917	0.000199117	0.000273055	0.000338889	0.000450399
59.59	-0.00184808	-0.00136151	0.000711062	-0.000123705	0.000568111	0.000561488	0.000473487	0.000715646	0.000744391	0.00070086	0.000476012	0.000405993	0.000292425	0.000122885	0.000328713	0.00011404	0.000115476	5.23E-05	0.000126122	9.67E-06	2.62E-07	-8.46E-06	7.50E-05	-1.30E-05	-5.66E-05	4.14E-06	-8.58E-05	-6.02E-06	-0.000110552	-0.000108416	-0.000137029	-7.13E-05	-0.000166063	-0.00016824	-0.000104761	-0.000142339	-4.89E-05	-0.000114083	-0.000199904	-0.000106849	-0.000037446	-5.70E-05	-4.44E-05	5.33E-05	0.000141814	0.000227269	0.00021824	0.000308488	0.000446647
50.37	-0.00355828	-0.00196851	0.00305208	0.00082555	0.000960008	0.000838245	0.00127377	0.00117096	0.000912744	0.00128878	0.00051582	0.000607345	0.000896727	0.000768697	0.000496005	0.00147672	-0.00158364	-0.000721873	0.00174388	0.000645613	0.000233925	0.000373027	0.000320636	0.000223313	0.000178637	0.000275211	0.000251485	-5.28E-05	0.000137503	0.000119686	-3.85E-05	3.38E-05	1.89E-05	-5.32E-06	0.000134763	-0.000108244	2.61E-05	3.67E-05	-0.000100787	6.88E-05	0.000121214	3.18E-05	0.000187023	0.000217426	0.000280101	0.000459754	0.000550378	0.000673331	0.000898245
48.23	-0.00235051	-0.00149609	0.000340057	6.34E-05	0.000401687	0.000347216	0.000615571	0.000753746	0.000818075	0.000640071	0.000482282	0.000575992	0.000371087	0.000270838	0.000348938	0.000173201	0.000170343	9.67E-05	0.00016992	2.48E-05	6.27E-05	-1.93E-05	7.20E-05	0.000109734	1.61E-05	-6.40E-07	2.03E-05	3.29E-05	-3.60E-05	-7.08E-05	-9.88E-05	-3.30E-06	-0.000137256	-0.000186674	-0.000077832	-0.000109317	-0.000031574	-7.16E-05	-0.000162989	-0.000107357	-1.41E-05	-3.93E-06	3.62E-05	0.000161777	0.000303654	0.00046926	0.000480452	0.000641185	0.000897865
58.51	-0.00180648	-0.00108941	0.001024	0.000160768	0.000889997	0.0011031	0.00105991	0.00121344	0.00125309	0.00113014	0.000784086	0.000968944	0.000639942	0.000527063	0.00064868	0.000346538	0.000254524	0.00025986	0.000269519	0.000084862	0.00011474	7.72E-05	0.000101075	0.000143425	-0.000052024	2.52E-05	3.83E-05	5.70E-05	-0.000103475	-0.000104812	-0.000127996	-7.08E-05	-0.00020716	-0.000162259	-0.000141249	-0.000131595	-6.45E-05	-0.000120745	-0.000188448	-0.000140439	-2.10E-05	-0.000080304	-0.000005237	8.55E-05	0.000224216	0.00038912	0.000376489	0.000526707	0.000734181
58.61	-0.00172341	-0.000452767	0.000910851	0.000389254	0.000742988	0.00121391	0.00100854	0.000999639	0.00077301	0.000616389	0.000645627	0.000516392	0.000255973	0.000526975	0.000188122	0.000470472	7.10E-06	2.00E-05	0.000331117	8.88E-05	8.03E-05	9.25E-05	0.000171167	5.36E-05	0.000103046	0.000034991	7.37E-05	-4.09E-06	-6.57E-05	-4.33E-05	-0.000100286	-0.000116175	-9.95E-05	-5.98E-05	-8.43E-05	-0.000028461	-0.000032139	-6.59E-05	-6.59E-05	6.14E-06	3.95E-05	6.55E-06	0.000099127	0.0001861	0.000259621	0.000368342	0.000377056	0.000620806	0.000766018
57.6	-0.0018711	-0.000741949	0.00113948	0.000391936	0.00072324	0.000964885	0.00113362	0.00103977	0.000580261	0.000835412	0.000545442	0.000651925	0.000382057	0.000454906	0.000327627	0.000471463	-7.42E-05	5.03E-05	0.000334954	9.04E-05	6.23E-05	6.74E-05	0.000128846	1.32E-05	7.04E-05	0.000040437	3.22E-05	-1.52E-05	-2.44E-05	-4.85E-05	-0.000120024	-0.000107148	-9.83E-05	-0.000126323	-8.72E-05	-6.25E-05	-4.55E-05	-0.000074495	-9.43E-05	-1.39E-05	-6.83E-06	-0.000024455	5.09E-05	0.000125441	0.000208377	0.000242542	0.000313842	0.000446528	0.000587247
54.6	-0.00245308	-0.000450994	0.00104144	0.000374477	0.000541995	0.000645975	0.000707803	0.000838544	0.000668331	0.000544218	0.000433035	0.000581706	0.000371038	0.00049545	0.0003102	0.00015613	-0.000361357	0.000639572	0.000395596	0.000125413	0.000241724	0.000173445	0.000202129	0.000235448	0.000142051	0.000167761	0.000103306	7.41E-05	0.000063843	7.89E-05	2.72E-07	4.07E-05	1.55E-05	2.36E-05	4.23E-05	3.99E-05	3.17E-05	7.28E-05	6.17E-05	8.79E-05	0.000133551	0.000163333	0.000195507	0.000296546	0.000367086	0.000459886	0.000553557	0.000731009	0.000889221
46.5	-0.000968488	0.00154827	0.00348941	0.00254936	0.00288691	0.00293798	0.00310011	0.00308115	0.00312466	0.0028117	0.00267664	0.00266165	0.00267243	0.00222133	0.0023534	0.00253814	0.00194378	0.00212315	0.00219975	0.00216287	0.0020748	0.00219315	0.00233795	0.00225415	0.00225231	0.00219998	0.0022447	0.0020992	0.00216025	0.00208078	0.00196522	0.00197001	0.00194175	0.00177688	0.00165814	0.00150801	0.00149231	0.00135277	0.00127342	0.00126904	0.00130207	0.00126845	0.00133309	0.0015069	0.00154445	0.00174862	0.00184375	0.00213424	0.00218555
44.53	-0.00242244	0.000489369	0.0011718	0.00050121	0.00120488	0.000835289	0.000797642	0.00113632	0.000741433	0.000893441	0.000869474	0.000577576	0.000508658	0.000755284	0.000667921	0.00102913	0.000212367	0.000538558	0.000631339	0.000490393	0.000680856	0.000762895	0.0007847	0.000780646	0.000741931	0.000781325	0.000709715	0.000782018	0.000780243	0.000817709	0.000769652	0.000667449	0.00076103	0.000628884	0.000587157	0.000474603	0.00050715	0.000432655	0.000470397	0.000550974	0.000727986	0.000812223	0.00101544	0.00117624	0.00144467	0.00172923	0.00190604	0.00226628	0.00261478
50.92	-0.0030149	-0.000889823	0.000966589	0.000494858	0.000930642	0.00094871	0.00102777	0.00124272	0.00103213	0.000992373	0.00107239	0.000779132	0.000969164	0.00097221	0.000867868	0.000999012	0.000660767	0.000769446	0.000881671	0.000791972	0.0007891	0.000794877	0.000846538	0.000670238	0.00069421	0.000785975	0.000856209	0.000820342	0.000801088	0.000919913	0.000834715	0.000700164	0.00067168	0.000660698	0.0005562	0.000552525	0.000476877	0.000345472	0.000345269	0.000515739	0.000700299	0.000733145	0.00102018	0.00122058	0.00153044	0.00166851	0.0019576	0.00234146	0.00268531
55.5	-0.00140709	-0.000731891	0.0015875	0.0010512	0.00128319	0.00182575	0.00168008	0.00202333	0.00201909	0.00167098	0.00154708	0.00143233	0.00112121	0.00107608	0.00101368	0.000739977	0.00052717	0.000507273	0.000579862	0.000369508	0.000475025	0.000368339	0.000503357	0.000516693	0.00034774	0.00031883	0.000312323	0.000257604	6.81E-05	1.72E-05	9.93E-07	-1.46E-05	-0.000113106	-0.000131164	-2.25E-05	-4.79E-05	6.02E-05	1.75E-05	-8.23E-05	-4.04E-05	6.13E-05	0.000038847	0.000137001	0.000259292	0.000521952	0.000701416	0.00079152	0.00102055	0.0013611
47.4	-0.00177356	0.000198353	0.00142904	0.000696857	0.000891261	0.00150989	0.00112828	0.00138503	0.00126783	0.00107035	0.00107156	0.00111701	0.000836013	0.000806618	0.000654447	0.00044138	0.000433337	0.000410793	0.000318596	0.000296681	0.00031109	0.000241054	0.000325396	0.000331436	0.000334073	0.000286277	0.000175372	0.000175937	0.000133417	1.78E-05	0.00003023	-4.23E-05	3.05E-05	-3.38E-05	1.42E-05	-2.94E-05	0.000035267	4.79E-05	4.69E-05	4.31E-05	6.50E-05	9.11E-05	0.000210069	0.000247173	0.000431386	0.000537005	0.000689383	0.00090308	0.00115638
53.29	-0.00193927	-0.000418256	0.000445202	0.000653285	0.000738332	0.000833038	0.00103106	0.000995094	0.000921489	0.000978963	0.00082177	0.00076557	0.000633109	0.000544525	0.000475883	0.000301095	0.000223642	0.000239823	0.000241709	0.000224301	0.000205011	0.000237301	0.000247568	0.00025241	0.000252989	0.00022483	0.000155689	0.000134454	0.000043433	4.13E-05	-4.90E-05	-1.71E-05	-1.43E-05	-2.82E-05	-4.50E-05	0.000015593	5.18E-05	1.24E-05	2.99E-05	0.000038107	8.26E-05	0.000075352	0.000200235	0.000295548	0.000358588	0.000503367	0.000664829	0.000809211	0.00100054
55.56	-0.00200955	-0.000349907	0.000693101	0.000547767	0.00038825	0.00104635	0.000820715	0.000815336	0.000914091	0.000909307	0.000543697	0.000902655	0.000589615	0.000569739	0.00052415	0.000266219	0.00031901	0.000354136	0.000184186	8.56E-05	0.000147301	8.98E-05	0.000102093	0.000173623	9.84E-05	0.000104662	5.56E-05	8.60E-05	7.69E-05	-1.36E-05	1.49E-05	-7.18E-05	0.000011909	-7.15E-05	-6.23E-06	-6.29E-05	-4.53E-06	-9.44E-06	-4.14E-05	-6.95E-06	7.04E-06	2.17E-05	0.000128499	0.000107313	0.000213715	0.000277545	0.000360283	0.000437126	0.00057341
47.86	-0.00160654	-0.000506237	0.00115751	0.00083822	0.0011052	0.00140684	0.0012673	0.0016617	0.00146684	0.0013703	0.00105734	0.000989776	0.000769127	0.000658688	0.000752308	0.000393506	0.000400935	0.000275533	0.000374508	0.000107582	0.000150545	0.000121311	0.000180907	0.000189857	5.27E-05	9.31E-05	4.87E-05	7.14E-05	-7.79E-05	-8.99E-05	-8.50E-05	-8.46E-05	-0.000146798	-0.000192445	-7.27E-05	-9.98E-05	-2.86E-05	-8.41E-05	-0.000133322	-0.000114413	-3.06E-05	-5.75E-06	1.33E-05	0.000164345	0.000321006	0.000468696	0.000570089	0.000718662	0.00101665
52.27	-0.00117812	-0.000648811	0.00136091	0.00116388	0.00159281	0.00179732	0.00191733	0.00218236	0.00216098	0.00187173	0.00181321	0.00174887	0.0013154	0.00127474	0.00125245	0.000955291	0.000881623	0.000729174	0.000907807	0.000651277	0.000686456	0.000619379	0.000743692	0.000745721	0.000581089	0.000559991	0.000487736	0.000532902	0.000263936	0.000237232	0.000233061	0.000282964	8.35E-05	7.57E-05	0.000109544	0.000101797	0.000143626	0.00010251	-5.05E-05	3.71E-05	0.000166102	0.000140717	0.000343446	0.000522951	0.00083826	0.00109777	0.00125754	0.00152904	0.001981
51.75	-0.00144025	-0.000141925	0.00101235	0.000743398	0.000724828	0.00139039	0.000761095	0.00116157	0.00103084	0.00110218	0.000753039	0.000912911	0.000735617	0.000612583	0.000602054	0.000448813	0.000318206	0.000396432	0.000251144	0.000170004	0.000187572	0.000152752	0.000147726	0.000192758	0.000118456	0.000132622	5.23E-05	0.000043014	0.000120279	-3.02E-05	1.99E-05	-4.97E-05	-1.61E-05	-5.03E-05	-8.98E-06	-6.01E-05	1.16E-05	-2.72E-05	-2.41E-05	4.25E-06	1.03E-05	3.44E-05	0.000126083	0.000131997	0.000238332	0.000302209	0.000390506	0.000492439	0.000672257
51.22	-0.00272706	0.000402901	0.00196369	0.00115677	0.00199054	0.00144013	0.00203217	0.0021961	0.00166932	0.00213388	0.00186289	0.00138731	0.00170877	0.00169173	0.00166201	0.00166549	0.00124459	0.00141379	0.00149983	0.00141945	0.00144587	0.00141038	0.00146329	0.00116922	0.00122952	0.00122339	0.00131877	0.00127226	0.00133531	0.0012374	0.00123434	0.00113967	0.00105856	0.001043	0.000926599	0.000817187	0.000794761	0.000555448	0.000562246	0.000660912	0.000877567	0.00085352	0.00114349	0.00135614	0.00163548	0.00186983	0.00199417	0.00247227	0.0026804
56.39	-0.00237277	-5.80E-05	0.00133689	0.000955447	0.00123077	0.000763318	0.00133517	0.00131232	0.000884327	0.00103588	0.000875195	0.000347062	0.00068897	0.000595074	0.000338023	0.000513927	5.06E-05	0.000226971	0.000188259	0.000209587	0.000208099	0.000189313	0.000324018	5.49E-05	-6.25E-06	7.77E-05	7.88E-05	3.13E-05	-1.48E-05	-9.11E-06	-5.44E-05	-0.000124476	-6.22E-05	-4.99E-05	-4.89E-05	5.07E-06	2.17E-05	-7.05E-05	-5.22E-05	6.51E-06	0.000116555	9.51E-05	0.000245985	0.000310217	0.000511663	0.000553553	0.000665128	0.000978677	0.00115276
58.6	-0.00189341	-0.000122116	0.00150265	0.000797557	0.000941743	0.000803931	0.000880761	0.000863987	0.000834689	0.000621409	0.000343474	0.000636566	0.000472184	0.000321282	0.000300366	0.000053243	-0.000401464	0.000643332	0.000338854	0.000127795	0.000113926	6.10E-05	0.000106673	0.000101736	8.68E-05	3.86E-05	3.81E-05	-1.58E-05	7.04E-08	-4.65E-06	-0.000082181	-0.000033967	-3.90E-05	-0.000063661	-2.76E-05	-2.68E-07	-0.000013338	9.72E-06	2.01E-05	2.37E-05	0.000076917	9.05E-05	0.000104166	0.000145854	0.000196973	0.000262024	0.000337565	0.000467312	0.000568181
44.69	-0.00183896	-0.000859118	0.000589198	0.000386198	0.000534474	0.000710473	0.000700997	0.000917597	0.000699762	0.000714068	0.000704982	0.000562131	0.000377855	0.000521909	0.000318095	0.000406265	0.000225799	-0.000571946	0.000703994	0.000118378	0.000124595	8.87E-05	0.000262785	0.000102865	0.0001383	0.00014808	0.00010577	3.77E-05	-8.70E-06	2.09E-05	-0.000049744	-4.48E-05	-2.36E-05	-7.00E-05	-1.50E-05	2.36E-05	2.65E-05	1.62E-06	-5.03E-05	0.000010226	7.74E-05	2.62E-05	8.12E-05	0.000194242	0.000297661	0.000366127	0.000456774	0.000590453	0.000743962
49.6	-0.00262395	1.31E-05	0.00187459	0.00100702	0.000832491	0.00114945	0.00109809	0.00135232	0.00120191	0.000856915	0.000724786	0.000744154	0.000683163	0.000485057	0.00053084	0.000207453	-0.000541631	0.00103821	0.000587512	0.000301397	0.000261183	0.000300976	0.000308244	0.0002899	0.000243327	0.000232605	0.000169202	0.000131771	0.000108412	2.45E-05	1.32E-05	3.01E-05	3.34E-05	3.03E-05	-1.73E-05	4.89E-05	1.97E-05	0.00010933	5.57E-05	0.000101472	0.000147818	0.000183944	0.000283556	0.000401118	0.000472305	0.000645342	0.000796419	0.00102793	0.00127472
52.06	-0.00179443	-0.000594432	0.000127021	0.000309758	0.000210055	0.000376753	0.000396477	0.000559484	0.000290322	0.000374809	0.000329247	0.000210681	0.000239775	0.00025798	0.000121653	8.53E-05	-0.000117164	2.24E-05	0.000146122	1.35E-06	6.59E-06	2.89E-05	6.43E-05	2.98E-05	0.000051738	6.64E-05	-1.80E-05	2.92E-05	-1.55E-05	0.000015749	-9.48E-05	-2.12E-05	3.99E-06	-5.15E-05	-2.87E-05	6.40E-06	2.28E-05	5.84E-06	-5.69E-06	1.03E-05	3.57E-05	1.89E-05	9.41E-05	0.000131662	0.00018381	0.000248855	0.000327688	0.000404823	0.000507396
52.24	-0.00178563	-0.000597906	0.000506016	0.000640822	0.000595749	0.000785231	0.000865931	0.000886974	0.000819872	0.000731698	0.000714677	0.000618072	0.000508636	0.000490815	0.000387292	0.000432158	7.90E-05	-5.97E-05	0.000346668	0.000104863	7.22E-05	0.000165396	0.000172497	8.60E-05	0.00010134	0.00015278	5.76E-05	6.00E-05	9.80E-06	3.84E-05	-4.60E-05	-6.55E-05	-2.04E-05	-4.97E-05	-0.00004831	-1.25E-05	3.27E-05	-5.25E-05	-3.47E-05	7.95E-06	6.09E-05	4.90E-05	9.61E-05	0.000179733	0.000228435	0.000329954	0.000396411	0.000523076	0.000649102
55.31	-0.00168762	-0.000531918	0.000561428	0.00053254	0.000506821	0.000584862	0.000664551	0.000821007	0.000601567	0.000583362	0.000586325	0.000481823	0.000348455	0.00042212	0.000280869	0.000278286	-0.00024292	1.53E-05	0.000377389	7.72E-05	0.000044616	0.000042496	9.78E-05	-1.01E-06	2.36E-05	7.04E-05	2.50E-05	1.10E-05	-3.41E-05	4.26E-06	-5.71E-05	-6.12E-05	-4.19E-05	-6.00E-05	-4.25E-05	-3.33E-05	1.55E-05	-6.62E-05	-5.17E-05	-2.48E-05	0.000016249	-2.25E-05	1.21E-05	0.000130162	0.000136152	0.000199693	0.00025075	0.000341263	0.000405261
53.96	-0.00216008	2.61E-05	0.000771533	0.00100091	0.000467663	0.00125385	0.00109539	0.00111932	0.00109496	0.000970504	0.000801197	0.0010025	0.00078257	0.000660316	0.000565024	0.000370515	0.000334158	0.00037031	0.000192076	0.000138097	0.000177492	9.65E-05	0.000160001	0.000181695	0.000134449	0.000133041	0.000108233	8.67E-05	5.95E-05	-4.48E-06	3.15E-05	-4.87E-05	-2.43E-05	-4.73E-05	-2.05E-05	-6.38E-05	-1.65E-05	-2.58E-05	-6.82E-06	-2.21E-05	4.32E-05	1.93E-05	0.000171395	0.000209524	0.000326878	0.000406159	0.000542322	0.00068564	0.000897907
53.88	-0.00173194	-0.00073048	0.00104874	0.000407224	0.000626318	0.00102388	0.000801459	0.00126475	0.00114697	0.000887892	0.000829783	0.000653142	0.00052541	0.000395433	0.000596049	0.000277141	0.000314488	0.000137205	0.000225966	0.000137424	8.31E-05	-3.55E-05	9.11E-05	0.000107665	-9.36E-05	7.88E-06	-6.10E-05	3.58E-05	-0.000106611	-9.63E-05	-0.000112149	-6.43E-05	-0.000175338	-0.000174791	-0.000090096	-0.000121141	-0.00008121	-8.92E-05	-0.000203793	-0.000134903	-3.20E-05	-6.95E-05	-3.63E-05	2.91E-05	0.000162889	0.000255526	0.000245746	0.000323755	0.000520159
51.2	-0.00187751	-0.00042106	0.000818184	0.000415116	0.000718263	0.000988698	0.000904172	0.000960815	0.000572363	0.000621391	0.000585802	0.000558466	0.000266489	0.000413408	0.000319648	0.000429825	-6.42E-06	-3.38E-06	0.000287919	0.000106016	9.92E-05	6.09E-07	0.000101802	5.72E-05	2.69E-06	4.21E-05	1.51E-05	-1.53E-05	-2.23E-06	-6.40E-05	-6.93E-05	-9.24E-05	-0.000109291	-7.79E-05	-4.04E-05	-6.48E-05	-0.000034929	-4.17E-05	-0.000066792	-1.65E-05	2.28E-05	-1.00E-05	0.000041859	9.47E-05	0.000170261	0.000199304	0.000251742	0.000362818	0.000482094
48.79	-0.00215578	-0.000305116	0.000757011	0.000586666	0.000449955	0.00126894	0.000914739	0.00110787	0.000973343	0.000969436	0.000707738	0.000856077	0.000681142	0.000612833	0.000555163	0.000344523	0.000392426	0.000334424	0.000234938	0.000171919	0.000150445	0.000152129	0.000157441	0.000216826	0.000114897	0.000110504	8.67E-05	8.19E-05	3.98E-05	-3.73E-05	0.000040369	-8.60E-05	-1.81E-05	-2.76E-05	-2.95E-05	-8.37E-05	2.93E-05	-2.21E-05	-1.32E-05	-1.79E-05	1.85E-05	1.56E-05	0.000099442	0.000139335	0.000217745	0.000316607	0.000369635	0.000481357	0.000628665
53.2	-0.00163025	-0.00021407	0.00183227	0.00121718	0.00106911	0.00124283	0.00124575	0.00143322	0.00110011	0.00105216	0.000962185	0.000998349	0.000893973	0.000757764	0.000718685	0.000445914	-0.000341729	0.00107351	0.000655181	0.000431971	0.000476539	0.000340235	0.000444014	0.000427806	0.000304843	0.00032452	0.000269096	0.000157686	0.000229165	0.000145822	9.41E-05	0.000094263	0.00014372	9.41E-05	0.000115132	0.000116939	0.000122321	0.000138169	0.000103549	0.000172778	0.000224779	0.000287251	0.00034139	0.000461699	0.000577254	0.000682641	0.000842057	0.00107285	0.00124735
50.28	-0.00197426	-0.000672425	0.00107598	0.000441413	0.000464957	0.00129916	0.000851857	0.00101066	0.00106942	0.00101381	0.000742355	0.00101251	0.000776466	0.000726812	0.000572443	0.000381094	0.000423471	0.000418907	0.000293263	0.00020795	0.000232923	0.000139576	0.000220842	0.000238786	0.000142764	0.000160969	0.000147424	7.71E-05	4.93E-05	0.000043647	4.33E-05	-2.84E-05	-3.25E-05	-1.73E-05	7.38E-06	-0.000024715	1.08E-05	1.61E-05	-1.88E-06	-8.59E-06	5.37E-05	3.89E-05	0.000126616	0.000150923	0.000239095	0.000316236	0.000395671	0.000490561	0.00062131
49.51	-0.00272687	0.000247999	0.000958003	0.000427208	0.00100951	0.000806324	0.00083833	0.000474585	0.000795623	0.000631369	0.000114221	0.000364981	0.000267073	0.000187545	0.000257465	3.61E-05	4.69E-05	0.00020773	5.39E-05	-5.52E-05	0.000179745	4.76E-05	0.000100368	7.41E-05	-3.79E-05	0.000149185	7.59E-05	-6.07E-05	0.000043864	-4.47E-05	-4.24E-05	-3.92E-05	-2.67E-05	-0.000107513	-2.79E-05	-7.55E-05	1.30E-06	-4.37E-05	-2.93E-05	1.59E-05	4.79E-05	1.77E-05	0.00010298	0.00012473	0.000215708	0.000207037	0.000379159	0.00046153	0.000562704
55.07	-0.00211177	-0.000237122	0.00156347	0.000899762	0.00107782	0.000555502	0.00118361	0.00119007	0.000906387	0.000767483	0.000814748	0.000377869	0.000563603	0.000503143	0.000398303	0.000363922	0.000129558	0.00017146	0.000260267	0.000183876	0.000122881	0.000217114	0.000117151	6.90E-05	1.37E-05	5.38E-05	5.83E-05	2.59E-05	-2.30E-05	-2.96E-06	-1.84E-05	-8.77E-05	-5.72E-05	-2.13E-05	-9.57E-05	3.74E-05	7.55E-06	-6.61E-05	-2.34E-05	7.71E-06	9.18E-05	4.58E-05	0.000164396	0.00020709	0.000359366	0.000365009	0.000459465	0.000632734	0.000810273
49.5	-0.00201966	-0.000104786	0.00162815	0.00113337	0.000976948	0.00128961	0.00108697	0.00123069	0.0013439	0.000941423	0.000885028	0.000817086	0.000675123	0.00054638	0.000678232	0.000399803	-5.39E-05	0.000649695	0.00048175	0.000224964	0.000224981	0.000176896	0.000181191	0.00013929	0.000154577	0.000133507	8.39E-05	3.72E-05	9.88E-05	2.81E-05	-4.98E-05	2.60E-05	-3.84E-07	0.000017146	-1.09E-05	3.65E-05	-2.04E-05	4.26E-05	2.87E-05	6.44E-05	0.00011722	9.29E-05	0.000160118	0.000197496	0.000216633	0.000315642	0.000385733	0.000520756	0.000600651
55.4	-0.0020061	-0.000291034	0.00116255	0.000938219	0.000891951	0.00120703	0.00120626	0.00133137	0.000964527	0.0010402	0.000785652	0.000809018	0.000401375	0.000624774	0.000486262	0.000649113	-0.000367701	0.000433213	0.000574134	0.000196448	8.25E-05	0.000159235	0.000194391	0.000034948	0.000139527	4.78E-05	0.000116663	-4.95E-05	-9.45E-06	-1.52E-05	-7.08E-05	-6.46E-05	-6.47E-05	-6.07E-05	-3.47E-05	2.24E-06	-2.40E-05	-4.08E-05	-8.76E-05	1.29E-05	0.000024661	-1.94E-05	6.86E-05	0.000123646	0.000187674	0.000223882	0.000283638	0.000426717	0.000527566
58.67	-0.00165081	-0.000965332	0.000905312	0.000525434	0.000617494	0.000898904	0.000795645	0.00112641	0.00110337	0.00100865	0.000685977	0.000792445	0.000540487	0.000507973	0.000553435	0.000393577	0.000261039	0.000195053	0.00025712	0.000101466	0.000102189	-2.49E-05	0.000103765	0.000118373	-6.04E-05	-1.43E-05	-0.000038258	-2.81E-06	-8.17E-05	-8.24E-05	-9.25E-05	-5.87E-05	-0.000155075	-0.000176889	-6.39E-05	-0.000113862	-0.000020258	-8.32E-05	-0.000163964	-0.000117903	-1.41E-05	-6.72E-05	-5.63E-05	2.79E-05	0.00012443	0.000225653	0.000203606	0.000252899	0.000435754
52.68	-0.00253589	0.000212597	0.00146714	0.000982501	0.00115379	0.000797489	0.000936026	0.00136823	0.000703986	0.000717598	0.000786569	0.00028337	0.000523964	0.000549587	0.000313754	0.000417064	3.07E-05	0.00020342	0.000273564	0.000158479	0.000173475	0.000211358	0.000298196	9.25E-05	6.78E-05	5.27E-05	0.000188201	3.74E-05	0.000105024	7.77E-05	8.39E-06	-3.34E-05	-3.99E-05	2.15E-05	1.21E-05	2.12E-06	6.28E-05	-6.97E-05	-3.64E-05	7.20E-05	0.00016703	0.000153337	0.000282716	0.000420896	0.000572753	0.000683429	0.000769494	0.00108372	0.00129415
50.69	-0.00301813	-0.00018634	0.00159428	0.000338084	0.00087263	0.000821676	0.000724151	0.00115304	0.000418863	0.000775831	0.000678586	0.000145678	0.000472436	0.000485555	0.000277142	0.000270614	6.20E-05	0.000133795	0.0001893	0.000180136	0.000176934	0.000158861	0.000217753	7.96E-05	5.29E-05	4.27E-05	0.000182501	7.53E-06	0.000044685	3.03E-05	0.00003717	-6.76E-05	-5.14E-06	-6.45E-06	-1.30E-05	2.47E-05	4.65E-05	-4.97E-05	-2.91E-05	2.11E-05	0.000135651	9.66E-05	0.00024571	0.000306614	0.000442003	0.00047231	0.000581703	0.000817339	0.000978153
44.4	-0.00234047	0.000258949	0.00155009	0.000894141	0.000896661	0.00119452	0.00101929	0.00104488	0.000876682	0.000645801	0.000669304	0.000709495	0.000507814	0.000596645	0.000416662	0.000159995	-0.000457534	0.000788348	0.000408082	0.0001953	0.000222084	0.000111819	0.000178306	0.000161711	0.00014167	0.000115584	5.39E-05	0.000026262	-6.04E-07	1.85E-05	-5.23E-05	-1.50E-05	-0.000029583	-5.00E-05	-1.93E-05	2.13E-05	-2.55E-06	3.29E-05	3.02E-06	6.84E-05	8.13E-05	0.000140249	0.000138779	0.000195929	0.000281427	0.0003599	0.000427608	0.000596065	0.000743472
46.1	-0.00201694	-0.000217522	0.00181436	0.000630666	0.000727872	0.00093039	0.00093459	0.000904684	0.000789705	0.000613144	0.000429714	0.000565033	0.000467971	0.000408865	0.000372499	0.000142752	-0.000599146	0.000726044	0.000395148	0.000209555	0.000134137	5.33E-05	0.000165295	0.000122629	0.000107421	0.000117196	6.75E-05	-2.03E-05	7.73E-06	3.23E-05	-8.58E-05	-6.83E-06	-1.80E-05	-5.64E-05	7.51E-06	-9.58E-06	-2.49E-05	4.23E-05	-1.30E-05	5.87E-05	8.70E-05	0.000106453	0.000106072	0.000184013	0.000260797	0.000289281	0.000378938	0.000540245	0.000637334
43.58	-0.00207018	-0.00050297	0.00103939	0.000418493	0.000284491	0.000927746	0.000703765	0.000886499	0.000751323	0.000754631	0.000499291	0.000762516	0.000467974	0.000571286	0.000509796	0.000299703	0.000393115	0.000354016	0.00034071	0.000216011	0.000235348	0.000259336	0.000282564	0.000338893	0.000257649	0.00031894	0.000252043	0.000293736	0.000247949	0.000210594	0.00028549	0.000209682	0.00021963	0.000218406	0.000231998	0.000204201	0.000239412	0.000231336	0.000199373	0.000216711	0.000249074	0.000250996	0.000369098	0.000367724	0.000469008	0.000543325	0.000625803	0.000746295	0.000885691
52	-0.00214266	-0.000522502	0.000702827	0.000298053	0.000572609	0.000943273	0.000650599	0.000829945	0.000560346	0.000743755	0.000367484	0.000518447	0.00027054	0.00031976	0.000234756	0.000410368	-0.000289888	0.000131564	0.000319527	0.000133712	1.74E-05	3.86E-05	6.72E-05	0.000022271	5.25E-05	3.07E-05	5.61E-06	2.24E-06	-3.25E-05	-5.14E-05	-0.000102287	-0.000087585	-0.000134826	-0.000073116	-0.000092653	-5.46E-05	-5.98E-05	-7.79E-05	-8.07E-05	-2.44E-05	4.70E-06	-2.14E-05	7.08E-06	0.000117127	0.000146966	0.000196418	0.000258506	0.000367933	0.000484839
55.04	-0.00334612	-0.000878253	0.00196991	0.000851133	0.000741877	0.000900455	0.000870355	0.000889378	0.000991055	0.00088509	0.000792303	0.000557882	0.000505616	0.000487736	0.000429294	0.000497617	-0.00172197	0.00120552	0.000628244	0.000310833	0.000159247	0.000123045	0.000170908	0.000150884	0.000082128	0.000169436	0.000101571	-4.64E-06	2.28E-05	-5.16E-07	-2.02E-05	-8.09E-05	0.000021295	-3.96E-05	-0.000108681	-6.83E-05	2.75E-05	-0.000133479	-4.39E-05	-0.000018515	-2.80E-05	-0.000114255	6.41E-05	0.000244848	0.000251695	0.000346322	0.000394622	0.000553611	0.000621926
42.28	-0.00166554	-0.00032777	0.000864268	0.000744746	0.000595941	0.000991724	0.00101838	0.000745307	0.000430181	0.000781214	0.000336754	0.000578893	0.000360605	0.000571854	0.000448445	0.000394445	-0.00082667	0.000774213	0.0008191	0.000386682	0.000259681	0.000290022	0.000318226	0.000243154	0.000340519	0.000287681	0.000375196	0.000249813	0.000298494	0.000257675	0.000229495	0.000214138	0.000213625	0.00025127	0.000223742	0.0002345	0.000213568	0.000190559	0.000142701	0.000249765	0.000275976	0.000225519	0.000357568	0.000504458	0.000587393	0.000658811	0.000787251	0.000960265	0.00117278
34.28	-0.00210156	-0.000904231	0.000981054	0.000380532	0.00070325	0.00100708	0.00105227	0.00118847	0.000742226	0.000943589	0.000754373	0.00104127	0.000683762	0.00088148	0.000708796	0.000920557	0.000197946	0.000672516	0.000965959	0.000759628	0.000765159	0.000735833	0.000892712	0.000770157	0.000840937	0.000797986	0.00083054	0.000677115	0.00074748	0.00066159	0.000590458	0.000584838	0.000594146	0.000575224	0.000596331	0.000613878	0.000612713	0.000536563	0.000535199	0.000592294	0.000622977	0.00062201	0.000688144	0.000831343	0.000970182	0.00102609	0.00114078	0.00138693	0.00157411
51.65	-0.00374139	0.000501658	0.00241434	0.00162735	0.00141825	0.00149919	0.00228777	0.00161179	0.00194414	0.00141228	0.00172076	0.00127084	0.00152042	0.0011833	0.00120241	0.000778786	0.000146411	0.00182764	0.00128849	0.00103639	0.000961897	0.000935691	0.000972391	0.000943431	0.000996246	0.00089185	0.000976785	0.000898938	0.00096506	0.000910014	0.000954563	0.000909847	0.000922637	0.000869506	0.000783707	0.000791834	0.000768384	0.000638671	0.000701601	0.000659607	0.000700235	0.000877222	0.00100765	0.00116318	0.00136527	0.00152739	0.00181287	0.00205409	0.00241515
30.09	-0.00340202	-0.000205818	0.000887236	0.000409178	0.00135183	0.0012499	0.0013626	0.000962241	0.00089014	0.00113527	0.000933413	0.000728267	0.000688482	0.000583876	0.000727268	0.000323974	0.000348331	0.000492528	0.000311848	0.000227901	0.000353886	0.000229659	0.000279306	0.00026477	0.00023609	0.000214825	0.000220275	6.80E-05	0.000169395	0.000132959	0.000147073	9.11E-05	6.13E-05	-4.67E-06	1.89E-05	2.29E-05	3.69E-05	-2.45E-07	1.87E-05	3.07E-05	0.000152088	9.39E-05	0.000291382	0.000293	0.000483166	0.000505582	0.00079794	0.000898345	0.00114061
45.9	-0.00228014	-0.000631089	0.000570357	0.000664659	0.000359126	0.000983668	0.000925798	0.000758571	0.000399555	0.00064836	0.00032048	0.000576194	0.000289967	0.000396697	0.000202947	0.000359401	-0.000145478	0.000140095	0.000355818	5.60E-05	0.000158088	8.05E-05	0.000216489	2.62E-05	0.000101304	5.17E-05	7.42E-05	3.05E-05	6.51E-05	1.99E-05	-6.57E-05	-0.000030368	-4.40E-05	-5.20E-05	-2.48E-05	-6.60E-07	-2.57E-05	-0.000031317	-3.36E-05	1.88E-05	6.40E-06	4.99E-05	7.79E-05	0.000179975	0.000245348	0.00028699	0.000343792	0.000509674	0.000612929
56.01	-0.00191775	-0.000435039	0.000749535	0.000453171	0.00040321	0.000794327	0.000747252	0.00064069	0.000744825	0.000671094	0.00051938	0.000587201	0.000465964	0.000460112	0.0004116	0.000206159	0.000250706	0.000322848	0.000131536	0.000123211	0.000131358	5.18E-05	0.000136235	0.000101926	8.77E-05	0.000103683	5.93E-06	3.52E-05	0.000038843	-0.000032656	1.60E-05	-7.43E-05	-3.96E-05	-0.00005335	-1.52E-05	-6.61E-05	-1.49E-05	-2.20E-05	-2.83E-05	-1.74E-05	8.42E-06	-8.68E-07	8.63E-05	7.69E-05	0.00017021	0.000197327	0.000269616	0.000312279	0.00044789
51.62	-0.00193751	-0.000509756	0.000464368	0.000614995	0.000504285	0.000953024	0.000333174	0.00119866	0.000739686	0.00122886	0.000562089	0.000565285	0.000517193	0.000926933	0.00034332	0.00177509	0.00227415	-0.00203528	-0.00045663	-0.000250989	0.000151671	8.38E-05	0.00027746	-1.83E-05	0.000182969	5.93E-05	0.000100944	9.59E-06	5.40E-05	-4.98E-05	-3.45E-05	-0.000136536	-2.70E-05	-0.000120816	-9.19E-06	-7.01E-05	2.05E-06	-0.000133239	-6.28E-05	0.000066041	0.000322605	0.000331708	0.000097862	4.46E-05	0.000144461	0.00014744	0.000233518	0.000407545	0.000600269
48.54	-0.00379052	-6.86E-05	0.00195259	0.00153758	0.000968473	0.00113766	0.00136287	0.00140936	0.00159563	0.0011456	0.00132995	0.00106558	0.000766061	0.000884924	0.000547186	0.000790007	-0.00150124	0.00157761	0.00110849	0.000445406	0.000545525	0.000314831	0.000386184	0.000255159	0.000476447	0.000216338	0.000410634	0.000197865	0.000196191	0.000254895	0.000163434	0.000175048	0.000121729	6.09E-06	0.00012967	3.78E-05	0.00004365	1.17E-05	7.52E-05	0.000079313	0.000244576	0.000239946	0.00031504	0.000512951	0.000596935	0.000670746	0.000905944	0.00105066	0.00132823
49.04	-0.00494271	-0.00105784	0.00321369	0.00102089	0.000992761	0.00166493	0.00106696	0.00106592	0.00143032	0.00123958	0.000537377	0.0006459	0.000822703	0.000564124	0.000371474	0.000476146	-0.00252696	0.00201479	0.000719272	0.000380121	0.000218735	5.82E-05	0.000282988	0.000125273	0.000180213	5.62E-05	0.00023351	7.76E-05	-3.66E-05	0.000154292	5.44E-06	-9.45E-05	0.000198524	-7.35E-05	-0.000131177	-7.61E-05	7.15E-05	-0.000180731	-5.47E-05	-5.10E-06	-0.000102359	-0.000153948	0.000103194	0.000358215	0.000345388	0.000439992	0.000680347	0.000757401	0.000907137
52.81	-0.0018312	-0.000616985	0.000891777	0.000449268	0.000878913	0.00106273	0.000743041	0.00134325	0.00110327	0.00101058	0.000839098	0.000860497	0.000593169	0.000423021	0.000505756	0.000434774	0.000284766	0.000215504	0.000259416	0.000091124	0.000171207	-3.18E-05	6.42E-05	7.88E-05	-2.18E-05	-2.73E-05	-4.72E-05	-4.92E-06	-0.000100355	-9.87E-05	-8.33E-05	-9.34E-05	-0.000152483	-0.000174463	-0.000113465	-0.000107859	-3.33E-05	-0.000108015	-0.000182339	-9.19E-05	-0.000038198	-0.000109362	-5.41E-05	4.82E-05	0.00012794	0.000218993	0.000199456	0.000261227	0.000446854
51.27	-0.0023923	-0.00181963	0.00224782	0.00126347	0.000789342	0.00060751	0.00109855	0.00119346	0.000531255	0.00119924	0.000748726	0.000636225	0.000523765	0.000810016	0.000511999	0.00150918	-0.00141421	-0.000546181	0.00152403	0.000440909	0.000391395	0.000262085	0.000311635	0.000228454	0.000169607	0.00019203	0.00036187	-7.33E-05	0.000142061	0.000104426	3.12E-05	2.15E-05	0.000116922	4.74E-05	0.000128703	-2.30E-05	-4.55E-06	8.42E-05	-7.98E-05	7.34E-05	0.000180943	7.04E-05	0.000111958	0.000217072	0.000229529	0.000357836	0.000456791	0.000557404	0.000701392
56.35	-0.00143497	-0.000502078	0.000730118	0.00047205	0.00030254	0.00102364	0.000564238	0.00100506	0.000879167	0.000672055	0.000562313	0.000648849	0.000459141	0.000559237	0.000357033	0.000301071	0.000160481	0.000254269	0.000222069	1.60E-05	0.000114722	6.90E-05	0.000128609	0.000129825	0.000044429	7.25E-05	-5.80E-06	4.37E-06	2.79E-05	-8.21E-05	6.83E-06	-7.66E-05	-4.61E-05	-7.90E-05	-4.65E-05	-6.40E-05	-3.10E-06	-3.95E-05	-6.11E-05	-4.51E-06	-8.27E-06	-1.60E-05	7.08E-05	5.94E-05	0.00016779	0.000188751	0.000248412	0.000301191	0.000405326
47.83	-0.0019243	-0.00037697	0.00068686	0.000445012	0.000646716	0.00101307	0.000807765	0.000697803	0.000546675	0.000733705	0.000325112	0.000471346	0.000334987	0.000360031	0.000263202	0.00039459	-0.000291571	0.000219483	0.000378212	6.09E-05	0.00012219	0.000157435	0.000182522	2.87E-05	0.000141639	4.77E-05	4.68E-05	2.94E-05	5.85E-05	3.62E-06	-5.15E-05	-8.13E-05	-5.85E-05	-8.89E-05	-5.64E-05	-7.87E-06	-2.15E-05	-5.86E-05	-3.50E-05	1.19E-05	5.98E-06	4.38E-05	8.80E-05	0.000162953	0.000248448	0.000291988	0.000388628	0.000531445	0.000670676
34.6	-0.00204218	-0.0003578	0.00158007	0.000821085	0.000864288	0.00111894	0.00101217	0.00114137	0.00122141	0.000725765	0.000750258	0.000875537	0.000786789	0.000633636	0.00066742	0.000477293	-0.000114875	0.00080045	0.000506929	0.000328299	0.000359564	0.000239807	0.000343236	0.000305445	0.000323578	0.000304123	0.000231907	0.000209951	0.000217928	0.000193962	0.000156567	0.000164666	0.000208672	0.00011792	0.000110412	0.00010786	9.06E-05	8.49E-05	8.04E-05	0.000175909	0.000224959	0.000299736	0.000365195	0.000489129	0.000632541	0.000762761	0.000923347	0.0012033	0.00140433
52.71	-0.00224606	-0.000371948	0.000799381	0.000298782	0.000607526	0.000982726	0.000900918	0.000818713	0.000668795	0.000700195	0.000377721	0.000672929	0.000350988	0.000437671	0.000317874	0.000335891	-0.000046015	0.000269989	0.000385713	0.000166248	0.000183543	0.000169653	0.000176978	0.0001588	0.000185335	0.000138405	0.000170195	9.26E-05	0.000159933	4.80E-05	3.11E-05	2.66E-06	4.49E-05	-0.000016606	2.24E-05	6.91E-06	5.74E-05	1.56E-05	3.47E-05	0.00007322	9.27E-05	0.000125924	0.000209991	0.000302606	0.000402526	0.000496051	0.000602993	0.000796803	0.00100705
46.7	-0.0021913	-0.000331494	0.00128308	0.000661632	0.000810018	0.000794167	0.000846015	0.00100634	0.000835724	0.00067884	0.000633464	0.000589741	0.000532562	0.000493775	0.000482594	0.000242878	-0.000459874	0.000701916	0.000501763	0.000221568	0.000215922	0.000149845	0.000227382	0.000141903	0.000167284	0.000147998	9.95E-05	8.14E-05	7.31E-05	7.86E-05	-3.45E-05	2.34E-05	2.59E-05	-2.11E-05	-5.68E-06	3.08E-06	1.19E-05	1.03E-06	2.05E-06	9.14E-05	0.000114736	0.000151339	0.000211405	0.000303949	0.000385347	0.000497708	0.000573113	0.000779086	0.000962917
54.91	-0.00174449	-0.000926158	0.000771687	0.000341662	0.000600983	0.000950708	0.000767705	0.000988721	0.00100875	0.000871059	0.000640682	0.00076902	0.000365264	0.000364443	0.000388909	0.000248286	0.000251674	0.000228726	0.000221881	1.87E-05	0.000166364	3.14E-06	6.33E-05	0.000110994	-7.69E-05	-5.99E-05	-2.84E-05	1.76E-06	-0.000116865	-7.48E-05	-0.000123099	-7.04E-05	-0.000183374	-0.000180415	-0.000106536	-9.09E-05	-3.01E-05	-0.000123289	-0.000144013	-0.000140489	-3.45E-05	-0.000116966	-4.83E-05	5.95E-05	0.0001405	0.00021677	0.00021212	0.000277786	0.000387452
51.55	-0.00315263	-0.000688656	0.00094585	0.000470851	0.000732213	0.000512613	0.000798982	0.00112345	0.00055491	0.000674437	0.000638195	0.00026066	0.000448812	0.000554663	0.000293865	0.000412789	0.000104524	0.000102799	0.000280188	0.000253586	0.00016386	0.000233524	0.000234858	8.47E-05	0.000130928	9.24E-05	0.000192728	0.000079507	0.000149357	6.44E-05	9.45E-05	3.60E-05	3.62E-05	7.25E-05	9.25E-06	5.72E-05	4.34E-05	-1.56E-05	-7.82E-06	0.000075264	0.000167989	0.000134401	0.000304504	0.000361311	0.000518625	0.000567912	0.000701779	0.000904888	0.00115727
57.55	-0.00187532	-0.000711208	0.000682364	0.000359742	-5.67E-05	0.000961234	0.00042993	0.000757712	0.000581665	0.000527383	0.00044601	0.00068844	0.000310388	0.000411673	0.000273292	0.000183706	0.000201732	0.000190545	0.000192928	2.74E-05	7.61E-05	4.27E-05	9.26E-05	8.45E-05	9.27E-05	6.46E-05	2.04E-06	4.16E-05	-2.00E-05	-7.21E-05	-5.07E-06	-7.06E-05	-6.31E-05	-7.36E-05	-5.23E-05	-6.62E-05	-5.20E-05	-2.08E-05	-5.86E-05	-3.50E-05	3.10E-06	-0.000019098	7.43E-05	8.09E-05	0.000167543	0.000197713	0.000276239	0.000343837	0.000474832
50.7	-0.00215178	-5.90E-05	0.00134903	0.000760104	0.000729389	0.000824045	0.000975868	0.000897544	0.000795643	0.00067904	0.000540006	0.000707768	0.000476326	0.000455995	0.000408446	8.92E-05	-0.000495171	0.000837613	0.000457005	0.000175042	0.000159171	8.67E-05	0.00017271	0.000114947	6.85E-05	6.71E-05	5.38E-05	-3.05E-06	4.74E-06	7.45E-06	-7.50E-05	-4.18E-05	2.77E-06	-8.05E-05	-1.45E-05	-0.000031913	-1.44E-06	-1.93E-05	-8.35E-06	4.50E-05	4.31E-05	9.59E-05	0.000103669	0.000157178	0.000224837	0.000282844	0.000382104	0.000513489	0.00067048
53.9	-0.00173603	0.000177164	0.00166575	0.000834522	0.00101946	0.00114933	0.0010538	0.00140718	0.00111018	0.000819779	0.00085647	0.000895491	0.000682799	0.000638314	0.000591572	0.000336136	-0.000275581	0.000812293	0.00044585	0.000315125	0.000305328	0.000123841	0.00025177	0.000212078	0.000203668	0.000159322	0.000116591	5.93E-05	7.07E-05	7.30E-05	-5.84E-05	1.70E-06	2.35E-05	-4.42E-05	-5.59E-06	7.88E-06	-1.90E-05	2.42E-06	-8.57E-06	5.30E-05	9.26E-05	0.000117543	0.000184881	0.000216351	0.000296399	0.000371134	0.000469189	0.000639489	0.000776498
42.2	-0.0034712	-0.000355898	0.00183149	0.00101663	0.000971072	0.00111283	0.000859585	0.000923544	0.000880019	0.000930913	0.000505233	0.000658273	0.000434856	0.000470408	0.000217462	0.000176411	-0.00153362	0.00124646	0.000814931	0.000349875	0.000192377	0.000141785	0.000154791	0.000126116	0.000135365	9.44E-05	0.000222525	8.83E-05	1.96E-05	0.000194917	1.55E-05	0.000121899	2.53E-05	-4.21E-05	-3.71E-05	1.34E-06	-6.09E-05	-8.83E-05	-1.76E-05	4.64E-05	0.000111864	0.000136137	0.000313341	0.000401672	0.000539008	0.000641343	0.000915123	0.00109059	0.00133424
57.9	-0.00254281	-0.000323085	0.0014759	0.000485964	0.000778976	0.000845385	0.000943974	0.000685321	0.000925916	0.000622582	0.000440988	0.000625881	0.000475511	0.000410507	0.000364054	-8.86E-05	-0.000625819	0.000823856	0.000448662	0.000117914	0.000104372	5.22E-05	6.73E-05	5.82E-05	2.10E-05	2.67E-05	-3.46E-05	-2.84E-05	-5.99E-05	-1.23E-05	-0.000112065	-4.67E-05	-6.67E-05	-9.75E-05	-5.10E-05	-5.58E-05	-5.78E-05	-1.55E-05	-1.55E-05	-1.34E-05	3.16E-05	4.29E-05	6.10E-05	9.92E-05	0.000150895	0.000186252	0.000262626	0.00039476	0.000490366
50.85	-0.00281128	-0.00114953	0.00209195	0.00104949	0.000898446	0.000690757	0.000913375	0.00109743	0.00111864	0.00100497	0.00042252	0.000626737	0.000852291	0.000653963	0.000513732	0.000526472	-0.000440419	-0.000175596	0.000935253	0.000368537	0.000200029	0.000284273	0.000174966	0.000200135	0.000180036	6.14E-05	0.000157207	0.000047829	4.31E-06	8.54E-05	-3.64E-05	-4.47E-06	5.84E-05	-3.43E-05	0.000130035	-0.000124268	-3.97E-05	2.18E-05	-3.04E-05	-2.03E-05	8.52E-05	5.21E-05	7.37E-05	9.29E-05	0.000120936	0.000213338	0.000370663	0.000292943	0.000507075
54.13	-0.00275557	-0.000492241	0.000867961	0.000274592	0.000768459	0.000493782	0.000420281	0.000888309	0.000332766	0.000566845	0.000424285	0.000110256	0.000321904	0.000287245	0.000184385	0.000277	-0.00013574	-1.69E-05	0.000152986	2.52E-05	3.62E-05	6.10E-05	7.58E-05	0.000012736	-3.98E-05	-1.69E-05	4.89E-06	-2.90E-05	-2.72E-05	-3.88E-05	-4.88E-05	-0.000161878	-9.00E-05	-4.73E-05	-0.000110769	-4.31E-05	-5.15E-05	-8.12E-05	-0.000101361	-3.70E-05	5.30E-05	2.37E-05	0.000103603	0.000187582	0.00026018	0.000292707	0.000365584	0.000537309	0.000660341
54.97	-0.00249025	-0.000416949	0.000699616	0.000394176	0.000264332	0.000862251	0.000829608	0.000549791	0.000494782	0.000535087	0.00026112	0.00047306	0.000141867	0.000358672	0.00023366	0.000160586	-0.000176007	0.000188492	0.000235849	9.83E-05	1.52E-05	-2.08E-06	0.00008022	4.78E-05	0.000068204	7.35E-06	2.35E-05	-1.79E-05	5.08E-06	-3.70E-05	-8.77E-05	-7.66E-05	-0.000081568	-3.84E-05	-8.65E-05	-2.99E-05	-2.20E-05	-4.98E-05	-4.04E-05	-1.99E-06	0.000013974	3.66E-06	4.59E-05	0.000101528	0.000165303	0.000199039	0.00027281	0.000380052	0.000487213
37.89	-0.00157318	-0.000391911	6.92E-05	0.000290495	0.000445401	0.000674536	0.000572811	0.000783802	0.000782875	0.00048724	0.000657135	0.000541978	0.000367992	0.000580356	0.000223077	0.000308313	0.000174358	0.000171246	0.000173445	0.000121371	0.000142342	4.17E-05	0.000218606	0.000211043	0.000142244	0.000164135	9.40E-05	0.000127166	8.20E-05	7.33E-05	7.24E-06	0.000102528	6.39E-05	4.63E-05	9.39E-06	0.000071031	4.04E-05	2.61E-05	-7.29E-06	5.07E-05	8.91E-05	0.00014918	0.000177304	0.000271659	0.000357861	0.000482928	0.000582001	0.00071655	0.000896466
43.59	-0.00212236	-0.000878166	0.000555585	0.000333767	0.000317117	0.000843716	0.000738919	0.000697625	0.000485772	0.000507791	0.000456056	0.000509422	0.000298438	0.000487167	0.000312476	0.000409606	-0.000267514	0.000471656	0.000460112	0.000335977	0.000245716	0.00022501	0.000289671	0.000223014	0.000259284	0.000226121	0.000265712	0.000235681	0.000277868	0.000195516	0.000196425	0.000152448	0.0001822	0.000179113	0.000146612	0.000171616	0.000165799	0.000110767	0.000106461	0.0001741	0.000184456	0.000220978	0.000294666	0.000414712	0.000507886	0.000619114	0.000746579	0.000936643	0.00112262
45.47	-0.00397174	-0.000406313	0.00189584	0.00136202	0.000892052	0.00158373	0.00114308	0.00117423	0.00118952	0.00144392	0.000883124	0.000857641	0.000750296	0.000634744	0.000568808	0.000534104	-0.00156725	0.00135857	0.000741687	0.00052152	0.000256881	0.000242814	0.000321408	0.000234616	0.000157032	0.000225027	0.000310413	0.000203239	0.000124699	0.000188694	0.000108649	2.71E-05	0.000142087	3.49E-05	-1.83E-05	-3.96E-07	4.79E-05	-5.23E-05	-3.57E-05	8.13E-05	8.97E-06	5.44E-05	0.000277896	0.000524194	0.000605219	0.000814688	0.00101225	0.00115333	0.00150145
55.1	-0.00247757	-0.000360579	0.00105801	0.000600607	0.000460977	0.000962677	0.000896216	0.000782702	0.000925436	0.000492414	0.000608483	0.00074382	0.000587212	0.000495768	0.000400009	6.65E-05	1.16E-05	0.000598825	0.000295563	0.000165358	0.000195839	8.56E-05	0.000190846	0.000115722	0.000102862	8.08E-05	1.79E-05	1.15E-05	5.25E-05	-1.05E-05	-0.000115095	-4.64E-05	-2.68E-05	-6.50E-05	-5.18E-05	-2.38E-05	-5.89E-05	-2.36E-07	-4.42E-05	1.93E-05	3.00E-05	8.19E-05	7.48E-05	0.00012854	0.000191605	0.000205763	0.000315783	0.000441662	0.00052216
52.79	-0.00274559	0.000159847	0.00143723	0.000332817	0.00112833	0.000799848	0.000817235	0.00119771	0.000833436	0.000882085	0.000585132	0.000649441	0.0004978	0.000663389	0.000273706	0.000350748	0.000189506	0.000207	0.000120734	0.000032006	0.000255063	0.000107026	0.000142073	0.000128405	8.97E-05	0.000133378	0.000112165	-6.68E-05	2.27E-05	-2.28E-05	-4.46E-05	-0.000064454	-2.25E-05	-7.99E-05	-2.62E-05	-4.13E-05	-5.39E-05	-3.73E-05	-0.000111869	-2.80E-05	0.000045513	6.30E-05	7.98E-05	0.000211675	0.000229513	0.000278536	0.000409337	0.000579311	0.000747755
53.71	-0.0034931	0.000479298	0.00103486	0.000504439	0.00141049	0.000419297	0.00102437	0.000858241	0.0011292	0.000748559	0.000892178	0.000567699	0.000496954	0.000517973	0.000395405	9.14E-05	-0.000153579	0.000712494	0.000372153	0.000188978	0.000195597	0.000164331	0.000257073	0.0002564	0.000222188	0.00016289	0.000131241	5.54E-05	0.000100597	-0.000055184	-2.38E-05	-8.11E-05	-2.66E-05	1.24E-05	-3.94E-05	-5.92E-05	8.09E-06	-1.32E-05	8.40E-06	-2.35E-05	0.000036952	-2.26E-05	0.00019073	0.000233113	0.000337181	0.000423727	0.00050589	0.000619762	0.000803402
35.7	-0.00194662	0.000207431	0.0016924	0.000905606	0.00121507	0.00115012	0.00121127	0.00138597	0.00128071	0.000935013	0.00088368	0.000970297	0.000821358	0.000666411	0.000676676	0.00029317	-0.000304612	0.000925327	0.0005212	0.000326316	0.000308829	0.000185228	0.000244163	0.000178171	0.000194531	0.000183382	0.000131578	6.29E-05	0.00012154	4.91E-05	5.11E-06	4.58E-05	0.000025205	-1.13E-05	3.35E-05	-2.05E-05	7.90E-06	1.43E-05	-6.38E-06	5.73E-05	0.000115684	0.00020555	0.000273644	0.000369954	0.000479011	0.000636277	0.000804378	0.00104021	0.00124977
32.75	-0.00308281	0.000370792	0.00142868	0.000669275	0.00136371	0.00106764	0.00148455	0.00157839	0.00105126	0.00135543	0.00107226	0.00117011	0.000877247	0.000790636	0.000927773	0.000933024	-8.22E-05	0.0012066	0.000887849	0.000698976	0.000730135	0.000685121	0.000725846	0.000718839	0.000783136	0.000796528	0.000777382	0.000756087	0.0007113	0.000803473	0.000791026	0.000672301	0.000620537	0.000629658	0.000552301	0.000443055	0.000452367	0.000381264	0.000471094	0.000479477	0.000653571	0.000693613	0.000950444	0.00116944	0.00142151	0.00172407	0.00196443	0.00235642	0.00275604
34.68	-0.00308485	0.000417982	0.0014291	0.000804291	0.00145032	0.000863103	0.00140652	0.00144538	0.00104469	0.0010534	0.00114859	0.000852531	0.000933246	0.000861554	0.000775163	0.000699664	-0.000363092	0.00119204	0.000782315	0.000542911	0.000530974	0.000535163	0.000543867	0.000580323	0.00049031	0.000551677	0.0005234	0.000513382	0.000494263	0.000400795	0.000536748	0.000376913	0.000483953	0.000352755	0.000348199	0.000235347	0.000300555	0.000173885	0.000258822	0.000250983	0.000413265	0.000416454	0.000604436	0.000854193	0.00103862	0.00128086	0.00147339	0.00182891	0.00222392
51.1	-0.0025402	-0.000165977	0.00114709	0.000461629	0.000732966	0.000721684	0.000890133	0.000839806	0.000677455	0.000570567	0.00055013	0.000598024	0.000559268	0.000464738	0.000312217	-1.07E-05	-0.000359502	0.000797166	0.000399648	0.000185085	0.000195503	9.88E-05	0.00018486	0.000156433	0.000120615	7.97E-05	6.64E-05	6.08E-06	1.37E-05	1.66E-05	-6.27E-05	-2.79E-05	-5.22E-05	-2.13E-05	-6.16E-05	-1.44E-05	-2.68E-06	-1.30E-05	0.000018209	2.92E-05	6.00E-05	7.27E-05	0.00011545	0.000167793	0.000232092	0.000278976	0.000356107	0.000494298	0.000612403
52.9	-0.0020298	-0.000125239	0.000845919	0.000338343	0.000577579	0.000952849	0.000762696	0.000708596	0.00050011	0.00058943	0.000351167	0.000379708	0.000244721	0.000255071	0.000210778	0.000114742	-0.000295656	0.00026708	6.86E-05	6.75E-05	-2.43E-06	-2.87E-05	-8.50E-07	-0.000109343	4.28E-06	-8.37E-05	-0.000056235	-0.00011198	-3.74E-05	-0.000129671	-0.000188301	-0.000174866	-0.000137715	-0.000126624	-0.000166514	-9.31E-05	-0.000111304	-9.76E-05	-8.63E-05	-7.47E-05	-5.42E-05	-7.83E-05	-2.15E-05	3.03E-05	9.91E-05	0.000134315	0.000202953	0.000318378	0.000443806
55.17	-0.00346599	-0.000386741	0.00160124	0.00166602	0.000917537	0.000832142	0.000871839	0.00111735	0.00117804	0.000992877	0.000490348	0.00101066	0.000524828	0.00045219	0.000240627	0.000517567	-0.0019526	0.00152525	0.000931199	0.000275049	0.000239748	9.86E-05	0.000159767	0.000133826	0.000119595	8.87E-05	0.000106439	-4.79E-05	-2.48E-05	6.56E-05	-6.77E-05	-3.98E-05	-0.000073544	-8.85E-05	-9.47E-05	-2.64E-05	-0.000023685	-0.000103687	-3.79E-05	-9.92E-06	1.24E-05	8.78E-06	4.38E-05	0.00020063	0.000175219	0.000257285	0.000343841	0.000489735	0.00060756
49.37	-0.00111406	-0.000515658	0.000367912	0.000651785	0.000318419	0.00078969	0.0010958	0.00113148	0.000864896	0.00094233	0.000900243	0.000859005	0.000753898	0.000598691	0.000550702	0.000389668	0.0003207	0.000320263	0.00032103	0.000130954	0.000204921	7.81E-05	0.00016072	0.000115951	0.000114387	6.75E-05	0.000115062	3.62E-05	2.11E-05	-2.58E-05	4.02E-06	-0.000065683	-3.76E-05	-7.48E-05	-9.03E-05	-4.01E-05	-4.65E-05	-3.27E-05	-1.61E-05	-1.68E-05	-2.85E-05	1.89E-05	0.000091199	0.000107048	0.000186149	0.000256857	0.000343874	0.000451389	0.000553402
54.99	-0.000656947	-0.000464652	0.000562306	0.000749444	0.000385116	0.000594698	0.00117278	0.000951301	0.000632766	0.000798924	0.000671781	0.000626767	0.000514373	0.000493573	0.000397396	0.000294838	0.000279198	0.000207174	0.000253082	0.000144239	0.000129729	0.00005025	0.000157433	0.000110013	7.57E-05	9.84E-05	7.68E-05	4.91E-05	5.48E-05	-1.41E-05	1.68E-05	-4.53E-05	1.08E-05	-3.12E-05	-6.76E-05	1.93E-05	-4.92E-05	0.000024077	2.00E-05	1.66E-05	-1.28E-05	2.56E-05	0.000102529	0.000114783	0.000163152	0.000218526	0.000287286	0.000345369	0.000448169
46.16	-0.00179825	0.000580346	5.97E-05	0.000346761	0.000772517	0.00163422	0.00114551	0.00120268	0.00106315	0.00136752	0.00108017	0.000998959	0.000820241	0.000835994	0.000764686	0.00160566	0.00415141	-0.00204296	-0.000777651	-0.000100615	0.000325781	0.000366719	0.000510188	0.000468078	0.000320694	0.000504667	0.000411473	0.000362535	0.000312554	0.000255347	0.000301219	0.000162373	0.000221763	0.000084993	0.000234242	0.00009021	0.000157293	0.000192294	8.64E-05	0.000201551	0.000330344	0.000327553	0.000472242	0.000582329	0.000691003	0.000842457	0.00108631	0.00125373	0.00151682
42.5	-0.00288628	0.000265952	0.00153881	0.000630309	0.00156387	0.00119324	0.0016358	0.0014681	0.00139245	0.00127031	0.00126944	0.00115705	0.00114364	0.00101504	0.00122922	0.00134652	0.000228323	0.000903504	0.000959858	0.000814601	0.000777338	0.00096027	0.000934904	0.000879806	0.000869291	0.000880909	0.000817153	0.000861242	0.000796211	0.000779644	0.000811374	0.000664801	0.000707475	0.000647317	0.000578004	0.000417155	0.000502646	0.000403815	0.000478049	0.000507653	0.000717837	0.000734615	0.000965041	0.00117934	0.00143976	0.00169657	0.00194185	0.0022552	0.00262831
38.35	-0.00383212	-8.95E-05	0.00231738	0.00119505	0.00174771	0.00163544	0.0017321	0.00149138	0.00164161	0.00168589	0.00125175	0.00134169	0.00107355	0.00131322	0.00103587	0.00135159	-0.00155485	0.00224022	0.00135015	0.00118635	0.00084953	0.000827343	0.000929391	0.000829035	0.000853011	0.000892801	0.000876747	0.000907968	0.000906232	0.00093121	0.00093078	0.000760698	0.000840135	0.000629168	0.000448398	0.000418951	0.000425374	0.000205419	0.000342396	0.000493809	0.000510042	0.000626197	0.00100932	0.00142353	0.00171517	0.00197473	0.00242255	0.00268384	0.0032446
36.15	-0.00303258	-3.27E-05	0.00172478	0.00084039	0.00127112	0.00121112	0.0013514	0.00123632	0.0011929	0.00110338	0.00115876	0.00091621	0.000902029	0.000887299	0.00100296	0.000659788	0.000194717	0.00140594	0.000999548	0.000877548	0.000796321	0.000777461	0.000789311	0.000862805	0.000873262	0.000863996	0.000891019	0.000998554	0.0010224	0.00102443	0.0010598	0.000957974	0.000976507	0.00087308	0.000740275	0.000565785	0.000543647	0.0004892	0.000477228	0.000531511	0.000697414	0.000791479	0.00121961	0.00142912	0.00182468	0.00217197	0.00252137	0.00290849	0.00341692
48.37	-0.00450124	-0.000328142	0.000940841	0.000533741	0.00120112	0.000747763	0.00129526	0.00143979	0.00121103	0.00128596	0.00111516	0.00116773	0.00112158	0.00103637	0.00120166	0.000869813	-0.000154048	0.0016589	0.00127009	0.000919355	0.00104817	0.000972003	0.000994015	0.00101907	0.00105615	0.00104193	0.00114362	0.00114382	0.00109823	0.00121863	0.00123478	0.00104272	0.00112305	0.0009888	0.000866454	0.000699693	0.000644776	0.000520754	0.000511877	0.000604965	0.000756335	0.000852421	0.00119276	0.00151294	0.00184539	0.00214111	0.00250495	0.00291453	0.00344229
57.39	-0.00135638	-0.000726932	0.000420864	0.000612595	0.00028096	0.000360645	0.000838491	0.00107373	0.000606481	0.000743594	0.000576879	0.000724019	0.000517976	0.000455078	0.000344646	0.000376315	0.000237064	0.000172116	0.000258822	7.97E-05	0.000144111	7.11E-05	9.88E-05	9.57E-05	8.64E-05	5.78E-05	0.000075785	4.09E-05	-1.70E-05	-7.66E-06	-1.11E-05	-7.10E-05	-1.90E-05	-6.34E-05	-0.000068184	-5.11E-05	-1.82E-05	-0.000057833	-2.07E-05	5.54E-07	-8.05E-06	4.37E-06	0.000116427	0.000101749	0.000187928	0.000240873	0.000326788	0.000409182	0.000509822
57.48	-0.0024165	-0.00060959	0.00130017	0.00086039	0.000159965	0.000748615	0.00104517	0.000901484	0.000740147	0.000571631	0.000530934	0.000445671	0.000507086	0.00046769	0.000183784	0.000397316	-0.000831246	0.000533007	0.000668183	9.55E-05	0.000193362	8.06E-05	0.000146171	7.83E-05	0.000095563	2.23E-05	5.37E-05	8.05E-05	-2.83E-05	-6.96E-05	-9.50E-05	-3.99E-05	-6.95E-05	-6.16E-05	-3.79E-05	-4.59E-05	-1.38E-05	-5.33E-05	-4.98E-05	-0.000012305	3.26E-05	3.06E-05	7.67E-05	0.00017775	0.000214428	0.000272595	0.000357105	0.000485254	0.000603149
22.15	-0.00652504	0.00585944	0.000491395	0.00124591	0.00167431	0.0018164	0.00181407	0.00160867	0.00128558	0.00150866	0.00155569	0.00138616	0.00126297	0.00119394	0.00122727	0.00119886	0.00128692	0.00131663	0.00139234	0.00143286	0.00148913	0.00146955	0.00139692	0.00128905	0.00122522	0.001358	0.0013607	0.00138624	0.0013984	0.00140697	0.00140624	0.00139759	0.00136538	0.00128984	0.00121376	0.00111427	0.00105268	0.000999233	0.000993328	0.00104308	0.00114604	0.0012964	0.00147544	0.00170111	0.00193763	0.00220281	0.0024727	0.00275716	0.00305063
57.04	-0.00518503	0.00445482	0.000254227	0.000742009	0.00105337	0.00115973	0.00122048	0.00115313	0.000855991	0.000929196	0.0009273	0.000743191	0.000639423	0.000523298	0.000451874	0.000410922	0.000377742	0.000334454	0.000336723	0.0003681	0.000385729	0.00038783	0.000374404	0.000335454	0.000288472	0.000300519	0.000253324	0.000201605	0.000157552	0.000114257	8.23E-05	6.59E-05	0.000047008	3.64E-05	3.04E-05	3.42E-05	4.72E-05	0.000059921	7.78E-05	0.000121775	0.000167866	0.000236531	0.00032652	0.00042699	0.00055248	0.000705899	0.00088018	0.00109466	0.0013442
44.93	-0.00725756	0.00613341	0.000567048	0.001296	0.00165623	0.00197697	0.00211977	0.00207	0.00159547	0.00186385	0.00184268	0.00168265	0.00161411	0.00152064	0.00153166	0.0015341	0.00154535	0.0015554	0.00155924	0.00156495	0.0015633	0.00155657	0.00156746	0.00150334	0.001426	0.00159557	0.00165362	0.00170935	0.00178384	0.00183213	0.00186159	0.00183905	0.00177742	0.00165182	0.00151999	0.00136106	0.00121376	0.0011062	0.00105177	0.0010692	0.00118966	0.00137358	0.00161222	0.00188531	0.0021921	0.00251784	0.00287911	0.00327724	0.00370924
51.07	-0.0062606	0.00529074	0.000312122	0.000799415	0.00104346	0.00124685	0.00125253	0.00114397	0.000893802	0.000906696	0.00094568	0.000772448	0.000574544	0.000474873	0.000390944	0.000287935	0.000194025	0.000166112	0.000136988	0.000134554	0.000116083	0.000117077	0.00011595	8.76E-05	7.50E-05	3.26E-05	4.18E-06	-3.07E-05	-5.91E-05	-9.67E-05	-0.000116778	-0.000126293	-0.000115755	-0.000101904	-8.69E-05	-7.05E-05	-6.75E-05	-0.000053853	-4.08E-05	-2.53E-05	-9.99E-06	2.30E-05	7.55E-05	0.000136968	0.000217614	0.000311099	0.00043815	0.000595161	0.00078099
53.72	-0.00493688	0.00430539	0.000288739	0.000696021	0.000995556	0.00103514	0.00109794	0.00112082	0.000865177	0.000939888	0.000951102	0.000767408	0.000650046	0.000533832	0.000481124	0.000421175	0.000366508	0.000330275	0.000312698	0.000329311	0.00032748	0.000311531	0.000266757	0.000208118	0.000162786	0.000184931	0.000137105	8.93E-05	5.50E-05	2.32E-05	2.56E-06	-7.89E-06	-1.60E-05	-1.68E-05	-0.000017176	-1.08E-05	3.42E-06	1.34E-05	2.73E-05	6.29E-05	9.51E-05	0.000140601	0.000197746	0.000262317	0.000347607	0.000446298	0.000567403	0.000718899	0.00090147
51.89	-0.00461148	0.00395805	0.000387852	0.000618852	0.00100898	0.0011565	0.00113599	0.00106181	0.000760644	0.000849915	0.000896063	0.000679178	0.000480661	0.000369001	0.000359042	0.000301773	0.000233391	0.000245755	0.000228566	0.000247204	0.000271291	0.000262542	0.000213005	0.000166635	2.52E-05	8.99E-05	9.48E-05	4.70E-05	1.73E-05	-1.61E-05	-2.68E-05	-0.000030917	-4.87E-05	-5.18E-05	-5.16E-05	-4.12E-05	-4.07E-05	-4.37E-05	-3.65E-05	-0.000017463	4.03E-06	3.44E-05	0.000083888	0.000138853	0.000201949	0.000278759	0.0003721	0.00049241	0.000638344
57.37	-0.00525992	0.00457507	0.000513284	0.00105583	0.0013657	0.00143611	0.00149935	0.00131083	0.000727324	0.000990508	0.000989653	0.000722336	0.000467915	0.000291036	0.000173647	0.000110987	0.000142502	0.000209668	0.000262193	0.000333379	0.000384899	0.000430646	0.000388059	0.000260224	0.000038412	0.000227896	0.00020369	0.000157253	0.000118883	7.79E-05	6.80E-05	3.70E-05	1.20E-05	3.15E-06	-1.24E-06	-1.40E-05	-4.04E-05	-0.000053765	-0.000055747	-3.53E-05	4.28E-05	0.000117821	0.000231279	0.000370482	0.000530756	0.000692788	0.000895312	0.0011351	0.00136194
48.33	-0.00581066	0.0039675	-0.000219159	0.00069578	0.000825648	0.00115776	0.00115736	0.00110276	0.000557004	0.000546988	0.00106614	0.000912948	0.000694655	0.000560499	0.000505224	0.000350825	0.000299742	0.000267574	0.000228401	0.000291694	0.00035821	0.000419734	0.000450022	0.000476316	0.000196142	8.14E-05	0.000216753	0.000168123	0.000120104	0.000115098	9.96E-05	0.000101302	8.67E-05	8.14E-05	0.000057262	3.19E-05	2.84E-05	3.97E-05	3.26E-05	0.000051296	8.57E-05	0.000105691	0.000158526	0.000190863	0.000250286	0.000291622	0.000378937	0.00051034	0.00064267
57.45	-0.00488169	0.00364232	-0.000131363	0.000212054	0.000514817	0.000606738	0.000642561	0.000600155	0.000584313	0.000578146	0.000565063	0.00047089	0.000357154	0.000300632	0.000285183	0.000236573	0.00017773	0.000146176	0.000112178	8.71E-05	8.34E-05	6.83E-05	6.04E-05	4.39E-05	4.58E-05	5.30E-05	4.18E-05	1.98E-05	3.65E-06	-3.07E-05	-4.35E-05	-5.88E-05	-0.000062344	-6.07E-05	-5.69E-05	-5.00E-05	-3.92E-05	-3.02E-05	-2.51E-05	-1.43E-05	1.98E-06	2.13E-05	4.84E-05	8.30E-05	0.000130018	0.000176392	0.000235537	0.000301621	0.000388737
43.53	-0.00533518	0.00497116	0.000395811	0.00079781	0.00113724	0.00131456	0.00131491	0.00125151	0.000871668	0.000898169	0.000823917	0.00065305	0.000596859	0.000453319	0.000421197	0.000340668	0.000319826	0.00028828	0.000255242	0.000245316	0.000272384	0.000297081	0.0003203	0.000303294	0.00029824	0.000294398	0.00027256	0.000242055	0.000221774	0.000178503	0.000149701	0.000125722	0.000100144	8.00E-05	5.88E-05	3.77E-05	3.72E-05	4.03E-05	7.78E-05	0.000114582	0.000192055	0.000278851	0.000401793	0.00053672	0.00070633	0.000899179	0.00112694	0.0014068	0.00174403
51.47	-0.00490232	0.00381673	-4.42E-05	0.000309388	0.000595827	0.000749116	0.000816101	0.000763249	0.000736253	0.000712087	0.000690755	0.000605264	0.000482931	0.000419695	0.000403975	0.000334747	0.000273315	0.000215815	0.000176561	0.000163568	0.000144615	0.000142537	0.000129975	0.000116183	0.000114784	0.000111121	9.96E-05	7.78E-05	4.44E-05	1.50E-05	-1.05E-06	-0.000016949	-2.90E-05	-3.80E-05	-3.06E-05	-3.56E-05	-3.06E-05	-2.10E-05	-1.15E-05	4.47E-06	2.59E-05	5.39E-05	9.04E-05	0.000141797	0.000197925	0.000266643	0.000346835	0.000442828	0.000560044
60.24	-0.00532071	0.00414591	0.000123792	0.000434231	0.000848332	0.000936545	0.00102154	0.00093524	0.000554832	0.000589792	0.000627764	0.000450162	0.000267585	0.000186773	0.00015361	0.000121092	8.99E-05	0.000105301	0.000103093	0.000131759	0.000157154	0.000174605	0.000153405	0.000130083	7.46E-06	5.42E-05	5.10E-05	-9.41E-06	-5.09E-05	-7.87E-05	-9.06E-05	-9.96E-05	-9.52E-05	-9.19E-05	-8.07E-05	-0.000064006	-0.000057779	-0.000049045	-3.52E-05	-1.56E-05	0.000014537	0.000061868	0.000118972	0.000199879	0.000282928	0.000393726	0.000532137	0.000702981	0.000917996
51.43	-0.0041593	0.00403369	0.000304812	0.000590131	0.00077198	0.000969178	0.000935177	0.000819452	0.000618711	0.000570247	0.000564089	0.000390409	0.000335325	0.000291102	0.000237188	0.000208203	0.000143312	0.000126922	0.000107131	7.42E-05	6.97E-05	8.99E-05	8.06E-05	5.94E-05	5.56E-05	3.25E-05	1.60E-05	-5.65E-06	-3.63E-05	-0.000046465	-5.38E-05	-5.24E-05	-6.52E-05	-6.35E-05	-5.46E-05	-0.000066206	-6.44E-05	-0.000059986	-5.80E-05	-4.14E-05	-1.22E-05	3.40E-05	8.62E-05	0.000144698	0.000205594	0.000265968	0.000351312	0.000484227	0.000639064
56.48	-0.00634337	0.00428162	-0.000462139	0.00028218	0.000722303	0.00091661	0.000973602	0.000920144	0.000659734	0.000719773	0.000796541	0.000708578	0.000650038	0.000573894	0.000532332	0.000507605	0.000468918	0.000462265	0.000448103	0.000407036	0.000418376	0.000401647	0.00039403	0.000381997	0.000348686	0.000354945	0.000351196	0.000355085	0.000356842	0.000346099	0.000334763	0.000302951	0.000261902	0.00021183	0.00017584	0.000124357	0.000100569	8.70E-05	0.000113083	0.00016811	0.000264491	0.000386694	0.000526632	0.000697065	0.000857669	0.00103735	0.00127024	0.00155711	0.00188994
51.37	-0.00553839	0.00409366	-9.47E-05	0.000209657	0.000537552	0.000736669	0.000855701	0.000898817	0.000797481	0.000816702	0.000818004	0.000726454	0.00066915	0.00058534	0.000512996	0.000459998	0.000381689	0.000302795	0.000266113	0.000252713	0.000230512	0.000246142	0.00023733	0.000232176	0.000210775	0.000194486	0.000175072	0.000144772	1.00E-04	0.000057611	3.52E-05	2.89E-05	1.59E-05	2.49E-05	2.21E-05	0.00002898	2.13E-05	2.37E-05	2.37E-05	3.40E-05	4.88E-05	8.16E-05	0.000123837	0.000188873	0.000266571	0.000348847	0.000443401	0.000565227	0.000717843
54.55	-0.00518562	0.00479409	0.000593959	0.000835842	0.00113802	0.00124029	0.00133153	0.0010716	0.00071115	0.00100468	0.000932109	0.000666913	0.000440144	0.000309504	0.000293554	0.000271054	0.000274271	0.000346451	0.000369445	0.000413238	0.000441569	0.000445004	0.000366251	0.000206925	4.95E-05	0.000195471	0.000141648	0.000105647	6.81E-05	0.000029569	8.11E-06	-5.12E-08	6.42E-06	1.50E-05	1.41E-05	1.62E-05	2.05E-05	2.39E-05	2.36E-05	4.06E-05	0.000053165	8.31E-05	0.000122553	0.000178479	0.000249487	0.00033864	0.000446316	0.000577308	0.000750944
55.45	-0.00470238	0.00429635	0.000343329	0.0008139	0.00107515	0.00114451	0.00121237	0.00118682	0.000869761	0.00101045	0.000969537	0.000750709	0.000596944	0.000456522	0.000379466	0.000337463	0.000307855	0.000275515	0.000260012	0.000283641	0.000291736	0.00026053	0.000197292	0.000104631	1.36E-07	7.97E-05	4.59E-05	9.56E-06	-1.57E-05	-3.03E-05	-0.000041325	-4.53E-05	-5.07E-05	-5.01E-05	-4.92E-05	-4.10E-05	-2.46E-05	-1.43E-05	-3.54E-06	0.000019165	4.09E-05	0.000064564	0.000105333	0.00014384	0.00019333	0.000264219	0.000347113	0.000455725	0.000597178
54.55	-0.0047496	0.0039764	0.000109246	0.000575817	0.000836759	0.000897403	0.000918697	0.000914211	0.000651336	0.00074448	0.000770959	0.000591651	0.000452237	0.000358525	0.000291385	0.00026293	0.000237623	0.000223982	0.000247868	0.000282233	0.000309559	0.000311672	0.000270267	0.000194195	0.000102362	0.000159053	0.000112827	6.88E-05	3.89E-05	7.62E-07	-1.68E-05	-2.70E-05	-2.66E-05	-1.99E-05	-1.32E-05	-1.98E-06	1.63E-05	3.11E-05	4.03E-05	0.000067222	0.000095501	0.000135067	0.000186929	0.000247742	0.000326666	0.000419835	0.000538305	0.000688594	0.000874738
59.65	-0.00467867	0.0040396	0.000333733	0.000557527	0.000916433	0.000967634	0.00110893	0.000936857	0.000643113	0.000684429	0.000763175	0.000555901	0.000362668	0.00025638	0.000232511	0.000189118	0.000169961	0.000158819	0.000161588	0.000159321	0.00018067	0.000177547	0.00013922	9.91E-05	-3.22E-05	0.000014971	3.81E-05	-1.43E-05	-3.05E-05	-6.34E-05	-6.18E-05	-6.95E-05	-7.24E-05	-7.42E-05	-0.000066238	-5.97E-05	-6.61E-05	-5.96E-05	-5.04E-05	-3.77E-05	-2.00E-05	9.74E-06	4.94E-05	9.25E-05	0.000141414	0.000196458	0.000263405	0.000358462	0.000464889
57.83	-0.00508801	0.00423972	0.000116407	0.000342279	0.000602759	0.000741043	0.000846694	0.000841209	0.000717164	0.000750079	0.000690294	0.000613928	0.000521667	0.000429196	0.000382132	0.000308957	0.000239988	0.000179772	0.000137513	0.00012766	0.000108149	0.000108774	0.00010269	9.64E-05	8.43E-05	0.00007598	5.94E-05	3.32E-05	4.41E-06	-2.46E-05	-3.51E-05	-4.40E-05	-4.85E-05	-4.78E-05	-0.000055086	-4.44E-05	-4.80E-05	-0.000042746	-4.40E-05	-3.52E-05	-1.35E-05	0.000017522	6.02E-05	0.000114984	0.000175736	0.000241151	0.000311398	0.000409861	0.000538382
54.83	-0.00544599	0.00389497	-0.000141494	0.000175799	0.000430423	0.000637665	0.000758764	0.000772162	0.00067346	0.00069128	0.000657135	0.000580871	0.000503757	0.000428257	0.00037826	0.000323658	0.000244645	0.000170551	0.000135476	0.000103155	8.48E-05	9.62E-05	8.47E-05	9.11E-05	8.34E-05	7.57E-05	6.56E-05	4.03E-05	7.82E-06	-2.29E-05	-4.35E-05	-4.82E-05	-5.50E-05	-5.09E-05	-5.73E-05	-5.20E-05	-5.64E-05	-5.07E-05	-4.78E-05	-3.05E-05	-6.63E-06	2.42E-05	6.59E-05	0.00012318	0.000187914	0.000253386	0.000330804	0.000433492	0.00056473
52.43	-0.00480212	0.00394563	0.000148287	0.000493407	0.000834495	0.000971827	0.00104583	0.000978132	0.000661246	0.000658277	0.00077919	0.000598742	0.000487577	0.000392024	0.000329953	0.000242676	0.000182644	0.000178496	0.000162817	0.000135185	0.000170734	0.000197673	0.000185435	0.000184405	5.44E-05	6.84E-05	0.000113796	6.71E-05	3.26E-05	1.27E-05	-1.03E-05	-2.52E-05	-3.55E-05	-3.61E-05	-2.83E-05	-1.71E-05	-1.74E-05	-8.66E-06	-1.94E-06	1.15E-05	4.83E-05	9.83E-05	0.000162953	0.000253111	0.000361549	0.000468875	0.00060884	0.000795506	0.00100164
33.29	-0.00505304	0.00475507	0.000499981	0.00100573	0.00127229	0.00130967	0.00134807	0.00136557	0.00110364	0.00114115	0.00113685	0.00100469	0.000925942	0.000816142	0.0007487	0.000674127	0.000621063	0.000562827	0.000530072	0.000540589	0.000539725	0.000543664	0.000521957	0.000490903	0.000440287	0.000456924	0.000422106	0.000393426	0.000368888	0.000338602	0.000321448	0.000307806	0.000300366	0.000289454	0.000271196	0.000260316	0.000260897	0.000265268	0.000278772	0.000308581	0.000348227	0.000403532	0.000478438	0.000561923	0.000660928	0.000785148	0.000934251	0.00112272	0.00135587
66.36	-0.00442593	0.00457824	0.000636755	0.000914903	0.00123065	0.00123428	0.00134787	0.00121819	0.000901484	0.00095147	0.000942597	0.000724583	0.000519573	0.000398989	0.00037819	0.000315651	0.000261311	0.000243371	0.000216429	0.000218939	0.000204425	0.000176627	0.000138223	7.93E-05	-8.80E-06	2.71E-05	2.32E-05	-1.82E-05	-3.03E-05	-5.39E-05	-5.84E-05	-6.81E-05	-7.82E-05	-7.95E-05	-7.02E-05	-6.42E-05	-0.000069609	-6.66E-05	-6.30E-05	-5.02E-05	-4.01E-05	-1.41E-05	2.11E-05	5.83E-05	0.000105369	0.000165647	0.000236254	0.000320893	0.000426911
16.25	-0.00630486	0.00602095	0.000845401	0.00137952	0.00173931	0.00210843	0.00196442	0.00194099	0.00154134	0.00158716	0.00151119	0.00138829	0.00131875	0.00117808	0.00104267	0.000997584	0.000913263	0.000920664	0.000884917	0.000805796	0.000809251	0.000806577	0.00079374	0.000782467	0.000755518	0.000714139	0.000718598	0.000697089	0.000680709	0.000671466	0.000644862	0.000612769	0.000583328	0.000564467	0.000523761	0.000480633	0.000449767	0.000424224	0.000451514	0.000493987	0.000564464	0.000668936	0.000818348	0.000988574	0.00118625	0.00138771	0.00163687	0.00194736	0.00231614
57.39	-0.0045568	0.00399224	0.0003529	0.000610946	0.000941613	0.00100511	0.00110113	0.001009	0.000679865	0.000753945	0.000747651	0.000539753	0.000353251	0.000262244	0.000225448	0.000171947	0.000155954	0.000147933	0.000131251	0.000160533	0.000165125	0.000154242	0.000116639	0.000069519	-3.29E-05	2.43E-05	1.08E-05	-3.40E-05	-4.55E-05	-7.93E-05	-9.02E-05	-9.18E-05	-0.000094636	-9.32E-05	-8.87E-05	-0.000069453	-7.01E-05	-6.22E-05	-5.71E-05	-0.000039326	-2.49E-05	3.04E-06	3.35E-05	7.30E-05	0.000127293	0.00018227	0.000245902	0.000333116	0.000433874
58	-0.00468702	0.00416563	0.000311434	0.000631339	0.000978591	0.00109108	0.00111536	0.00102081	0.000733756	0.000721346	0.000780713	0.00060561	0.000395617	0.000297643	0.00027093	0.000203025	0.00016341	0.000176478	0.000151222	0.000159778	0.000166111	0.000165894	0.000135031	0.000104757	-2.60E-05	1.75E-05	2.84E-05	-1.94E-05	-4.25E-05	-0.000074255	-8.45E-05	-9.80E-05	-9.50E-05	-9.09E-05	-8.55E-05	-7.05E-05	-7.30E-05	-6.83E-05	-5.22E-05	-3.85E-05	-1.95E-05	1.13E-05	5.24E-05	9.61E-05	0.000151835	0.000213262	0.000291835	0.000393769	0.000525659
44.09	-0.0051632	0.00527295	0.000782396	0.00133688	0.00181248	0.00167342	0.00191695	0.00154798	0.00104146	0.00131623	0.00123883	0.000876113	0.00051214	0.000295055	0.00020483	0.000200314	0.000259897	0.000345528	0.00046977	0.000598794	0.000635737	0.000645292	0.000545611	0.000358101	0.000123194	0.000339238	0.000318802	0.000281103	0.00022668	0.000174864	0.000141271	9.98E-05	7.44E-05	0.000040571	3.19E-05	2.30E-05	3.70E-05	6.68E-05	0.000103961	0.00017033	0.000252708	0.00035935	0.000498522	0.000667167	0.000861218	0.00111445	0.00141039	0.00176679	0.00217704
54.92	-0.00543983	0.00360382	-0.00022154	4.64E-05	0.000474987	0.000583251	0.000666786	0.000643697	0.000362971	0.000384841	0.000534926	0.00040268	0.000309706	0.000220199	0.000201835	0.000142718	0.00010298	0.000104973	0.000102567	8.74E-05	0.000124394	0.000147239	0.000144912	0.000156969	3.64E-05	5.49E-05	0.000108068	8.63E-05	5.45E-05	4.24E-05	2.66E-05	1.35E-05	4.15E-06	1.72E-06	5.77E-06	2.16E-05	1.70E-05	1.64E-05	2.03E-05	3.14E-05	5.53E-05	9.32E-05	0.000136592	0.000207117	0.00028618	0.000357571	0.000455597	0.000584646	0.000726885
49.97	-0.00465518	0.00437005	0.000332734	0.000654941	0.000954084	0.00104337	0.00107546	0.00098	0.000720809	0.000860915	0.000864344	0.000647785	0.000503947	0.000415085	0.000376236	0.000357377	0.000344984	0.000367307	0.000383661	0.000443709	0.000479192	0.000500561	0.000437427	0.000339464	0.000222295	0.000322326	0.000269016	0.00020879	0.000152819	0.000104136	8.70E-05	6.50E-05	5.40E-05	0.000053713	4.60E-05	4.39E-05	5.54E-05	7.45E-05	0.000085992	0.000120456	0.000167461	0.000224803	0.000310879	0.000401012	0.000511526	0.000637643	0.000795944	0.00098113	0.00120659
59.85	-0.00715978	0.0041205	-0.000601144	-0.000139745	0.000360471	0.000552326	0.0008157	0.000862764	0.000795709	0.00077853	0.000814117	0.000682932	0.000593655	0.000470709	0.000373605	0.000318926	0.000266846	0.000216109	0.000164775	0.00012573	8.30E-05	6.48E-05	5.67E-05	3.42E-05	1.56E-05	-1.39E-06	-9.98E-06	-4.04E-05	-6.23E-05	-0.000102641	-0.000123233	-0.000133575	-0.000144065	-0.000145368	-0.000141386	-0.000134058	-0.000128746	-0.00012776	-0.000129575	-0.000115921	-9.40E-05	-0.000055155	-3.54E-06	5.86E-05	0.00014106	0.000214386	0.0003018	0.000423168	0.000583081
60.67	-0.00704609	0.00407158	-0.00058663	-2.84E-05	0.000404036	0.000495695	0.000720371	0.000759568	0.000690747	0.000674652	0.000728643	0.000597393	0.00052551	0.000443262	0.000356237	0.000303952	0.000229457	0.000177358	0.000138439	0.000115373	8.58E-05	7.48E-05	7.83E-05	5.58E-05	4.26E-05	2.08E-05	7.93E-06	-3.01E-05	-5.80E-05	-9.92E-05	-0.000111446	-0.000125198	-0.000134133	-0.000134392	-0.000124535	-0.000110448	-0.000104568	-9.49E-05	-9.60E-05	-8.52E-05	-6.65E-05	-3.44E-05	0.000017511	7.50E-05	0.00015725	0.000234729	0.000336918	0.000469995	0.000647076
56.69	-0.00536535	0.00371458	-0.000207361	0.00013811	0.000494407	0.000653033	0.00069889	0.000689483	0.000409743	0.00041926	0.000509195	0.000366339	0.000264287	0.0001732	0.000139137	0.000104062	7.01E-05	8.13E-05	0.000078659	7.86E-05	0.00010841	0.000134928	0.0001326	0.000128578	1.36E-05	2.78E-05	6.87E-05	2.45E-05	-5.38E-06	-3.33E-05	-4.84E-05	-5.63E-05	-6.08E-05	-6.47E-05	-5.72E-05	-0.000042232	-3.80E-05	-3.38E-05	-2.65E-05	-2.02E-05	9.89E-06	5.52E-05	0.000105343	0.000176429	0.000264005	0.00034239	0.000453411	0.000598312	0.000760694
56.29	-0.00499262	0.00359527	-0.000205532	8.91E-05	0.000334607	0.000515713	0.000623577	0.000553847	0.000256439	0.000336992	0.000452615	0.000274453	0.000194176	0.000107507	6.62E-05	2.99E-05	4.52E-06	1.97E-05	0.000017567	1.56E-05	0.000056294	9.31E-05	0.000105988	8.92E-05	-5.25E-05	-0.000014041	2.83E-05	-5.76E-06	-3.56E-05	-5.39E-05	-6.81E-05	-7.78E-05	-8.61E-05	-7.82E-05	-7.19E-05	-5.54E-05	-5.63E-05	-5.28E-05	-4.79E-05	-4.03E-05	-1.35E-05	2.70E-05	7.22E-05	0.000142534	0.000225706	0.000297493	0.000399747	0.000533672	0.000680048
58.65	-0.00619261	0.00430381	-0.000200804	0.000239126	0.000604989	0.000727022	0.000882894	0.000879202	0.00077244	0.000692338	0.00072636	0.000554172	0.000486602	0.000377437	0.000298512	0.000261865	0.000199804	0.000146695	0.000111791	9.30E-05	5.49E-05	0.00003699	4.13E-05	0.0000228	2.98E-06	-7.65E-06	-7.80E-06	-3.73E-05	-5.72E-05	-8.97E-05	-0.000104262	-0.00011187	-0.000123499	-0.000125431	-0.00012996	-0.000113195	-0.000109365	-0.000105374	-0.000106318	-8.98E-05	-6.88E-05	-4.07E-05	7.33E-06	6.32E-05	0.000140751	0.000211288	0.000296237	0.000416084	0.000568249
36.55	-0.00437513	0.00443296	0.000575262	0.000980738	0.00135	0.00141825	0.00152222	0.00150977	0.000887709	0.00082341	0.00119962	0.000876833	0.000635374	0.000461579	0.000361485	0.000306238	0.000286944	0.000310466	0.000302021	0.000326172	0.000390019	0.000424204	0.000421371	0.000393959	1.12E-05	6.25E-05	0.000252575	0.000180141	0.000154634	0.000129223	0.000119749	0.000104946	9.26E-05	7.98E-05	6.04E-05	0.000028125	1.93E-05	1.80E-05	2.31E-05	6.76E-05	0.000136691	0.000225664	0.000341872	0.000474865	0.000622412	0.000774522	0.00096633	0.00123591	0.00153804
51.99	-0.00550775	0.0037714	-0.000211142	0.000295007	0.00068267	0.00085665	0.00093734	0.000867296	0.000556758	0.000613835	0.00076561	0.000557013	0.000361282	0.000285525	0.000269804	0.000218272	0.00017682	0.000179381	0.000162723	0.00018842	0.000216037	0.000234624	0.00021699	0.000187285	3.99E-05	8.54E-05	0.00010448	4.48E-05	9.08E-06	-0.000032234	-5.01E-05	-6.48E-05	-7.93E-05	-8.50E-05	-8.86E-05	-8.06E-05	-8.89E-05	-8.21E-05	-5.59E-05	-2.53E-05	1.38E-05	7.74E-05	0.000158759	0.000257866	0.000368209	0.000495936	0.000646787	0.000843127	0.00107755
56.49	-0.00498231	0.00396845	0.000154446	0.000616046	0.00101294	0.00111212	0.00124668	0.00115076	0.000844724	0.000816998	0.000924694	0.000677573	0.000500992	0.000400226	0.000345379	0.000291047	0.000241533	0.000211527	0.000185844	0.000213418	0.000226093	0.000229222	0.000202277	0.000158108	1.51E-05	4.62E-05	5.98E-05	-9.81E-06	-4.24E-05	-7.85E-05	-9.19E-05	-0.00010043	-0.000104086	-0.000102189	-9.59E-05	-8.15E-05	-8.04E-05	-8.15E-05	-6.87E-05	-4.29E-05	-2.10E-05	1.74E-05	0.000068873	0.000129341	0.000196205	0.000279419	0.000380775	0.00051577	0.000678632
56.37	-0.00521	0.00426004	0.000240113	0.000597607	0.000995675	0.00110206	0.00122142	0.00107086	0.000788017	0.000800455	0.000876689	0.000664763	0.000447221	0.000339115	0.00029863	0.000257922	0.0002285	0.000227684	0.000223699	0.000244023	0.000268	0.000245722	0.000212527	0.000145104	0.000011058	6.90E-05	0.00007192	1.66E-05	-9.51E-06	-5.22E-05	-7.01E-05	-8.05E-05	-0.000082489	-9.06E-05	-7.88E-05	-6.17E-05	-6.22E-05	-5.52E-05	-3.67E-05	-1.34E-05	1.52E-05	6.22E-05	0.000114031	0.00018321	0.000269621	0.000373597	0.000502103	0.000666014	0.000873964
53.53	-0.00621969	0.00455241	-0.000206037	0.000163648	0.00042296	0.000559116	0.000632986	0.000660035	0.000508172	0.000427444	0.000466294	0.000342499	0.000263819	0.00018463	0.000145626	0.000126731	8.30E-05	4.92E-05	8.91E-06	-1.09E-05	-4.55E-05	-4.86E-05	-4.99E-05	-6.12E-05	-7.24E-05	-7.40E-05	-5.81E-05	-6.95E-05	-7.80E-05	-0.000107898	-0.000122107	-0.000119972	-0.000129912	-0.000142305	-0.000131613	-0.000124629	-0.000123892	-0.000122506	-0.000125306	-0.000107884	-8.93E-05	-5.48E-05	-7.04E-06	0.000046725	0.00012629	0.000198183	0.00027976	0.000400374	0.000551998
56.96	-0.00486928	0.00403824	0.000215234	0.000537289	0.000918296	0.000999792	0.00112072	0.0010197	0.000686856	0.000741645	0.000825337	0.000607004	0.000386404	0.000273124	0.000239355	0.000182096	0.000156558	0.000174505	0.000171432	0.000204454	0.000221272	0.00022025	0.00017465	0.000115959	-6.17E-05	2.12E-05	3.75E-05	-2.03E-05	-4.66E-05	-0.000080419	-8.83E-05	-0.000102259	-0.000107203	-0.000104629	-0.000107053	-8.75E-05	-8.89E-05	-8.92E-05	-7.64E-05	-0.000058795	-0.000040158	-5.68E-06	3.85E-05	9.20E-05	0.000147952	0.000218112	0.000303458	0.000415376	0.00055619
59.57	-0.00496269	0.00382313	5.63E-05	0.000456778	0.000885963	0.000968532	0.001066	0.000984506	0.000622781	0.000651698	0.000747694	0.000560201	0.000372137	0.000282897	0.000247904	0.00019403	0.000154592	0.000154814	0.000129591	0.000151724	0.000180503	0.000181101	0.000149471	0.000129803	-1.76E-05	2.28E-05	4.32E-05	-1.14E-05	-3.64E-05	-6.50E-05	-7.73E-05	-8.24E-05	-7.83E-05	-7.74E-05	-0.000067868	-0.000056743	-5.70E-05	-5.60E-05	-4.65E-05	-3.09E-05	-1.55E-05	1.52E-05	5.20E-05	9.78E-05	0.000146323	0.00020496	0.000276789	0.000373584	0.000488712
52.4	-0.00479477	0.0037914	4.09E-05	0.000399994	0.000726214	0.000856839	0.000941854	0.000864922	0.00058491	0.000628187	0.000758698	0.000540726	0.00043224	0.000325279	0.000252099	0.000191971	0.000143799	0.000138179	0.000130823	0.000110696	0.000130861	0.000145926	0.000136889	0.000113066	-2.34E-05	2.36E-06	0.00004823	1.56E-05	-8.96E-06	-2.62E-05	-4.49E-05	-0.000055175	-6.51E-05	-5.99E-05	-5.24E-05	-0.000033485	-3.93E-05	-3.70E-05	-3.95E-05	-3.70E-05	-1.45E-05	0.000015086	4.82E-05	0.000105897	0.000168202	0.00021884	0.000291315	0.0003889	0.000489993
55.25	-0.00435375	0.00384074	0.000254984	0.000495894	0.000753313	0.000865518	0.000876887	0.000774176	0.000462388	0.000502663	0.000576589	0.000371401	0.000273369	0.000181349	0.000159135	0.000108524	7.98E-05	8.91E-05	9.21E-05	8.34E-05	0.000110513	0.000130019	0.000124685	9.55E-05	-3.72E-05	9.43E-06	5.11E-05	1.92E-05	-8.62E-06	-2.82E-05	-4.65E-05	-0.000049629	-5.58E-05	-5.25E-05	-4.26E-05	-2.42E-05	-2.84E-05	-2.90E-05	-3.26E-05	-3.31E-05	-0.000014304	1.02E-05	4.42E-05	0.000101693	0.000167398	0.000215447	0.000282073	0.000372429	0.000461046
58.61	-0.00486262	0.003803	0.000114705	0.000401534	0.00077682	0.00078732	0.000913726	0.000813843	0.000482988	0.000511841	0.000587029	0.000389691	0.00022928	0.000151238	0.000122293	8.99E-05	7.90E-05	8.74E-05	9.37E-05	0.000133316	0.000158676	0.000152394	0.000115344	7.99E-05	-7.59E-05	-4.98E-06	2.37E-05	-2.71E-05	-4.66E-05	-7.74E-05	-8.20E-05	-8.79E-05	-9.38E-05	-9.61E-05	-8.79E-05	-7.22E-05	-8.08E-05	-7.50E-05	-6.21E-05	-4.74E-05	-3.05E-05	1.15E-08	4.15E-05	8.81E-05	0.000138345	0.000193775	0.000266159	0.000368938	0.000483682
54.45	-0.00449812	0.00363411	5.79E-06	0.000215693	0.000535277	0.000645162	0.000692932	0.000608758	0.000329122	0.000370716	0.000485535	0.000305831	0.000227025	0.000147143	0.00011383	5.70E-05	4.38E-05	2.63E-05	3.58E-05	4.45E-05	6.99E-05	9.22E-05	8.22E-05	7.05E-05	-3.59E-05	-2.71E-06	3.81E-05	-6.69E-07	-1.81E-05	-3.70E-05	-5.47E-05	-5.90E-05	-6.72E-05	-6.74E-05	-6.23E-05	-0.000044485	-4.51E-05	-0.000040419	-3.05E-05	-2.32E-05	-4.77E-06	2.56E-05	6.06E-05	0.00011242	0.00017449	0.000231668	0.000307034	0.000410637	0.000527261
36.24	-0.0058746	0.00509987	0.000232528	0.00080176	0.00114991	0.00134958	0.00149819	0.00149846	0.00154583	0.00153625	0.00159271	0.00150989	0.00145745	0.00142542	0.00142139	0.00139792	0.00135081	0.00132281	0.00130698	0.00130813	0.00131203	0.00131993	0.00133501	0.00134438	0.00136908	0.00139499	0.00141075	0.00142209	0.00142138	0.00141854	0.00140963	0.00139817	0.00138276	0.00136209	0.00134892	0.00131363	0.00129168	0.00126095	0.00124557	0.00123954	0.00125149	0.00128451	0.00133446	0.00141143	0.00148959	0.001599	0.00171316	0.00184543	0.0019915
59.23	-0.00144602	-0.000202061	0.000536507	0.000397338	0.000643079	0.00080365	0.000907421	0.0011052	0.00109602	0.000841987	0.000996433	0.000782129	0.000670707	0.000759127	0.000451121	0.000448516	0.000333614	0.000276369	0.000244658	0.000212569	0.000124915	0.000114292	0.000165123	0.000180359	1.69E-05	0.000136762	5.05E-05	-0.000010308	-1.42E-05	-4.14E-05	-6.91E-05	-3.25E-05	-6.16E-05	-7.08E-05	-9.56E-05	-0.000013359	-1.24E-05	-1.80E-05	-7.16E-05	-0.000035431	-6.45E-06	1.01E-05	2.51E-05	7.94E-05	0.000148975	0.000212902	0.000242596	0.000358559	0.000441227
56.09	-0.00556388	0.0040325	-0.00017922	0.000260452	0.000510011	0.000745025	0.000798031	0.00076757	0.000818969	0.000733094	0.000729923	0.000640485	0.000520207	0.000428842	0.000394051	0.000340756	0.000265813	0.000213581	0.000181931	0.000164274	0.000135853	0.000136783	0.000124189	0.000118704	0.000114182	0.000100887	9.18E-05	6.89E-05	3.82E-05	4.97E-06	-1.45E-05	-3.07E-05	-4.55E-05	-5.35E-05	-4.48E-05	-4.06E-05	-3.56E-05	-0.000024596	-1.65E-05	-1.60E-06	1.67E-05	0.000040112	7.45E-05	0.000125297	0.000178879	0.000246867	0.000330158	0.000425627	0.000540195
47.02	-0.00528606	0.00370945	-0.000294873	0.000274046	0.000615274	0.000718874	0.00079743	0.000692209	0.000403592	0.00043459	0.000503714	0.000383453	0.000333318	0.000246732	0.000181517	0.000150672	7.87E-05	9.31E-05	0.000087433	5.53E-05	8.25E-05	9.37E-05	9.92E-05	8.66E-05	4.16E-05	3.31E-05	1.12E-05	-1.07E-05	-0.000028612	-4.95E-05	-5.53E-05	-7.43E-05	-7.71E-05	-8.66E-05	-7.87E-05	-8.29E-05	-6.93E-05	-6.12E-05	-0.000052168	-2.12E-05	2.01E-05	8.21E-05	0.000141085	0.000221912	0.000304656	0.000393293	0.000530286	0.000704847	0.000925411
55.26	-0.00492025	0.00423012	0.0002284	0.00066231	0.000900684	0.000994494	0.00103019	0.000987975	0.000738094	0.000846093	0.000847001	0.000649095	0.000528769	0.000444472	0.000381566	0.000362047	0.00035155	0.000345248	0.00036353	0.000411257	0.00043066	0.000438648	0.00039794	0.000316841	0.000235086	0.000280265	0.0002245	0.000164735	0.000112823	6.11E-05	3.43E-05	1.57E-05	1.38E-05	1.84E-05	3.01E-05	3.64E-05	5.41E-05	0.000065085	7.11E-05	0.000102666	0.000134603	0.000183451	0.000254777	0.000341324	0.000452015	0.000591325	0.000749778	0.000947706	0.00118771
54.73	-0.00652167	0.00403495	-0.000381255	1.50E-05	0.000391013	0.00060445	0.000794716	0.000810832	0.000749243	0.000695975	0.000735421	0.000574385	0.000500443	0.00040002	0.000316838	0.000284078	0.000237141	0.000183428	0.000157105	0.000136477	0.000081918	6.85E-05	5.55E-05	3.03E-05	8.48E-06	-9.27E-06	-1.37E-05	-5.05E-05	-6.65E-05	-0.000107338	-0.000118692	-0.000124217	-0.00012941	-0.000128011	-0.000115492	-9.95E-05	-9.32E-05	-8.57E-05	-0.000085982	-7.60E-05	-6.55E-05	-4.17E-05	-6.30E-06	3.60E-05	0.000106003	0.000165698	0.000239646	0.000345732	0.000484741
57.62	-0.00508594	0.00394125	5.34E-05	0.000565094	0.0009186	0.000981102	0.00115681	0.00107817	0.000727715	0.000976305	0.000952796	0.00070593	0.000534293	0.000407687	0.000337966	0.000320573	0.000330115	0.000339316	0.000372835	0.000411337	0.000425188	0.000408501	0.000323461	0.000170916	0.000033266	0.000171727	0.000120758	8.24E-05	4.79E-05	1.69E-05	2.54E-06	-9.96E-06	-1.28E-05	-2.36E-06	4.42E-06	6.36E-06	1.43E-05	1.67E-05	0.000014265	2.78E-05	4.16E-05	0.000065447	0.000104042	0.000148838	0.000205139	0.000277639	0.000364079	0.000460017	0.000583312
47.82	-0.00497237	0.00480024	0.000632719	0.00111603	0.00127851	0.00143943	0.0015395	0.00150262	0.0013086	0.00092453	0.00109243	0.00117694	0.00123576	0.00116818	0.00102423	0.000820044	0.000553733	0.000325332	7.18E-05	-0.000121024	-0.000185471	-0.000128148	1.13E-05	0.000325481	0.000456244	9.07E-05	0.000113659	7.75E-05	6.71E-05	4.36E-05	3.11E-05	1.55E-05	1.71E-05	-6.69E-06	-5.64E-05	-5.63E-05	-1.08E-05	5.01E-05	0.000127663	0.000196403	0.000258861	0.000297607	0.000352201	0.000398913	0.000455152	0.000543263	0.000711739	0.000964704	0.00132012
59.17	-0.00456102	0.0041048	0.00013724	0.000614038	0.000846647	0.000943879	0.001071	0.000991716	0.000847935	0.000876371	0.000866176	0.00076739	0.000656284	0.000603111	0.000516763	0.000444113	0.000360368	0.000279393	0.000203745	0.000171938	0.000130916	0.000115965	9.98E-05	8.04E-05	7.63E-05	7.16E-05	0.000059469	3.52E-05	1.86E-05	-7.11E-06	-2.19E-05	-2.57E-05	-3.25E-05	-3.54E-05	-3.97E-05	-4.22E-05	-3.21E-05	-3.62E-05	-3.01E-05	-2.75E-05	-8.14E-06	1.56E-05	4.95E-05	8.95E-05	0.000139862	0.000190344	0.000248788	0.000331519	0.000432005
58.85	-0.00550214	0.00480067	0.000541628	0.00113678	0.00159101	0.00160766	0.00175906	0.00156853	0.000978244	0.00125526	0.00128813	0.000989955	0.000687602	0.000483651	0.000335822	0.0002834	0.000309209	0.000301987	0.000394047	0.000428882	0.000462287	0.000488015	0.000402412	0.000271182	0.000027622	0.000197705	0.000173889	0.000116035	8.26E-05	4.24E-05	1.62E-05	-0.000012398	-2.29E-06	-2.45E-05	-1.34E-05	-0.00003137	-1.88E-05	-2.27E-06	2.12E-05	4.58E-05	8.73E-05	0.000143365	0.000210952	0.000298974	0.000401787	0.000525501	0.000691754	0.000884161	0.0011364
56.08	-0.00522842	0.00442513	0.000420476	0.0010296	0.00130993	0.00144937	0.00155642	0.00143435	0.000841317	0.00106485	0.00111828	0.000859999	0.000650873	0.000492125	0.000369831	0.000248435	0.000212173	0.00021339	0.000192213	0.000219323	0.00024363	0.000259503	0.000243907	0.000191379	-0.000036064	0.000106473	7.37E-05	3.66E-05	1.55E-05	-3.02E-05	-3.24E-05	-6.43E-05	-7.08E-05	-7.45E-05	-6.46E-05	-5.05E-05	-6.38E-05	-6.31E-05	-0.000068934	-5.44E-05	-1.28E-05	3.10E-05	9.06E-05	0.00017568	0.00027943	0.000380083	0.000524433	0.000691193	0.000871335
47.88	-0.00487689	0.00401082	-5.04E-06	0.000543728	0.000793018	0.0008239	0.000920195	0.000867557	0.000696081	0.000708514	0.000700347	0.000605215	0.000512337	0.0004546	0.000382265	0.000334122	0.000255103	0.000191577	0.000143638	0.000127589	0.000113513	0.000103393	9.49E-05	7.51E-05	8.09E-05	7.68E-05	6.46E-05	4.21E-05	0.000018343	-4.26E-06	-2.49E-05	-3.67E-05	-5.09E-05	-0.000056667	-5.30E-05	-4.72E-05	-3.70E-05	-2.97E-05	-1.72E-05	-8.94E-06	1.34E-05	3.96E-05	7.75E-05	0.000122003	0.00018581	0.000253826	0.00033259	0.000426498	0.000545803
57.81	-0.00506243	0.00391675	-5.11E-05	0.000357684	0.000673847	0.000824473	0.000937935	0.000966201	0.00079629	0.00078506	0.000816352	0.000714471	0.000592027	0.000485457	0.000398617	0.000296474	0.000207726	0.000156218	0.000112958	8.51E-05	0.000072366	7.90E-05	6.79E-05	5.58E-05	6.13E-06	-9.42E-06	8.04E-06	-2.06E-05	-4.31E-05	-6.77E-05	-7.66E-05	-0.000088266	-8.72E-05	-0.000087428	-8.74E-05	-7.73E-05	-7.54E-05	-0.000067885	-7.00E-05	-6.28E-05	-4.98E-05	-2.79E-05	-5.31E-07	0.000038914	8.26E-05	0.000121229	0.000177328	0.000249353	0.000341811
59.31	-0.00547479	0.00376961	-0.000353863	0.000157877	0.000503065	0.000561179	0.000717207	0.000721401	0.000613993	0.000666013	0.000684474	0.000592245	0.00052322	0.000480164	0.000401024	0.000351883	0.00027709	0.000209943	0.000159771	0.000140474	0.00011903	0.000109085	9.68E-05	0.000077675	7.74E-05	6.64E-05	0.000050237	0.000020837	-3.19E-06	-3.00E-05	-4.43E-05	-5.07E-05	-5.62E-05	-6.20E-05	-5.36E-05	-4.80E-05	-4.07E-05	-0.000036319	-2.94E-05	-2.26E-05	-4.95E-06	1.28E-05	0.000045267	0.000083528	0.000135951	0.000189026	0.000256322	0.000341244	0.000442698
51.2	-0.00526321	0.00412047	-0.000129969	0.000397961	0.000727909	0.000763958	0.000870783	0.000866767	0.000707472	0.000733512	0.000726191	0.000641428	0.000525009	0.000519333	0.000421237	0.000361383	0.000289971	0.000219443	0.000169326	0.000155969	0.000131132	0.000125276	0.00011754	9.63E-05	0.000110282	0.000105197	9.21E-05	6.75E-05	5.04E-05	2.66E-05	6.90E-06	-1.95E-06	-1.37E-05	-2.11E-05	-2.20E-05	-2.71E-05	-2.37E-05	-2.39E-05	-1.77E-05	-1.16E-06	0.000036624	7.31E-05	0.000129958	0.000193691	0.000276835	0.000359937	0.00046181	0.000588876	0.000739096
60.57	-0.00435977	0.0042446	0.00045334	0.000685272	0.00109696	0.00111395	0.00123038	0.00106571	0.000737674	0.000760671	0.000828999	0.000606084	0.000371469	0.000245825	0.000226204	0.000170904	0.000150228	0.000146523	0.000154924	0.000171232	0.000203362	0.000199693	0.000164011	0.000112011	-5.62E-05	2.64E-05	4.07E-05	-8.35E-06	-3.26E-05	-6.04E-05	-7.18E-05	-8.27E-05	-8.53E-05	-8.83E-05	-8.40E-05	-7.36E-05	-7.88E-05	-7.54E-05	-6.46E-05	-4.63E-05	-2.69E-05	1.21E-05	5.17E-05	0.000105753	0.000161365	0.000225559	0.000307066	0.000419328	0.000552401
58.82	-0.00519341	0.00416692	0.000215216	0.000496605	0.000789445	0.000996334	0.00112284	0.00113647	0.00102933	0.00106316	0.0010308	0.000919986	0.000828985	0.000738776	0.000639728	0.000566056	0.000465204	0.000359018	0.000291988	0.000248072	0.000200398	0.000193625	0.00016459	0.000148621	0.000119299	0.000115174	8.96E-05	6.02E-05	2.62E-05	-2.97E-06	-1.86E-05	-2.78E-05	-3.40E-05	-3.21E-05	-3.77E-05	-3.08E-05	-3.43E-05	-3.32E-05	-3.18E-05	-2.09E-05	-9.15E-06	0.000020033	5.37E-05	9.69E-05	0.000147428	0.000203245	0.000265043	0.000343069	0.000451846
59.73	-0.00435289	0.00401978	0.000323268	0.000733991	0.000975179	0.00105996	0.00111906	0.00107034	0.000604064	0.000533627	0.000871752	0.00059	0.000387385	0.00026385	0.000161079	0.000119606	0.000111301	0.000120566	0.000147096	0.000162847	0.000221693	0.000263924	0.000253172	0.000200689	-0.000102172	-0.000108647	6.45E-05	-1.82E-05	-5.03E-05	-6.37E-05	-6.71E-05	-6.04E-05	-5.59E-05	-4.86E-05	-4.82E-05	-5.37E-05	-4.57E-05	-4.92E-05	-5.17E-05	-3.56E-05	-0.000019374	1.18E-05	5.20E-05	9.56E-05	0.00015473	0.000190023	0.00025012	0.000352983	0.000468047
55.92	-0.00496193	0.00381966	0.000114404	0.000434357	0.000876069	0.000989402	0.00108963	0.00103874	0.000745127	0.000841657	0.000888387	0.000718995	0.000527669	0.000410493	0.000360122	0.000282846	0.000262011	0.000231095	0.000215314	0.000224305	0.000235027	0.000204818	0.000156057	0.000103498	-1.12E-05	2.98E-05	2.50E-05	-2.57E-05	-4.07E-05	-6.61E-05	-8.21E-05	-8.77E-05	-8.62E-05	-0.000093134	-8.59E-05	-7.07E-05	-0.000075065	-7.33E-05	-6.51E-05	-5.10E-05	-4.25E-05	-1.51E-05	1.98E-05	5.76E-05	0.000104306	0.000161038	0.000223767	0.00030889	0.000421373
53.52	-0.00430627	0.00402117	0.000374743	0.000693214	0.00102159	0.00107322	0.00116852	0.00116038	0.000638538	0.00057097	0.000899622	0.000629684	0.00046032	0.000266661	0.000210836	0.000154693	0.00011442	0.00012719	0.000134213	0.000135498	0.00020606	0.000263899	0.000271205	0.000259032	-6.86E-05	-7.67E-05	0.000102709	2.10E-05	-1.26E-05	-0.000039626	-4.39E-05	-5.40E-05	-6.12E-05	-6.19E-05	-6.46E-05	-7.95E-05	-7.36E-05	-6.94E-05	-6.71E-05	-3.89E-05	3.27E-06	4.79E-05	0.000118426	0.000189323	0.000274632	0.000346167	0.000446936	0.000597715	0.000769192
48.13	-0.00486437	0.00384382	0.000100727	0.000358396	0.000742132	0.000849484	0.000864595	0.000816282	0.000553701	0.00055854	0.000671988	0.000487631	0.000362941	0.00029128	0.000227617	0.000153599	0.000104345	9.21E-05	8.18E-05	4.96E-05	8.45E-05	9.35E-05	9.36E-05	8.87E-05	-4.41E-05	-2.12E-05	3.40E-05	-3.22E-06	-2.83E-05	-4.06E-05	-5.70E-05	-7.00E-05	-8.04E-05	-7.64E-05	-7.06E-05	-5.58E-05	-5.29E-05	-4.86E-05	-4.73E-05	-4.32E-05	-2.21E-05	1.01E-05	4.30E-05	9.83E-05	0.000159989	0.000208777	0.000282106	0.000380533	0.000480806
56.03	-0.00532257	0.00419067	0.000282805	0.000822804	0.0011683	0.00132862	0.00145772	0.0013501	0.000725586	0.00102454	0.00107155	0.000838949	0.000613785	0.000472755	0.000367587	0.000256403	0.000249789	0.000275226	0.000288865	0.000330205	0.000365763	0.000381339	0.000364856	0.000282144	3.41E-05	0.000188046	0.000139072	8.98E-05	6.07E-05	1.62E-05	5.11E-06	-1.33E-05	-3.17E-05	-2.75E-05	-2.38E-05	-1.56E-05	-2.88E-05	-3.51E-05	-3.99E-05	-2.68E-05	1.55E-05	6.91E-05	0.000144429	0.000240588	0.000362644	0.000481332	0.00064445	0.000842959	0.0010393
51.01	-0.00556826	0.00418226	3.21E-05	0.000350747	0.000828483	0.000852009	0.00100255	0.000865039	0.000575189	0.000613826	0.000675869	0.000499112	0.000323331	0.000247598	0.000227364	0.000198471	0.00015655	0.000158392	0.000140516	0.000160287	0.000177757	0.00017927	0.000157532	0.000133808	9.77E-06	6.17E-05	6.49E-05	8.05E-06	-2.46E-05	-5.72E-05	-6.41E-05	-7.21E-05	-7.40E-05	-6.63E-05	-6.25E-05	-4.91E-05	-4.95E-05	-4.17E-05	-3.34E-05	-9.48E-06	1.32E-05	5.82E-05	0.000112834	0.000178787	0.000257863	0.000350171	0.000469299	0.000621218	0.00080729
54.05	-0.00536781	0.00498575	0.000630235	0.00118957	0.00152476	0.00170301	0.0018228	0.00173719	0.00113696	0.00106255	0.00143676	0.0010403	0.00076444	0.000563232	0.000428222	0.000360503	0.000317316	0.000325741	0.000348921	0.000356733	0.000423878	0.00047746	0.000460473	0.000408821	4.02E-05	6.74E-05	0.000282591	0.000186696	0.000151393	0.000127165	0.000109904	9.29E-05	6.65E-05	4.43E-05	1.38E-05	-1.64E-05	-2.25E-05	-1.74E-05	5.89E-06	7.11E-05	0.000165931	0.000285279	0.000440667	0.000612434	0.000809355	0.00100777	0.00125329	0.00158184	0.00195188
57.96	-0.00666409	0.00458346	-0.000255012	0.00015446	0.000441753	0.000665406	0.000831626	0.000802524	0.000654327	0.000613668	0.000598609	0.000445226	0.000376329	0.0002916	0.000190434	0.000163167	0.000111872	6.35E-05	2.15E-05	-5.39E-06	-3.87E-05	-4.43E-05	-5.26E-05	-7.99E-05	-9.13E-05	-0.000103511	-0.000103134	-0.000120207	-0.000135299	-0.000159077	-0.000172167	-0.000174321	-0.000186882	-0.000187121	-0.000182406	-0.000175071	-0.000175916	-0.000168983	-0.000174504	-0.000160202	-0.000138588	-0.000104826	-6.62E-05	-1.17E-05	5.65E-05	0.000116025	0.000186115	0.000285029	0.000413148
52.35	-0.00518506	0.00426165	0.000136477	0.000745036	0.00090886	0.00113411	0.00118943	0.00103064	0.000695178	0.000615923	0.000884964	0.000586561	0.000390786	0.000257835	0.000206898	0.000114648	0.00010075	9.08E-05	0.000133275	0.000166835	0.000174944	0.000195277	0.000176558	0.000116797	-0.000034636	-0.000120042	2.23E-05	-5.33E-05	-8.69E-05	-0.000124738	-0.000124388	-0.000133352	-0.000132686	-0.000124061	-0.000104778	-0.000097773	-9.29E-05	-9.77E-05	-0.000100298	-8.96E-05	-6.51E-05	-3.39E-05	7.27E-06	0.000067046	0.0001328	0.000205776	0.000296747	0.000409884	0.000566259
54.21	-0.00546761	0.00403045	-0.000231168	0.000368959	0.000720978	0.000827871	0.000882771	0.000787191	0.00046752	0.000471913	0.000518984	0.000418278	0.000343123	0.000261361	0.000197192	0.000154789	9.99E-05	0.000112332	9.81E-05	6.26E-05	9.00E-05	9.42E-05	8.69E-05	7.85E-05	3.88E-05	4.12E-05	0.000022343	3.62E-06	-1.30E-05	-3.51E-05	-4.56E-05	-6.17E-05	-0.000069099	-8.39E-05	-7.93E-05	-7.50E-05	-6.39E-05	-5.48E-05	-3.46E-05	1.72E-06	5.38E-05	0.00012261	0.000198239	0.000297302	0.00040127	0.000512459	0.000680336	0.000888917	0.00114767
59.36	-0.00492672	0.00373033	-0.000054551	0.000441831	0.000568063	0.000808241	0.000856454	0.000745535	0.000489593	0.000421324	0.000594619	0.000380231	0.000231366	0.000108209	7.42E-05	3.67E-05	3.51E-05	4.04E-05	7.54E-05	0.000102947	0.000127347	0.000131698	0.000123387	6.76E-05	-4.44E-05	-0.000087816	2.89E-06	-5.71E-05	-0.000074615	-0.000105366	-0.000117781	-0.000128047	-0.00012535	-0.000117126	-9.78E-05	-9.00E-05	-8.50E-05	-8.12E-05	-7.83E-05	-6.57E-05	-4.71E-05	-0.000026116	-5.58E-06	4.23E-05	9.17E-05	0.000145623	0.000216328	0.000304452	0.000424307
53.37	-0.00714809	0.00424726	-0.000579492	-7.37E-05	0.00036082	0.000501728	0.000727434	0.000716464	0.00066167	0.000614632	0.000653783	0.00054253	0.000465261	0.000378436	0.000292392	0.0002705	0.000221342	0.000177143	0.00014227	0.000119954	8.11E-05	7.16E-05	6.86E-05	4.91E-05	3.28E-05	1.74E-05	6.93E-06	-1.89E-05	-0.000044267	-7.64E-05	-9.26E-05	-0.000105288	-0.000108067	-0.000107755	-0.000103114	-8.84E-05	-8.65E-05	-8.30E-05	-8.63E-05	-7.64E-05	-5.64E-05	-0.000019811	2.96E-05	8.57E-05	0.000163704	0.000240255	0.000330692	0.000454897	0.000620973
56.06	-0.00446739	0.0037914	0.000165944	0.000545874	0.000773941	0.00090801	0.000991253	0.000965242	0.000467294	0.000439561	0.000776106	0.000502076	0.000301901	0.000180924	0.000104575	8.46E-05	7.51E-05	0.000097762	0.000137345	0.000152063	0.000205765	0.00024425	0.000225379	0.000178636	-0.000123692	-0.000105743	6.62E-05	-2.11E-05	-5.23E-05	-0.000070735	-7.33E-05	-7.59E-05	-7.14E-05	-7.90E-05	-7.43E-05	-8.19E-05	-7.75E-05	-7.55E-05	-7.53E-05	-0.000057548	-3.07E-05	8.02E-06	5.99E-05	0.0001112	0.000174806	0.000225402	0.000299269	0.000415096	0.000549996
52.59	-0.00407443	0.00376494	0.00010313	0.000493452	0.0006675	0.000885032	0.000862503	0.000928656	0.000825064	0.000399441	0.00048305	0.000610121	0.000874989	0.000839637	0.000782617	0.000607806	0.000397569	0.00017954	-3.24E-05	-0.000183536	-0.000271378	-0.000214853	-5.33E-05	0.000233857	0.000496057	9.96E-05	0.000109585	8.24E-05	8.67E-05	4.83E-05	3.16E-05	1.44E-05	-9.14E-06	-1.73E-05	-1.08E-06	-1.57E-05	-5.59E-06	6.19E-06	2.40E-05	3.94E-05	6.31E-05	9.04E-05	0.000133276	0.000172161	0.000235031	0.000299649	0.000377999	0.000490996	0.000625479
52.83	-0.00475262	0.00438762	0.000391872	0.000756034	0.00115475	0.00123951	0.00135835	0.00130249	0.000792816	0.000694167	0.00106165	0.000769426	0.000533562	0.000376884	0.000278107	0.000219099	0.000198894	0.000221662	0.000239085	0.000263508	0.000327063	0.000370365	0.000373955	0.000339552	3.28E-05	5.71E-06	0.00020808	0.000107555	7.20E-05	4.59E-05	3.21E-05	1.07E-05	2.67E-06	-4.78E-06	-2.08E-05	-4.11E-05	-3.76E-05	-0.000030633	-0.000017502	3.11E-05	0.00009464	0.000177373	0.000284907	0.000399739	0.00053566	0.00066571	0.000831347	0.00106501	0.00133218
54.68	-0.00476768	0.00387889	0.000136552	0.000610337	0.000816203	0.000976548	0.00110871	0.00104222	0.000735504	0.000895279	0.000821848	0.000657395	0.000553957	0.000411338	0.000351606	0.000294232	0.000253751	0.000218817	0.000228411	0.000229222	0.000251386	0.000252105	0.000220547	0.00015402	8.16E-05	0.000146897	0.000102326	5.30E-05	2.35E-05	-5.43E-07	-9.77E-06	-2.26E-05	-2.66E-05	-0.00002899	-2.42E-05	-3.00E-05	-3.14E-05	-3.78E-05	-3.79E-05	-2.57E-05	1.33E-05	0.000046028	0.000105229	0.000162353	0.00023338	0.000311798	0.000402733	0.000512612	0.000637143
54.89	-0.00506031	0.00358458	-0.000268742	0.000272762	0.000687751	0.000757832	0.000795788	0.000715094	0.000487411	0.000517373	0.0005787	0.000457385	0.000405259	0.000307498	0.000270625	0.00026039	0.000187021	0.000190424	0.000158717	0.000108688	0.000107235	0.000110929	8.81E-05	8.08E-05	0.00003818	2.23E-05	9.34E-06	-7.65E-06	-1.60E-05	-3.57E-05	-3.75E-05	-4.96E-05	-5.30E-05	-5.97E-05	-6.25E-05	-6.09E-05	-6.40E-05	-5.84E-05	-5.78E-05	-3.63E-05	-1.02E-05	3.16E-05	6.83E-05	0.000118881	0.000163325	0.000190567	0.000265211	0.000359893	0.000482739
62.77	-0.00500272	0.00390807	-4.53E-05	0.000233605	0.000515885	0.000669959	0.000709035	0.000653233	0.000389203	0.000471395	0.000539557	0.000352056	0.000255231	0.00016375	0.000118029	0.000069927	3.22E-05	0.00004851	4.57E-05	4.60E-05	6.64E-05	7.20E-05	4.57E-05	-5.10E-06	-0.000105501	-5.51E-05	-2.11E-05	-4.96E-05	-6.53E-05	-7.96E-05	-8.99E-05	-9.13E-05	-9.40E-05	-0.000086183	-0.000078132	-6.37E-05	-6.77E-05	-6.95E-05	-6.83E-05	-6.91E-05	-0.000055723	-3.41E-05	-4.82E-06	3.35E-05	8.59E-05	0.000129274	0.000177163	0.00024043	0.000305163
54.72	-0.00518521	0.00400442	-8.93E-05	0.000579099	0.00095856	0.00113302	0.00115117	0.00105519	0.000787067	0.000839178	0.000836051	0.000710781	0.000651088	0.000522775	0.000457787	0.000418816	0.000298413	0.000262361	0.000220304	0.000168885	0.000160429	0.000156255	0.000134324	0.000114572	7.29E-05	5.95E-05	3.43E-05	8.09E-06	-1.16E-05	-2.92E-05	-3.91E-05	-5.08E-05	-5.67E-05	-6.51E-05	-5.54E-05	-5.19E-05	-4.39E-05	-3.99E-05	-3.40E-05	-1.76E-05	5.68E-06	4.52E-05	8.14E-05	0.000135572	0.000191033	0.000248828	0.000336317	0.000449425	0.000593276
57.91	-0.00420729	0.00438898	0.000485072	0.000724872	0.000912039	0.00111902	0.00118665	0.0012961	0.00116308	0.000683989	0.000667824	0.000832799	0.00101906	0.00104049	0.000920697	0.000731452	0.0005125	0.000245706	-2.10E-05	-0.000217285	-0.00030641	-0.000276263	-0.000113391	0.000215857	0.000478007	7.21E-05	8.27E-05	7.12E-05	6.97E-05	4.43E-05	2.15E-05	5.07E-06	1.52E-06	-0.000012277	-8.95E-06	-1.87E-05	-1.06E-05	2.61E-06	2.34E-05	4.24E-05	6.42E-05	8.37E-05	0.000122309	0.000157566	0.000213552	0.000271668	0.000345689	0.000448644	0.000582299
51.95	-0.0055639	0.00434272	-1.27E-05	0.000517946	0.000768497	0.00108847	0.00103386	0.000983119	0.000676326	0.000735144	0.000739293	0.000613436	0.000558123	0.000409549	0.000278168	0.000202598	0.000151202	0.000131632	0.000133253	9.87E-05	0.000113931	0.000140021	0.000137083	0.000139201	0.000113191	7.12E-05	5.36E-05	2.67E-06	-3.68E-05	-4.85E-05	-7.55E-05	-9.91E-05	-9.61E-05	-8.72E-05	-8.75E-05	-8.75E-05	-7.41E-05	-6.60E-05	-3.39E-05	-7.33E-06	2.53E-05	6.22E-05	0.000124593	0.000193212	0.000266872	0.000343605	0.000458376	0.000612215	0.000807177
58.29	-0.00489526	0.00433482	0.000272566	0.000889984	0.00108075	0.0013154	0.0013632	0.00127061	0.00092941	0.000948959	0.0010225	0.000766962	0.000552011	0.000416409	0.000321989	0.000253903	0.000266086	0.000239256	0.000253458	0.000269143	0.000268934	0.000244862	0.00021039	0.000125074	-1.93E-05	1.75E-05	3.12E-05	-1.44E-05	-4.00E-05	-8.22E-05	-8.67E-05	-9.57E-05	-9.49E-05	-8.62E-05	-6.70E-05	-0.000055724	-0.000048123	-5.36E-05	-0.000055605	-4.66E-05	-2.62E-05	-7.58E-06	1.65E-05	6.83E-05	0.000124304	0.000191187	0.000278131	0.000377978	0.000511567
25.85	-0.0064348	0.00666544	0.00136241	0.00203211	0.00240914	0.00290195	0.00282109	0.00279501	0.00252436	0.00256743	0.0025502	0.00250849	0.00238941	0.00238004	0.00233751	0.00226305	0.00215957	0.00218884	0.0021255	0.00202019	0.00198568	0.00194525	0.0018934	0.00189703	0.00186876	0.00189748	0.00193627	0.00195022	0.00197171	0.00197226	0.00198239	0.00195223	0.00190058	0.00183846	0.00175772	0.00166443	0.00159172	0.00150751	0.00147524	0.00149769	0.00159098	0.00170992	0.00183905	0.00200834	0.00219973	0.00232204	0.00252464	0.00276517	0.00300238
48.29	-0.00470737	0.00417585	0.000249875	0.000818228	0.00106033	0.00132234	0.00142483	0.00131535	0.000908183	0.000890696	0.00100589	0.00081879	0.000551839	0.000422043	0.000373197	0.000315185	0.000290341	0.000289024	0.00031055	0.00032427	0.000310205	0.000334014	0.000316703	0.000281218	7.87E-05	9.26E-05	0.000175135	0.000122217	6.21E-05	2.33E-05	4.27E-06	-1.03E-05	-0.000017393	-2.53E-05	-2.03E-05	-2.25E-05	-1.85E-05	-1.11E-05	-7.32E-06	2.18E-05	5.56E-05	0.000102767	0.000158705	0.000235397	0.00032154	0.000407009	0.000514724	0.000655865	0.00083477
53.37	-0.00513669	0.00468058	0.000479453	0.00075797	0.00100201	0.00123622	0.00130725	0.0013306	0.00121388	0.00122452	0.00116973	0.00106305	0.000918444	0.000805155	0.000719018	0.000633646	0.00052545	0.000391416	0.000320684	0.000244434	0.000182793	0.000142842	9.33E-05	7.55E-05	5.35E-05	4.32E-05	0.000038899	3.57E-05	1.75E-05	-1.18E-05	-1.84E-05	-1.73E-05	-0.000021647	-0.000014048	-2.10E-05	-1.58E-05	-0.000020361	-0.000022065	-2.37E-05	-1.71E-05	-1.89E-07	2.65E-05	0.000060786	0.000111057	0.000173415	0.000234361	0.000304658	0.000405229	0.000534057
47.94	-0.00618051	0.00393701	-0.000229249	0.000685817	0.00104625	0.00161226	0.001594	0.00156692	0.00109056	0.00108488	0.00158463	0.00135082	0.00119137	0.00103675	0.000868707	0.000684828	0.000520216	0.000478709	0.000419508	0.000412187	0.000448817	0.000483919	0.00050585	0.00055206	0.000307595	0.00012209	0.000264438	0.00019538	0.000151947	0.000135314	0.000100078	0.000103413	9.01E-05	7.09E-05	6.15E-05	3.43E-05	4.16E-05	3.26E-05	3.33E-05	3.85E-05	0.000071181	0.000108699	0.000165672	0.000199296	0.000264288	0.00032238	0.000409067	0.000553724	0.000712279
39.79	-0.00673737	0.00527944	0.000235659	0.000684448	0.000999599	0.00126777	0.00128743	0.00122644	0.000960859	0.000922509	0.00102516	0.0008138	0.00061453	0.000504621	0.000410607	0.000324656	0.00021043	0.000191774	0.000169946	0.000191413	0.000194529	0.00021873	0.000238016	0.000245023	0.000221477	0.000158865	0.000161845	0.000082388	2.69E-05	-2.98E-05	-7.81E-05	-9.55E-05	-0.000102933	-9.86E-05	-9.09E-05	-7.71E-05	-6.80E-05	-5.49E-05	-3.15E-05	8.52E-06	6.30E-05	0.000139307	0.000244772	0.000377207	0.000540568	0.000721634	0.000958807	0.00126206	0.00162526
37.51	-0.00479702	0.00461389	0.000329089	0.000688842	0.000980948	0.00126701	0.00131191	0.0014375	0.00135726	0.000809948	0.00087391	0.00107842	0.00126664	0.00124458	0.00111062	0.000891231	0.00061305	0.000354408	7.66E-05	-0.000131276	-0.000228277	-0.000180708	3.48E-05	0.000427144	0.000733774	0.000249933	0.000273599	0.000237055	0.000217458	0.00016494	0.000124158	0.000104235	6.85E-05	6.62E-05	0.000063585	5.06E-05	5.59E-05	7.27E-05	9.90E-05	0.000127669	0.000187505	0.000241468	0.000335707	0.000429631	0.000553469	0.000704869	0.000878944	0.00111164	0.00139395
52.71	-0.00489758	0.00445586	0.000344193	0.000706202	0.00103081	0.00123049	0.00121678	0.00119642	0.000860098	0.00081834	0.000803865	0.000618684	0.000497189	0.000448633	0.000379256	0.000315401	0.000255412	0.000234428	0.000197468	0.000192769	0.000184114	0.000209741	0.000206689	0.000207646	0.000107415	0.000119874	0.000115083	6.66E-05	2.21E-05	-1.28E-05	-2.85E-05	-4.72E-05	-4.50E-05	-4.22E-05	-3.27E-05	-3.09E-05	-1.96E-05	-1.31E-05	-8.61E-06	1.35E-05	4.48E-05	8.65E-05	0.000151543	0.000224846	0.000315751	0.000413347	0.000545826	0.000714272	0.000922797
46.15	-0.00476875	0.00473069	0.000672375	0.0010377	0.00134861	0.00140219	0.00151583	0.00139077	0.00104322	0.00101501	0.00110215	0.000868322	0.000682833	0.000554563	0.000469044	0.000427129	0.000405468	0.000389259	0.000378718	0.000383213	0.000422862	0.000433445	0.000392668	0.000318224	0.000198956	0.000218507	0.00026522	0.00021369	0.000187976	0.000154816	0.000139115	0.00012702	0.000117523	0.000108599	9.25E-05	6.69E-05	6.41E-05	6.84E-05	7.94E-05	0.000122979	0.000175466	0.000259246	0.000375936	0.0005117	0.000691753	0.000887888	0.00112025	0.00141965	0.00176769
18.4	-0.00631823	0.0053308	0.000539614	0.00104083	0.00157634	0.00177619	0.00169446	0.00169351	0.00125648	0.0014291	0.00162811	0.00130996	0.00113065	0.000997034	0.000909612	0.000908564	0.000978435	0.000987627	0.00104453	0.00113596	0.001209	0.00127534	0.00127531	0.00122375	0.000952766	0.00103728	0.00108538	0.000988246	0.000936051	0.000899244	0.000854686	0.000824328	0.000827892	0.000814976	0.000786536	0.000773228	0.000759622	0.000744414	0.000760374	0.000795932	0.000871918	0.000977941	0.00109824	0.00126168	0.00145232	0.00166715	0.00191579	0.00221445	0.00255632
29.35	-0.00680702	0.00496507	-0.000168469	0.000280668	0.000544703	0.000850334	0.000858755	0.000856114	0.000610325	0.000629395	0.000827402	0.000694485	0.000550515	0.00049156	0.000456577	0.000405855	0.000331864	0.000332525	0.000321049	0.000317377	0.000323195	0.000355276	0.000369977	0.000374785	0.000340533	0.000273305	0.000294064	0.000245708	0.000216096	0.000180136	0.000156464	0.000140483	0.000145725	0.000143435	0.000141326	0.000141077	0.000132928	0.0001402	0.000145855	0.000170566	0.000200953	0.000245939	0.00030504	0.000381112	0.000473051	0.000564336	0.000685714	0.000852229	0.00104151
30.97	-0.00632556	0.00477715	0.000193569	0.000704225	0.00122429	0.00136569	0.00137114	0.00127502	0.000789789	0.000934834	0.00110411	0.000774021	0.000508733	0.00032088	0.000218665	0.000166137	0.000191337	0.000202724	0.000243382	0.000309145	0.000388238	0.000454524	0.000452714	0.00039316	0.000128342	0.000207456	0.000264053	0.000154742	0.000087024	4.15E-05	-0.000015287	-4.72E-05	-0.000054532	-6.43E-05	-8.09E-05	-8.37E-05	-8.12E-05	-6.58E-05	-3.05E-05	3.02E-05	0.000124889	0.000260211	0.000410892	0.000607727	0.000839524	0.00110906	0.00143592	0.00182994	0.00230784
39.84	-0.00541499	0.00407581	0.000215214	0.000488322	0.000861191	0.00121542	0.00123001	0.00112205	0.000934282	0.000980219	0.000938258	0.000796548	0.000725598	0.000573903	0.000487697	0.000415444	0.000284507	0.00025345	0.00022662	0.000190323	0.000202047	0.000204675	0.000190143	0.000192045	0.000158648	0.000138134	9.49E-05	0.000043265	1.15E-05	-3.34E-05	-5.36E-05	-7.82E-05	-8.64E-05	-8.85E-05	-7.31E-05	-0.000074899	-6.37E-05	-5.83E-05	-4.34E-05	-1.37E-05	3.77E-05	0.000101078	0.000163862	0.000254496	0.000364118	0.000461129	0.000616237	0.000813265	0.00104405
46.92	-0.00633876	0.00517521	0.000272897	0.000876016	0.00109458	0.00132253	0.00136632	0.0012726	0.00105677	0.00099396	0.00111804	0.000933313	0.00076625	0.000646029	0.000570674	0.000473227	0.000346589	0.000291198	0.000235035	0.000204225	0.000202373	0.00019764	0.000188246	0.000188871	0.00016691	8.62E-05	0.000102343	4.17E-05	6.46E-06	-3.21E-05	-6.39E-05	-0.000069083	-7.25E-05	-6.92E-05	-7.04E-05	-6.19E-05	-5.65E-05	-4.52E-05	-3.06E-05	-3.23E-06	2.17E-05	6.55E-05	0.000123703	0.000194373	0.000279822	0.000370864	0.000499189	0.000668306	0.000873073
40.43	-0.00606988	0.00570784	0.000694918	0.0013333	0.00166505	0.0017492	0.00180643	0.00167044	0.00107999	0.0013442	0.00134135	0.00103788	0.000810017	0.000635465	0.000557265	0.00054777	0.000582085	0.000703068	0.000767216	0.000883236	0.000969295	0.00103142	0.00103195	0.000937816	0.000683184	0.000892338	0.000849164	0.000804598	0.000761698	0.000710869	0.000684154	0.000631379	0.000601394	0.000573036	0.000554489	0.000538968	0.000499306	0.000467757	0.000466679	0.000501248	0.000603465	0.000739023	0.000920143	0.00116233	0.00144517	0.00174233	0.00210139	0.0024953	0.00291054
38.61	-0.00551851	0.00458544	0.000417968	0.000774585	0.000994319	0.00142476	0.00129689	0.00123552	0.00101033	0.00106502	0.00105796	0.000888801	0.000830818	0.00075604	0.000698362	0.000661354	0.000604344	0.000617801	0.000621595	0.000605745	0.000623391	0.000650664	0.000630474	0.000636752	0.000601231	0.000605332	0.000576205	0.000542825	0.000513591	0.000481518	0.000458022	0.000431514	0.00041777	0.000399571	0.000387022	0.000363704	0.000362915	0.000350334	0.000360466	0.000401562	0.000465187	0.000546824	0.000638777	0.000764415	0.00090718	0.00102779	0.00121123	0.00143712	0.00169847
53.31	-0.00534603	0.00384553	-0.000101391	0.00043617	0.000806302	0.00101468	0.00116127	0.00121202	0.00105581	0.00103559	0.00105806	0.000938823	0.000809278	0.000689581	0.000589519	0.000487126	0.000382517	0.000309101	0.000250898	0.000212981	0.000191316	0.00019358	0.00017943	0.000170802	0.000121649	8.18E-05	9.08E-05	4.71E-05	1.82E-05	-1.62E-05	-3.19E-05	-4.58E-05	-4.43E-05	-4.60E-05	-4.45E-05	-3.54E-05	-3.11E-05	-2.35E-05	-2.32E-05	-1.19E-05	5.07E-06	3.13E-05	6.57E-05	0.000110088	0.000164955	0.000216007	0.000290096	0.000384223	0.000508659
46.91	-0.0047041	0.00442378	0.00024006	0.000494113	0.000735772	0.00102796	0.00106324	0.00122574	0.00104067	0.000657018	0.000739214	0.000911559	0.00114649	0.00114951	0.00103528	0.00084984	0.000608975	0.00035353	8.21E-05	-0.000123424	-0.000220592	-0.000184089	-1.67E-05	0.000333899	0.000620185	0.000185254	0.000205197	0.000182879	0.000176244	0.000136015	0.000112287	0.000086984	6.70E-05	5.89E-05	5.61E-05	0.000051417	6.51E-05	0.00007057	9.71E-05	0.000109002	0.000146096	0.000174233	0.000224546	0.000281529	0.00036182	0.000452844	0.000564589	0.000722049	0.00091613
35.46	-0.0054476	0.00503386	0.000705451	0.000973859	0.00126917	0.00154607	0.00145946	0.00130211	0.000995901	0.000971977	0.00084896	0.000650002	0.00049821	0.0004024	0.000375349	0.000315202	0.000213861	0.000216795	0.000212564	0.000187078	0.000212485	0.000228865	0.000215185	0.000226499	0.000189555	0.000184489	0.000157062	0.000103013	6.37E-05	2.98E-05	5.14E-06	-1.92E-05	-3.16E-05	-3.60E-05	-3.26E-05	-3.42E-05	-2.21E-05	-2.27E-05	2.62E-07	4.83E-05	0.000128761	0.000212779	0.000318021	0.000449508	0.000602368	0.000753602	0.000973622	0.00124788	0.00157019
46.35	-0.0056373	0.00460979	0.000298106	0.00075926	0.00114746	0.00129951	0.00119401	0.0010198	0.000506081	0.000704921	0.000808231	0.000470067	0.000221907	4.75E-05	-2.52E-05	-2.22E-05	0.000021958	5.35E-05	0.000128841	0.000228781	0.000282285	0.00033491	0.000318714	0.00018569	-9.21E-05	5.90E-05	8.85E-05	-8.02E-06	-5.29E-05	-7.72E-05	-0.000125481	-0.000131455	-0.000119909	-0.000110798	-0.000108516	-0.000102931	-9.59E-05	-8.85E-05	-6.88E-05	-5.10E-05	-4.21E-06	5.20E-05	0.000116082	0.000203843	0.000304822	0.000423067	0.00056414	0.000748868	0.000969809
45.84	-0.0060396	0.0043828	-0.000108344	0.000353523	0.000779901	0.0010213	0.00104772	0.00106788	0.000799042	0.00081012	0.000816843	0.000712286	0.000602825	0.000563913	0.000518082	0.000447114	0.000387277	0.000356926	0.000316648	0.000288739	0.000280691	0.000297226	0.000272219	0.000275134	0.000179141	0.000201267	0.000207559	0.000168689	0.000138143	0.00011524	0.000104102	8.50E-05	8.21E-05	6.91E-05	6.43E-05	4.97E-05	4.69E-05	3.89E-05	0.000043181	6.93E-05	0.000108934	0.000171086	0.000244192	0.000330903	0.000432871	0.000545275	0.000685323	0.000870636	0.00109236
44.43	-0.00441094	0.00468173	0.000622446	0.00115324	0.00143715	0.00163303	0.00167834	0.00149647	0.00103887	0.00104446	0.00115373	0.000901896	0.000630222	0.00050205	0.000409499	0.000348278	0.00031938	0.000329531	0.000312073	0.000307883	0.000322108	0.000346368	0.000315236	0.000254451	3.81E-05	8.37E-05	0.000155492	8.91E-05	3.77E-05	8.94E-06	-1.39E-05	-1.99E-05	-2.27E-05	-1.84E-05	-0.000012935	-6.45E-06	6.87E-06	1.30E-05	2.07E-05	3.78E-05	5.73E-05	9.47E-05	0.000140978	0.000204875	0.000287318	0.000374498	0.000485039	0.000636134	0.000827452
49.88	-0.0048892	0.00422796	0.00046336	0.000608563	0.000766986	0.00117528	0.00104789	0.000936275	0.000665965	0.000676008	0.000668149	0.000597517	0.000472064	0.000391163	0.000334497	0.000277491	0.000158714	0.000157521	0.000165701	0.00014369	0.000147397	0.000174113	0.000152094	0.000170162	0.000136526	0.000114241	8.54E-05	5.16E-05	0.000023359	-5.77E-06	-0.000025583	-4.77E-05	-0.000056288	-6.37E-05	-5.53E-05	-6.16E-05	-5.08E-05	-5.31E-05	-3.84E-05	-9.69E-06	0.000038396	8.17E-05	0.000131259	0.000197603	0.000274123	0.000337778	0.000438032	0.000569106	0.000728048
44.43	-0.00485828	0.00447613	0.000172493	0.000463911	0.000651105	0.000939471	0.000974305	0.00114991	0.0010479	0.000504497	0.000609218	0.000775294	0.000994816	0.000989179	0.000929004	0.000754572	0.000547079	0.000353785	0.000140272	-0.000028393	-6.98E-05	-5.08E-06	0.000175749	0.000506887	0.000790762	0.000337522	0.00034522	0.000305868	0.000281275	0.000221761	0.000188451	0.000164673	0.000149534	0.000147802	0.000149734	0.000137728	0.000150067	0.000160843	0.000187071	0.000216488	0.000269001	0.000314976	0.000403804	0.000498552	0.000632839	0.000774428	0.000965315	0.00119606	0.00148239
50.27	-0.00481673	0.00412756	0.000236999	0.000780767	0.000991903	0.00118948	0.00128913	0.00122856	0.000848386	0.00107788	0.00100357	0.000754106	0.000613708	0.000456944	0.000404268	0.000345965	0.000308619	0.000304105	0.000304087	0.00031022	0.000316615	0.00031595	0.000278083	0.000174581	0.000105857	0.000197006	0.000134584	8.07E-05	4.28E-05	0.000010293	-1.75E-05	-3.45E-05	-3.03E-05	-3.06E-05	-0.000023185	-2.10E-05	-2.68E-05	-4.08E-05	-4.31E-05	-3.86E-05	0.000005062	5.39E-05	0.000111399	0.000184399	0.000274316	0.000366974	0.000467847	0.000585499	0.000730556
51.97	-0.00473672	0.00422849	4.16E-05	0.00034425	0.000607291	0.000766728	0.000803178	0.000934023	0.000745634	0.000384558	0.0003851	0.00062119	0.00077056	0.000768702	0.000684466	0.00051604	0.000302349	0.000114398	-0.000101829	-0.000276905	-0.000352298	-0.000309972	-0.000128558	0.000150848	0.000404801	3.56E-05	4.85E-05	2.93E-05	2.10E-05	-9.59E-06	-1.41E-05	-2.20E-05	-3.69E-05	-3.62E-05	-3.50E-05	-4.09E-05	-1.65E-05	-5.64E-06	1.66E-05	2.51E-05	5.38E-05	6.73E-05	0.000103736	0.000131611	0.000179974	0.000238428	0.000315369	0.000425117	0.000568242
59.96	-0.00496068	0.00429036	0.000314972	0.000786322	0.000997328	0.00104021	0.00115448	0.000980773	0.000416084	0.000645299	0.000638422	0.000381306	0.000220438	7.91E-05	-6.61E-06	-5.87E-05	-2.47E-05	5.17E-05	8.83E-05	0.000168409	0.000179209	0.000216372	0.000164111	0.000057518	-0.000114131	4.90E-05	2.43E-05	6.46E-06	-1.39E-05	-4.16E-05	-4.87E-05	-6.34E-05	-7.08E-05	-6.98E-05	-5.03E-05	-5.51E-05	-6.92E-05	-0.000083593	-9.85E-05	-9.69E-05	-6.31E-05	-2.88E-05	2.18E-05	9.79E-05	0.000185493	0.000269519	0.000370464	0.000487708	0.000591142
53.97	-0.00597421	0.00488029	0.000286149	0.000692641	0.000952138	0.00120231	0.00115511	0.00104558	0.000779148	0.000827915	0.000939189	0.000732085	0.000555759	0.000427459	0.000376121	0.000287133	0.000212466	0.00017611	0.000156089	0.000144782	0.000129077	0.000124457	0.000101631	6.47E-05	-0.000002998	-2.50E-05	-6.81E-06	-5.24E-05	-7.51E-05	-0.000111265	-0.000124496	-0.000128384	-0.000130526	-0.000126081	-0.000117985	-0.000112974	-0.000113382	-0.000104354	-9.71E-05	-8.05E-05	-6.65E-05	-4.16E-05	-1.43E-05	2.35E-05	7.36E-05	0.000117682	0.000180948	0.000267433	0.000366728
54.36	-0.00614641	0.00351938	-0.000548723	0.000446703	0.000898101	0.00138202	0.00141386	0.00143045	0.00102979	0.000947416	0.00139875	0.00124564	0.00107724	0.000900591	0.000762371	0.000609586	0.000515518	0.000449197	0.000384125	0.000354372	0.0003881	0.000398786	0.000432886	0.000445512	0.000207024	5.62E-05	0.000177852	9.97E-05	9.07E-05	8.59E-05	6.64E-05	5.54E-05	6.06E-05	3.38E-05	3.55E-05	-2.72E-06	2.53E-06	-2.90E-06	-3.10E-06	1.32E-06	3.59E-05	5.69E-05	0.000114722	0.000121874	0.000175275	0.000216666	0.000269289	0.000376044	0.000489818
64.01	-0.00450722	0.00405617	0.000109214	0.000392815	0.000762446	0.000980105	0.00108545	0.00126395	0.00108635	0.000692112	0.000768266	0.000917252	0.00110799	0.0011075	0.00101534	0.000797633	0.000550996	0.000329314	5.88E-05	-0.000157187	-0.000261164	-0.000253818	-0.000100056	0.000212444	0.000490606	0.000104696	0.000104132	8.23E-05	7.74E-05	5.85E-05	2.85E-05	7.61E-06	-2.65E-05	-2.36E-05	-2.84E-05	-3.46E-05	-1.01E-05	3.63E-06	2.03E-05	3.25E-05	4.79E-05	6.42E-05	0.000104898	0.000134756	0.000183321	0.000238318	0.000301343	0.000391307	0.000497875
53.95	-0.00374853	0.00405208	0.000516592	0.000849058	0.00102931	0.00111928	0.00112449	0.00106936	0.000534582	0.000461791	0.000800683	0.000543665	0.00034799	0.000200948	0.000106713	0.000071214	7.87E-05	0.000104958	0.000111431	0.00013557	0.000195212	0.000231108	0.000220625	0.000184223	-0.000117277	-0.000109673	5.78E-05	-6.42E-06	-2.99E-05	-4.74E-05	-4.98E-05	-5.86E-05	-5.67E-05	-5.86E-05	-5.29E-05	-0.000061222	-5.37E-05	-5.45E-05	-5.16E-05	-3.27E-05	-9.73E-06	2.25E-05	7.02E-05	0.00011871	0.00017018	0.000212175	0.00027151	0.00037041	0.000474269
43.26	-0.00496486	0.00387953	1.17E-05	0.000404965	0.000703742	0.000900162	0.000845921	0.000858735	0.000572607	0.00054558	0.000504628	0.000390399	0.000281479	0.000251508	0.000204583	0.000173499	0.000105252	9.36E-05	0.000074588	0.000056643	4.98E-05	6.77E-05	5.37E-05	5.30E-05	-2.12E-05	-8.76E-06	-1.51E-05	-4.41E-05	-7.51E-05	-0.000090296	-9.62E-05	-0.000103885	-9.72E-05	-9.12E-05	-7.51E-05	-7.41E-05	-6.83E-05	-6.41E-05	-6.01E-05	-4.74E-05	-3.07E-05	-4.00E-06	2.93E-05	6.62E-05	0.000111582	0.000159156	0.000217629	0.000304375	0.000403569
57.79	-0.00457058	0.00390985	0.00025597	0.000596288	0.000883202	0.00102587	0.00111163	0.00105744	0.000630999	0.000546669	0.000862759	0.000572653	0.000378424	0.000254356	0.000188399	0.000155549	0.000146526	0.000162362	0.000190388	0.000191795	0.00023555	0.000280488	0.000253151	0.000210997	-4.49E-05	-4.94E-05	0.000112262	3.27E-05	4.94E-06	-0.000020146	-2.81E-05	-2.91E-05	-2.90E-05	-2.02E-05	-1.71E-05	-2.84E-05	-2.00E-05	-1.61E-05	-1.43E-05	7.47E-06	3.08E-05	0.00006872	0.000121984	0.000181315	0.000254919	0.000313699	0.000401656	0.000532518	0.00068127
47.73	-0.00595223	0.00496885	0.000194845	0.000577381	0.000763149	0.000990664	0.000973108	0.000901509	0.000650803	0.000588258	0.00070831	0.000580007	0.000441222	0.000374026	0.000290487	0.00021427	9.66E-05	6.66E-05	3.88E-05	1.64E-05	-2.27E-06	0.00002188	4.73E-05	0.000065752	7.66E-05	-3.59E-05	-1.58E-05	-5.88E-05	-0.000083109	-0.000128581	-0.000140536	-0.000144662	-0.000149213	-0.000145415	-0.000134492	-0.000119801	-0.0001138	-9.13E-05	-7.72E-05	-5.17E-05	-2.20E-05	1.17E-05	4.98E-05	0.000108527	0.000174332	0.000233788	0.000329847	0.000459203	0.000610662
60.67	-0.00534899	0.00371803	-0.000341561	0.000229225	0.000558616	0.000723376	0.000838085	0.00078373	0.000458402	0.000396127	0.000590943	0.000439683	0.000245718	0.000153456	9.25E-05	7.34E-05	6.19E-05	6.13E-05	4.36E-05	6.63E-05	6.58E-05	8.28E-05	8.28E-05	5.88E-05	-8.34E-05	-0.000106571	-1.60E-05	-5.77E-05	-8.86E-05	-0.000108278	-0.000118622	-0.000116412	-0.000112218	-0.000110072	-0.000102869	-0.000102325	-9.14E-05	-8.70E-05	-8.56E-05	-6.73E-05	-4.74E-05	-0.000012593	1.73E-05	6.78E-05	0.000122205	0.000175947	0.000242315	0.000333619	0.000447198
52.65	-0.00431077	0.00442637	0.00059838	0.00091213	0.00114321	0.00123057	0.0013241	0.00127592	0.000672099	0.000659836	0.000992211	0.000660442	0.000430781	0.000245263	0.000172544	0.000142635	0.000137703	0.000162329	0.000192597	0.000230822	0.000289934	0.000337008	0.0003016	0.000245913	-0.000131386	-7.32E-05	0.000116832	2.33E-05	-1.29E-05	-3.96E-05	-4.87E-05	-5.90E-05	-6.07E-05	-6.34E-05	-6.04E-05	-6.90E-05	-6.88E-05	-7.22E-05	-7.55E-05	-4.95E-05	-1.98E-05	2.90E-05	9.69E-05	0.000166462	0.000249516	0.000319329	0.000416262	0.000572663	0.000738866
56.96	-0.00492655	0.00390168	8.53E-05	0.000405457	0.000675614	0.000904833	0.000885847	0.000920865	0.000619169	0.000643711	0.000627432	0.000486315	0.000376048	0.000343039	0.000307715	0.000241006	0.000191795	0.000168571	0.000159349	0.000141299	0.000133488	0.000166763	0.000160522	0.0001554	6.84E-05	9.61E-05	8.82E-05	4.35E-05	8.24E-06	-1.30E-05	-0.000025324	-4.29E-05	-3.93E-05	-4.43E-05	-2.95E-05	-3.12E-05	-2.98E-05	-2.87E-05	-2.67E-05	-6.52E-06	1.79E-05	5.68E-05	0.000109427	0.000156567	0.000221422	0.000290153	0.000377808	0.00048609	0.000621784
55.37	-0.00399745	0.00400621	0.000572396	0.000776083	0.00098618	0.00100292	0.00110506	0.00103718	0.000602687	0.000503113	0.000833675	0.000556936	0.000341717	0.000216578	0.000132512	0.000101509	8.13E-05	0.000102363	0.000124104	0.000126751	0.00018259	0.000207959	0.00018433	0.000137818	-8.80E-05	-0.000117315	5.29E-05	-2.18E-05	-5.59E-05	-6.82E-05	-8.04E-05	-8.82E-05	-8.53E-05	-7.87E-05	-7.75E-05	-0.000088887	-8.32E-05	-7.88E-05	-8.06E-05	-6.15E-05	-4.42E-05	-9.96E-06	3.54E-05	8.56E-05	0.000149234	0.00020747	0.000281607	0.000403398	0.000545268
51.17	-0.00504957	0.00388929	7.56E-05	0.000587715	0.000894878	0.000964605	0.00103357	0.00093854	0.00045239	0.000703293	0.000727541	0.000496764	0.000350476	0.000223597	0.000141417	0.00005597	6.22E-05	0.000114866	0.000118892	0.00016106	0.000187876	0.000194413	0.000155057	9.21E-05	-7.01E-05	0.00006591	2.80E-05	1.18E-05	-1.71E-06	-2.72E-05	-4.53E-05	-5.62E-05	-7.06E-05	-6.72E-05	-6.16E-05	-5.45E-05	-5.96E-05	-6.89E-05	-7.18E-05	-6.55E-05	-3.03E-05	-1.25E-06	4.13E-05	0.000109949	0.000187418	0.000266891	0.000362687	0.000481108	0.000611124
52.53	-0.00662436	0.00430279	-0.00032943	0.000127781	0.000527284	0.000672795	0.000884658	0.000936687	0.000846872	0.000818752	0.000852871	0.000717833	0.000622682	0.000512184	0.000426688	0.000374154	0.000317889	0.000260504	0.000215138	0.000171127	0.000115266	9.30E-05	9.40E-05	7.16E-05	5.54E-05	0.000044549	4.22E-05	1.76E-05	-8.41E-06	-4.86E-05	-6.49E-05	-8.19E-05	-8.66E-05	-9.20E-05	-9.09E-05	-8.80E-05	-8.29E-05	-8.15E-05	-8.27E-05	-6.83E-05	-4.07E-05	-1.02E-06	6.11E-05	0.000131251	0.000223017	0.000307261	0.000412261	0.00054971	0.000726798
42.6	-0.00576944	0.00380228	-0.000391885	0.000325346	0.000658371	0.000834273	0.000895841	0.000795136	0.000544101	0.000596953	0.000656569	0.000533979	0.000437397	0.00036271	0.000331984	0.000284926	0.00023626	0.000232052	0.000212975	0.000172321	0.000179915	0.000180438	0.000173632	0.000155544	0.000120429	0.000122591	0.000118711	9.78E-05	8.40E-05	7.37E-05	7.28E-05	4.87E-05	0.000040573	2.89E-05	3.28E-05	2.02E-05	2.28E-05	0.00002484	4.24E-05	6.52E-05	0.000109416	0.000169657	0.000230925	0.000310199	0.000386326	0.000465277	0.000589816	0.00074786	0.00093925
51.79	-0.00185049	-0.00059795	0.0016212	0.00167949	0.00102892	0.00140861	0.00160862	0.00146259	0.00138383	0.00125	0.000936744	0.00114772	0.000538774	0.000701764	0.000677551	0.00103695	-0.000845663	-3.84E-05	0.00127944	0.000389331	0.000168741	5.05E-05	0.000194363	6.58E-05	8.02E-05	3.42E-05	6.29E-05	3.70E-05	-8.63E-05	-8.81E-06	-0.000129393	-4.96E-05	-0.000116995	-5.34E-05	-0.000108528	-4.77E-05	-5.13E-05	-7.37E-05	-0.000121332	-0.000044179	3.68E-07	-3.00E-05	6.06E-05	0.000104339	0.000186871	0.000206633	0.000283614	0.000423549	0.000503324
32.16	-0.0059244	0.00385341	-0.000259838	0.000205552	0.000477881	0.000647646	0.000637226	0.000593589	0.000212209	0.000339323	0.000404756	0.000354778	0.000336573	0.000242446	0.000173953	0.000152807	9.78E-05	8.65E-05	0.000079594	6.25E-05	9.79E-05	0.000125922	0.000149543	0.000165309	0.000166306	0.000129022	0.000120193	8.79E-05	5.37E-05	3.73E-05	1.86E-05	4.41E-06	1.60E-06	1.97E-05	9.29E-06	5.30E-06	1.27E-05	5.63E-06	0.000028647	5.58E-05	0.000089661	0.000126612	0.000193333	0.000262989	0.000340621	0.000424774	0.000536368	0.000674788	0.000856276
57.25	-0.00435582	0.00429165	0.000292048	0.000545773	0.000731026	0.000949891	0.000969216	0.0010607	0.000931312	0.000501238	0.000507099	0.000700548	0.000925749	0.000879663	0.000801958	0.000630653	0.000381585	0.000184756	-5.78E-05	-0.00022307	-0.000315517	-0.000278359	-0.000110057	0.000206069	0.000480428	5.03E-05	6.31E-05	4.91E-05	4.43E-05	1.41E-05	-1.66E-06	-1.21E-05	-3.25E-05	-3.55E-05	-3.57E-05	-3.97E-05	-2.85E-05	-1.78E-05	2.31E-06	1.15E-05	4.58E-05	6.72E-05	0.000105768	0.000145345	0.000196851	0.000259244	0.000325956	0.000427803	0.000551071
56.57	-0.00414141	0.00395229	0.000374655	0.000703421	0.000878619	0.000940695	0.00104511	0.000946176	0.000616307	0.000543223	0.000722098	0.000505704	0.000339374	0.000234572	0.000157999	0.000137626	0.000121814	0.000127502	0.000139132	0.000156009	0.000202654	0.000221125	0.000186397	0.000130296	-1.15E-05	-3.88E-05	6.14E-05	2.38E-06	-2.93E-05	-4.87E-05	-6.41E-05	-6.00E-05	-6.07E-05	-5.04E-05	-3.89E-05	-3.90E-05	-2.79E-05	-1.78E-05	-1.61E-05	-2.23E-06	7.62E-06	2.95E-05	6.05E-05	9.42E-05	0.00014614	0.000192851	0.000246184	0.000334229	0.000426794
49.94	-0.00504042	0.00461704	0.000378697	0.000705052	0.00105011	0.00122654	0.00121165	0.00119314	0.00084693	0.000847745	0.00078095	0.000631633	0.000624173	0.000487716	0.000422414	0.000337675	0.000294821	0.00027199	0.00025693	0.000211325	0.000196095	0.000208524	0.000192633	0.000167302	0.000149811	0.000122999	0.000107274	8.88E-05	8.35E-05	4.96E-05	3.03E-05	1.14E-05	-6.49E-06	-1.31E-05	-5.56E-06	-1.66E-05	-5.65E-06	-1.38E-06	1.48E-05	3.05E-05	5.75E-05	8.04E-05	0.000127258	0.000170984	0.000239423	0.000309834	0.000400894	0.000521368	0.0006732
52.07	-0.00525545	0.00385293	-6.97E-05	0.00023098	0.000537995	0.000673308	0.000723228	0.00071445	0.00066057	0.000652068	0.000639507	0.00056246	0.000453029	0.000385322	0.000317475	0.000254026	0.000185305	0.000151513	0.000132763	0.000126192	0.00013102	0.00013087	0.000126152	0.00011324	9.44E-05	0.000099648	8.76E-05	6.53E-05	4.67E-05	2.58E-05	1.21E-05	3.91E-06	-9.12E-07	5.22E-08	5.49E-06	8.74E-06	1.40E-05	1.87E-05	2.45E-05	2.96E-05	4.50E-05	6.49E-05	9.23E-05	0.000133124	0.000188163	0.000260499	0.000340889	0.000431934	0.000558045
55.8	-0.00398302	0.0039767	0.00044778	0.000798169	0.000929008	0.00106305	0.00110015	0.00100848	0.000617471	0.00047808	0.00077688	0.000527879	0.000327086	0.000179299	0.000118653	0.00009465	8.55E-05	9.05E-05	0.000106954	0.000116182	0.000150471	0.000193048	0.000192462	0.000156309	-9.09E-05	-0.000121758	5.12E-05	-2.11E-05	-4.62E-05	-6.78E-05	-7.56E-05	-7.47E-05	-7.35E-05	-6.34E-05	-6.12E-05	-6.73E-05	-0.000059593	-0.000055176	-5.46E-05	-3.61E-05	-1.53E-05	1.88E-05	6.33E-05	0.000113508	0.000175399	0.000220708	0.000288055	0.000399087	0.000521643
58.76	-0.00633941	0.00433846	-0.000396526	0.000215879	0.000573868	0.000764132	0.000831001	0.000712955	0.000330746	0.000340462	0.000553513	0.000378693	0.000184349	9.29E-05	7.61E-05	5.01E-05	2.69E-05	4.25E-05	5.78E-05	8.33E-05	0.000103906	0.000127239	0.000109176	5.62E-05	-0.000119377	-9.56E-05	-2.77E-06	-5.24E-05	-8.93E-05	-0.000111893	-0.000110234	-0.000108898	-0.000103259	-0.000100346	-8.30E-05	-7.78E-05	-6.56E-05	-6.20E-05	-6.16E-05	-4.31E-05	-2.76E-05	-8.40E-07	3.01E-05	7.52E-05	0.00012319	0.000168979	0.000230652	0.00031609	0.000426375
49.88	-0.00432458	0.0040479	0.000204382	0.00041417	0.000642299	0.000792859	0.000841597	0.000983259	0.000833715	0.000351317	0.000436323	0.000611611	0.000813926	0.000811304	0.000752286	0.000566303	0.000356316	0.000125142	-8.54E-05	-0.000267098	-0.000326093	-0.000285399	-9.56E-05	0.000222966	0.00045264	5.30E-05	7.77E-05	0.000054787	6.01E-05	2.06E-05	4.45E-06	-3.06E-06	-1.61E-05	-2.01E-05	-5.74E-06	-1.86E-05	-8.79E-07	9.21E-06	3.14E-05	4.15E-05	6.94E-05	8.92E-05	0.00012666	0.000165754	0.000232592	0.000291312	0.000380479	0.000499988	0.000647044
40.16	-0.00444152	0.00403343	0.000331766	0.00085152	0.00108109	0.0013381	0.00136293	0.0012958	0.000887263	0.000821047	0.000960234	0.000789804	0.000561852	0.000405896	0.000369834	0.000320615	0.00029442	0.000283403	0.000268006	0.000278241	0.000268777	0.000290558	0.000275036	0.000246863	7.38E-05	6.03E-05	0.000150479	0.000101434	5.51E-05	2.13E-05	5.95E-06	5.53E-06	8.59E-06	1.06E-08	6.35E-06	6.86E-06	1.20E-05	0.000011531	0.000007542	3.35E-05	6.16E-05	0.000097973	0.000146804	0.000208997	0.000280213	0.000355232	0.000444338	0.000563643	0.000716109
39.72	-0.00599093	0.00402901	-0.000443178	0.000165674	0.000632085	0.000740161	0.000797996	0.000750537	0.000451394	0.000464664	0.000488824	0.000400952	0.000298255	0.000208343	0.000170862	0.000145168	9.78E-05	0.000117496	9.64E-05	6.78E-05	8.88E-05	0.000105398	0.000109171	0.000103357	6.12E-05	4.59E-05	3.06E-05	7.56E-06	-1.72E-05	-4.05E-05	-0.000050353	-7.18E-05	-7.55E-05	-8.21E-05	-6.79E-05	-7.09E-05	-6.06E-05	-5.17E-05	-3.35E-05	-4.31E-06	4.82E-05	0.000115566	0.000192188	0.000288617	0.00038889	0.000493978	0.000658824	0.000860887	0.00110449
49.7	-0.00393421	0.00382667	0.000399258	0.000837483	0.0011683	0.00122684	0.00130684	0.00123324	0.00087081	0.000774689	0.000986162	0.000766861	0.000610027	0.000478795	0.000363083	0.000315576	0.000271983	0.000248358	0.000222998	0.000206832	0.000241409	0.000277451	0.000253934	0.000214835	5.43E-05	-5.18E-06	0.000105188	4.55E-05	6.94E-06	-1.87E-05	-3.39E-05	-4.04E-05	-4.24E-05	-3.89E-05	-3.59E-05	-4.94E-05	-3.82E-05	-3.16E-05	-2.75E-05	-9.07E-06	8.31E-06	3.70E-05	8.36E-05	0.000131146	0.000190594	0.000255664	0.000333414	0.000453875	0.000589217
53.88	-0.00495821	0.00415302	0.000217081	0.00064011	0.00104312	0.0012617	0.00121387	0.00126839	0.000967679	0.000939277	0.000948323	0.000781523	0.000660212	0.000600604	0.000512288	0.000415566	0.000356724	0.000313793	0.000258819	0.000227632	0.000188962	0.000179291	0.00015507	0.000142518	4.50E-05	4.10E-05	4.26E-05	-4.75E-06	-3.42E-05	-0.000056086	-6.87E-05	-8.21E-05	-7.59E-05	-7.31E-05	-6.04E-05	-5.55E-05	-4.87E-05	-4.55E-05	-4.66E-05	-3.38E-05	-1.36E-05	6.58E-06	4.74E-05	8.03E-05	0.000125749	0.000174666	0.000237281	0.000326086	0.000433322
58.03	-0.00539122	0.0042648	0.000175128	0.000415612	0.000665799	0.000891911	0.00100235	0.00103964	0.000912072	0.00090671	0.000867536	0.000773511	0.000670751	0.000572279	0.000484384	0.000403358	0.000314178	0.000214169	0.000159437	0.000103786	5.69E-05	4.62E-05	0.000028929	0.000014589	-9.11E-06	-1.42E-05	-0.00002384	-3.57E-05	-6.56E-05	-9.01E-05	-9.96E-05	-0.000100965	-0.000103934	-9.53E-05	-9.30E-05	-8.00E-05	-8.11E-05	-7.21E-05	-7.26E-05	-5.98E-05	-4.57E-05	-2.19E-05	0.000008584	5.43E-05	0.000108661	0.000162599	0.000224165	0.000309921	0.00042114
44.2	-0.00415632	0.00439703	0.000543785	0.000752712	0.00102332	0.00108623	0.00110936	0.00102057	0.000704048	0.000748856	0.000883514	0.000664117	0.000497911	0.000403599	0.000370014	0.000402556	0.000431808	0.000481116	0.000540014	0.000596126	0.000673521	0.000700067	0.000686518	0.000619379	0.000481756	0.000504661	0.000594132	0.000538264	0.000511607	0.00048634	0.000462012	0.000462068	0.000448741	0.000446018	0.000435058	0.000417015	0.000414792	0.000412894	0.000421905	0.000453781	0.000495978	0.000557553	0.000647382	0.000755297	0.000897099	0.00104375	0.00121417	0.00143585	0.00169136
41.15	-0.00423853	0.00465144	0.000733528	0.00100778	0.00131596	0.00136443	0.00137875	0.00132102	0.000757819	0.000703616	0.00101696	0.000697002	0.000437753	0.00026705	0.000187812	0.000147688	0.000135221	0.000155815	0.000199372	0.000207542	0.000276426	0.000321236	0.000283088	0.000226265	-0.000122867	-0.000100625	9.02E-05	-5.17E-07	-2.67E-05	-4.43E-05	-5.05E-05	-0.000053649	-4.75E-05	-4.16E-05	-3.93E-05	-4.28E-05	-3.73E-05	-3.08E-05	-0.000022265	-3.91E-06	3.10E-05	7.98E-05	0.000145961	0.00022409	0.000323723	0.000410555	0.000531946	0.000712875	0.000923113
57.52	-0.00451414	0.00424576	0.000351395	0.000888548	0.00114723	0.00142367	0.00145526	0.00135555	0.000929332	0.000865027	0.00102481	0.000799666	0.000535613	0.000396728	0.000323724	0.000262381	0.0002305	0.000224328	0.000220125	0.00022897	0.000214803	0.000237821	0.000211453	0.00017721	-1.42E-05	-8.19E-06	7.06E-05	1.56E-05	-2.90E-05	-5.86E-05	-7.21E-05	-8.28E-05	-7.78E-05	-8.26E-05	-0.000066449	-6.45E-05	-5.62E-05	-4.91E-05	-4.68E-05	-2.55E-05	-3.59E-06	3.12E-05	7.10E-05	0.000129957	0.00019641	0.000265879	0.000350205	0.000459136	0.000604903
52.21	-0.00418574	0.00389163	0.00040822	0.000768282	0.00108533	0.00116292	0.00132884	0.00129493	0.000795487	0.000694463	0.00103333	0.000777051	0.000564789	0.000408965	0.000308336	0.000252675	0.000231553	0.000206714	0.000211547	0.000209942	0.000261215	0.000299151	0.000293895	0.000273026	-2.73E-06	-2.76E-05	0.000139425	0.000063636	1.60E-05	-1.38E-05	-3.22E-05	-4.46E-05	-4.36E-05	-4.33E-05	-3.80E-05	-4.67E-05	-3.28E-05	-2.70E-05	-0.000027616	-1.75E-06	3.19E-05	7.72E-05	0.00013906	0.000218431	0.00030396	0.000388091	0.000495208	0.000662731	0.000846331
50.93	-0.00617821	0.00499761	0.00052263	0.00114053	0.00149477	0.00167776	0.00177831	0.0016814	0.00110104	0.00133379	0.00131577	0.00109034	0.000889579	0.000723149	0.000592233	0.00050223	0.000502629	0.000548622	0.00057944	0.000622262	0.000686718	0.000732498	0.00073722	0.000673356	0.00046793	0.000633113	0.00061008	0.000582189	0.000562122	0.000522898	0.000492421	0.000441225	0.000386526	0.000331034	0.0002842	0.00025068	0.000219274	0.000206337	0.000229893	0.000307441	0.000450273	0.000619284	0.000831207	0.0010943	0.00140721	0.00174916	0.00215973	0.00264331	0.00317606
51.63	-0.00580009	0.00457486	-4.78E-05	0.000598895	0.00105815	0.00124533	0.0012993	0.00114165	0.00085438	0.000805118	0.000860464	0.000707246	0.000641227	0.000510811	0.000422149	0.000348408	0.000262436	0.000265083	0.000240346	0.0001858	0.000199457	0.000201934	0.000192066	0.000166202	0.000116635	0.000108893	8.78E-05	0.000060856	4.34E-05	1.72E-05	1.28E-05	-1.44E-05	-2.14E-05	-0.000028417	-2.14E-05	-3.09E-05	-2.52E-05	-1.94E-05	-4.82E-06	2.71E-05	7.22E-05	0.000143115	0.000215609	0.000313747	0.000407544	0.000506698	0.000663803	0.000861156	0.00109704
59.33	-0.00421319	0.00422848	0.00055412	0.00101158	0.0013249	0.00147717	0.00155775	0.00152212	0.000967375	0.000920509	0.0012506	0.000920066	0.000678945	0.000488204	0.000378431	0.000313784	0.000291309	0.000283529	0.000281959	0.000282162	0.000315626	0.000361113	0.000354635	0.000309477	-4.37E-05	-1.05E-05	0.000159263	0.000079466	4.17E-05	1.18E-05	1.18E-06	-1.21E-05	-1.82E-05	-0.000022392	-2.89E-05	-3.99E-05	-3.71E-05	-3.91E-05	-3.01E-05	1.57E-06	4.40E-05	0.000107561	0.000186864	0.000274891	0.000368503	0.000465559	0.00059756	0.000787564	0.00100913
45.93	-0.00541633	0.00415022	0.000245264	0.000817242	0.0011714	0.00132296	0.00132449	0.00130808	0.000822765	0.00103073	0.0010422	0.000847512	0.000631197	0.000452912	0.000332058	0.00026275	0.0002552	0.000251187	0.000233996	0.000287725	0.000312536	0.000334413	0.000297411	0.000211366	6.25E-05	0.000165322	0.000141702	0.000101543	6.54E-05	2.51E-05	-2.61E-06	-1.70E-05	-3.34E-05	-4.91E-05	-5.14E-05	-4.73E-05	-5.85E-05	-7.04E-05	-6.17E-05	-4.55E-05	5.78E-06	4.77E-05	0.000120373	0.000206621	0.000314285	0.000426931	0.000558266	0.000720232	0.000895488
51.43	-0.00386877	0.00427219	0.000629227	0.000966294	0.00116319	0.00122507	0.00122994	0.00120771	0.000651509	0.000548437	0.000886779	0.000632809	0.000422937	0.00028353	0.000210034	0.000157021	0.000121153	0.000118071	0.000100819	9.88E-05	0.000146016	0.000195821	0.000202996	0.000189219	-0.000135557	-0.000120628	6.16E-05	-1.89E-05	-0.000048446	-7.31E-05	-8.50E-05	-0.000091289	-8.26E-05	-8.55E-05	-8.15E-05	-8.85E-05	-7.67E-05	-0.000076329	-7.51E-05	-5.57E-05	-2.99E-05	8.80E-06	6.01E-05	0.000116831	0.000179343	0.000227148	0.000300127	0.000416612	0.000549031
49.81	-0.00538595	0.00431806	4.11E-06	0.000631263	0.000963495	0.00123568	0.00126202	0.00118965	0.000783864	0.000742982	0.000889659	0.00068034	0.000420151	0.000281639	0.000212991	0.000188596	0.000165	0.00016651	0.000182844	0.000201443	0.000202377	0.000237959	0.000211515	0.000176688	-4.81E-06	3.84E-06	0.000102347	4.85E-05	-7.32E-06	-4.55E-05	-6.11E-05	-0.000066404	-6.60E-05	-6.92E-05	-5.18E-05	-4.81E-05	-3.70E-05	-3.36E-05	-3.03E-05	-1.96E-06	2.23E-05	6.63E-05	0.000118472	0.000196213	0.000281817	0.00037923	0.000494929	0.000648324	0.000841536
53.85	-0.00503823	0.00388753	-6.87E-05	0.000265083	0.000548043	0.00075208	0.000690592	0.000680276	0.000408322	0.00039709	0.000420561	0.000285667	0.000223462	0.000179746	0.000154143	0.00011856	0.000092041	8.77E-05	8.20E-05	0.000072716	0.000074262	0.000101589	8.56E-05	8.55E-05	1.21E-05	3.04E-05	3.75E-05	-2.81E-06	-2.06E-05	-4.33E-05	-5.25E-05	-5.82E-05	-5.17E-05	-5.41E-05	-4.21E-05	-3.66E-05	-3.64E-05	-0.000029516	-3.37E-05	-2.00E-05	-1.70E-06	2.62E-05	0.000059917	9.66E-05	0.00014202	0.000187733	0.000251146	0.000338989	0.000445039
53.6	-0.00481811	0.00379525	7.27E-05	0.000306025	0.000510471	0.000741468	0.000811375	0.000842081	0.000722957	0.000699882	0.000675758	0.000590891	0.000497538	0.000419623	0.000366408	0.000314966	0.000241868	0.000170434	0.000142709	0.000124017	9.44E-05	9.97E-05	8.38E-05	0.000081492	7.35E-05	6.13E-05	5.54E-05	3.54E-05	8.09E-06	-1.45E-05	-2.42E-05	-2.67E-05	-3.27E-05	-3.07E-05	-3.39E-05	-2.74E-05	-2.70E-05	-1.96E-05	-2.01E-05	-6.79E-06	9.77E-06	3.52E-05	6.57E-05	0.000110258	0.000162306	0.000219483	0.000282491	0.000366952	0.000478055
48.43	-0.0054156	0.00386098	-0.000106847	0.000332087	0.00060519	0.000760336	0.000845477	0.000841955	0.000714862	0.0006475	0.000738884	0.000635241	0.000535439	0.000432188	0.000347743	0.000272746	0.00019223	0.00015523	0.000121801	0.000113416	0.000113749	0.000141112	0.000150445	0.000157588	0.000133899	4.23E-05	8.81E-05	3.42E-05	3.01E-06	-2.94E-05	-4.17E-05	-5.38E-05	-4.36E-05	-3.72E-05	-2.43E-05	-8.69E-06	3.80E-06	7.25E-06	5.31E-06	1.06E-05	2.15E-05	4.45E-05	7.95E-05	0.000128052	0.000194446	0.000265539	0.000360618	0.000492025	0.000664247
55.37	-0.00615426	0.00488091	0.000124752	0.000555173	0.000893925	0.000963535	0.00116473	0.00108425	0.000946978	0.00085505	0.000869259	0.000680983	0.000583182	0.000487711	0.000393969	0.000349523	0.000277896	0.00022792	0.000181354	0.000142107	9.59E-05	6.91E-05	0.000061625	2.83E-05	-1.25E-06	-1.41E-05	-1.09E-05	-3.43E-05	-4.61E-05	-7.64E-05	-8.39E-05	-8.24E-05	-8.67E-05	-9.09E-05	-8.99E-05	-8.12E-05	-7.70E-05	-7.76E-05	-8.37E-05	-7.75E-05	-6.65E-05	-3.81E-05	4.07E-06	5.12E-05	0.000121265	0.00017482	0.00024049	0.000336214	0.000463077
46.75	-0.0054166	0.00440743	0.000204939	0.000765576	0.00109376	0.0012186	0.00130713	0.00112612	0.00062765	0.000929392	0.000947612	0.000632902	0.000405195	0.00025154	0.000135934	0.0001064	0.00013865	0.000180653	0.000212934	0.000278113	0.000324911	0.000347895	0.000283692	0.00016037	-5.85E-05	0.000139049	8.74E-05	6.63E-05	4.62E-05	5.04E-06	-3.23E-06	-1.86E-05	-3.72E-05	-4.59E-05	-4.02E-05	-3.47E-05	-0.000059175	-7.74E-05	-8.67E-05	-7.46E-05	-3.06E-05	2.21E-05	9.23E-05	0.000176852	0.000286087	0.000390277	0.000517658	0.00066047	0.000805413
31.47	-0.00590521	0.0040834	-0.000259684	0.000313105	0.000646727	0.000942303	0.000871047	0.000883711	0.000583184	0.000703784	0.000759446	0.00065571	0.00061432	0.000504808	0.000429178	0.000407103	0.000360182	0.000331811	0.000312836	0.000274237	0.000303678	0.00031334	0.000315204	0.000326938	0.000297235	0.000288639	0.000285649	0.000250073	0.00021957	0.000207206	0.000179285	0.000161746	0.000156291	0.000164137	0.00015933	0.00013925	0.000146313	0.00013795	0.000160012	0.000175619	0.000206557	0.000243189	0.00031375	0.000376304	0.000447417	0.000530561	0.000637873	0.000775816	0.000949661
45.72	-0.00479548	0.00451991	0.000265461	0.000660784	0.000874079	0.00112139	0.00110185	0.00103577	0.000655861	0.000716955	0.000603552	0.000445585	0.000425135	0.000299973	0.000267676	0.00022735	0.000183734	0.000168754	0.000131763	0.000122575	0.000115762	0.000125971	0.000143951	0.000110041	0.000100405	8.76E-05	7.81E-05	4.13E-05	3.75E-05	-7.72E-06	-2.90E-05	-4.23E-05	-0.000061663	-6.48E-05	-5.70E-05	-5.28E-05	-3.38E-05	-0.000017371	6.13E-06	1.60E-05	4.72E-05	7.18E-05	0.000122215	0.000174975	0.000254285	0.000334938	0.000438693	0.000585053	0.000758845
39.77	-0.00562152	0.00458504	0.000465175	0.000791046	0.00101413	0.00148269	0.00141795	0.00136404	0.00105502	0.00112084	0.00103238	0.000829079	0.000720808	0.000588921	0.000475491	0.000379072	0.000272443	0.000255404	0.000240035	0.000225146	0.000244088	0.000272609	0.000246093	0.00023652	0.000184797	0.000156279	0.000104931	3.94E-05	-1.57E-05	-6.59E-05	-9.66E-05	-0.000128629	-0.000141887	-0.000134783	-0.0001218	-0.000116301	-9.03E-05	-8.67E-05	-6.95E-05	-2.44E-05	4.30E-05	0.000119163	0.000209875	0.000330396	0.000481279	0.000625475	0.000843474	0.00111383	0.00143846
33.69	-0.00423327	0.00456572	0.000600725	0.00118309	0.00144371	0.00166321	0.00171372	0.00164526	0.00126017	0.00113907	0.00124726	0.00106524	0.000809633	0.000658013	0.000558822	0.000489013	0.000410254	0.000366393	0.000321476	0.000299275	0.0002729	0.000286204	0.000265901	0.000232185	7.94E-05	3.42E-05	0.000117821	5.43E-05	3.55E-06	-3.17E-05	-4.82E-05	-0.000059343	-5.91E-05	-6.01E-05	-0.00005033	-0.000051364	-0.000041449	-3.62E-05	-3.31E-05	-1.15E-05	0.000010876	5.05E-05	9.18E-05	0.000155233	0.000231264	0.000312845	0.000412893	0.000542055	0.000712697
51.42	-0.00615279	0.00366367	-0.000591974	-5.23E-05	0.000299846	0.000483563	0.000485845	0.000387528	0.000173701	0.000296198	0.000362187	0.000298766	0.000292941	0.000234773	0.000235236	0.000203735	0.000190601	0.000232385	0.000242109	0.00021498	0.000262871	0.000269208	0.000293642	0.00030068	0.000275704	0.00028291	0.000293991	0.000290761	0.000292485	0.000277223	0.000274058	0.000250452	0.000233712	0.000214859	0.000209176	0.000199808	0.000195453	0.000200523	0.000218326	0.000263154	0.000321568	0.000409273	0.000498082	0.000605997	0.000720971	0.000832539	0.000999877	0.00121172	0.00145955
41.32	-0.00465381	0.00465611	0.000369432	0.00066489	0.000902537	0.00102251	0.00109771	0.00125016	0.00103302	0.0006367	0.000636078	0.000858635	0.00111082	0.00114081	0.00105514	0.000850145	0.000596557	0.000398072	0.000128431	-7.27E-05	-0.000179781	-0.000141142	7.39E-05	0.00044316	0.000769014	0.00034293	0.000345277	0.000321992	0.000304217	0.000277792	0.00023933	0.000221926	0.000194685	0.000190059	0.000184422	0.000175302	0.000182179	0.000197141	0.00023191	0.000253648	0.000302453	0.000343599	0.000411457	0.000471363	0.000554517	0.000645819	0.00074777	0.00089154	0.00106848
41.73	-0.00444054	0.00411268	0.000229401	0.000351018	0.000698507	0.000883397	0.000953075	0.00116334	0.0010639	0.000462166	0.000555183	0.000750432	0.00101907	0.00099545	0.000933026	0.000739821	0.000500395	0.000256788	5.95E-06	-0.000201662	-0.000295439	-0.000255038	-6.10E-05	0.000310586	0.000601075	0.000127952	0.000142011	0.000121639	0.000130228	9.74E-05	7.52E-05	6.18E-05	4.01E-05	3.65E-05	2.46E-05	8.93E-06	2.06E-05	2.97E-05	4.76E-05	7.28E-05	0.000116551	0.000156073	0.000211814	0.000259482	0.000326312	0.000398221	0.000483309	0.000604267	0.000751465
48.79	-0.00640207	0.00501022	0.000104796	0.000488502	0.00075104	0.000874822	0.000805117	0.000699254	0.000480065	0.000471659	0.000574508	0.000444072	0.000330895	0.000239752	0.000202013	0.000130024	4.86E-05	2.77E-05	-8.11E-06	5.67E-06	2.74E-05	3.83E-05	6.45E-05	6.72E-05	6.63E-05	8.71E-06	-7.22E-06	-4.70E-05	-7.11E-05	-0.000111153	-0.000142603	-0.000140845	-0.00013502	-0.000127432	-0.000114073	-9.77E-05	-8.81E-05	-0.000076787	-0.000061704	-4.21E-05	-1.94E-05	1.62E-05	6.32E-05	0.000124913	0.000210503	0.000300895	0.000417892	0.000574537	0.00076246
41.86	-0.00569239	0.00448968	0.000247933	0.000804233	0.00108166	0.00124977	0.00137382	0.0012811	0.000782071	0.00100651	0.000995813	0.000755029	0.000602869	0.000439944	0.000322316	0.000269882	0.000263586	0.000279505	0.000303949	0.000370291	0.000403003	0.000457247	0.000445538	0.000368922	0.000179958	0.000314635	0.000254854	0.000192173	0.0001504	9.63E-05	0.0000696	0.000050636	2.54E-05	2.43E-05	3.51E-05	0.000040966	3.08E-05	3.98E-05	4.81E-05	7.13E-05	0.000150593	0.000226501	0.000330413	0.000467713	0.000634628	0.000815446	0.00103212	0.00129983	0.00158014
51.42	-0.00549637	0.00427845	-0.000124721	0.000539975	0.000906771	0.00101109	0.000986774	0.000817329	0.000569541	0.000580785	0.000610303	0.000483916	0.000451429	0.000340421	0.000288501	0.000260552	0.000173595	0.000187485	0.00014261	0.000105613	0.00013567	0.000142912	0.000127339	0.000111782	7.34E-05	0.000067152	4.98E-05	3.05E-05	0.000003758	-3.78E-06	-1.69E-05	-4.04E-05	-4.63E-05	-5.78E-05	-5.51E-05	-6.15E-05	-5.17E-05	-0.000042969	-2.59E-05	1.13E-05	5.90E-05	0.000130243	0.000197217	0.000289318	0.000375184	0.000458927	0.000601306	0.000780028	0.00100164
46.12	-0.00601219	0.00457688	0.000181636	0.000636149	0.00106882	0.0012658	0.0011745	0.000997387	0.000534806	0.000881938	0.000836473	0.000564495	0.000320539	0.000202829	0.000194399	0.000137305	0.000214276	0.000237871	0.000329554	0.00039471	0.000453616	0.000430752	0.000339433	0.000160868	1.98E-05	0.000200676	0.000135249	9.68E-05	4.44E-05	7.20E-06	-3.20E-05	-4.87E-05	-0.000038997	-0.000048289	-3.44E-05	-2.92E-05	-7.56E-06	-6.82E-06	0.000021444	3.93E-05	7.22E-05	0.000110681	0.000170422	0.000247059	0.000343079	0.000466441	0.000597677	0.000764876	0.00096521
41.99	-0.0055214	0.00479965	0.000232548	0.000974742	0.00124596	0.00134678	0.0014619	0.0012435	0.000687104	0.00102543	0.000855576	0.000615473	0.000369388	0.000215792	0.000161858	0.000162796	0.000203213	0.000254998	0.000334424	0.000390524	0.000439138	0.00042395	0.00033383	0.000163773	2.78E-05	0.000174904	0.000120649	7.12E-05	2.38E-05	-1.75E-05	-4.97E-05	-6.76E-05	-6.99E-05	-7.62E-05	-5.00E-05	-5.22E-05	-3.49E-05	-2.50E-05	-1.77E-05	0.000017511	3.97E-05	8.14E-05	0.000121404	0.000191151	0.00027099	0.000372229	0.000489313	0.000629624	0.000815935
54.07	-0.00537766	0.00424119	7.31E-05	0.000520711	0.000843705	0.000959257	0.000920728	0.000901569	0.000541064	0.00066668	0.000660886	0.000568198	0.000491257	0.000356612	0.000246275	0.000204657	0.00011761	0.000102904	7.06E-05	4.41E-05	0.000065421	7.15E-05	6.16E-05	6.99E-05	4.40E-05	1.72E-05	-4.86E-07	-3.15E-05	-5.87E-05	-8.27E-05	-0.000105318	-0.000120083	-0.000121866	-0.000100438	-0.000102919	-9.46E-05	-0.00008007	-7.48E-05	-5.53E-05	-3.99E-05	-2.41E-05	-6.20E-06	2.79E-05	6.42E-05	0.0001139	0.000167772	0.000233784	0.000324049	0.000445833
52.01	-0.0054101	0.00441029	0.000185265	0.000479807	0.000817325	0.00107963	0.00100484	0.000907356	0.000617988	0.000659933	0.000624129	0.000511866	0.000412614	0.000347815	0.000303106	0.000238671	0.000160613	0.000170956	0.000166833	0.000153948	0.00018214	0.000191837	0.000167241	0.000174315	0.000127343	0.000102034	8.54E-05	2.78E-05	-8.66E-06	-4.49E-05	-5.79E-05	-8.52E-05	-9.26E-05	-8.48E-05	-0.000079886	-8.16E-05	-6.45E-05	-7.19E-05	-6.67E-05	-3.75E-05	3.02E-06	0.000052233	0.000104365	0.000182576	0.000269397	0.000333462	0.000454634	0.000606272	0.000781512
57.66	-0.00400435	0.00421227	0.000581085	0.000851426	0.00114294	0.00123004	0.0012799	0.00113807	0.000764519	0.000583022	0.000853276	0.000646301	0.000465161	0.00033009	0.000223752	0.000176884	0.000132009	0.000116159	0.000098846	9.27E-05	0.00012079	0.000152157	0.000135171	0.000106761	-5.24E-05	-0.000147046	1.73E-05	-4.64E-05	-7.65E-05	-9.57E-05	-0.000105067	-0.000100596	-9.50E-05	-8.41E-05	-7.97E-05	-8.56E-05	-7.50E-05	-7.27E-05	-7.19E-05	-5.98E-05	-4.60E-05	-2.46E-05	1.10E-05	0.000051499	0.000102116	0.000148004	0.000207267	0.000305281	0.000412706
51.75	-0.00709284	0.0050917	-0.000146377	0.00033776	0.000667423	0.000835557	0.000843239	0.000724587	0.000407887	0.000533028	0.000690265	0.000472166	0.000279002	0.000188212	0.000131128	7.75E-05	0.000035526	4.81E-05	7.37E-05	0.000105338	0.000132852	0.000128925	8.71E-05	1.85E-05	-8.27E-05	-6.39E-05	-4.00E-05	-0.000084747	-0.000110923	-0.000134368	-0.00014359	-0.000147228	-0.000146714	-0.000138274	-0.000131077	-0.00011826	-0.000120574	-0.000115057	-0.000105462	-8.68E-05	-7.03E-05	-4.16E-05	-1.41E-07	5.17E-05	0.000111906	0.000180896	0.000267022	0.000370822	0.000491963
59.77	-0.0051716	0.0038943	-0.000173708	0.000382288	0.000643211	0.000897584	0.000962371	0.000906059	0.000545664	0.000517815	0.000653665	0.000501436	0.000288693	0.00023511	0.000173913	0.000113599	0.000117313	0.000126652	0.000122694	0.000135247	0.000120163	0.000142532	0.000135074	0.000106262	-5.60E-05	-6.12E-05	2.21E-05	-2.36E-05	-5.96E-05	-8.12E-05	-8.39E-05	-0.000089011	-8.39E-05	-8.63E-05	-7.53E-05	-7.39E-05	-6.88E-05	-5.98E-05	-6.11E-05	-4.21E-05	-2.58E-05	5.07E-06	2.93E-05	7.43E-05	0.000115153	0.00015957	0.00021332	0.000288195	0.000380464
53.23	-0.0053338	0.0046568	0.000452104	0.00078076	0.00115339	0.00130707	0.00121338	0.00111188	0.00062094	0.000814355	0.000896282	0.000561801	0.000343272	0.000159042	0.000075116	5.30E-05	8.67E-05	0.000114605	0.000157944	0.000188409	0.000261091	0.000309865	0.000280258	0.000163629	-9.33E-05	3.62E-05	6.86E-05	-2.11E-05	-7.36E-05	-9.54E-05	-0.000121991	-0.000129836	-0.00011476	-9.16E-05	-0.000093775	-8.98E-05	-8.47E-05	-0.000080736	-0.00006725	-5.90E-05	-2.60E-05	1.48E-05	6.44E-05	0.000128217	0.000198767	0.000285516	0.00038668	0.00052258	0.000680341
54.85	-0.00548093	0.00402844	0.000025181	0.000549096	0.000783446	0.00103264	0.00101378	0.000979492	0.000589466	0.000685017	0.000694791	0.000583603	0.000524227	0.000421499	0.000304145	0.00025534	0.000171276	0.000148918	0.000126467	8.95E-05	0.00011353	0.000126612	0.000121675	0.000120035	8.30E-05	4.31E-05	0.000031465	-0.000011674	-3.96E-05	-5.36E-05	-6.94E-05	-8.39E-05	-8.45E-05	-0.000062437	-6.31E-05	-7.06E-05	-6.25E-05	-6.19E-05	-3.87E-05	-1.68E-05	-6.15E-07	2.04E-05	6.82E-05	0.000108212	0.00015766	0.00020573	0.000273008	0.000365329	0.00048951
48.99	-0.00535338	0.00466762	0.000518208	0.000846044	0.000975589	0.00139119	0.00135447	0.0012818	0.00100111	0.000958495	0.000886893	0.000754672	0.000597921	0.000475188	0.000384884	0.000315186	0.000241189	0.000219975	0.000227623	0.000200616	0.000216141	0.000201087	0.000163445	0.000145575	0.000092999	0.000073435	4.07E-05	-9.26E-06	-4.02E-05	-6.31E-05	-8.07E-05	-0.000106821	-0.000117711	-0.000119744	-0.00011282	-0.000119379	-9.58E-05	-0.000102363	-0.000090566	-5.87E-05	-6.65E-06	4.98E-05	0.000105537	0.000180159	0.000263496	0.000328682	0.000446688	0.000598452	0.000777348
49.34	-0.00498392	0.00444916	0.000490674	0.000756971	0.00102934	0.00137591	0.00127678	0.00121835	0.000964294	0.000978896	0.00087474	0.000717412	0.000563574	0.000503602	0.000417443	0.000361797	0.000247675	0.000235014	0.000205177	0.000190524	0.000196249	0.000196729	0.000158182	0.000157782	0.00013199	0.000134294	9.43E-05	4.94E-05	1.69E-05	-1.21E-05	-3.92E-05	-0.000067879	-7.54E-05	-7.80E-05	-7.54E-05	-7.48E-05	-5.63E-05	-5.37E-05	-4.57E-05	-0.000014998	3.26E-05	9.04E-05	0.000149473	0.000230517	0.000326548	0.000401049	0.000531907	0.000698966	0.000897447
52.96	-0.00493831	0.00375279	0.000177315	0.000425652	0.000598633	0.000948959	0.000841312	0.00072011	0.000506763	0.000540109	0.000511951	0.00043926	0.000335622	0.000256555	0.000203252	0.00018199	0.000121494	0.000104297	8.67E-05	7.95E-05	0.000081399	8.71E-05	7.25E-05	7.86E-05	6.24E-05	0.000063613	3.80E-05	1.29E-05	-1.33E-05	-4.19E-05	-5.24E-05	-0.000070376	-7.29E-05	-6.69E-05	-6.09E-05	-5.75E-05	-0.00003925	-3.80E-05	-3.06E-05	-6.40E-06	0.000027834	6.13E-05	9.34E-05	0.000149671	0.000212973	0.000265747	0.000358637	0.000474101	0.000617936
53.87	-0.00607867	0.0044693	0.000095426	0.000429029	0.000819925	0.000971473	0.00118633	0.00110859	0.00100319	0.00095454	0.000945235	0.00077446	0.000661528	0.000557179	0.00043995	0.000377184	0.000309801	0.000256112	0.000212113	0.000171337	0.000114083	8.82E-05	7.77E-05	5.40E-05	3.18E-05	1.53E-05	1.21E-05	-2.15E-05	-4.08E-05	-8.11E-05	-9.68E-05	-0.000100049	-0.000103748	-0.000100478	-9.32E-05	-0.000084114	-8.09E-05	-7.80E-05	-8.36E-05	-7.26E-05	-5.50E-05	-2.41E-05	2.15E-05	7.88E-05	0.00016172	0.000236113	0.000326988	0.000458446	0.00063146
44.15	-0.00383146	0.00433348	0.000609031	0.000828052	0.00102467	0.000944527	0.00101524	0.00094896	0.00047009	0.000314425	0.000651705	0.0003812	0.000195538	8.64E-05	0.000021406	9.42E-06	1.55E-05	4.05E-05	7.69E-05	9.23E-05	0.000159635	0.000205273	0.000213699	0.000184137	-4.91E-05	-8.99E-05	0.000090723	5.32E-06	-3.77E-05	-6.49E-05	-7.35E-05	-7.45E-05	-6.10E-05	-5.05E-05	-3.90E-05	-4.61E-05	-3.63E-05	-3.34E-05	-2.99E-05	-1.36E-05	3.22E-06	4.56E-05	9.61E-05	0.00015624	0.000229734	0.000301598	0.000395303	0.000536841	0.000697188
55.56	-0.00617787	0.00469375	9.30E-05	0.000590145	0.000984643	0.0011236	0.00134854	0.00137804	0.00122827	0.00120489	0.00115574	0.00101094	0.00087398	0.000746347	0.000637169	0.000570029	0.000481859	0.000396666	0.000313261	0.000272356	0.00019178	0.000168334	0.000147089	0.000115941	8.73E-05	5.59E-05	5.01E-05	1.68E-05	-1.46E-05	-5.40E-05	-7.34E-05	-8.03E-05	-8.79E-05	-0.000092052	-8.54E-05	-7.04E-05	-6.87E-05	-6.91E-05	-7.59E-05	-6.52E-05	-5.22E-05	-3.12E-05	1.39E-05	6.37E-05	0.000139077	0.00020411	0.000278863	0.00038858	0.000532237
44.2	-0.00572832	0.00452979	0.000254866	0.000843723	0.0011283	0.00134038	0.00137561	0.0013169	0.000614605	0.000949332	0.000970421	0.000703304	0.000514019	0.000364063	0.000276771	0.000205134	0.000213069	0.000270514	0.000262207	0.000338056	0.00040478	0.000451485	0.000462496	0.00040529	0.000157657	0.0003359	0.00028179	0.000223834	0.000171845	0.000109039	8.46E-05	5.87E-05	3.83E-05	0.000032266	4.82E-05	5.59E-05	4.60E-05	4.15E-05	5.14E-05	0.000090642	0.000164625	0.00024866	0.000373475	0.000531568	0.000727771	0.000934457	0.00119905	0.0015114	0.00183859
47.67	-0.00442298	0.00381801	0.000168576	0.0006945	0.000942267	0.00115316	0.00117632	0.00107749	0.000752531	0.000649636	0.00077134	0.000626049	0.00044504	0.000344614	0.000257053	0.000216663	0.000182711	0.000170612	0.000161411	0.000163234	0.000148556	0.000171712	0.000171377	0.000177722	0.000048749	2.05E-06	8.83E-05	4.30E-05	-9.98E-07	-3.82E-05	-5.29E-05	-0.000058281	-6.28E-05	-5.98E-05	-4.66E-05	-0.000041331	-3.08E-05	-2.55E-05	-2.55E-05	-4.64E-06	1.86E-05	0.000057539	9.53E-05	0.000157401	0.000228173	0.000303449	0.000400576	0.0005204	0.000677413
47.46	-0.00395351	0.00410119	0.000419809	0.00078624	0.000927126	0.00105949	0.00110049	0.00106877	0.000606291	0.000438378	0.000780721	0.000545255	0.000376911	0.000240257	0.000160633	0.000108211	6.87E-05	9.39E-05	8.91E-05	9.53E-05	0.000147495	0.000198233	0.000205569	0.000210289	-7.03E-05	-9.05E-05	7.31E-05	-9.17E-06	-4.27E-05	-6.29E-05	-6.65E-05	-7.38E-05	-7.85E-05	-7.22E-05	-6.76E-05	-7.74E-05	-6.95E-05	-6.43E-05	-5.83E-05	-3.38E-05	-8.24E-06	3.26E-05	0.000089538	0.000152953	0.000223661	0.00029003	0.000382605	0.000527916	0.000687508
46.28	-0.00588968	0.00487218	0.000169919	0.000482777	0.000901849	0.000903272	0.00107551	0.001018	0.00088623	0.000839904	0.000876846	0.000706094	0.00061303	0.000522613	0.000445874	0.000380929	0.000320906	0.000235622	0.000171619	0.000127692	0.000078167	6.17E-05	5.21E-05	2.59E-05	-1.40E-06	-1.57E-05	-1.06E-05	-3.54E-05	-4.26E-05	-6.61E-05	-7.79E-05	-8.21E-05	-8.63E-05	-9.42E-05	-9.35E-05	-8.67E-05	-8.97E-05	-9.44E-05	-0.000102367	-9.02E-05	-7.49E-05	-4.51E-05	-7.81E-06	4.12E-05	0.000111638	0.000170798	0.000240563	0.000337643	0.000470967
39.32	-0.00569556	0.00430885	-3.00E-06	0.00028688	0.000508371	0.000738788	0.000796075	0.00080794	0.000706664	0.000739475	0.000738285	0.000650919	0.000589565	0.000527603	0.000479369	0.000453023	0.000373654	0.000327985	0.000296235	0.00028789	0.000271924	0.000295629	0.00028989	0.000291473	0.000294479	0.000293611	0.00029161	0.000263743	0.000244932	0.000211863	0.00020551	0.000213295	0.000210975	0.000223583	0.000219872	0.000228387	0.000228666	0.000231128	0.000234736	0.000248634	0.000274162	0.000310504	0.000354071	0.000418237	0.000494042	0.000570308	0.00066123	0.000779306	0.000928445
51.82	-0.00400326	0.00459799	0.000521069	0.00106241	0.00124445	0.00146246	0.00145301	0.00126825	0.000846468	0.000868385	0.000922237	0.000650789	0.000384746	0.000240354	0.000195788	0.000164852	0.000141709	0.000146801	0.000180652	0.000210048	0.000199414	0.000215173	0.000166812	8.15E-05	-0.000076411	-2.92E-05	2.64E-05	-1.05E-05	-4.72E-05	-8.38E-05	-8.80E-05	-8.66E-05	-8.50E-05	-8.62E-05	-6.44E-05	-0.00005945	-5.40E-05	-5.75E-05	-5.69E-05	-4.22E-05	-2.87E-05	-1.56E-06	3.13E-05	8.01E-05	0.000136388	0.000199011	0.00026678	0.000353934	0.000476638
56.91	-0.00472727	0.00468458	0.000438023	0.000803766	0.00103718	0.00120403	0.00118107	0.00114098	0.000778747	0.00073876	0.000746651	0.00051306	0.000385112	0.000329393	0.000279844	0.000220445	0.000184539	0.000157972	0.000140306	0.000110577	0.000102156	0.000103272	9.24E-05	6.11E-05	-4.84E-05	-1.16E-05	7.15E-06	-3.01E-05	-5.40E-05	-7.47E-05	-8.26E-05	-8.90E-05	-8.25E-05	-8.24E-05	-6.54E-05	-6.74E-05	-6.33E-05	-0.000063234	-5.94E-05	-4.24E-05	-2.47E-05	3.62E-06	3.87E-05	7.95E-05	0.000130239	0.00018234	0.000257051	0.000362077	0.000483022
38.02	-0.00356103	0.00444463	0.000816477	0.00113093	0.00128006	0.00132389	0.00137897	0.00123465	0.000735804	0.000610442	0.000902499	0.000605902	0.000399238	0.000255589	0.000171496	0.000140224	0.000116109	0.000140685	0.000143065	0.000153391	0.000203514	0.000244172	0.000247123	0.000206497	-0.000062648	-7.99E-05	9.19E-05	5.01E-06	-2.72E-05	-5.67E-05	-6.85E-05	-6.48E-05	-6.49E-05	-5.56E-05	-4.25E-05	-4.93E-05	-3.81E-05	-3.60E-05	-2.92E-05	-5.89E-06	2.30E-05	5.93E-05	0.000107366	0.000165241	0.000235294	0.00029355	0.000377061	0.000512057	0.000655361
56.36	-0.00561911	0.004588	0.00038246	0.000680806	0.000869436	0.0012524	0.00116862	0.00109062	0.000789816	0.000807625	0.000772769	0.000655966	0.000525948	0.000412957	0.000339564	0.000258824	0.000151711	0.000169267	0.000156444	0.000121064	0.000120723	0.000131419	0.000113934	9.30E-05	0.000041662	2.09E-05	-1.88E-05	-5.89E-05	-8.67E-05	-0.000127089	-0.0001359	-0.000157531	-0.00016531	-0.000159209	-0.000157114	-0.000163752	-0.000153511	-0.000159418	-0.000143215	-0.000116481	-7.09E-05	-3.36E-05	5.43E-06	6.64E-05	0.000122388	0.000167754	0.000243538	0.00035219	0.000483041
60.75	-0.00460263	0.00416704	0.000217269	0.000758939	0.00108673	0.00130177	0.00134542	0.00126886	0.000912016	0.000864563	0.000980586	0.000779344	0.000530518	0.000409156	0.000361824	0.000289538	0.000268255	0.000248055	0.000243795	0.00024383	0.000232187	0.000235149	0.000203216	0.000157388	-1.86E-05	-2.76E-05	5.23E-05	-4.18E-07	-4.25E-05	-6.42E-05	-7.17E-05	-7.68E-05	-7.50E-05	-7.23E-05	-6.05E-05	-6.54E-05	-6.02E-05	-5.93E-05	-5.99E-05	-4.06E-05	-2.97E-05	-4.52E-06	2.25E-05	6.40E-05	0.000108983	0.000155722	0.000206588	0.000278219	0.000378215
60.04	-0.00453793	0.00393021	0.000172688	0.000688902	0.000945065	0.00114621	0.00123421	0.00110532	0.000748663	0.000727333	0.000830909	0.000663222	0.000402347	0.000321069	0.000261619	0.000211253	0.000170929	0.000166506	0.000151492	0.000158298	0.000144192	0.000148582	0.000143295	0.000106004	-0.000030109	-3.71E-05	3.02E-05	-9.58E-06	-4.84E-05	-8.06E-05	-9.20E-05	-9.61E-05	-8.99E-05	-0.00008668	-7.40E-05	-6.77E-05	-0.000059701	-5.66E-05	-5.45E-05	-3.88E-05	-2.19E-05	5.62E-06	3.24E-05	7.62E-05	0.000126461	0.00018478	0.000249848	0.000337	0.000455042
51.51	-0.00509688	0.00425945	0.000252202	0.000546761	0.000787586	0.000984675	0.00107212	0.00107904	0.000968124	0.000957198	0.000927591	0.000832281	0.00072384	0.000612601	0.000531358	0.000467377	0.00037713	0.000296935	0.00024851	0.000217042	0.000170643	0.000169814	0.000143184	0.000132646	0.000108775	9.45E-05	0.000072862	4.42E-05	1.09E-05	-2.48E-05	-3.82E-05	-4.40E-05	-5.03E-05	-4.44E-05	-4.91E-05	-4.08E-05	-4.55E-05	-3.81E-05	-3.55E-05	-2.10E-05	0.000002765	4.12E-05	0.000083053	0.000144445	0.000215942	0.000290328	0.000373975	0.000485483	0.000631392
47.81	-0.00540869	0.00448387	0.000134062	0.000303795	0.000511478	0.00066069	0.00068316	0.000658876	0.000497171	0.00053756	0.0004791	0.000398117	0.000308375	0.000235832	0.000197346	0.000153332	8.56E-05	3.30E-05	9.87E-06	-9.64E-06	-2.55E-05	-1.83E-05	-2.85E-05	-2.40E-05	-2.96E-05	-2.73E-05	-4.39E-05	-4.85E-05	-7.51E-05	-0.000107549	-0.000111307	-0.000113241	-0.000112873	-0.000104153	-0.000100879	-8.51E-05	-8.21E-05	-7.91E-05	-7.44E-05	-6.45E-05	-0.000046993	-0.000013251	2.08E-05	7.62E-05	0.000139072	0.000199628	0.00027025	0.000367401	0.000491004
44.86	-0.00382368	0.00448908	0.000854469	0.00118208	0.0014326	0.00157906	0.00164432	0.00157739	0.00103627	0.000851877	0.00121201	0.000889611	0.00066721	0.000499782	0.000362743	0.000316884	0.000257255	0.000256527	0.000234621	0.000224661	0.000260891	0.000326759	0.000315209	0.000289115	-0.000029668	-0.000069422	0.000137545	5.03E-05	8.32E-06	-1.69E-05	-3.35E-05	-3.60E-05	-4.13E-05	-3.69E-05	-4.57E-05	-6.62E-05	-6.17E-05	-6.05E-05	-5.62E-05	-2.52E-05	9.97E-06	6.05E-05	0.000130582	0.000213913	0.000307178	0.000386524	0.000504759	0.000684915	0.000884776
55.37	-0.00577825	0.00477332	0.000263251	0.000725093	0.00110413	0.00128514	0.001495	0.00152488	0.00139668	0.00129511	0.00129597	0.00110776	0.000978418	0.000851978	0.000730225	0.000627847	0.000532268	0.000441376	0.000357459	0.000306721	0.000232224	0.000178111	0.000161524	0.000118181	9.10E-05	6.53E-05	6.37E-05	3.53E-05	1.05E-05	-2.44E-05	-4.03E-05	-5.39E-05	-6.64E-05	-7.70E-05	-8.49E-05	-7.50E-05	-8.07E-05	-8.25E-05	-8.54E-05	-7.62E-05	-0.000059172	-2.42E-05	0.000026272	8.10E-05	0.000163043	0.000235889	0.000319774	0.000440977	0.000598016
48.01	-0.00530926	0.00483869	0.000543347	0.00120566	0.00149722	0.00156654	0.0016563	0.00144371	0.000852286	0.0010534	0.00103207	0.000755061	0.000494484	0.000310503	0.000198015	0.000172217	0.000174232	0.000250362	0.000290679	0.000370032	0.000419355	0.00044455	0.000386973	0.000237371	1.41E-05	0.000192676	0.000149166	0.000103935	7.24E-05	3.02E-05	1.41E-05	3.07E-06	-1.81E-05	-2.53E-05	-1.59E-05	-1.62E-05	-3.61E-05	-4.70E-05	-5.65E-05	-4.07E-05	1.24E-05	7.21E-05	0.000154262	0.000263266	0.000404566	0.000537772	0.000706654	0.000913898	0.00112034
49.39	-0.00601743	0.00512032	0.000312037	0.000569594	0.000968357	0.00102892	0.0011336	0.00108279	0.000931793	0.000845999	0.000864588	0.000701844	0.000598176	0.000501119	0.000433266	0.000385152	0.000319613	0.000241025	0.000192132	0.000141292	0.00009663	8.55E-05	8.72E-05	7.71E-05	5.76E-05	5.15E-05	5.98E-05	3.53E-05	1.75E-05	-2.33E-05	-3.75E-05	-4.43E-05	-5.12E-05	-6.44E-05	-6.97E-05	-0.000060836	-6.01E-05	-6.16E-05	-6.87E-05	-0.000060068	-4.09E-05	-8.60E-06	4.50E-05	0.000107547	0.00019619	0.000277903	0.000375843	0.000518934	0.00070744
48.57	-0.00554415	0.00482864	0.000330961	0.000631005	0.000932333	0.00102065	0.00116624	0.0011018	0.000949674	0.000850932	0.00086331	0.000691027	0.00060592	0.00049248	0.000415274	0.00037414	0.000316798	0.000268475	0.000217767	0.000174793	0.000129251	9.58E-05	9.84E-05	7.44E-05	5.93E-05	5.06E-05	0.000057172	3.68E-05	2.96E-05	-4.39E-06	-1.98E-05	-3.08E-05	-3.80E-05	-4.81E-05	-5.09E-05	-5.18E-05	-5.85E-05	-6.22E-05	-6.73E-05	-5.22E-05	-3.23E-05	2.40E-06	5.81E-05	0.00011139	0.000196454	0.000266314	0.000347289	0.000470771	0.000628386
55.68	-0.00455056	0.00410189	0.000425621	0.000630751	0.0008541	0.00102817	0.00111566	0.00114648	0.00103267	0.00102562	0.00100525	0.000901311	0.000800519	0.000704486	0.000606422	0.000554501	0.000462674	0.000387815	0.000332799	0.000272497	0.000222814	0.000194543	0.00014743	0.000120713	9.08E-05	6.81E-05	4.85E-05	3.51E-05	8.37E-06	-8.04E-06	-1.65E-05	-1.72E-05	-2.34E-05	-0.000018175	-2.33E-05	-0.000014688	-0.000012007	-8.78E-06	-1.20E-05	-3.37E-06	1.03E-05	3.24E-05	5.91E-05	0.000104067	0.000154917	0.000211024	0.000275476	0.000367054	0.000486729
51.43	-0.00477075	0.00445526	0.000670323	0.00088941	0.000979748	0.00130458	0.00121342	0.00109489	0.000804878	0.000833916	0.000765915	0.000620145	0.000531418	0.000426889	0.000350876	0.000313975	0.000209004	0.000226047	0.000219533	0.000189057	0.000201961	0.000205067	0.000171752	0.00016493	0.000126409	0.000113529	7.55E-05	3.34E-05	5.78E-06	-2.52E-05	-4.08E-05	-0.000063383	-6.88E-05	-6.74E-05	-6.23E-05	-6.53E-05	-4.91E-05	-5.11E-05	-4.71E-05	-2.09E-05	1.59E-05	5.10E-05	8.90E-05	0.000147438	0.000216905	0.000267192	0.000363705	0.000486028	0.00063881
55.76	-0.00483521	0.00410053	0.000072254	0.00043439	0.000717699	0.000934383	0.00104009	0.00113848	0.000945262	0.000506473	0.000629746	0.000799747	0.000987118	0.00100639	0.000905402	0.00068565	0.000453141	0.000209901	-6.99E-05	-0.00026063	-0.000363876	-0.000306828	-0.000104578	0.000220968	0.000402252	5.11E-06	3.47E-05	1.84E-05	1.45E-05	-1.20E-05	-2.15E-05	-4.14E-05	-4.98E-05	-5.34E-05	-5.67E-05	-0.0000661	-6.37E-05	-5.08E-05	-3.42E-05	-2.64E-05	-9.95E-07	1.61E-05	5.64E-05	9.68E-05	0.000146852	0.000194052	0.000259582	0.000352095	0.000462835
42.14	-0.00544671	0.00414365	4.50E-05	0.00101658	0.0012689	0.0016669	0.00165377	0.00159937	0.00106534	0.00104223	0.00157972	0.00135093	0.00110729	0.000885112	0.000721758	0.000557302	0.000503615	0.000425323	0.000335672	0.00037295	0.000383996	0.000428898	0.000498893	0.000538827	0.000176262	0.000111897	0.000252556	0.000171138	0.000128198	0.000110626	0.000054376	6.91E-05	5.90E-05	3.44E-05	2.53E-05	1.05E-05	1.58E-05	1.88E-05	1.96E-05	3.10E-05	0.000064391	9.98E-05	0.000155946	0.00019237	0.000254742	0.000303396	0.0003848	0.000545204	0.000702331
49.37	-0.00474109	0.00396909	0.000358079	0.000781842	0.00101002	0.00114105	0.00128196	0.00121229	0.000792794	0.00072531	0.000996308	0.000707698	0.00051687	0.000370405	0.000277794	0.000234237	0.000205021	0.000214288	0.000228033	0.000236305	0.000284014	0.000329243	0.000324137	0.000280438	6.00E-05	1.94E-05	0.000161439	7.04E-05	2.93E-05	-6.05E-06	-2.92E-05	-4.43E-05	-4.20E-05	-3.75E-05	-0.000036662	-4.22E-05	-3.45E-05	-2.70E-05	-1.49E-05	2.37E-05	7.39E-05	0.000141052	0.000226906	0.000326643	0.000457908	0.000584776	0.000748064	0.000973959	0.00124338
55.52	-0.00510305	0.00419599	0.000116601	0.000485464	0.000745016	0.000960134	0.000976591	0.000962604	0.000635785	0.000684893	0.000675198	0.00050859	0.000372167	0.000333448	0.000272444	0.000228726	0.000178422	0.000162274	0.000130112	0.000107107	9.48E-05	9.43E-05	7.25E-05	5.72E-05	-3.99E-05	-8.61E-06	1.22E-06	-0.000036721	-6.74E-05	-8.95E-05	-0.000101054	-0.000106227	-0.000104766	-0.000104564	-8.86E-05	-8.69E-05	-8.29E-05	-8.46E-05	-8.25E-05	-7.17E-05	-5.03E-05	-2.39E-05	1.19E-05	5.20E-05	0.000100437	0.000146549	0.000217317	0.000308761	0.000414936
49.91	-0.00552537	0.00410207	-0.00022076	0.000360978	0.000688244	0.000863533	0.000866091	0.000826546	0.000524207	0.000568421	0.0005927	0.000495216	0.000384072	0.000308278	0.000258001	0.000236881	0.000173733	0.000166288	0.000161211	0.000116067	0.000136018	0.000139214	0.000120173	0.000119751	8.52E-05	7.02E-05	5.92E-05	2.00E-05	-1.38E-05	-3.71E-05	-4.94E-05	-6.85E-05	-7.22E-05	-8.16E-05	-6.63E-05	-0.000068434	-5.68E-05	-5.03E-05	-3.64E-05	-5.29E-06	4.19E-05	0.00010055	0.000170354	0.000257379	0.000347179	0.00043962	0.000589517	0.000776816	0.0010079
47.45	-0.00546666	0.00397287	-7.60E-05	0.000222689	0.000437859	0.000710858	0.000824743	0.000881344	0.000783568	0.000831689	0.000835531	0.000753248	0.000663901	0.000581072	0.000514404	0.000443862	0.000375956	0.000289282	0.000256571	0.000213887	0.000181873	0.00018472	0.000163993	0.000152977	0.000137249	0.000129427	0.000107707	9.13E-05	6.20E-05	2.45E-05	1.33E-05	1.21E-05	2.04E-06	8.58E-06	3.54E-06	8.04E-06	5.15E-06	7.08E-06	7.03E-06	1.85E-05	3.34E-05	5.95E-05	8.65E-05	0.000138263	0.000193558	0.000243121	0.000303818	0.000392463	0.000498223
41.72	-0.0058682	0.0047101	0.000101068	0.000692003	0.00104121	0.00121422	0.00116407	0.00114394	0.000765483	0.000830129	0.000835758	0.000724789	0.000663655	0.000508425	0.000387413	0.000320489	0.000258537	0.000219165	0.000197533	0.000165733	0.00017143	0.000205169	0.000205815	0.000212787	0.000179894	0.000123332	9.53E-05	0.000037946	-1.04E-06	-3.42E-05	-6.65E-05	-7.74E-05	-7.30E-05	-5.54E-05	-5.15E-05	-4.64E-05	-3.49E-05	-0.000031467	-5.24E-06	2.17E-05	5.13E-05	8.38E-05	0.000154809	0.000220528	0.000310758	0.000406836	0.000536221	0.000703632	0.000922417
42.77	-0.00550766	0.00427758	0.000168182	0.000732495	0.00110669	0.00123845	0.00135436	0.00119361	0.000593663	0.000886978	0.000892761	0.000655455	0.000496986	0.000339789	0.000206686	0.00014022	0.000166802	0.000196438	0.000198889	0.000245313	0.000261271	0.000292606	0.00024873	0.000154993	-4.29E-05	0.000129557	9.89E-05	6.25E-05	4.70E-05	3.26E-06	-2.28E-05	-3.81E-05	-6.46E-05	-8.21E-05	-0.000078296	-7.84E-05	-9.07E-05	-9.24E-05	-0.000092151	-7.57E-05	-1.91E-05	3.57E-05	0.000109533	0.000205555	0.000316863	0.000433279	0.000573979	0.000747853	0.000926231
52.25	-0.00396316	0.00395478	0.000433964	0.000656579	0.00101266	0.00101945	0.00108596	0.00100796	0.000498397	0.000445536	0.000755751	0.000499779	0.000292426	0.000145013	6.67E-05	3.45E-05	2.59E-06	3.79E-05	5.13E-05	7.25E-05	0.000138479	0.000182455	0.000188495	0.000160579	-0.00014413	-0.000104873	4.34E-05	-2.89E-05	-5.99E-05	-8.34E-05	-8.95E-05	-9.60E-05	-9.79E-05	-9.09E-05	-8.25E-05	-8.65E-05	-7.75E-05	-7.41E-05	-6.98E-05	-4.99E-05	-2.84E-05	2.17E-06	4.92E-05	0.000101484	0.000163774	0.000214702	0.000294667	0.00041967	0.00055578
55.76	-0.00573973	0.00449358	0.000131194	0.000457524	0.000729312	0.000815243	0.00103864	0.00099095	0.000854638	0.000792761	0.000781529	0.000618753	0.000511556	0.000412426	0.00031401	0.000270079	0.000218449	0.000157779	0.000110749	8.07E-05	2.95E-05	1.66E-05	1.56E-05	-1.25E-05	-3.71E-05	-0.000044179	-4.50E-05	-6.64E-05	-7.35E-05	-0.000108924	-0.000114115	-0.000122768	-0.000123761	-0.000130955	-0.000126462	-0.00011438	-0.000110988	-0.000108312	-0.000107878	-9.76E-05	-7.88E-05	-5.39E-05	-1.35E-05	3.23E-05	0.000103062	0.000159996	0.000230223	0.000334425	0.000471804
52.09	-0.00451884	0.00382139	0.000251505	0.000542382	0.000872659	0.00093924	0.00103085	0.0010333	0.000566643	0.000463709	0.000810592	0.000588579	0.000395329	0.000269789	0.000200305	0.00014134	0.000105184	0.00010074	9.10E-05	9.55E-05	0.000131013	0.000178972	0.000190929	0.000195722	-7.84E-05	-0.000096949	6.05E-05	-1.21E-05	-4.10E-05	-5.65E-05	-6.32E-05	-7.29E-05	-7.07E-05	-7.26E-05	-7.18E-05	-7.54E-05	-6.66E-05	-6.34E-05	-5.65E-05	-3.38E-05	-7.21E-06	2.53E-05	7.40E-05	0.000124542	0.000184876	0.000232614	0.000309336	0.000427638	0.000557627
47.36	-0.00541494	0.00385948	-7.63E-05	0.000578252	0.000736497	0.000875921	0.00103874	0.000928222	0.000386117	0.000594375	0.000704605	0.000515145	0.000414941	0.000319966	0.000190538	0.000144582	0.000112354	0.000125309	0.000094058	0.000103503	0.000146253	0.000171326	0.000194894	0.000197955	8.32E-06	0.000119101	9.77E-05	6.64E-05	4.96E-05	1.34E-05	-5.54E-06	-2.12E-05	-4.84E-05	-4.90E-05	-4.34E-05	-4.32E-05	-3.97E-05	-3.63E-05	-2.91E-05	-1.19E-05	3.74E-05	7.44E-05	0.00013205	0.000206884	0.000301746	0.000394462	0.000525922	0.000698116	0.000869721
58.31	-0.00469555	0.00413959	0.000130623	0.000609849	0.000949756	0.00114701	0.00119436	0.00109357	0.000741871	0.000707681	0.000813258	0.000657446	0.000411502	0.000349183	0.000262482	0.000234526	0.000221719	0.000202385	0.000185116	0.000187402	0.000156265	0.000148749	0.000125867	7.91E-05	-4.18E-05	-3.79E-05	2.84E-05	-8.90E-06	-4.63E-05	-7.14E-05	-7.71E-05	-8.00E-05	-8.08E-05	-8.96E-05	-7.64E-05	-7.75E-05	-7.83E-05	-0.0000725	-0.000069396	-5.32E-05	-3.20E-05	-1.73E-06	2.74E-05	7.67E-05	0.000126524	0.000180623	0.00024518	0.000328288	0.000442362
55.03	-0.00431128	0.0037294	0.000226768	0.000571413	0.000805435	0.000925138	0.00108076	0.000975906	0.000540358	0.000437219	0.000774125	0.000466129	0.0003043	0.000180242	9.21E-05	9.01E-05	8.58E-05	0.000099231	0.000126868	0.000134137	0.000171551	0.000193999	0.000174733	0.000125523	-0.000122472	-0.000119189	4.08E-05	-3.00E-05	-5.34E-05	-7.55E-05	-8.11E-05	-7.61E-05	-8.19E-05	-7.69E-05	-7.22E-05	-8.79E-05	-0.000082027	-8.02E-05	-7.89E-05	-6.18E-05	-0.00004402	-1.21E-05	2.84E-05	7.38E-05	0.000128119	0.000166018	0.000229137	0.000332481	0.000444902
54.61	-0.0048059	0.00396311	0.000166849	0.000711475	0.00105189	0.00130357	0.00132163	0.00127095	0.00095145	0.000909417	0.000990196	0.000801435	0.000561358	0.000408756	0.000329993	0.000297118	0.000243079	0.000233507	0.000222701	0.000233427	0.000215333	0.000209893	0.000177575	0.000128179	-2.74E-05	-2.09E-05	5.18E-05	3.53E-06	-4.19E-05	-7.27E-05	-8.89E-05	-9.30E-05	-9.36E-05	-0.000101494	-0.000085504	-8.75E-05	-8.00E-05	-7.76E-05	-7.06E-05	-5.58E-05	-3.12E-05	9.69E-06	4.61E-05	0.000105344	0.000173313	0.000241997	0.000323538	0.000428637	0.00057032
[truncated: 238 more columns]
