# Supplementary material for: Rapid and Nondestructive Evaluation of Wheat Chlorophyll under Drought Stress Using Hyperspectral Imaging
Source: Int J Mol Sci. 2023 Mar 18;24(6):5825. doi: 10.3390/ijms24065825 (PMC10056805; doi:10.3390/ijms24065825)
Supplement: Supplementary file 1 [file ijms-24-05825-s001.zip › Supplementary Materials/Table3 models and data/pca-raw.csv]

SPAD	PC1	PC2	PC3	PC4	PC5	L	A	B
57.086667	-20.82818457	4.94107278	3.394726606	1.994566873	-0.817316991	35.37229926	-3.740388747	6.561928014
54.6604	-22.68907734	7.86615845	1.173074733	1.146143446	-0.445324797	36.97822032	-4.868883738	9.623913215
56.766667	-23.12584944	6.485783859	0.731053999	1.992603504	0.052661625	35.11328182	-4.404881302	7.785210478
41.093333	10.84615562	15.00791164	0.752111546	1.862107697	2.228880165	44.98070698	-6.326318326	18.59455545
52.08	-3.13167679	-0.5756435	-1.478321558	-0.207815695	-0.071793203	40.4348904	-5.259780195	11.54930198
47.16	-1.860400312	5.878838315	2.793711664	-1.972397723	2.045261074	42.82298211	-6.205708779	11.58023512
40.093333	24.58837088	-8.641750824	-1.094024328	-5.241024721	0.178361849	46.86557636	-7.673266569	15.33372185
53.22	-0.328323836	-2.233146357	-2.237548398	-1.39756781	1.143189715	41.53637603	-7.165269752	13.52172147
38.326667	19.85867576	11.6421118	-6.429846644	-4.495730107	-0.168658558	49.67460766	-5.945674608	23.53734201
51.313333	-5.25491704	-10.17456902	-1.36314524	2.059793596	2.99119609	35.91119142	-6.253281022	8.981846993
54.14	23.0886581	-15.44191911	7.241649101	-1.024566102	-0.428627008	41.44580065	-4.845137386	7.239990578
49.253333	37.65225833	-23.39124241	0.814021405	-1.843964402	-1.08183338	45.27183571	-5.805733673	10.9326397
60.96	-2.677853149	-9.083577549	-1.810957397	1.239619121	-2.474263511	36.97350498	-4.668888978	7.897357308
60.313333	-4.93717801	-1.154641815	1.927599517	-0.097579252	-3.511264979	37.84318951	-4.800622102	8.582045544
57.3	13.76916095	-1.354778378	-3.624460396	-3.523618619	-2.434224582	46.2521053	-6.697471613	17.17636063
49.206667	20.54065461	2.919716574	-3.163696016	-4.752838346	-0.450396058	49.02172904	-6.039715556	20.41831595
57.026667	20.31422451	-20.38344732	2.774011901	1.458426538	0.114621584	40.10914945	-4.662560865	6.904583325
51.7	23.61333158	3.818259909	3.100422841	-5.986397046	0.507065914	48.27954113	-6.521231174	15.97740671
50.94	-18.00293284	8.800765493	1.37664683	0.650416225	-0.324043418	39.37472582	-5.042467439	12.59646602
54.766667	-19.24229704	4.848918698	-0.431093215	1.099841767	-0.607947854	36.87561233	-4.987497381	9.924206468
60.52	-20.02729453	3.54229724	1.081798757	2.225884296	-1.004146378	35.97429772	-4.185107797	7.837422008
55.84	-6.131227858	-0.46823785	-3.047861971	-0.51263894	-0.174309071	37.72083121	-6.141115674	11.35080468
52.993333	4.972484116	-10.57218339	-0.515743874	2.141576289	3.011458837	39.83217533	-5.076459514	8.842305358
47.906667	1.482490741	1.306126694	-0.9166066	-1.99098892	0.891379377	43.43227282	-6.466092482	14.9593245
60.58	-16.73147761	2.968316958	-2.752979468	2.086544491	2.453374875	38.08289447	-5.593526109	11.81946291
56.12	-4.382492169	2.112290737	1.95408655	-0.238231548	3.084871695	42.33995273	-5.363525712	11.5826878
56.1	-5.720815528	-7.142289706	1.43062776	3.052358672	3.883522149	37.51825785	-4.148215295	6.974810266
67.58	-9.395020301	-5.086588481	0.493390534	2.928559474	-0.83590941	37.14611316	-4.306683256	7.374242397
50.833333	-10.49309937	3.904561578	2.079265085	1.247825878	1.558331064	39.29659299	-4.982487575	10.02934066
56.846667	7.440109009	-9.424506289	1.225741328	-0.554992576	-4.843542316	39.66337705	-5.383252622	8.387382055
58.373333	-12.20698254	11.49721556	-3.98754097	-1.889953354	-2.468998249	41.68149552	-6.364908465	15.85452746
57.233333	-3.646900304	1.460039848	0.988820298	0.937620916	-0.15948782	42.00615763	-5.128549523	10.55482611
54.313333	-5.002917862	-2.330338421	1.427373739	0.797127546	0.586790567	39.15680259	-5.064904921	8.662579766
52.34	8.88473666	-1.199774833	-0.319147006	-2.774489891	-0.946695335	43.93408313	-5.331019088	13.32519734
51.386667	-6.626881534	0.140938738	1.718605882	0.162461517	1.793144326	39.6577526	-5.382197281	9.885220856
52.726667	4.587573169	-4.130781465	-2.05480284	2.468531411	-0.663717124	39.79319738	-5.409197511	11.0512217
36.58	-15.83049982	3.551338508	-0.946971687	0.645222984	-0.968488842	38.20038562	-5.448713477	10.02983823
52.32	-16.83287988	4.189352288	-0.829970067	0.639567684	-0.532361072	37.56745776	-5.531660907	10.18280174
51.06	9.263050593	-10.9855843	-0.780286844	1.030755873	2.500378306	43.88462087	-5.120405906	11.02128911
53.393333	-15.68280913	17.65180213	-1.755095485	-2.558952195	-1.501324204	45.28121117	-3.84399439	18.97979167
45.573333	9.223018701	-1.812176924	-0.549560685	-2.31602216	0.238718206	44.27488714	-6.096072439	14.30428761
47.926667	14.35119708	-3.50285085	2.536603193	-3.269164932	-1.140499141	42.81559297	-5.796265872	10.65071971
53.85	-15.4390195	7.255384878	1.2182389	-0.253824211	-0.881806034	39.20038112	-5.195169843	9.752728154
55.658333	5.302902317	1.957202443	-0.551938672	-1.010373311	-0.126868448	44.58531599	-5.667662324	12.84473711
52.94	4.71843342	-5.935818056	-0.223746279	-0.507253918	-0.328814511	40.05397446	-5.376711893	8.79810854
55.813333	-14.10921998	-0.526738173	0.412629017	2.326610378	1.971348869	37.05977296	-4.729758318	7.804051814
50.5	-8.118738495	1.335004804	0.426557609	0.293265862	-0.765851889	40.16763478	-5.072145049	10.67494969
55.133383	-9.436614406	0.855731605	1.53809607	0.406733705	2.932222214	39.06497287	-5.413536407	9.24047918
46.526667	-28.91232517	15.64241141	-1.099162633	-0.528279044	-0.821123658	37.53202773	-5.666914774	12.066527
52.706667	-5.919824917	-1.787147513	-2.020111013	0.196055252	-0.824968831	38.99191507	-5.588526034	10.66237038
55.411111	-10.17279345	3.397494371	4.455809425	0.209976238	-1.791242325	37.90634686	-4.086488843	7.830621792
55.272222	2.01169531	-1.255258754	1.382569251	-2.092512943	0.657880372	42.17672855	-6.514246722	11.9827559
46.986667	-4.85337204	-0.422195712	-0.237144369	-0.216866978	2.701462245	40.07618512	-5.875748689	11.20854925
53.106667	-1.490129413	-2.018759693	2.015558185	0.304529147	0.841661998	40.5259594	-5.345160987	9.561434625
49.546667	0.521853367	-2.856626023	-0.724282789	-0.432191354	-0.488413269	40.30577029	-5.797945105	10.55824685
52.233333	19.0282673	-1.337808029	0.281641197	-4.640400544	-0.59490089	48.02501128	-6.333915836	16.65127023
44.253333	-14.94853722	3.301741755	-1.168513335	1.171050677	-1.911298801	37.42998488	-4.963101056	9.821254489
47.413333	-5.765217909	-1.277785547	1.574297048	0.132873217	1.05193623	38.47996643	-4.927191231	8.713307857
53.866667	-7.389488454	-1.113438385	1.071725615	2.400962788	-0.334893927	38.60250827	-4.481712618	8.359118818
52.108333	-1.304657305	-1.15126874	4.247282165	-0.248062388	0.80905265	40.84845766	-5.335714324	9.504005419
51.453333	-4.123154818	-0.61774118	1.262331198	1.382599636	0.053181251	39.88599057	-5.435829023	9.643839708
51.86	-11.35114329	0.784047585	-0.002753081	0.813922653	-2.711538942	36.77298747	-5.220941693	8.926397937
52.546667	0.092437557	-5.354121957	1.287109884	0.779164329	1.361828403	40.13535208	-5.319990098	8.71573258
51.206667	3.392413803	-3.50722276	0.675542835	-1.004880192	0.329483954	41.93432829	-5.720624289	11.39026269
47.18	-5.85547269	-2.124805527	0.699088662	0.681487986	1.683241143	38.68017666	-5.112201147	8.687690326
48.866667	-9.03950058	2.592112371	0.946361763	0.937274501	1.545869716	39.98717258	-5.066713067	10.36978454
52.8	0.478972126	-2.54362163	0.133451772	0.540620565	-1.655190167	39.1178308	-4.989716163	8.99354098
50.866667	-4.188700291	-1.777896357	0.250132796	0.953794581	0.878633618	40.44993757	-5.826620687	10.27114696
52.94	-11.18013454	2.204487198	0.395344898	1.932348439	1.598541204	39.02762362	-5.275678038	10.07353053
44.366667	-5.961709065	4.746412923	2.417279138	-0.17994539	1.684022854	41.43686365	-6.096888002	11.81473686
49.5	-6.684457972	0.17524287	2.675623011	0.28942805	1.632310019	39.00136434	-5.167834063	8.521315887
46.873333	-4.904583172	-0.69272605	1.126429736	0.840496956	1.336191247	39.18159007	-5.20256667	9.155402706
51.713333	-2.285329366	0.004100508	0.736105322	0.658141557	0.388934018	41.78372146	-5.224998227	10.64173217
54.753333	-8.942437303	-2.026324071	1.772130866	1.086940525	-0.59472423	36.55183758	-4.752385044	7.459576047
50.906667	-9.926214942	3.177195358	1.235119292	1.420471072	1.231869236	40.06827097	-5.005458827	9.749118565
52.966667	-7.608899423	1.474101231	1.63804564	0.791801019	3.543720997	39.84271081	-5.571351262	10.77516967
50.493333	-7.066678021	0.32281228	1.659592981	0.037962913	1.929668903	39.502182	-5.64209689	9.990283492
54.066667	-13.00347206	-1.144877389	-1.8885497	1.668851797	-0.134310254	37.22384879	-5.477035484	9.135548254
49.066667	-0.708145956	-2.787304579	1.380090244	0.144372543	1.115008854	41.18437191	-5.519230587	11.68145866
56.381667	-9.019409507	-3.02077268	0.217117595	2.262538708	0.937208974	37.52677235	-4.890131525	8.710195671
51.653333	-7.483047222	-1.59907537	0.919568078	1.124710007	1.457762575	38.31890608	-4.912532964	9.135661312
51.546667	-10.05831944	2.982342711	2.137715011	0.613215947	1.931837991	38.62345695	-4.742409439	8.842097514
49.046667	-1.660475091	1.497244533	4.813652461	-0.997700018	3.417770659	40.21805345	-5.49727077	10.15663017
49.6	-7.01508034	0.562846883	2.316298824	0.072811573	1.757589826	39.5350079	-5.693243164	9.905805051
53.146667	-5.918668445	-2.192629933	1.598416893	0.786538357	1.261054274	37.67329883	-4.820887265	7.721149792
51.72	-12.72772436	-1.342411661	-2.09464903	2.122533937	-0.265298199	37.25310016	-5.283042184	9.359694176
50	0.664177467	-2.328744511	0.028589497	-0.57852536	0.772629975	40.93158818	-5.499797169	11.15236814
49.886667	-9.221627374	1.685136212	-1.076849467	0.752747815	1.977639363	39.38087379	-6.111078965	10.74570518
43.286667	0.07209391	-0.324055852	-0.335646342	-2.033934682	1.326929311	41.29489142	-6.433386917	11.73413502
46.946667	0.699191589	1.167780889	-0.275630209	-0.943329635	0.357905569	42.55743313	-6.241844257	12.69474117
47.54	-9.710417942	0.727119941	1.446034584	0.500539895	2.229387937	38.27875158	-5.066615883	8.583167481
57.486667	4.756505574	-10.66203641	-1.169106655	1.089061535	-2.048743403	39.6178891	-5.353091095	8.610758734
54.726667	-2.977484822	-2.144442314	3.248305241	0.107141485	0.516864914	39.02464286	-4.51990629	7.471588115
55.64	-6.241828983	-4.403527196	-1.210655076	2.909973168	0.094678045	38.46673419	-5.027981057	9.434452501
54.233333	-2.257085082	-5.883684969	-0.515425038	1.118029156	1.180492124	39.58043895	-5.703857334	9.212698072
49.011667	8.568729269	-1.333701919	0.46387542	-0.103660153	-3.512978585	41.7208578	-6.06845475	11.60919448
52.846667	-6.266596242	0.100574936	4.551228665	1.126123282	1.492952483	39.84020622	-5.673077243	9.319864684
53.22	2.219019834	-5.891728586	0.156421675	0.188074564	-3.417736832	39.65603734	-4.984719913	8.265976922
52.013333	-8.823085327	-0.988353291	-0.823949261	1.818193583	0.270294475	38.57563924	-5.557524118	9.373161853
51.586667	-1.611521449	-3.985620945	-0.329479802	0.075888416	0.423637766	40.01981694	-5.707424138	10.20178566
36.546667	-0.586983735	8.260862147	-1.669754691	-4.635109082	3.008439665	45.63632616	-7.979242279	18.83293369
43.326667	-1.565209074	6.139888511	-0.808046929	-3.723590967	2.295697226	43.14153505	-7.212260271	14.65218699
44.32	3.556755306	-0.71221114	0.654901027	-2.842392873	0.243425825	41.8315913	-6.956269739	12.0388707
51.433333	0.909621511	-5.615796994	-0.665822301	-0.395930944	1.140118916	40.29976794	-6.013089575	10.97218069
53.813333	-0.511330904	-5.3537023	1.877535183	0.740173742	1.424063773	39.07075288	-5.211030346	8.498531308
51.92	-5.305040538	-1.840728074	1.282762316	0.620186551	1.336228912	39.79306716	-5.803135077	10.31548311
50.873333	-8.355790049	-1.570381317	-0.570790415	0.520936164	-0.437213867	38.95643959	-5.694286633	9.734116822
49.146667	-1.76667981	1.747770522	0.675432734	-1.843972592	1.444633472	41.81923436	-6.042192315	12.05915509
47.02	5.614724508	-2.884210776	-2.013509489	-1.669275997	0.286826171	42.67142994	-6.567221433	13.65888777
49.003333	5.086485303	5.21429099	0.776169744	-1.888288637	1.81894252	43.62044309	-5.808106017	14.51466273
39.655	21.70480666	9.271275291	-0.166369075	-2.85184908	-0.143206345	50.232703	-4.552828197	20.68136422
54.733333	-17.47968374	12.76968766	-2.548151681	-1.200215541	0.431444231	40.50314413	-6.434313377	14.94816724
37.966667	10.89514766	4.880387702	-6.042994236	-4.205345714	2.402486094	48.02394102	-7.921112787	21.78563893
51.266667	-24.83185032	11.33952676	-3.420301078	-0.090709841	-1.327611754	37.96654315	-6.331580208	13.36563852
55.513333	-0.711425697	-4.279925109	-1.995922381	0.639784808	1.248645315	41.17430169	-5.95086163	12.06596323
42.766667	9.834656871	4.96464912	2.446782245	-4.132073058	1.149358243	45.47948075	-6.422068388	15.05532368
43.173333	17.72246059	-3.336327834	-3.532396273	-2.913886396	1.671202513	45.88760972	-7.656841257	17.2853258
52.746667	17.7470932	3.014399717	4.753889065	-3.378321538	2.170795243	46.35787189	-5.491010256	13.75268838
51.366667	27.81648752	-15.0500864	5.16693039	-2.371156216	-0.746325072	43.78383423	-5.336549368	9.400877291
47.413333	8.728160803	-7.062958521	1.449592115	0.475741427	4.023861841	41.98587498	-5.667463546	11.43589921
48.1	-6.003061733	-2.347421691	-2.67906104	0.279181513	-0.407464894	38.99107071	-6.163661786	10.82583115
49.253333	8.595020487	-9.617929584	-1.4387664	0.48218342	2.994402098	40.9505848	-5.45881432	9.939082326
53.12	-7.143297662	-6.847626344	-1.770142416	3.129326226	2.047345919	36.82351977	-4.647760702	8.343913457
52.5	-12.56111241	-1.904840968	-2.770412387	1.60063771	-0.104512642	37.29044704	-5.47064896	9.637051582
48.793333	-6.668822384	-0.621155654	1.566225841	-0.045211751	1.492492649	39.27498313	-5.333686983	10.04498889
48.446667	-7.140497018	0.407020791	-1.262692676	-0.532821288	-0.146903658	40.10090485	-6.067991604	11.04948746
56.68	-12.50994619	9.0487192	-0.827817315	-1.402225604	-0.02779916	40.32135886	-5.5629528	12.96639523
53.3	-16.23606881	3.941171245	-1.041195864	0.634545996	-0.675515029	37.62694086	-5.510798245	11.04074016
55.8	5.022585748	-14.37929577	-0.943554766	3.763834642	2.844280581	39.65182366	-4.307243479	7.104886418
54.406667	8.058626736	-6.629705623	2.109955157	-1.397903623	-4.502601738	41.47256241	-5.593207401	9.610372652
57.68	-11.39281413	-3.20350018	0.829463254	2.422713438	0.554687616	36.79816095	-4.600115895	7.071384622
53.653333	-8.245980984	-2.196443012	-0.459918442	0.995922565	-0.581671873	38.41875125	-5.152009725	9.089821769
51.906667	-13.98390222	-0.685990891	0.31918398	2.080365683	3.341428357	37.2857586	-5.337973524	9.288527726
51.6	2.663711129	-1.988140314	-0.709870531	-1.25274387	1.811265395	42.1662006	-6.645535408	12.2471967
57.893333	-3.117318882	-6.4112824	-1.956485015	1.799540101	-1.486848607	38.49548305	-5.235653769	9.533052775
52.793333	-0.198222174	-1.888381637	-2.544598375	-1.54795485	-1.171909961	40.83246298	-6.532981424	12.92401702
52.64	-4.981616453	-2.226741739	-1.193383586	0.448101861	-0.854548295	39.52989363	-5.876035684	10.80397233
44.48	-1.191104882	-0.27486963	2.397005592	-1.379768153	0.943380996	40.60527783	-5.785228415	10.34111354
54.86	-1.839578326	-1.530151665	1.217349109	-0.893793545	0.998419631	41.22605436	-6.104263698	11.57114319
46.74	-4.743156031	3.71929899	2.244465801	-1.165196766	1.628161279	40.98310938	-5.745911465	10.91689517
45.626667	2.487791261	1.869233643	-5.116532871	-3.446005607	-0.134941542	44.23614417	-7.824416551	17.15551735
53.066667	-4.920232952	10.03082539	-1.206501932	-3.345708277	-1.328167368	41.94789854	-6.032789292	13.82139053
51.873333	0.925380265	1.463398525	1.487108469	-1.169521227	-0.633145542	40.88962001	-5.946094578	11.48164994
43.746667	19.48897419	4.811990862	-1.732177306	-7.36767361	1.876736256	49.31701043	-8.128853831	20.45287046
50.953333	6.360652905	-0.958775648	0.186191263	-2.755048314	-0.498814248	42.15662257	-6.587939394	12.35318399
53.093333	-4.927325962	-0.875921424	1.199676349	-0.443211912	0.252832653	39.20104127	-5.417244469	9.19349445
59.16	-8.932097528	-1.51558095	2.224805576	1.540388508	-2.151926481	36.55699582	-4.524387703	8.059342392
63.286667	-23.30993274	1.511133595	-1.975194735	3.229290972	-0.705457775	34.51330601	-4.53305932	7.649836595
56.953333	-2.768256548	-4.740322996	-2.343626543	1.090874486	-1.548599637	39.30147356	-5.703549159	10.6190837
49.926667	4.857881305	-1.35272488	-2.71363818	-2.311992016	2.648898478	43.50773626	-7.458415799	15.18573883
51.813333	5.376047703	-5.475552268	-0.27798882	-0.733895048	1.489014305	40.91029355	-6.03978293	11.21299039
44.326667	-0.6826618	-0.279381851	2.052527404	-0.331719403	1.64972498	40.30872594	-5.363667297	10.17080814
48.553333	-17.35395278	11.5402397	-5.70575318	-1.644583411	-1.999231078	40.56662458	-6.645168837	16.15577939
52.62	-4.391122423	-1.804562052	1.27646163	0.762532818	-1.915383241	39.50540509	-5.161775407	9.443471177
48.866667	0.420044692	6.352371218	-2.793641669	-3.532151767	-1.352291394	45.62328175	-6.435707347	18.37865481
51.26	-3.521306217	1.709896123	5.055882037	-1.5668826	-2.945948791	39.11431132	-4.650807919	7.299639849
39.566667	27.81589356	-3.810542001	-7.714256955	-3.142637785	0.711286644	48.98024104	-7.113071624	20.47872726
48.566667	-6.590227179	0.583330116	-2.381154387	-0.943278427	1.209269998	39.97888194	-6.916881748	12.57183471
50.866667	4.597171694	-3.563668192	-0.111636392	-0.716587786	2.209321164	41.00496229	-6.012062791	11.25403459
53.1	-5.462400868	0.81690023	5.284478793	-0.341484235	-2.826098263	37.64433168	-4.580079264	7.493927324
52.153333	-14.75851896	4.322991272	-0.364852415	0.582572104	-1.031459478	38.06278928	-5.304666399	10.80505741
57.44	-12.07676371	-1.61745723	-1.806946367	1.802546531	0.097681464	37.85164155	-5.166007632	9.838541986
55.086667	2.316948214	-3.479677912	5.284960979	-1.196701319	-4.639293885	39.42631225	-4.735498786	7.011492253
51.77	-2.679841785	-0.310250746	1.467634698	-0.579240667	-2.234893325	39.77490655	-5.190484777	8.931525693
59.04	-4.273972218	-8.882709099	-1.904651451	3.179759564	-1.921065778	36.6789115	-4.840262077	8.269378449
48.24	6.037953352	-0.074919819	-1.973617026	-1.872883036	0.989323397	44.68581789	-6.542206496	15.32430277
50.233333	-5.133134625	-0.476358167	-5.288307045	-0.967839572	-0.102058949	40.51139976	-6.716123987	13.95891746
47.966667	13.48184619	-5.83204276	-2.019411789	-1.661960653	1.025688677	43.38024886	-6.28933048	13.79727545
59.14	-12.1177437	-2.513583003	-0.773452501	2.022150345	-1.029808225	36.34856627	-4.860958631	8.981322311
61.586667	-10.0621296	-4.815948914	-2.598903117	3.042563287	-0.863737547	37.18883944	-4.520378253	8.655724339
43.553333	-4.587666618	4.160622054	-2.774525098	-1.161411793	2.094193421	42.99660696	-7.070086401	15.6886779
51.373333	-7.147144109	3.73542211	-3.795077566	-1.454376596	-1.55737129	41.46025679	-6.667875288	14.39571154
53.84	-1.945346278	-4.418381939	-0.168879283	0.655723955	1.210320132	39.68653073	-5.682872685	10.51373595
55.58	6.396644134	-6.958815121	0.032976747	-0.997861126	0.410907272	41.70943734	-6.302559669	11.32927407
58.92	-8.701804615	7.318882632	-2.143374727	-2.297115836	-2.074007926	41.92602224	-7.015059236	15.0131943
59.926667	-4.80631273	-5.562024006	0.387815199	2.098513011	-1.294033901	37.55667374	-4.805472886	7.867777157
58.54	-2.577259372	6.904716514	-5.681645339	-2.363041086	-0.854789628	43.56495812	-6.981668755	17.49273423
57.473333	0.332128874	0.74342877	-2.80568038	-1.492057407	-2.330230788	42.51605811	-6.233342734	13.38051346
54.626667	0.975168712	1.828677489	0.330696801	-2.892324558	-2.779982281	42.50655491	-6.343698818	12.95889057
60.773333	-9.605010031	-0.601403136	2.383346668	1.652946462	-1.772814393	36.57699432	-4.017531581	7.530066162
56.046667	-6.831704446	-4.40246915	1.052274657	1.962785391	-0.51222774	37.31212551	-4.193349927	7.694305187
55.68	-16.7583253	2.403362308	-1.453621538	1.866834533	-0.470826911	37.68356094	-5.288599847	9.9862504
51.1	-4.780715626	-1.533478442	1.168015854	0.348493379	2.533475186	39.62386927	-5.690284771	9.753673202
48.553333	-12.85879884	1.505522553	-2.149251897	0.395303485	-1.068553856	37.86025695	-6.057183815	9.860627652
52.013333	14.14201558	-9.70487319	2.698077695	-0.955984933	4.069254293	43.51635857	-5.919297091	10.51107869
51.533333	-13.1529012	6.250394156	-4.964088865	-1.412005404	-0.481227637	40.63136475	-7.075313857	14.81652427
45.493333	2.970659918	-1.618941972	-6.737703243	-1.712267058	-0.316278205	43.97726093	-7.602136783	16.82621657
58.313333	-10.58366995	-4.503188454	2.005214178	2.413486158	-1.305526663	35.92762638	-3.872948017	6.353062593
50.313333	-24.4503529	11.06016085	-0.16011872	-0.013994323	0.348003327	37.98728524	-5.634310476	11.03716784
43.76	0.7487238	4.164365885	-7.766636154	-4.124660416	-1.132733766	44.37969791	-8.025739648	19.58341574
46.773333	-4.001969662	0.130379394	-4.588251705	-2.170580648	0.722587656	41.56700826	-7.339158421	14.56572292
48.493333	-5.097677701	3.27470717	-3.272155374	-2.293165908	-0.758198145	41.43686295	-7.471112159	14.87753339
51.453333	-11.09219543	-1.008151586	-4.501164656	0.880553393	-1.383709147	39.12410397	-6.413290098	11.79206603
48.34	-8.632830709	0.764489234	1.690691788	0.218286839	3.522816167	38.90939149	-6.166287831	9.929623488
50.046667	-21.89554861	9.940348747	-0.268257834	0.678535735	0.269429267	37.88450496	-5.371581065	11.44447674
51.813333	3.560910595	-5.642568515	-0.751343828	-0.134553371	-1.141365955	41.45678058	-5.771775111	11.65113127
54.113333	-13.72359682	-1.695313837	-2.479459082	1.92454925	0.412326999	37.42030844	-5.342531382	9.202180646
54.673333	-11.8243106	6.308851297	-1.485280064	-1.912356893	-1.569639989	39.93455016	-6.970423704	13.32783162
41	10.12054094	1.777321025	-4.454578328	-3.990860569	2.671422621	46.63750833	-8.256244381	18.89357015
48.46	-0.159255838	1.733884638	1.006735517	-2.371947131	1.062955679	41.81567082	-6.691893812	12.71485373
40.786667	4.779197898	2.46954416	-2.505164264	-3.612406455	1.639628216	43.99598589	-7.326561985	16.78237138
53.793333	-4.617405996	-1.680201281	-0.967266782	-0.154468196	-0.66076106	39.84193995	-5.783985837	10.84043018
42.9	-3.479276721	8.496098379	1.834882419	-3.1219327	2.782838554	42.79731892	-6.90475542	13.7685532
44.826667	-6.016025494	19.43776745	-4.241322653	-5.299863795	0.940745357	47.0549852	-7.940967882	22.47290416
46.386667	12.69048095	-5.284449386	5.389029084	-2.15011141	1.617538388	43.17481921	-5.313924635	9.55169869
44.153333	-5.027022921	9.196124106	-0.371118953	-3.318353026	-2.169639341	42.11773887	-7.267567249	13.8916204
42.1	-0.410092033	4.243892782	0.087709933	-3.116283276	1.774980313	42.82724105	-7.077067508	13.55111302
48.16	11.77492976	-9.515703275	3.552859738	-0.920546173	1.166774636	40.437009	-5.344665388	8.24708907
52.1	13.48316023	-1.434438173	-2.400424706	-3.902790822	-0.256107194	44.41775598	-7.017818938	15.12722818
27.146667	-5.981442455	15.77503472	-2.761753856	-4.841184391	0.088108182	44.94868145	-7.290732945	18.25593467
41.126667	-1.60644122	4.810237463	-5.277901181	-3.872580012	-1.346831258	43.53611615	-8.307647026	17.55010845
41.726667	13.81050334	-6.516601747	1.485161097	-2.844160567	1.7489244	42.54972919	-6.665799728	11.92582117
50.753333	-4.69703768	7.227417952	2.425948985	-2.813921674	2.301973067	42.75922975	-6.559854839	12.64243486
46.906667	2.666694161	1.208621968	0.521216491	-2.820927404	0.715855202	43.33702612	-6.814829242	13.88678159
44.273333	23.29505939	-11.72147907	1.894721663	-2.330787758	0.591973154	44.28218304	-6.098852773	10.9928583
43.316667	14.69057329	11.31917895	1.287278489	-6.111424801	0.401933408	53.72298319	-6.641838394	24.94750259
50.113333	-9.841077378	6.570658562	-0.967803674	-1.482648618	2.304956603	41.21547735	-6.861707178	14.33611794
48.26	-0.796809362	2.720065392	1.564784809	-1.861421642	2.40065692	42.21386783	-6.329204175	12.81387149
56.473333	-7.632764836	3.372933581	4.014068922	0.144772736	-3.152654684	38.96464677	-4.852992535	8.225852773
67.306667	5.529407853	1.575032127	0.568813986	-3.408932699	0.829402611	44.5762165	-7.207380055	15.36871291
38.146667	12.0125112	8.447073516	1.822386345	-7.041359814	1.023445844	48.76510224	-7.78890423	18.17835403
42.393333	-7.22891117	7.063548743	-0.351513888	-0.556821877	1.52018567	42.26676729	-6.278306925	13.23822008
49.666667	1.654193036	6.361535969	3.647931531	-4.230957997	-3.620901661	41.92425433	-6.562976396	12.54310474
45.18	-12.9234222	7.935196044	3.004973262	-0.476095629	-0.787055026	39.55014376	-5.266748391	9.51840462
40.006667	6.151450738	6.820426899	2.455971634	-4.491045434	3.080472128	45.18083561	-7.330407589	14.8058391
40.24	-0.90368363	10.50979762	-1.639006547	-2.65742164	2.381898403	45.15610744	-7.093975409	18.4336335
43.053333	2.900707496	1.333734146	-4.502579779	-2.524939958	3.225889081	43.45810317	-7.587477925	16.19363893
54.773333	0.496683138	-1.319590295	0.581688313	-1.699903532	-0.024605433	41.67187398	-6.487130039	11.4379305
50.96	-6.794535452	2.266168527	-0.465463928	-1.120208185	-0.178632183	39.74673278	-5.881399491	11.34272566
35.3	32.54351125	-3.678254532	3.735123535	-8.121164377	0.64807571	48.1205001	-7.716591554	15.26587606
51.493333	-6.688319367	1.670771679	2.972655581	-0.34305982	1.653373914	39.54974658	-5.203574009	9.215429597
58.593333	-12.70643476	-0.278755086	-2.442816517	1.598725528	-1.834814561	37.62123524	-5.751551099	10.33993013
44.42	-3.77958866	1.823681993	0.784480972	-0.964619314	1.924626979	40.51728867	-6.054950793	11.23808481
43.82	-19.59638445	13.50910934	-1.988364011	-1.353210044	0.925888569	41.38077214	-6.555842068	16.27434964
51.153333	-14.0678857	4.909699942	1.312820927	-0.347815992	-0.808023572	38.44955729	-5.892131063	10.3953696
42.62	-23.81238206	11.56341687	-3.292291517	0.06615605	1.192353524	38.1473013	-6.118416712	13.59424837
52.666667	16.63851481	-17.14088806	-2.347929117	0.215660894	0.640078838	41.06917404	-6.208029808	10.35658435
46.933333	-23.80476372	10.06381125	-3.883042395	-0.045696125	0.673082756	37.77002237	-6.812193459	13.71669364
45.98	-2.984823375	2.785229579	-0.240532417	-2.404492997	1.242138751	42.7557791	-7.206628528	13.54078022
47.18	-3.929660487	6.058120009	-4.955359834	-1.514295023	0.467103715	44.01569982	-7.093048605	18.71818541
56.8	-2.296543242	-6.746580715	-5.261615666	1.267120256	1.981131973	40.30486955	-6.689845665	13.26671917
44.633333	6.655369876	-6.341920083	-4.685837491	0.217492692	1.337806718	41.64974555	-6.61931859	13.95852913
44.846667	3.922395733	-2.827780766	2.406426701	-0.85182139	3.829315872	42.23208564	-5.426713508	9.775723312
50.993333	-4.205205609	0.096090801	-1.168386192	-0.952378956	-2.168017528	40.36460563	-6.203418737	11.52472983
44.82	-15.62007263	8.412819115	0.590395587	-0.513465255	1.623846918	39.79326676	-5.994625607	10.95227426
46.8	-10.31013833	7.197749014	-0.360951677	-1.737886065	-1.180415723	41.31489749	-6.769401851	12.81341677
32.126667	-3.095848416	2.027770964	-2.716312634	-0.849357075	1.622804713	41.68738848	-6.245732499	14.292393
50.4	-3.874186742	1.823519066	0.034475023	-0.582304662	1.576905654	41.14331467	-6.062097644	12.4084433
47.713333	-11.09142821	-1.163631951	-1.380884059	2.102958003	3.345674761	38.91658521	-5.085875446	11.81849603
41.9	-7.279599156	8.342136642	0.223117769	-3.048077196	2.005382598	42.18394695	-7.201105906	14.11970514
53.233333	-13.37187324	0.901030842	-0.195228799	1.632213642	0.621032205	37.71392753	-5.405001433	9.599874135
46.413333	-4.741380246	1.112252204	-5.10617653	-0.595051591	1.810127939	43.5048149	-7.817153138	17.32164428
56.453333	-7.607922523	-3.570991202	-2.182921912	1.5618418	-2.431506855	38.4539491	-5.063868917	8.488823494
49.62	-9.172757308	4.350605057	0.91343391	-0.835655002	1.839744007	40.6966084	-6.470096329	12.33474989
44.031667	-13.83623084	7.238183315	3.287730511	0.568781162	1.571427399	39.29557464	-5.0300964	9.526194379
45.32	-3.20097721	-1.817171599	1.158474806	0.035484152	1.284219845	39.75147332	-5.562497272	9.379467648
50.513333	-11.86054038	4.555127913	0.313158904	0.041590132	0.995769988	39.29694663	-5.707151361	11.09023188
55.226667	-11.06240107	0.532240288	-3.436517607	1.454401509	-1.563810112	38.29362872	-4.21384442	11.61556658
53.7	-1.937423729	-1.0941707	1.48396606	-0.570681519	-1.773581026	38.649045	-5.475945538	10.06876012
40.98	-5.811036399	12.46844248	-4.972875204	-4.594419953	-0.580442002	45.54277517	-7.327657614	21.12723153
39.753333	8.040705072	4.132942025	-2.781168427	-4.601752986	1.777653991	46.26836898	-7.782415771	18.45640668
44.486667	8.16520823	17.15757788	-1.564009277	-0.107784856	0.387740241	48.51647028	-3.873529945	21.51574861
49.613333	-6.976215228	-0.834887789	-0.554381624	0.85694033	2.340535252	39.32318698	-5.915714606	10.83584041
48.746667	-2.924782181	2.874074796	-4.085003039	-1.423361295	-1.21964558	42.8798871	-6.585402695	15.04541131
48.36	0.405582518	-2.179266727	1.931312141	-0.397226179	0.998243085	40.5873861	-5.89330681	10.59923165
44.186667	-1.053294908	0.953391936	-2.986789596	-1.715691313	0.159290131	41.56816619	-6.37909495	13.81544657
49.173333	-5.350503848	0.016098974	2.238391072	0.118000484	2.268814363	39.1005065	-5.206249576	9.649993822
55.013333	-6.786028361	-4.669206842	1.024196865	2.31427983	1.08527277	37.71811255	-4.882097974	8.221670256
50.706667	-10.09280067	1.519079378	3.822976627	1.336389075	1.987605664	37.82213734	-4.476290819	6.952131796
52.353333	-12.61745303	5.829765956	3.047997555	0.713751793	1.081477377	38.20090477	-4.750711542	8.769914669
54.08	-12.61035958	9.269733637	-1.710030022	-1.260627081	-0.015344002	40.27376127	-6.23661334	12.94109083
52.34	-7.797336077	-0.708521513	-2.690796363	0.156216264	-1.022595942	38.48235672	-6.224056838	11.065706
46.566667	-11.25916144	1.559500738	-0.423730816	0.434950693	0.228756172	38.60806372	-5.518671939	11.00138408
39.546667	-1.67247165	5.048681744	6.790894133	-2.317792413	2.23802512	41.54042994	-5.531389688	8.983368249
51.886667	-8.283563361	1.586504091	-2.755503884	-0.300575493	-0.234416253	40.16569408	-6.863665655	13.56388758
51.613333	-8.341928092	2.050727203	1.456045519	0.340656715	0.006618379	38.46033776	-5.420750187	10.04496982
53.54	-3.712076322	-0.455036705	3.203739508	-0.05193752	1.484725502	39.76719142	-4.945839056	9.234329153
30.146667	3.334394503	7.601007146	0.839343765	0.111005263	2.774458223	45.47702323	-3.20673266	18.01883077
46.926667	-9.098106214	2.444735768	1.442166197	-0.284817996	2.405852074	38.77715162	-5.616570999	10.07733445
48.98	-6.95722888	12.2417553	-1.829464092	-3.367437159	0.028129627	45.45322599	-6.597358384	19.82792243
36.226667	-6.636657749	2.772555812	-1.359554007	-0.811886968	3.659698546	40.82874055	-6.617206672	12.98024951
43.93	-4.785752145	2.208084297	4.877813729	-1.540658881	3.072567141	39.94836604	-5.760948409	9.040325911
48.013333	14.57381422	-9.390640143	2.707323502	-1.818885287	0.941234098	42.43241258	-5.906132558	10.62677477
42.06	11.62962326	1.300425014	0.903981178	-3.667687306	0.84350834	44.97451425	-6.46060267	14.57899888
48.393333	-11.50004288	8.457771916	2.32329943	-1.205174968	0.340393609	40.38094729	-5.333531124	10.5567534
45.446667	-3.625567986	4.180791496	0.716315245	-1.73563018	2.047992918	41.0133392	-6.077489245	12.71200414
53.586667	-4.857359057	-1.422518121	2.570279282	0.110880426	1.276974814	39.45739927	-4.914232629	8.1368943
50.253333	-9.082767343	3.614146675	4.658252029	-0.573487141	2.564269619	38.56286679	-5.052136955	8.490083757
50.686667	-4.23859792	3.241516198	5.396870794	-1.619770718	1.551297454	40.72615989	-5.085168188	9.547833007
56.946667	-4.738305261	-5.010104277	1.825212491	1.325612985	1.454967542	38.50023203	-4.686485783	7.509487148
46.48	15.01179675	-11.10763855	5.268392784	-1.148801499	0.8720018	40.87117798	-5.102457955	8.380824818
54.933333	-4.004144544	-8.941179837	-1.312650382	3.382509172	1.853081261	37.38363191	-4.825868913	8.267882467
53.766667	8.525421923	-15.14953527	1.499887261	1.699417806	0.914920861	38.69754476	-4.857732641	7.750586456
56.18	-6.525004527	-4.467877044	1.185631139	1.733182537	0.779661806	37.2999918	-4.491678487	7.484767523
54.28	-0.517518973	-2.700102095	0.216944943	-0.115375668	0.163667051	39.92489168	-5.396487365	9.911650448
49.493333	6.337900163	-1.315049238	4.280294627	-2.25331023	1.338942725	43.26976279	-5.719624207	11.30238746
48.3	2.422311484	1.803733136	5.840646958	-2.191107231	2.09113405	42.03416802	-5.178881461	9.435555953
48.72	-0.033782563	-3.844485527	2.262377588	-0.3860936	0.807601706	39.89380745	-5.173357595	8.387297171
53.733333	-9.752878298	3.104939351	0.968719619	-0.477841757	-1.316004372	38.88439718	-5.153871678	9.241308628
50.899037	3.480819608	-5.945695543	0.737212426	0.244527583	0.707498421	41.23607873	-5.600094566	10.56137504
52.566667	2.775898364	-4.66957227	1.055991983	-0.43097265	1.675074614	40.83633116	-5.53771184	10.15009283
50.246667	1.059149899	-2.944889422	2.207870161	-0.745320077	-0.287005306	40.24161446	-5.595833008	9.764593238
52.513333	-10.15807034	-1.307885909	-0.183353381	1.082621083	1.787094052	38.42119222	-5.754944282	10.0993344
49.753333	-17.18421896	6.680090829	-0.108758523	-0.241888137	-0.633977354	38.27032391	-6.101241324	10.53233215
49.573333	-10.64784328	3.504882172	1.295692917	-0.735379802	-2.772573455	37.4818249	-5.734914173	9.048719996
54.613333	0.795449886	-6.685252738	-0.614976765	1.194643177	0.468523048	39.24191178	-5.462837849	10.24672679
52.38	-9.801211683	0.720403954	0.799503829	1.100008752	-2.066850621	37.16136016	-4.038437433	7.797147509
53.126667	-11.5339627	0.897079124	1.346003633	1.021188881	3.386103676	38.62614423	-5.529665252	8.945512546
55.446667	-3.646687434	-5.038044426	0.466738179	2.065201558	-0.646438516	38.39277453	-4.724737468	8.003954306
56.54	-15.14496059	-0.578829328	-2.80486611	2.268137632	-1.325939684	36.44142776	-5.184101201	9.05427259
52.206667	-7.471300019	3.908456951	-0.34832245	-1.211441753	-1.545248361	39.83450219	-5.543980432	11.2235455
46.38	9.579280718	-3.581672093	2.698007828	-3.000077056	-3.308373231	41.99713911	-5.924213162	10.54358643
47.713333	-1.144954826	1.86528733	0.166449333	-1.30218013	1.212987935	42.47788289	-6.571560502	13.74543061
49.96	-3.343702651	-0.232744819	2.105775552	0.445232596	1.285223759	39.79313389	-5.18497382	9.396234378
42.986667	5.873198846	-2.214985898	3.607915554	-1.797881496	-0.215411847	42.91162691	-5.84309436	11.98806352
43.826667	6.921217217	0.06613514	1.207693729	-2.843608871	0.429949542	43.60803021	-6.859558764	13.51813725
47.626667	-2.663335178	6.194159244	4.358250579	-3.145195523	-3.252319157	40.22168727	-5.992705182	10.31938707
54.48	4.438659961	-3.535356785	3.517390585	-1.657857996	-4.675306118	40.52160636	-5.268839506	8.203292201
46.886667	13.06396776	-8.953582997	3.513132745	-1.718921227	1.035966365	40.78608337	-5.332780138	8.46249996
46.293333	6.033092826	-2.755785148	4.21251602	-2.74041442	0.100313878	41.99802567	-6.336626927	10.98151582
52.766667	-6.266902782	-2.707148523	0.306766438	0.820442491	1.154724043	38.11913153	-5.220535717	8.719458966
53.135	-3.485009085	-5.231269126	-0.115413822	0.794899625	0.724203001	38.62529078	-5.207172879	8.574495155
49.066667	-2.421522661	-2.488723277	-0.202157814	0.302129801	1.964987114	40.0478466	-5.841908392	10.59622962
54.906667	1.273425036	-6.789470064	0.617262522	0.762267345	-0.26861579	40.14851488	-5.491281084	9.442561502
55.833333	-9.279699989	-6.480807	-0.326066517	3.017838432	1.530435901	35.9429572	-4.162808152	6.292701821
51.146667	-3.004660291	-4.432864036	0.177520219	1.237817015	1.054221452	38.82030303	-5.358862135	9.10126983
56.633333	-12.82139279	1.288309018	2.405260556	1.561150074	0.390767887	36.80283765	-5.018720471	7.678223326
48.133333	0.490904778	0.894366505	5.414855382	-1.669291535	1.030956913	41.53399318	-5.671565102	9.613017401
45.396667	-6.737828547	10.53009721	0.565149072	-3.015052387	0.913242266	44.25850338	-6.86542308	17.0489769
50.5	-10.40500446	3.125621143	-0.602264921	-0.328415789	0.204204319	39.22323339	-5.553834895	10.92690366
61.34	-5.470989114	-4.851126161	3.062642267	2.026014461	-2.632765539	37.89231635	-4.227188133	7.245474025
55.366667	-14.03380524	-0.096583354	-2.230216911	1.840382728	-0.045187465	37.40034108	-5.521912635	9.795139034
49.446667	-10.42049219	3.805439921	-0.302224952	-0.396082454	2.913644676	40.76112368	-6.771395914	13.13219483
58.766667	-28.19287367	8.439654154	0.443149551	2.44723337	0.570368146	35.19306366	-4.769075104	8.858311988
49.26	-24.54393365	4.044995623	-3.634025088	2.487877132	0.172117554	35.06740491	-5.24140117	9.769992222
58.473333	-8.104809542	-3.829089927	-1.010337437	2.025038421	-0.816248805	38.19112573	-4.389238629	7.744054928
55.4	-13.18978148	1.436564123	2.208557748	1.307635216	1.774675854	38.8313048	-5.240018916	9.40198125
49.453333	-16.58857944	8.536157075	0.42116569	-0.625077777	2.913928851	40.39990928	-6.385078026	12.91213916
54.066667	-8.01624498	5.037780559	0.063199972	-1.876931394	2.300072228	40.95933229	-7.37047547	11.86859322
41.76	61.35136454	30.58147157	-2.689610404	6.266457872	-3.132432567	59.33624564	3.570115414	31.17063686
49.54	-18.03517767	6.03625464	0.169209321	0.972409553	2.99044443	37.05939837	-5.526382015	9.929285108
49.32	-2.223653091	1.099757625	-3.9214869	-0.588974528	-1.763195906	38.74293341	-6.407551852	11.36995984
27.626667	55.37595575	32.64203272	1.03304793	7.326361322	-0.391668181	61.51255511	3.171477878	30.45538303
10.306667	40.78272192	12.78974686	-9.026467725	3.986173595	1.909263779	54.46028307	-1.492890831	29.10941031
26.14	56.72181345	27.6671903	12.25666618	-3.018676054	-2.716191465	58.83716194	-2.300053285	25.62766508
50.12	3.420073849	-8.259465964	0.969874126	1.327626468	1.398655433	40.66030701	-5.126149167	8.900581194
40.146667	25.94900287	-1.207734854	-0.74461721	-4.113979287	1.432081076	47.72855639	-7.098222147	18.57241034
60.353333	-8.107102985	-5.846355129	2.374227256	2.20550925	-3.439576466	35.68930443	-3.781581725	5.104630773
45.44	22.7732316	-2.755938611	6.292785467	-5.516024149	-1.208349282	47.69876777	-5.869328915	13.36416303
39.353333	6.762535063	11.27433439	3.365348109	-4.243118033	1.494574753	44.93034614	-6.67609779	15.0665037
37.193333	3.259628397	1.137730314	-0.220737347	-2.282444033	-2.260029664	42.04250863	-4.796453119	13.50868492
47.28	38.18073918	-4.285377556	-6.4673148	2.390802724	-2.121346541	48.76147235	-2.512721333	21.67707576
63.4	4.52473994	-9.813092297	1.281753535	0.45522273	-1.028366208	60.76188657	4.709740139	21.10559853
55.28	9.932300837	-2.424172332	-2.054090268	-1.361727565	-0.356496873	44.89970699	-7.300819009	15.49111146
38.613333	23.50794106	31.156593	-5.062501051	3.280681393	-0.967171081	56.21168818	0.309022209	31.90171806
47.866667	18.11677041	-4.554491323	-0.988631766	-3.309701384	-3.322704749	45.18476613	-7.659186098	14.83295177
13.326667	67.94354664	34.15337423	0.794426194	8.81987395	0.383652125	62.55858565	5.731471538	31.46540513
41.086667	-6.087367553	2.190156923	-2.942601556	-0.259655758	1.231148401	41.61688999	-6.568304335	14.49990393
53.98	-6.085260383	-7.340831936	-3.261673686	2.000403146	0.335745858	37.06738058	-6.267401393	10.00758426
58.52	-10.50178884	-4.595603802	-4.470324092	2.269046636	0.451225342	37.36719123	-6.200080228	10.74818635
42.893333	-12.85290712	3.425706867	-3.177090384	1.646824234	2.739770623	36.75993884	-5.940519692	9.878240584
51.973333	-6.978392493	-4.946386669	-0.538288581	2.274495718	-0.667847124	38.29604113	-5.455663093	9.752559786
55	-20.69510914	4.367642838	-2.045990754	1.197185902	0.089859347	35.93534358	-6.007284382	10.84044221
63.433333	17.56349466	-3.727998172	-6.328379808	-0.197168679	-3.530003384	44.82321572	-6.522002175	17.80725854
21.9	30.60224666	33.86295024	3.252325136	14.62882789	5.743500858	54.54827306	8.651886074	26.75107906
57.94	-16.94467917	0.022013458	0.206719666	2.842912677	0.685272176	36.66861429	-4.853148256	8.217179977
59.586667	16.91488689	-25.15333707	-1.622663157	4.12567677	1.061227002	39.24805511	-4.741371982	7.969753702
50.373333	-1.641158773	2.229759975	1.909535863	-1.122103289	1.329962138	41.51073699	-5.95815285	11.42798023
48.233333	22.35327271	-21.74301221	-4.700269574	1.27603261	1.225538083	41.62526813	-6.303448242	11.04392234
58.506667	30.32905105	-26.31920623	-2.639453481	0.968319619	1.462255845	42.77973053	-6.021591979	10.32887169
58.606667	-4.593964557	-2.537964591	-1.202229899	-0.318428512	-2.948670255	38.9268666	-5.536417817	9.965463908
57.553333	-6.434394628	-3.836476725	-0.657084152	0.83737485	-3.204508216	37.33626826	-5.188590332	8.765436742
54.593333	3.200636369	-6.401703725	-4.229412913	0.365554478	-3.631336327	40.34873738	-5.557836302	11.42670749
46.546667	78.38204391	16.05767624	10.95234073	3.859103122	-7.280978086	38.81768056	-5.112349488	8.105569261
44.533333	4.472483634	35.90308978	-1.745827154	3.065598331	-0.621673532	52.34263351	3.474427666	27.21070151
50.92	32.26965657	14.39833947	-4.942623986	3.61903578	3.285411898	53.96747455	1.98688058	27.88423016
55.5	45.39077702	-27.64723248	-3.918175443	-0.895226373	-1.35447864	46.52902301	-6.805335661	13.47741025
47.353333	-4.3317201	9.310138289	0.579378026	-3.441283211	-1.438388602	44.60580955	-7.00571866	16.09572295
53.286667	-2.536727962	-1.173132407	-2.477208568	-0.687634255	0.359741325	43.3075387	-6.972276789	14.93661976
55.56	4.613726752	-6.98965124	1.498543402	0.40591839	-2.580234483	39.65670117	-5.101548822	9.447524191
47.86	30.80885456	-15.81969164	-0.592840192	-3.01010123	-1.386286492	45.87073041	-6.598420634	12.97401791
52.266667	52.29668417	-22.25118723	-5.855360231	-1.944127286	-2.480645694	53.64938596	-5.801817158	20.69926072
51.753333	-0.127170051	-2.293991798	1.24724207	-0.119922482	-1.597614376	40.71432739	-5.318775765	10.58269983
51.222222	42.64832214	13.5577376	0.215824276	0.75995822	0.769630411	50.30084157	-1.053678178	21.42009689
56.386667	11.11099409	-3.336797541	-1.36923622	-2.906184859	-2.457859572	44.31070347	-6.24588355	14.21882553
58.606667	-3.80959864	-1.679386688	0.448507571	-0.198559874	-4.0362669	39.24958746	-4.800938604	9.446443932
44.693333	-7.767025038	1.760063378	1.835337248	0.064993135	0.915940059	38.87548736	-4.711219102	8.818216305
49.573333	7.363822396	-1.634452224	-3.96715168	-2.270516159	-4.55841562	41.88984635	-6.080190351	13.33630764
52.06	-14.47307327	-2.080477319	-1.472873576	2.344655295	1.220515766	36.77885201	-5.617898956	9.432306434
52.24	-13.74918645	2.551302502	0.081997868	0.716046806	0.444524891	38.08723421	-5.553383494	9.760812107
55.313333	-16.26261144	2.748454467	2.900042002	1.488274883	0.742942583	36.94587522	-4.358930751	6.899822843
53.955556	5.688467605	0.296786415	2.748471966	-2.568671079	-2.486901176	41.0117279	-5.189636726	9.976769241
53.88	22.18606997	-22.37567431	0.160186539	1.956794529	0.369206129	40.8534509	-5.018631563	8.059213393
51.213333	-5.61251979	-2.301844534	2.350327789	0.455401437	-2.51032787	38.79759425	-4.386276996	7.543746796
48.793867	-5.94782061	-1.564422033	0.067986076	0.897591754	-0.801008624	39.17692387	-5.281659632	9.773702317
53.2	11.79433006	-3.610050979	-3.306249787	-1.112114568	-4.223406847	42.04823828	-5.701656278	12.03465327
50.28	-7.160033821	0.633196052	0.680435007	0.771153417	-2.267160626	39.31726523	-5.036852192	10.48056866
49.513333	0.38964945	-4.98358863	2.178733884	0.230655602	0.55227184	39.60174163	-4.650199859	8.595473249
55.073333	2.902390219	-3.796888889	-0.451423984	-0.88663325	-1.962506912	39.62829811	-5.313199256	10.79862364
49.493333	-4.64404037	1.541530435	1.941687187	-0.043696128	-3.597786119	39.41418362	-4.71612852	9.100573264
55.406667	-1.772267442	-5.300548877	0.214455459	1.124790533	-2.652206316	38.25865115	-4.612481951	7.862233999
58.673333	17.18647874	-18.78313815	1.43324702	1.556541822	-0.879533006	41.00391005	-4.751232511	7.376477167
52.68	5.079114783	4.000072952	0.358846584	-2.538214396	-0.939821777	41.44506595	-5.893243875	13.3024496
50.693333	1.326720314	0.784917178	0.094365824	-1.597876915	-1.090350293	41.07342083	-5.859084278	12.50354237
44.36	-1.932725603	-0.314263772	0.183540408	-0.704969793	-2.993566768	39.82761548	-5.323803614	10.4216223
46.1	1.894236259	-1.692674	2.399846066	-1.259490484	-3.79508408	39.54114383	-4.734560623	8.365618773
43.58	2.810700174	4.686022878	1.315060275	3.152855347	-0.793709748	47.82083927	-1.878331301	20.69658191
51.953333	-12.8269374	1.287041167	1.469705957	0.515353329	-1.135316793	37.86149631	-5.386840158	8.893472431
55.04	-2.035655331	-6.762129616	-0.309185245	1.706571842	1.905114892	38.40232751	-5.436097257	9.578235441
42.28	12.09312925	5.979403283	3.469888872	0.101060439	-0.710551116	43.27140637	-5.074035129	11.02271706
34.28	19.00595686	9.86204343	3.348957081	0.513447208	-1.36288329	58.06796651	1.733290373	23.86417536
51.65	46.59883503	15.44082587	1.688561404	5.360585703	-1.167809397	58.54872864	6.597628639	29.75317799
30.093333	-11.7731648	-0.459582692	-1.108098024	1.543277823	-1.520469607	43.25029015	-6.291921541	14.57981426
45.898	-11.46304478	-0.691570175	-1.155207357	1.553955635	-1.56642053	37.12465634	-4.84876211	8.767655161
56.013333	-10.7525444	-2.775585497	-0.129243742	2.752178754	-0.991406063	37.27712065	-4.384775352	7.741844661
51.62	-8.636099353	0.126907826	0.620435214	0.902476662	0.931596227	38.8925685	-5.332165901	9.713526705
48.54	17.07963326	-3.659293258	-0.586702977	-0.179778295	2.288350931	45.75919635	-5.91601142	13.10186274
49.04	0.039246105	-0.868831292	-0.87671315	-0.91449111	1.676972961	41.57031213	-6.326849399	12.5393521
52.813333	16.04908076	-19.81699386	-0.507334773	2.327502094	0.601808329	40.0007801	-5.121263375	7.748012441
51.273333	-9.520769172	0.405396059	-1.201379204	1.69674507	1.866555688	40.94959783	-5.975607796	12.32226481
56.353333	-13.20935011	-2.99350548	-1.453455135	3.160674672	-1.409312099	36.78972005	-4.520315367	8.152967873
47.826667	-8.522130367	-0.917437337	-1.093862996	0.53957354	-1.839211835	38.14848742	-5.454115912	9.864531574
34.606667	4.822560156	6.495369291	-3.830910912	-1.854871027	-2.711760841	44.3968817	-5.040610716	17.9958604
52.706667	-4.655863261	2.571583503	-1.914424812	-0.900618108	-1.661358119	42.24442844	-5.83875721	15.65830433
46.693333	-7.059830084	3.503953599	-3.381052799	-1.035260445	-2.727967769	40.65355975	-6.029998307	13.56490781
54.906667	11.60459264	-18.69596294	0.104074775	3.119155862	0.934746806	39.56672148	-5.143056248	8.383168389
51.553333	6.492025771	-0.3662593	-2.281779505	0.620283677	1.503646817	40.71427379	-5.908418071	11.79222359
57.546667	-10.92914319	-4.623682748	-1.604186882	2.682985212	-0.177964488	36.53350358	-4.903100084	8.760775223
50.706667	-1.315953936	-0.140284939	0.299154717	-1.482104053	-3.007255931	40.78857775	-5.501035064	11.15428609
53.886667	-1.270477641	-0.934911063	-1.210843153	-0.459505173	-4.283787676	38.68579784	-5.016292197	9.058126272
42.2	13.47484734	-2.938482788	-5.272776482	-2.038666647	1.758879453	45.49700389	-6.30144902	18.6317187
57.86	-1.45809119	-3.876070913	0.650385916	-0.12664408	-3.496216796	39.45628307	-4.935645486	8.985445303
50.853333	-4.635707113	-2.312618623	2.358063043	1.326363658	1.239564439	38.03792472	-4.562351436	7.402131895
54.126667	-2.713625461	-5.353972329	-1.175355235	0.683379689	-1.470853193	39.09375977	-5.016591584	9.898771428
54.966667	-10.27519753	-1.287960582	0.785986439	0.76131509	-1.340948559	38.44470519	-5.607771497	9.357844627
37.893333	-0.735372131	-0.969714079	-1.055094864	1.15658135	0.192232499	43.61197061	-4.456947915	16.14527169
43.593333	2.975135791	4.041079794	-1.424970667	1.338573705	-0.893273973	39.70355485	-5.695331751	10.30547203
45.473333	10.22609585	0.295553649	-3.92923273	-0.921381696	1.766831074	45.91584634	-5.250473836	19.19882477
55.053333	-6.366237995	-1.59854441	0.68891836	0.621159873	-2.371423571	38.98110598	-5.368511122	9.253380068
52.786667	-0.782989307	-2.332046837	0.039048138	-0.711261603	-0.183528511	40.06073711	-5.86855006	10.47457612
53.706667	0.870439964	-4.998867072	-0.801421806	0.169689619	-0.44816415	40.02584522	-5.907557858	10.88179532
35.733333	4.762517079	6.90844467	-1.59386786	-4.830689625	-3.275914277	44.14897597	-6.750658067	15.37236156
32.753333	6.565189242	31.1446011	-3.748295565	1.260475101	1.771504736	53.58879629	-1.013020739	30.88779115
34.68	13.21386101	18.00613295	-3.41401943	-0.534164463	-1.047161614	55.56363039	1.067809597	28.16409553
51.133333	-9.004157943	0.92246295	0.023965243	0.178583511	-2.461286566	38.93433744	-5.326261575	10.56145847
52.92	-11.54756668	0.354047259	2.314416145	-0.121619876	-1.322865175	37.62797966	-4.977893916	6.757088837
55.166667	12.15888078	-13.06537445	0.869115431	0.831733065	1.970886727	40.36186805	-5.284859198	8.610397957
49.366667	-2.915874344	-3.178284733	0.792475055	0.714446914	-0.876961422	40.06621972	-5.420060156	10.61820699
54.986667	-9.353685832	-2.826163054	0.596696582	2.573738035	-0.368701212	38.21696851	-4.46518106	8.177530558
46.16	0.638301605	10.6940881	-1.881392954	-0.182837076	1.363138213	46.26368724	-3.185403832	18.37820483
42.5	11.41653525	19.71841427	-6.838823923	-0.151625884	-1.19322867	52.41633829	-0.470502552	29.38155999
38.346667	34.39621123	19.01942263	-2.038995279	-0.071277526	3.552435568	56.08261118	0.266793111	30.29639186
36.146667	41.18366524	25.64045166	-6.486286797	5.697704135	-0.992376985	56.91116496	4.237559298	31.93729644
48.373333	32.7716492	17.47234885	-12.1367548	6.480660865	3.28151737	57.57518597	5.610910654	35.45615396
57.393333	-6.639696952	-4.40657444	-1.062918222	2.012327541	-0.742947005	38.36508396	-5.34444572	10.20394608
57.48	-6.521140299	-3.119428944	-0.776781431	1.170112131	-1.577736607	39.13345121	-5.119151352	10.20559999
22.153333	53.74278196	20.89759479	1.76674266	8.242100661	0.499191888	55.29190228	2.831518152	25.72151331
57.04	3.824442566	-0.290586617	-3.787047993	-1.712186418	-3.488523281	42.92954888	-6.129849529	14.6376859
44.933333	64.40949256	38.2589851	-2.979444902	12.26154623	-2.781139943	62.13930205	9.743326415	33.69749694
51.066667	14.31421411	-7.278524222	3.816738827	-1.959139665	1.279480996	42.41078241	-5.419302256	10.39347553
53.72	4.900042475	-6.958901178	-3.973069545	-0.024105987	-4.471966583	39.9614301	-5.574420433	10.69919994
51.893333	-5.548495759	-1.63486776	-0.784475262	0.663184537	-1.839244985	38.76267319	-5.514660463	10.85971591
57.373333	12.05649186	-6.431193965	-2.748111371	-1.348566512	0.155078478	41.66621366	-6.603388183	13.62973495
48.333333	-4.617610959	-0.424827399	2.38577413	1.478791479	1.337900273	39.6843998	-4.710690513	9.914081012
57.453333	-13.15409253	-3.750155904	-0.677058805	3.539101433	-0.459727999	35.67868585	-3.95175182	7.31609907
43.526667	14.03353276	3.277633933	-0.260460188	-2.893500344	0.798659582	48.8064002	-5.215200056	20.39761911
51.473333	-11.3986096	0.495218958	0.229891779	1.754997803	-0.188622992	37.59826834	-4.901843379	10.15598965
60.24	-6.287822444	1.176649196	-1.441552946	-1.178625981	-0.826422166	41.74749154	-6.539433129	13.34935239
51.433333	-9.862978326	-1.348076495	-1.460018357	1.148565583	0.17209978	37.1838666	-5.786466594	10.63874397
56.48	13.61977102	3.741574525	-6.120325894	1.663441179	2.134701061	45.14473151	-6.414924466	18.95438179
51.373333	1.601927151	-4.707381536	-0.981982335	0.946430802	-1.391212663	38.3597502	-4.675553346	8.722024126
54.553333	6.222214216	-1.456085972	3.267912086	-2.219188127	-3.878936391	42.05441256	-5.68509356	9.985528593
55.446667	-4.504788316	-0.223905355	0.418741258	-0.148283877	-3.277998085	39.95508929	-5.563496313	10.64378021
54.553333	-7.528096159	0.446378088	-3.356178062	0.199977913	-2.808459071	41.25440109	-6.310130897	14.02312501
59.653333	-8.485140708	-1.141870059	2.197104195	1.367940415	-1.631216772	38.58262101	-4.80484995	8.103234155
57.826667	0.712058646	-6.404037569	1.615215951	1.14288525	-2.371608626	38.44671538	-5.192155441	9.590065113
54.833333	-6.389389496	-3.566540293	-0.66730898	1.434432164	-0.833390587	39.22262894	-5.742295495	10.42779737
52.433333	-12.94103508	8.188981551	-0.658749343	-0.828251366	-1.079674739	38.75425814	-5.60068578	10.76728984
33.286667	9.088102003	9.874075947	0.022474625	-1.66792484	-3.277297975	45.98812597	-6.750266576	19.29805388
66.36	0.876113999	-5.280769948	4.291339456	0.557334443	-3.596179215	39.20790612	-4.614504024	7.659091054
16.253333	41.66942502	13.79991986	4.0537514	0.249132158	-1.207732623	55.86722995	0.657879259	26.19564257
57.386667	-8.354158048	-4.052493965	0.589604963	2.059227781	-1.972281937	37.97681484	-4.850270708	8.857863038
58	-7.190680027	-1.947487761	0.542674567	0.697818881	-1.673239671	37.98980426	-5.013579937	8.688591958
44.086667	27.14055466	-2.271429239	-2.301312554	-4.752369846	1.013298045	49.40657129	-6.24723372	20.57818696
54.92	-15.7186224	4.015491092	-1.254787802	2.305589206	-0.663269915	37.8641384	-5.094089986	10.69649569
49.966667	-1.305942597	4.485045416	-1.111294313	-2.097020213	-1.484062101	42.39953372	-6.22745601	14.58422454
59.853333	20.53161394	-26.54392457	-4.702901733	3.148107345	0.849177721	40.43927357	-5.488752092	9.030741258
60.673333	18.10127393	-23.26158604	-4.564712594	2.354071435	1.713105538	41.81454448	-5.98714649	10.3374316
56.686667	-15.59543955	3.820275699	-0.993383355	0.661220937	-1.375082271	37.07093729	-5.078932283	9.803171771
56.286667	-15.99869528	1.797981202	-1.847251503	1.050011581	-1.486071605	37.05365649	-5.481163991	10.25401921
58.646667	16.05201389	-21.88925776	-2.205570244	2.725401624	0.75168601	39.28401329	-5.398811256	8.591303217
36.553333	4.535671976	10.25909126	-2.814223286	-2.006758916	-0.492855483	47.6044687	-4.758426144	21.52042787
51.986667	-4.974195175	0.7324147	-3.644976642	-1.287097707	-1.342082554	41.73332758	-7.374812804	16.09207914
56.486667	-5.98081996	-0.776186352	-0.266304347	-0.348972295	-1.399714634	39.53191562	-5.934333723	10.58568536
56.373333	1.014099559	-2.056490315	-0.922699222	-1.415123047	-2.677370306	43.40566932	-6.498640522	14.17181254
53.526667	23.19409211	-25.49859116	-1.073341121	2.005918976	1.244645875	40.95574765	-5.36336441	8.911643372
56.96	-6.286003925	-2.264543125	1.305490548	0.702604252	-1.84275212	38.45725609	-5.569735182	9.537522016
59.566667	-9.848081393	-2.880862825	0.84243721	2.42201124	-0.368230811	36.02663163	-4.406978204	6.94408487
52.4	-17.81571433	3.666112238	1.079261836	1.701091398	-1.41493088	36.53772866	-4.232865604	7.603528482
55.246667	-17.82558489	3.555313355	2.796675431	2.005720216	-1.657143545	36.25230663	-3.5695336	6.597697696
58.613333	-11.80494281	-1.93404296	-0.075432732	1.941019168	-1.052476045	36.53665557	-4.975422967	8.629907758
54.453333	-20.76462757	4.486483408	0.003628251	1.738154119	0.112287598	36.6893957	-4.982017642	8.994746436
36.24	35.87613285	22.23895243	1.318261546	10.03687169	-1.094249748	47.84481915	-4.052003535	20.90151969
59.233333	-2.320600307	-6.642781206	0.06043921	1.904522109	-1.267786842	38.72696204	-5.029643617	8.234589544
56.093333	-5.701572407	-4.231466931	0.028962914	1.905426436	0.001672712	38.16833475	-4.810343494	9.079966318
47.02	-5.692111177	-4.704678936	-6.476317021	0.714243681	-1.042515415	39.28226652	-6.658698324	13.20268481
55.26	5.232218147	-4.658325734	-5.283843101	-1.050873093	-4.256004264	41.43194738	-6.195316807	13.2674989
54.726667	17.19754708	-25.47794214	-4.26131346	3.600671535	2.433582678	39.90780068	-6.226725638	10.39398043
57.62	-4.589828818	-4.302044586	-1.166776353	1.656368022	-2.213884817	38.64164408	-4.91932078	9.459695561
47.82	11.54155931	3.057703109	-4.125794991	-1.344770836	-2.517712834	46.89535463	-5.183413875	19.34389858
59.166667	-6.561275783	-2.826308926	1.453125249	1.792817068	-2.233646835	38.03897468	-4.70718429	9.423096128
58.853333	21.42578031	-13.25816968	-2.069020766	-0.37152275	1.844486465	45.70043583	-6.036830885	14.16016247
56.08	10.34053279	-13.27946161	-3.658242799	0.86074064	0.11192477	41.90489358	-6.482226022	12.92673731
47.88	-7.664463628	-2.541774674	-0.84872717	1.530496487	-1.779798372	38.5099186	-5.203828266	9.818518201
57.813333	-13.06830493	-0.748441877	3.394041928	2.160001034	0.048086789	36.12045625	-3.7028737	4.895056809
59.306667	-9.629506543	-5.140498501	-1.429830176	2.769783964	0.020777889	37.32135006	-5.163320716	8.85612207
51.2	-2.93842853	-2.47150717	-1.129892642	0.940804997	-0.940581613	38.27730122	-4.451836475	7.588639162
60.566667	-4.311981469	-2.351119541	1.505786759	0.278127549	-2.437435183	37.6841862	-4.904211477	8.450352327
58.82	-3.186335381	-2.956160124	2.085468395	1.547842565	-1.715000154	38.90431545	-4.240356754	7.697527058
59.726667	-6.905515826	-3.366730748	0.580834787	1.782657452	-1.177140214	38.61133364	-4.824111446	9.015862343
55.92	-12.45887477	-0.810531741	0.465420735	1.690107252	0.09953255	36.22763519	-5.021895628	8.206076419
53.52	-4.848414332	-0.652859043	-0.412134736	0.028519111	-1.095741217	40.66324243	-5.556526577	11.02041767
48.126667	-16.50023234	2.662054491	1.84530864	1.998691195	-1.421042456	36.13307938	-3.723634077	6.920342767
56.026667	4.554634398	-5.835526093	-3.006778107	-0.255436175	1.24042754	42.48298578	-6.640744469	13.97432299
51.006667	-1.763564094	-0.823711718	0.687253659	-1.2561693	-1.175784744	41.28472423	-6.044497122	12.06675406
54.046667	19.88241168	2.517392918	-2.811157076	-4.856061318	-2.842656762	49.74741138	-6.102171425	19.69968349
57.96	22.05078033	-26.03939933	0.777362485	2.583860113	1.80146761	40.26627915	-4.983769924	7.27634855
52.353333	-1.873960273	-3.708858956	1.757954088	0.11611051	-1.211070266	39.5370553	-5.367951068	9.476936592
54.213333	1.698002361	-4.315552992	-5.582154462	-1.041684006	-1.027759994	40.14761815	-6.619584231	13.26913373
59.36	-10.0419665	-4.420193403	-0.357724286	2.053233726	-0.524881898	41.4227446	-5.106472176	12.27278693
53.373333	17.95542351	-21.5268288	-3.04877957	2.129307788	2.102304128	37.07390333	-4.786728473	7.720131343
56.06	-9.968544493	-1.585241793	0.190189292	1.490550356	-0.590045053	38.35648858	-5.011180097	8.910340406
52.586667	-22.50498901	7.273404673	-0.643324724	1.646431363	1.847044744	35.89535299	-4.833952077	9.167424815
52.833333	7.718015587	-2.707541144	-4.217614497	-1.496621037	-1.856688717	42.35564849	-6.18119426	14.4554901
54.68	-11.07434566	-1.373329719	-1.692139529	1.978058216	1.454344131	38.27427857	-6.167152068	11.34342183
54.886667	-10.01837981	-5.136754708	-2.575354615	2.927722449	-0.85367138	36.61466114	-4.591724258	8.67075198
62.766667	-13.60838144	-3.383998843	2.415704494	3.442935796	-1.11199383	34.99549583	-3.774992083	6.695338388
54.72	-4.454728055	-3.5398417	-0.549607269	1.109700306	-0.902030169	39.57244582	-5.43998111	10.50468205
57.913333	-11.30623364	3.765449067	2.183800107	0.809042819	0.404831331	37.89409506	-4.398919642	8.805474307
51.946667	-2.580437054	-0.768280858	-0.184965626	-0.814163934	1.084776859	41.15541021	-5.935167743	11.81887352
58.286667	0.538400682	-3.547502048	2.145319572	-0.224139416	-2.675321666	40.25461879	-5.452424976	9.391806165
25.846667	71.20401915	33.82420221	9.107080393	12.26538727	-1.183394415	62.6632047	6.339864403	29.30718202
48.286667	-5.695976123	4.622156691	2.365787176	-1.176249817	-1.451146295	40.78476172	-5.861463303	11.95064796
53.373333	1.683232104	-0.179892494	5.106521977	-0.894556492	-1.914951169	41.34519386	-5.12382612	9.251532896
47.94	1.992265045	-2.896278748	-0.389365863	0.555020869	-0.430032979	40.95283904	-5.592341123	10.70521693
39.793333	24.67552223	-7.530757903	-2.207288856	-4.9472775	1.868491594	46.08865019	-7.777428456	16.45211704
37.506667	1.828230929	7.730995466	-0.367387002	-2.827182186	0.185462255	44.99106055	-6.897685114	17.38514868
52.706667	-1.721653942	2.244228399	0.80103664	-2.119563211	-1.41328121	42.56146662	-6.27834134	12.77509096
46.153333	13.33052528	7.701008366	-4.738463073	-5.478915112	-1.120538614	48.47696575	-6.118904326	20.98354824
18.4	33.69423761	17.80721857	2.623758635	1.154410493	1.672215764	51.57754668	-3.55292444	23.94392326
29.353333	18.68872252	-8.1610444	0.611616256	1.005550945	1.320569743	42.01347429	-5.632643956	11.08436361
30.966667	12.94136407	8.412492162	-2.968304628	-6.616395211	3.069181039	48.99494704	-7.510379995	21.511474
39.84	-3.724810124	0.874935053	-2.16763294	-0.639387425	1.661105668	41.79230669	-6.599368086	14.62073251
46.92	16.12199593	-7.717122538	2.988751035	-1.935344817	2.431458876	43.94997086	-5.851520741	11.21746437
40.433333	38.29755733	11.67113652	1.357950829	-1.660303779	1.70863125	49.53763254	-7.485429638	19.58607377
38.613333	13.29386925	11.38549098	0.223941907	1.875011989	1.806870275	50.38547591	0.311853481	24.45947613
53.306667	-10.28444495	-0.899874788	0.003537527	1.800499015	1.449861971	37.21320324	-5.24423651	8.034806808
46.913333	-6.058066324	7.347210707	2.260904595	-1.463250716	0.764840347	40.9691277	-5.705794943	12.74588995
35.46	17.91327998	12.05543314	2.111919207	-3.107705202	0.28826261	51.8278557	-3.706860983	24.10826138
46.346667	3.017441054	1.581929661	3.902578631	-2.88919226	2.042755543	42.36648706	-6.04100285	10.78573335
45.84	0.748447315	6.032272919	0.730406565	-0.943205717	-1.116768269	40.34568907	-5.610723941	10.84030603
44.433333	-0.630700251	5.241772571	4.806887533	-2.483944056	-0.740974247	41.85575179	-5.804837401	11.30017016
49.88	-9.903525681	2.696866182	1.639912679	0.223771579	1.859894147	39.1173842	-5.564295204	10.04298535
44.433333	-0.964025166	8.429306486	-1.148635952	-2.337421542	0.03764431	44.37018434	-5.595908206	17.26577952
50.273333	-4.379525594	-2.574653365	-0.428512374	0.861906137	0.21353441	40.29089086	-5.795670502	11.02414765
51.966667	-10.61887859	2.294926586	1.347843109	0.232118377	0.156905958	38.32030308	-5.248479304	9.492125853
59.96	3.382017437	-12.89883454	-2.324716883	2.177210709	0.019001284	38.33814539	-5.125843327	8.938664669
53.973333	9.256919805	-11.95585752	5.30488523	1.331195323	1.760113162	38.61971566	-4.085800979	5.581970845
54.36	-5.003335875	-2.385198208	0.992374813	2.410978611	0.897160306	39.50664021	-4.576555489	8.734289372
64.006667	-12.81540726	1.433337718	1.233419751	2.225773265	0.788881175	37.99790592	-4.26742464	8.160687145
53.953333	-10.4173145	-1.723473859	1.035251878	2.246104519	-0.64712005	37.3273163	-4.278764472	7.554616605
43.26	-10.65639827	-3.551287842	0.112140438	1.986020137	-2.158254284	35.83480924	-4.507754613	6.516692812
57.793333	-9.654583281	2.144893453	0.110279655	0.639772917	0.079111981	39.05234399	-4.71671505	10.61468493
47.726667	12.82965509	-16.67211669	-0.146675159	1.460966627	0.209986218	40.01551731	-4.73331694	8.181013394
60.673333	-13.578335	-0.84921752	0.560416241	1.798970948	-0.018843716	36.51148745	-4.602155486	7.442182482
52.646667	0.54373513	-0.707331172	2.868819416	-1.154737134	-1.176730958	40.34484016	-5.033801895	9.609003008
56.96	-5.946435968	-5.00676393	-2.24293854	1.957627333	-3.251284934	38.37183952	-5.131385438	10.67950052
55.373333	-5.138829714	-4.001648606	-1.148577433	0.916927703	-1.964790762	38.41485401	-5.215751614	9.59864686
51.173333	-6.650427176	-6.867532925	-3.411377101	2.418548201	2.064158497	37.6615694	-5.61359146	9.869848874
52.533333	16.64091328	-17.72183508	-2.02410486	1.306354203	0.986317833	41.38239866	-5.474272211	10.12105799
42.6	-5.141143186	0.961131128	-2.311236269	2.01822973	3.123935243	38.90929514	-5.924623084	10.95364255
51.793333	-5.375647898	2.236565821	4.151906103	-0.559697809	-1.647381433	38.93753984	-4.753440198	7.769367954
32.16	-9.040967428	2.16786834	-1.770537038	1.247978505	1.952982896	38.49482331	-5.884145573	11.65750989
57.253333	-13.11055862	4.731799911	4.034879398	0.685682684	0.818346795	38.15887079	-4.519730483	8.515547779
56.566667	-8.565760527	-4.628048786	0.819275786	2.964887909	-1.132336685	36.76822604	-4.003048035	7.258779553
49.94	1.640318312	-2.127050636	2.646152919	0.075237113	1.216301276	40.44706215	-5.37150942	8.992788609
52.073333	-8.703745766	-2.531123902	1.225306889	2.016796114	0.592200429	37.30050447	-5.17005513	7.344664465
55.8	-8.125166575	-1.924293222	0.187581646	1.2540166	-1.082211853	37.54762883	-4.609331443	9.03624401
58.76	0.600018864	-7.605302743	2.981372822	1.284613227	-1.333157024	37.38118477	-4.156436994	6.86414552
49.88	-12.70233743	2.092015695	-0.819476306	0.771516632	0.414702863	37.92114865	-5.551862834	10.10694906
40.16	-7.090565369	4.02508212	2.143018	0.834342521	-1.082220905	38.63068574	-5.164984939	9.332495108
39.72	-2.474737387	0.083090353	-2.31771188	-1.073199472	2.539228527	40.85185625	-6.497358593	13.01453452
49.7	-12.28639815	0.314255361	-2.234802582	1.593524376	-0.475220681	38.16603087	-5.783444541	10.999469
53.88	-5.946514043	-3.978880695	0.991814517	1.839601815	-2.794684275	37.10480471	-4.365563159	7.414574577
58.026667	-1.447294972	-6.460586028	1.321801764	1.455509974	-1.867516032	38.47666912	-5.08569133	8.683449789
44.2	4.640752165	16.73511543	0.599570334	0.641160106	0.109804618	44.67811857	-5.207413511	19.09126726
41.153333	4.910715806	0.041674477	1.699142744	-2.372638041	-1.889036142	41.08918139	-5.199942088	10.6904323
57.52	-4.267433933	-0.178018756	2.189841772	-0.218664183	-2.33444435	38.96124451	-5.067366608	8.589677201
52.213333	-6.065097723	0.447507254	-2.335603353	0.031049047	-1.078444847	40.33096624	-5.991935236	11.9699776
50.933333	29.85887114	9.952201824	-7.127088123	-1.917048194	1.566039334	52.1945637	-5.038158855	27.1011692
51.626667	6.096539463	-2.152580828	-0.331369043	-1.305576806	0.517911078	42.65228874	-5.766179452	11.72845931
59.326667	-0.548077304	3.088822412	-1.398709766	-1.396902589	-0.930271289	42.68705955	-6.146266748	14.15990998
45.926667	-4.684202251	1.689080394	1.327615376	-0.436073204	3.855150137	40.63960186	-6.127061513	11.5179337
51.433333	-7.707739269	1.784212722	3.61379523	0.089217985	-0.75240122	38.59704809	-4.296324647	7.457753474
49.806667	-3.59238099	4.210129397	2.939003158	-1.933580415	-0.239845279	42.42227123	-6.009667535	13.56173475
53.846667	-12.68704042	-2.494866967	0.854911757	2.390988839	-0.540757765	36.50587834	-4.718221218	7.116985843
53.6	-14.62861575	1.414653281	0.661049277	1.854852581	0.416328553	36.22088528	-4.907842802	8.37791546
48.433333	-5.430292175	-4.893536046	-2.231576247	1.308786562	1.360949259	38.56107616	-5.800408837	10.31792655
55.366667	19.95404516	-18.388949	3.232632234	1.451621904	1.192293152	40.50102146	-4.200185068	7.323960397
46.746667	-0.521635296	-1.115689459	1.641139558	-0.624633694	2.289860708	40.90825201	-5.754848667	10.43735102
31.466667	-0.743950183	5.231015418	0.013786767	2.500968173	3.515847728	44.36516904	-2.447362718	17.97078073
45.72	-1.283570372	-2.846567591	-0.662544074	-0.32229927	1.36103434	39.65067076	-5.8671338	10.95238503
39.773333	1.395167935	8.72651087	3.168797856	-5.168173135	2.466581027	44.25894187	-7.352167516	14.14383988
33.686667	-2.868231338	6.3494297	4.973278621	-2.856856227	-2.106799476	41.22282048	-5.562149418	9.628281206
51.415152	-12.40263864	18.40378322	-1.492467871	1.252146741	3.381056018	48.75077299	-1.369389224	24.20107124
41.32	-0.637352592	8.770942486	3.520314667	0.048910529	0.497455381	41.71131099	-5.496431237	12.39978769
41.726667	-16.24857233	8.913404321	1.800176157	0.228233265	1.244442617	38.34046838	-5.552127302	11.27695537
48.793333	13.03557841	-10.26921953	2.123049296	-1.381932216	1.562792782	42.86212701	-6.060000817	10.80957889
41.86	6.631214776	1.956902946	-1.201328299	-2.538993372	2.285711105	43.84339697	-6.655127889	14.96779345
51.42	-2.427704075	1.350008679	-0.973368184	-1.441666571	-1.031841836	41.00357934	-5.895888405	12.46583916
46.12	3.526011087	0.609726933	3.029269624	-1.961088714	1.693015515	41.48119361	-5.650891189	10.54988895
41.993333	10.56635231	-6.574591804	2.229645301	-1.268743277	-1.791813885	41.42543978	-5.320438256	9.384200642
54.073333	-8.306775532	2.093860653	5.373965551	-0.068996816	1.663653197	38.6128387	-4.539494988	6.92122006
52.013333	-0.866159725	0.521396702	2.826634509	-1.000902956	0.91223664	40.44085777	-5.466597113	9.821940277
57.66	-5.949883757	-3.281327463	1.844674228	1.152250571	-2.18022431	38.78479897	-4.648046608	7.5818237
51.753333	13.11045575	-12.46338564	4.548742466	-0.257589464	1.629663734	40.88181181	-4.85948821	8.013556615
59.766667	-11.23007909	-1.902038617	2.694159853	2.587651365	-0.638400286	36.38173864	-3.746412014	6.309240514
53.226667	-0.955479037	1.101430783	4.964486663	-1.575620156	1.433720763	40.71657586	-5.302541424	8.985623025
54.853333	-6.1065761	-2.907731675	1.796182262	1.7683699	0.93247216	38.051454	-4.287734193	7.701354551
48.986667	5.860352384	-3.643124125	2.550401552	-1.17237668	0.040219766	41.22926931	-5.277386781	9.46994429
49.34	-3.284902198	5.31843361	2.840479147	-1.768481485	1.590586833	41.67354191	-5.359250972	11.44855733
52.96	-12.98928271	0.564296303	-0.815259851	1.673672796	2.01152298	41.41474069	-5.547417617	10.94670183
53.866667	14.41200258	-15.11255961	-0.89252507	0.869739707	1.265383236	41.45867488	-5.596547573	10.3059602
44.153333	-6.29167587	2.024850972	1.592270912	-0.998497896	-1.471070538	39.68641276	-5.233521798	9.385233579
55.558667	22.54168509	-22.30956796	0.208272831	2.406095127	1.504528045	42.30342793	-5.153506814	9.247779223
44.2	8.905650433	0.783662631	-3.353057875	-3.084066885	1.915986415	45.76300707	-7.270437083	17.14355246
47.666667	-12.28983503	4.007778544	0.24035056	0.061692287	-0.870073055	38.22105171	-5.684473607	10.52045207
47.46	-4.597638162	-4.325857709	-3.041372721	0.794268447	-1.069484932	38.84114912	-5.531689068	10.70500524
46.28	21.58640723	-22.00619007	1.240372813	2.193441901	0.630724435	41.75799251	-4.745471016	7.765578181
39.32	7.862345557	-1.869897978	-1.370916168	2.663699908	-1.556849442	41.39176012	-4.53067958	13.38606529
51.82	-3.064128703	0.026780036	4.699591271	-0.148684272	-2.946649536	39.63804562	-4.782773601	8.633590503
56.906667	0.455612525	-2.833573064	4.631769649	-0.45535031	-3.40986324	39.4503761	-4.309359637	7.220898683
38.02	-7.711056975	4.526837545	3.485937523	-0.653911153	0.119803134	39.47642171	-4.876795676	8.893014281
56.36	4.47382471	-8.585960902	1.958581117	0.177229197	-1.131177761	39.19183851	-4.948470302	7.062561157
60.753333	-7.069172099	-1.927750386	3.865827843	1.679072899	-2.207186568	37.38820749	-4.094008766	6.927656054
60.04	-9.537258566	-1.704976097	0.404287309	1.473530612	-2.203381633	37.49772552	-5.151926942	8.607552789
51.513333	-5.639872157	0.500889999	1.74801822	0.017437093	-1.666189605	39.84006005	-5.274111158	9.74170261
47.813333	-5.416870857	-1.22849817	3.425960166	0.041486682	-0.557182736	38.66973898	-4.541337148	7.666166392
44.86	2.416353613	1.698770804	-1.230173774	-2.319888524	-1.870203827	42.16825103	-5.764982726	12.55065564
55.373333	16.28985458	-12.63651045	2.641046738	0.356359381	0.631585868	41.97644821	-5.182169859	8.677248544
48.006667	10.62631242	-2.447900073	1.726545164	-2.643566066	0.406554663	44.01643122	-6.338688534	13.65767976
49.386667	30.9277078	-21.43657005	1.270337969	-0.485273306	0.684662481	44.30972572	-5.360947038	9.851361505
48.566667	17.31007319	-13.49026664	2.322268045	0.277686689	0.822686156	41.55508183	-5.157141773	8.6096267
55.68	-6.457027281	-0.603937448	2.254946471	1.172215712	-0.483376276	38.74162707	-4.558156297	8.161095351
51.426667	-6.854582662	4.294032234	4.57208357	-1.029243383	1.645287867	39.83745636	-5.120559681	8.672499034
55.76	-4.922254402	-6.275280349	0.084774368	2.630503842	0.958855237	37.31074051	-4.604958306	7.972406612
42.14	-5.208736189	4.879353509	3.589548124	-0.004594897	1.110764286	40.5558175	-4.778384999	9.542792695
49.366667	-4.827614061	7.555549832	-1.726146687	-3.144115028	0.359663911	42.71559767	-6.847804249	15.31925032
55.52	-4.820041514	-4.753698776	1.896589999	0.90347427	-2.637579777	37.47208274	-4.90313133	7.282544784
49.913333	-4.229279306	1.436656518	-1.890057156	-1.492430211	-0.190008119	40.92707524	-6.548754949	12.76053682
47.446667	-6.075577083	-2.0543287	1.203232352	2.303330087	-0.287205053	37.35890427	-4.646153289	7.893464782
41.72	3.128172139	3.182163317	3.593026763	-3.326464227	1.289056232	43.2220988	-6.251782315	12.62264976
42.766667	-0.817184198	-1.018699723	-0.158598183	-0.961887469	2.419369052	41.10225302	-6.143044162	11.89678586
52.253333	-6.650570307	-6.147952882	-2.792681443	1.855406145	-1.72280523	36.90490526	-5.36673317	8.979777945
55.76	21.37716818	-24.21749272	-1.512480283	2.347604099	1.029031948	40.32107438	-5.134257091	7.742350802
52.093333	-5.900146775	-6.636300144	-2.528911496	2.315762989	-1.628326573	37.26330233	-4.907238479	8.739421485
47.36	-6.246410967	-3.296323452	-3.672529021	1.158684174	2.01315055	38.60987272	-6.204143305	11.1423315
58.313333	-9.484529858	0.948771566	3.77250716	0.672832444	-1.089736633	38.50230444	-4.896559261	8.065814613
55.026667	-11.40814049	-2.174332834	-0.592801107	1.981306352	-0.511784069	37.55911344	-4.689292483	8.134084792
54.606667	-5.029298936	-1.157957303	1.018493806	0.147906232	-2.690479449	38.73040717	-5.404475686	9.907383676
