# Supplementary material for: Rapid and Nondestructive Evaluation of Wheat Chlorophyll under Drought Stress Using Hyperspectral Imaging
Source: Int J Mol Sci. 2023 Mar 18;24(6):5825. doi: 10.3390/ijms24065825 (PMC10056805; doi:10.3390/ijms24065825)
Supplement: Supplementary file 1 [file ijms-24-05825-s001.zip › Supplementary Materials/Table3 models and data/spa-fd.csv]

SPAD	756.2	777.73	L	A	B
57.09	0.00314992	0.00062643	35.37229926	-3.740388747	6.561928014
54.66	0.00269966	0.000631622	36.97822032	-4.868883738	9.623913215
56.77	0.00304912	0.000773088	35.11328182	-4.404881302	7.785210478
41.09	0.00185049	0.000776656	44.98070698	-6.326318326	18.59455545
52.08	0.00231985	0.000568489	40.4348904	-5.259780195	11.54930198
47.16	0.00207663	0.000441467	42.82298211	-6.205708779	11.58023512
40.09	0.00197722	0.000533267	46.86557636	-7.673266569	15.33372185
53.22	0.00228757	0.000600288	41.53637603	-7.165269752	13.52172147
38.33	0.00102937	0.00056879	49.67460766	-5.945674608	23.53734201
51.31	0.00326248	0.000715375	35.91119142	-6.253281022	8.981846993
54.14	0.00372188	0.000800703	41.44580065	-4.845137386	7.239990578
49.25	0.00282143	0.000279115	45.27183571	-5.805733673	10.9326397
60.96	0.00297795	0.000502073	36.97350498	-4.668888978	7.897357308
60.31	0.0030855	0.000497439	37.84318951	-4.800622102	8.582045544
57.3	0.00184587	0.000476646	46.2521053	-6.697471613	17.17636063
49.21	0.00153262	0.000515036	49.02172904	-6.039715556	20.41831595
57.03	0.0038048	0.000448506	40.10914945	-4.662560865	6.904583325
51.7	0.00147077	0.000554879	48.27954113	-6.521231174	15.97740671
50.94	0.0025299	0.000612864	39.37472582	-5.042467439	12.59646602
54.77	0.00251347	0.000594299	36.87561233	-4.987497381	9.924206468
60.52	0.00308764	0.000614617	35.97429772	-4.185107797	7.837422008
55.84	0.00218856	0.000524199	37.72083121	-6.141115674	11.35080468
52.99	0.00314195	0.000705573	39.83217533	-5.076459514	8.842305358
47.91	0.00217715	0.000525723	43.43227282	-6.466092482	14.9593245
60.58	0.00246208	0.000630202	38.08289447	-5.593526109	11.81946291
56.12	0.00234267	0.000737174	42.33995273	-5.363525712	11.5826878
56.1	0.00311371	0.000646063	37.51825785	-4.148215295	6.974810266
67.58	0.00311371	0.000646063	37.14611316	-4.306683256	7.374242397
50.83	0.00269757	0.000502815	39.29659299	-4.982487575	10.02934066
56.85	0.00329508	0.000537791	39.66337705	-5.383252622	8.387382055
58.37	0.001999	0.000493681	41.68149552	-6.364908465	15.85452746
57.23	0.00289425	0.000575884	42.00615763	-5.128549523	10.55482611
54.31	0.00294541	0.000582355	39.15680259	-5.064904921	8.662579766
52.34	0.00195927	0.000408074	43.93408313	-5.331019088	13.32519734
51.39	0.00278294	0.000646547	39.6577526	-5.382197281	9.885220856
52.73	0.00282459	0.000791489	39.79319738	-5.409197511	11.0512217
36.58	0.00229149	0.000420947	38.20038562	-5.448713477	10.02983823
52.32	0.00227754	0.000421059	37.56745776	-5.531660907	10.18280174
51.06	0.00266167	0.000585895	43.88462087	-5.120405906	11.02128911
53.39	0.001734	0.000514614	45.28121117	-3.84399439	18.97979167
45.57	0.00192195	0.000557583	44.27488714	-6.096072439	14.30428761
47.93	0.00204385	0.000419845	42.81559297	-5.796265872	10.65071971
53.85	0.00229285	0.000448105	39.20038112	-5.195169843	9.752728154
55.66	0.002039	0.000476459	44.58531599	-5.667662324	12.84473711
52.94	0.00253125	0.000492916	40.05397446	-5.376711893	8.79810854
55.81	0.00290118	0.000609714	37.05977296	-4.729758318	7.804051814
50.5	0.00252153	0.000495996	40.16763478	-5.072145049	10.67494969
55.13	0.00267797	0.000621686	39.06497287	-5.413536407	9.24047918
46.53	0.00190686	0.00044139	37.53202773	-5.666914774	12.066527
52.71	0.00250915	0.000545043	38.99191507	-5.588526034	10.66237038
55.41	0.00306082	0.000571324	37.90634686	-4.086488843	7.830621792
55.27	0.00226401	0.000507588	42.17672855	-6.514246722	11.9827559
46.99	0.00221226	0.000612261	40.07618512	-5.875748689	11.20854925
53.11	0.00280221	0.00058215	40.5259594	-5.345160987	9.561434625
49.55	0.0024923	0.000491465	40.30577029	-5.797945105	10.55824685
52.23	0.00180683	0.000467664	48.02501128	-6.333915836	16.65127023
44.25	0.00268292	0.000513547	37.42998488	-4.963101056	9.821254489
47.41	0.00255535	0.000516129	38.47996643	-4.927191231	8.713307857
53.87	0.00298579	0.00043408	38.60250827	-4.481712618	8.359118818
52.11	0.00289767	0.000595343	40.84845766	-5.335714324	9.504005419
51.45	0.00283161	0.000452347	39.88599057	-5.435829023	9.643839708
51.86	0.00293139	0.000443157	36.77298747	-5.220941693	8.926397937
52.55	0.00277369	0.000566914	40.13535208	-5.319990098	8.71573258
51.21	0.00253887	0.000547243	41.93432829	-5.720624289	11.39026269
47.18	0.00283911	0.000650642	38.68017666	-5.112201147	8.687690326
48.87	0.00264167	0.00055365	39.98717258	-5.066713067	10.36978454
52.8	0.00269516	0.000572073	39.1178308	-4.989716163	8.99354098
50.87	0.0026363	0.000491541	40.44993757	-5.826620687	10.27114696
52.94	0.002816	0.000532322	39.02762362	-5.275678038	10.07353053
44.37	0.00255166	0.000564042	41.43686365	-6.096888002	11.81473686
49.5	0.00274264	0.000656369	39.00136434	-5.167834063	8.521315887
46.87	0.00277345	0.000602193	39.18159007	-5.20256667	9.155402706
51.71	0.00246373	0.000413105	41.78372146	-5.224998227	10.64173217
54.75	0.0028621	0.000551964	36.55183758	-4.752385044	7.459576047
50.91	0.00290211	0.000599415	40.06827097	-5.005458827	9.749118565
52.97	0.00267832	0.000605931	39.84271081	-5.571351262	10.77516967
50.49	0.00258953	0.000609752	39.502182	-5.64209689	9.990283492
54.07	0.00288135	0.000571783	37.22384879	-5.477035484	9.135548254
49.07	0.00297775	0.000730237	41.18437191	-5.519230587	11.68145866
56.38	0.00327686	0.000641397	37.52677235	-4.890131525	8.710195671
51.65	0.00264876	0.000530383	38.31890608	-4.912532964	9.135661312
51.55	0.00263308	0.000622273	38.62345695	-4.742409439	8.842097514
49.05	0.00231547	0.000502529	40.21805345	-5.49727077	10.15663017
49.6	0.0027554	0.00056522	39.5350079	-5.693243164	9.905805051
53.15	0.0028677	0.000550051	37.67329883	-4.820887265	7.721149792
51.72	0.00292135	0.000549582	37.25310016	-5.283042184	9.359694176
50	0.00249515	0.000524882	40.93158818	-5.499797169	11.15236814
49.89	0.00241301	0.000470984	39.38087379	-6.111078965	10.74570518
43.29	0.00209267	0.000461073	41.29489142	-6.433386917	11.73413502
46.95	0.00218294	0.000395066	42.55743313	-6.241844257	12.69474117
47.54	0.00259438	0.000574722	38.27875158	-5.066615883	8.583167481
57.49	0.00300778	0.00049146	39.6178891	-5.353091095	8.610758734
54.73	0.00302048	0.000577556	39.02464286	-4.51990629	7.471588115
55.64	0.00316389	0.000519085	38.46673419	-5.027981057	9.434452501
54.23	0.00271561	0.000559325	39.58043895	-5.703857334	9.212698072
49.01	0.00248964	0.000478884	41.7208578	-6.06845475	11.60919448
52.85	0.00301511	0.000601069	39.84020622	-5.673077243	9.319864684
53.22	0.00291989	0.00044235	39.65603734	-4.984719913	8.265976922
52.01	0.00280219	0.000450252	38.57563924	-5.557524118	9.373161853
51.59	0.00258583	0.000508268	40.01981694	-5.707424138	10.20178566
36.55	0.00144455	0.000464636	45.63632616	-7.979242279	18.83293369
43.33	0.00162451	0.000437344	43.14153505	-7.212260271	14.65218699
44.32	0.00199019	0.000372835	41.8315913	-6.956269739	12.0388707
51.43	0.00241373	0.000622463	40.29976794	-6.013089575	10.97218069
53.81	0.00293191	0.000577627	39.07075288	-5.211030346	8.498531308
51.92	0.00280855	0.000583243	39.79306716	-5.803135077	10.31548311
50.87	0.00278684	0.000559375	38.95643959	-5.694286633	9.734116822
49.15	0.00217762	0.000507505	41.81923436	-6.042192315	12.05915509
47.02	0.00216066	0.000483074	42.67142994	-6.567221433	13.65888777
49	0.00187443	0.000554832	43.62044309	-5.808106017	14.51466273
39.66	0.00135085	0.00039949	50.232703	-4.552828197	20.68136422
54.73	0.00201837	0.000555967	40.50314413	-6.434313377	14.94816724
37.97	0.00134381	0.000461625	48.02394102	-7.921112787	21.78563893
51.27	0.00225561	0.000480176	37.96654315	-6.331580208	13.36563852
55.51	0.0023714	0.000452784	41.17430169	-5.95086163	12.06596323
42.77	0.0021296	0.00072217	45.47948075	-6.422068388	15.05532368
43.17	0.00187731	0.000581851	45.88760972	-7.656841257	17.2853258
52.75	0.00213608	0.000684071	46.35787189	-5.491010256	13.75268838
51.37	0.00316105	0.00072412	43.78383423	-5.336549368	9.400877291
47.41	0.00262433	0.000658813	41.98587498	-5.667463546	11.43589921
48.1	0.00268777	0.000601212	38.99107071	-6.163661786	10.82583115
49.25	0.00256128	0.000632458	40.9505848	-5.45881432	9.939082326
53.12	0.00326531	0.000684882	36.82351977	-4.647760702	8.343913457
52.5	0.00259498	0.000499693	37.29044704	-5.47064896	9.637051582
48.79	0.00267554	0.000548465	39.27498313	-5.333686983	10.04498889
48.45	0.00235248	0.000547026	40.10090485	-6.067991604	11.04948746
56.68	0.00212653	0.000534339	40.32135886	-5.5629528	12.96639523
53.3	0.00274611	0.000666113	37.62694086	-5.510798245	11.04074016
55.8	0.00351391	0.000688504	39.65182366	-4.307243479	7.104886418
54.41	0.00284062	0.000502808	41.47256241	-5.593207401	9.610372652
57.68	0.00339291	0.000554851	36.79816095	-4.600115895	7.071384622
53.65	0.00266165	0.000534187	38.41875125	-5.152009725	9.089821769
51.91	0.0026405	0.000612649	37.2857586	-5.337973524	9.288527726
51.6	0.00220032	0.000496789	42.1662006	-6.645535408	12.2471967
57.89	0.00308093	0.000559735	38.49548305	-5.235653769	9.533052775
52.79	0.00220812	0.00047985	40.83246298	-6.532981424	12.92401702
52.64	0.00261733	0.000514302	39.52989363	-5.876035684	10.80397233
44.48	0.00253338	0.00055652	40.60527783	-5.785228415	10.34111354
54.86	0.00241618	0.000489399	41.22605436	-6.104263698	11.57114319
46.74	0.00245335	0.000651738	40.98310938	-5.745911465	10.91689517
45.63	0.00164003	0.000459281	44.23614417	-7.824416551	17.15551735
53.07	0.00180364	0.000502772	41.94789854	-6.032789292	13.82139053
51.87	0.00231107	0.000423787	40.88962001	-5.946094578	11.48164994
43.75	0.0012898	0.000380282	49.31701043	-8.128853831	20.45287046
50.95	0.00206266	0.000349112	42.15662257	-6.587939394	12.35318399
53.09	0.00233593	0.00040297	39.20104127	-5.417244469	9.19349445
59.16	0.00346471	0.00061336	36.55699582	-4.524387703	8.059342392
63.29	0.00305491	0.000590579	34.51330601	-4.53305932	7.649836595
56.95	0.00297326	0.000553462	39.30147356	-5.703549159	10.6190837
49.93	0.00188614	0.000460372	43.50773626	-7.458415799	15.18573883
51.81	0.00227527	0.00045248	40.91029355	-6.03978293	11.21299039
44.33	0.00220265	0.000442674	40.30872594	-5.363667297	10.17080814
48.55	0.00181347	0.000441865	40.56662458	-6.645168837	16.15577939
52.62	0.00313229	0.00053238	39.50540509	-5.161775407	9.443471177
48.87	0.00180555	0.000486206	45.62328175	-6.435707347	18.37865481
51.26	0.0028824	0.000471292	39.11431132	-4.650807919	7.299639849
39.57	0.00181398	0.000531194	48.98024104	-7.113071624	20.47872726
48.57	0.00202044	0.000458392	39.97888194	-6.916881748	12.57183471
50.87	0.0022524	0.000454515	41.00496229	-6.012062791	11.25403459
53.1	0.00289294	0.000403447	37.64433168	-4.580079264	7.493927324
52.15	0.00262601	0.000510903	38.06278928	-5.304666399	10.80505741
57.44	0.00279656	0.000565475	37.85164155	-5.166007632	9.838541986
55.09	0.0032708	0.000499939	39.42631225	-4.735498786	7.011492253
51.77	0.00275677	0.000487524	39.77490655	-5.190484777	8.931525693
59.04	0.00329796	0.000556433	36.6789115	-4.840262077	8.269378449
48.24	0.00199229	0.000469054	44.68581789	-6.542206496	15.32430277
50.23	0.00215509	0.000547991	40.51139976	-6.716123987	13.95891746
47.97	0.00227853	0.00053448	43.38024886	-6.28933048	13.79727545
59.14	0.00290269	0.000503613	36.34856627	-4.860958631	8.981322311
61.59	0.00319578	0.000593644	37.18883944	-4.520378253	8.655724339
43.55	0.00194392	0.000432673	42.99660696	-7.070086401	15.6886779
51.37	0.00183176	0.000330786	41.46025679	-6.667875288	14.39571154
53.84	0.00262203	0.000519789	39.68653073	-5.682872685	10.51373595
55.58	0.00267759	0.000537288	41.70943734	-6.302559669	11.32927407
58.92	0.00186186	0.000385828	41.92602224	-7.015059236	15.0131943
59.93	0.00298948	0.000361042	37.55667374	-4.805472886	7.867777157
58.54	0.0016092	0.000414666	43.56495812	-6.981668755	17.49273423
57.47	0.00207146	0.000403864	42.51605811	-6.233342734	13.38051346
54.63	0.00218148	0.000360484	42.50655491	-6.343698818	12.95889057
60.77	0.00341346	0.000632416	36.57699432	-4.017531581	7.530066162
56.05	0.00338624	0.000681438	37.31212551	-4.193349927	7.694305187
55.68	0.002653	0.000505573	37.68356094	-5.288599847	9.9862504
51.1	0.00257574	0.000650958	39.62386927	-5.690284771	9.753673202
48.55	0.00230673	0.000427068	37.86025695	-6.057183815	9.860627652
52.01	0.00275372	0.00077529	43.51635857	-5.919297091	10.51107869
51.53	0.00183936	0.000437786	40.63136475	-7.075313857	14.81652427
45.49	0.00189324	0.000460718	43.97726093	-7.602136783	16.82621657
58.31	0.00346964	0.000559286	35.92762638	-3.872948017	6.353062593
50.31	0.00232045	0.000529614	37.98728524	-5.634310476	11.03716784
43.76	0.00155459	0.000401964	44.37969791	-8.025739648	19.58341574
46.77	0.00200713	0.000504708	41.56700826	-7.339158421	14.56572292
48.49	0.001795	0.000340175	41.43686295	-7.471112159	14.87753339
51.45	0.00249944	0.000484993	39.12410397	-6.413290098	11.79206603
48.34	0.00266008	0.000599053	38.90939149	-6.166287831	9.929623488
50.05	0.00231694	0.000510553	37.88450496	-5.371581065	11.44447674
51.81	0.00258472	0.000422373	41.45678058	-5.771775111	11.65113127
54.11	0.00289998	0.000622891	37.42030844	-5.342531382	9.202180646
54.67	0.00182734	0.000346491	39.93455016	-6.970423704	13.32783162
41	0.00148246	0.000413027	46.63750833	-8.256244381	18.89357015
48.46	0.0019123	0.000452102	41.81567082	-6.691893812	12.71485373
40.79	0.00169055	0.000433052	43.99598589	-7.326561985	16.78237138
53.79	0.002491	0.000535176	39.84193995	-5.783985837	10.84043018
42.9	0.00193168	0.000603668	42.79731892	-6.90475542	13.7685532
44.83	0.00103988	0.000381721	47.0549852	-7.940967882	22.47290416
46.39	0.00253423	0.000628168	43.17481921	-5.313924635	9.55169869
44.15	0.0015738	0.00024299	42.11773887	-7.267567249	13.8916204
42.1	0.00176035	0.000461867	42.82724105	-7.077067508	13.55111302
48.16	0.00314286	0.000719998	40.437009	-5.344665388	8.24708907
52.1	0.00188684	0.000441309	44.41775598	-7.017818938	15.12722818
27.15	0.00129154	0.00041542	44.94868145	-7.290732945	18.25593467
41.13	0.00144771	0.000331931	43.53611615	-8.307647026	17.55010845
41.73	0.00248124	0.000695909	42.54972919	-6.665799728	11.92582117
50.75	0.00209411	0.000603232	42.75922975	-6.559854839	12.64243486
46.91	0.00212132	0.000556682	43.33702612	-6.814829242	13.88678159
44.27	0.00278383	0.000726803	44.28218304	-6.098852773	10.9928583
43.32	0.00146415	0.000488313	53.72298319	-6.641838394	24.94750259
50.11	0.00217065	0.000620531	41.21547735	-6.861707178	14.33611794
48.26	0.00218438	0.000639544	42.21386783	-6.329204175	12.81387149
56.47	0.00307633	0.000586433	38.96464677	-4.852992535	8.225852773
67.31	0.0021371	0.000539217	44.5762165	-7.207380055	15.36871291
38.15	0.00154391	0.000530242	48.76510224	-7.78890423	18.17835403
42.39	0.00224422	0.000519527	42.26676729	-6.278306925	13.23822008
49.67	0.00202228	0.000316589	41.92425433	-6.562976396	12.54310474
45.18	0.00254002	0.000524515	39.55014376	-5.266748391	9.51840462
40.01	0.00170594	0.000610687	45.18083561	-7.330407589	14.8058391
40.24	0.00174248	0.000531247	45.15610744	-7.093975409	18.4336335
43.05	0.00161343	0.000452975	43.45810317	-7.587477925	16.19363893
54.77	0.00228358	0.000483188	41.67187398	-6.487130039	11.4379305
50.96	0.00232649	0.000503499	39.74673278	-5.881399491	11.34272566
35.3	0.00167049	0.000564267	48.1205001	-7.716591554	15.26587606
51.49	0.0024447	0.000488998	39.54974658	-5.203574009	9.215429597
58.59	0.00280142	0.000433564	37.62123524	-5.751551099	10.33993013
44.42	0.00215713	0.000509376	40.51728867	-6.054950793	11.23808481
43.82	0.00174979	0.000504365	41.38077214	-6.555842068	16.27434964
51.15	0.00231056	0.000391737	38.44955729	-5.892131063	10.3953696
42.62	0.00187091	0.000468635	38.1473013	-6.118416712	13.59424837
52.67	0.00317084	0.000806811	41.06917404	-6.208029808	10.35658435
46.93	0.00203484	0.000500011	37.77002237	-6.812193459	13.71669364
45.98	0.00197061	0.000474326	42.7557791	-7.206628528	13.54078022
47.18	0.00157892	0.000368564	44.01569982	-7.093048605	18.71818541
56.8	0.00243471	0.000527944	40.30486955	-6.689845665	13.26671917
44.63	0.00230968	0.000559293	41.64974555	-6.61931859	13.95852913
44.85	0.00229973	0.0005887	42.23208564	-5.426713508	9.775723312
50.99	0.00227532	0.000409707	40.36460563	-6.203418737	11.52472983
44.82	0.00196352	0.000427435	39.79326676	-5.994625607	10.95227426
46.8	0.00199429	0.000380756	41.31489749	-6.769401851	12.81341677
32.13	0.00216245	0.000526896	41.68738848	-6.245732499	14.292393
50.4	0.00226959	0.00054806	41.14331467	-6.062097644	12.4084433
47.71	0.00259198	0.000672503	38.91658521	-5.085875446	11.81849603
41.9	0.00175215	0.000503906	42.18394695	-7.201105906	14.11970514
53.23	0.00260987	0.000349719	37.71392753	-5.405001433	9.599874135
46.41	0.0021248	0.000502074	43.5048149	-7.817153138	17.32164428
56.45	0.00262331	0.000405004	38.4539491	-5.063868917	8.488823494
49.62	0.00238388	0.000630888	40.6966084	-6.470096329	12.33474989
44.03	0.00266434	0.000581401	39.29557464	-5.0300964	9.526194379
45.32	0.00259497	0.000566449	39.75147332	-5.562497272	9.379467648
50.51	0.00209803	0.000354509	39.29694663	-5.707151361	11.09023188
55.23	0.00258007	0.000549691	38.29362872	-4.21384442	11.61556658
53.7	0.00250729	0.00047843	38.649045	-5.475945538	10.06876012
40.98	0.00134316	0.000408655	45.54277517	-7.327657614	21.12723153
39.75	0.00126901	0.000461861	46.26836898	-7.782415771	18.45640668
44.49	0.00148174	0.000604966	48.51647028	-3.873529945	21.51574861
49.61	0.00279136	0.000644538	39.32318698	-5.915714606	10.83584041
48.75	0.00200576	0.000444817	42.8798871	-6.585402695	15.04541131
48.36	0.00242367	0.00045429	40.5873861	-5.89330681	10.59923165
44.19	0.00211586	0.000610386	41.56816619	-6.37909495	13.81544657
49.17	0.00234146	0.00056925	39.1005065	-5.206249576	9.649993822
55.01	0.00340661	0.00064837	37.71811255	-4.882097974	8.221670256
50.71	0.00302817	0.000580248	37.82213734	-4.476290819	6.952131796
52.35	0.0025637	0.000525025	38.20090477	-4.750711542	8.769914669
54.08	0.00210735	0.000543711	40.27376127	-6.23661334	12.94109083
52.34	0.00258612	0.000525072	38.48235672	-6.224056838	11.065706
46.57	0.00249649	0.000530784	38.60806372	-5.518671939	11.00138408
39.55	0.00214383	0.000435073	41.54042994	-5.531389688	8.983368249
51.89	0.0019886	0.000290928	40.16569408	-6.863665655	13.56388758
51.61	0.002415	0.000372919	38.46033776	-5.420750187	10.04496982
53.54	0.00276245	0.00057747	39.76719142	-4.945839056	9.234329153
30.15	0.00223114	0.000784333	45.47702323	-3.20673266	18.01883077
46.93	0.00226983	0.000488599	38.77715162	-5.616570999	10.07733445
48.98	0.00151001	0.000431805	45.45322599	-6.597358384	19.82792243
36.23	0.0019619	0.000611412	40.82874055	-6.617206672	12.98024951
43.93	0.00233585	0.000545137	39.94836604	-5.760948409	9.040325911
48.01	0.00268839	0.000642604	42.43241258	-5.906132558	10.62677477
42.06	0.00216007	0.000624483	44.97451425	-6.46060267	14.57899888
48.39	0.00215869	0.000365076	40.38094729	-5.333531124	10.5567534
45.45	0.00204352	0.000499196	41.0133392	-6.077489245	12.71200414
53.59	0.00239427	0.000472357	39.45739927	-4.914232629	8.1368943
50.25	0.00234452	0.000509488	38.56286679	-5.052136955	8.490083757
50.69	0.00238586	0.000496671	40.72615989	-5.085168188	9.547833007
56.95	0.0028602	0.000593506	38.50023203	-4.686485783	7.509487148
46.48	0.0031545	0.000733729	40.87117798	-5.102457955	8.380824818
54.93	0.00329891	0.000637198	37.38363191	-4.825868913	8.267882467
53.77	0.00358826	0.000719729	38.69754476	-4.857732641	7.750586456
56.18	0.00302816	0.000516677	37.2999918	-4.491678487	7.484767523
54.28	0.00232638	0.000412981	39.92489168	-5.396487365	9.911650448
49.49	0.00238523	0.000621403	43.26976279	-5.719624207	11.30238746
48.3	0.00240744	0.000630985	42.03416802	-5.178881461	9.435555953
48.72	0.00264113	0.00052989	39.89380745	-5.173357595	8.387297171
53.73	0.0025795	0.000478557	38.88439718	-5.153871678	9.241308628
50.9	0.00254057	0.000487988	41.23607873	-5.600094566	10.56137504
52.57	0.00266641	0.00056704	40.83633116	-5.53771184	10.15009283
50.25	0.00265872	0.000502369	40.24161446	-5.595833008	9.764593238
52.51	0.00266702	0.000552583	38.42119222	-5.754944282	10.0993344
49.75	0.0022474	0.000406739	38.27032391	-6.101241324	10.53233215
49.57	0.00249803	0.000378323	37.4818249	-5.734914173	9.048719996
54.61	0.00254114	0.000483011	39.24191178	-5.462837849	10.24672679
52.38	0.00286948	0.000519118	37.16136016	-4.038437433	7.797147509
53.13	0.00265353	0.000648065	38.62614423	-5.529665252	8.945512546
55.45	0.00316193	0.000569653	38.39277453	-4.724737468	8.003954306
56.54	0.00281716	0.000498591	36.44142776	-5.184101201	9.05427259
52.21	0.00231095	0.000539384	39.83450219	-5.543980432	11.2235455
46.38	0.00265505	0.000555551	41.99713911	-5.924213162	10.54358643
47.71	0.00233148	0.000630151	42.47788289	-6.571560502	13.74543061
49.96	0.00266235	0.000558112	39.79313389	-5.18497382	9.396234378
42.99	0.0025786	0.00054404	42.91162691	-5.84309436	11.98806352
43.83	0.00200079	0.000473492	43.60803021	-6.859558764	13.51813725
47.63	0.00212228	0.000404456	40.22168727	-5.992705182	10.31938707
54.48	0.0028028	0.000417877	40.52160636	-5.268839506	8.203292201
46.89	0.00274725	0.000700973	40.78608337	-5.332780138	8.46249996
46.29	0.00262086	0.000630144	41.99802567	-6.336626927	10.98151582
52.77	0.00246229	0.00045949	38.11913153	-5.220535717	8.719458966
53.14	0.00261474	0.000512435	38.62529078	-5.207172879	8.574495155
49.07	0.00225759	0.000475956	40.0478466	-5.841908392	10.59622962
54.91	0.00299258	0.000566703	40.14851488	-5.491281084	9.442561502
55.83	0.00306509	0.00061202	35.9429572	-4.162808152	6.292701821
51.15	0.00294516	0.000426728	38.82030303	-5.358862135	9.10126983
56.63	0.00320491	0.000574293	36.80283765	-5.018720471	7.678223326
48.13	0.00270666	0.000556066	41.53399318	-5.671565102	9.613017401
45.4	0.00166665	0.000400672	44.25850338	-6.86542308	17.0489769
50.5	0.00203237	0.000355454	39.22323339	-5.553834895	10.92690366
61.34	0.00383058	0.000633377	37.89231635	-4.227188133	7.245474025
55.37	0.00281518	0.000515763	37.40034108	-5.521912635	9.795139034
49.45	0.00221485	0.000566348	40.76112368	-6.771395914	13.13219483
58.77	0.00294738	0.000594113	35.19306366	-4.769075104	8.858311988
49.26	0.00269815	0.000577603	35.06740491	-5.24140117	9.769992222
58.47	0.00303965	0.000577256	38.19112573	-4.389238629	7.744054928
55.4	0.00275794	0.000622895	38.8313048	-5.240018916	9.40198125
49.45	0.00205488	0.000544064	40.39990928	-6.385078026	12.91213916
54.07	0.00189763	0.000478748	40.95933229	-7.37047547	11.86859322
41.76	0.00108518	0.00102627	59.33624564	3.570115414	31.17063686
49.54	0.00247044	0.000671639	37.05939837	-5.526382015	9.929285108
49.32	0.00219336	0.000778348	38.74293341	-6.407551852	11.36995984
27.63	0.001131	0.00108464	61.51255511	3.171477878	30.45538303
10.31	0.00174255	0.000625256	54.46028307	-1.492890831	29.10941031
26.14	0.00125051	0.000982811	58.83716194	-2.300053285	25.62766508
50.12	0.00322315	0.000547104	40.66030701	-5.126149167	8.900581194
40.15	0.00193838	0.000666293	47.72855639	-7.098222147	18.57241034
60.4	0.00397095	0.000928218	35.68930443	-3.781581725	5.104630773
45.44	0.00226542	0.000492186	47.69876777	-5.869328915	13.36416303
39.35	0.00156094	0.000394621	44.93034614	-6.67609779	15.0665037
37.2	0.00255787	0.000862841	42.04250863	-4.796453119	13.50868492
47.28	0.00231404	0.000766549	48.76147235	-2.512721333	21.67707576
63.4	0.0033262	0.000511388	60.76188657	4.709740139	21.10559853
55.28	0.00222601	0.000537748	44.89970699	-7.300819009	15.49111146
38.61	0.00106893	0.000848537	56.21168818	0.309022209	31.90171806
47.87	0.00215388	0.000367379	45.18476613	-7.659186098	14.83295177
13.33	0.00138351	0.000914705	62.55858565	5.731471538	31.46540513
41.09	0.00234858	0.000660849	41.61688999	-6.568304335	14.49990393
53.98	0.00296877	0.00064346	37.06738058	-6.267401393	10.00758426
58.52	0.00273302	0.000576891	37.36719123	-6.200080228	10.74818635
42.89	0.00235077	0.000676954	36.75993884	-5.940519692	9.878240584
51.97	0.00333833	0.000652245	38.29604113	-5.455663093	9.752559786
55	0.00275887	0.000806358	35.93534358	-6.007284382	10.84044221
63.4	0.00261804	0.000815315	44.82321572	-6.522002175	17.80725854
21.9	0.00211291	0.00157525	54.54827306	8.651886074	26.75107906
57.94	0.00289901	0.000436975	36.66861429	-4.853148256	8.217179977
59.59	0.00388381	0.000491811	39.24805511	-4.741371982	7.969753702
50.37	0.00240929	0.000644765	41.51073699	-5.95815285	11.42798023
48.23	0.00293604	0.000437785	41.62526813	-6.303448242	11.04392234
58.51	0.00300316	0.000355516	42.77973053	-6.021591979	10.32887169
58.61	0.00299917	0.000800567	38.9268666	-5.536417817	9.965463908
57.6	0.00308877	0.000770752	37.33626826	-5.188590332	8.765436742
54.6	0.00253717	0.00065018	40.34873738	-5.557836302	11.42670749
46.5	0.00189861	0.00141463	38.81768056	-5.112349488	8.105569261
44.53	0.00110757	0.00087469	52.34263351	3.474427666	27.21070151
50.92	0.00144492	0.00133029	53.96747455	1.98688058	27.88423016
55.5	0.00314685	0.000439259	46.52902301	-6.805335661	13.47741025
47.4	0.0012281	0.000226921	44.60580955	-7.00571866	16.09572295
53.29	0.00208724	0.00048633	43.3075387	-6.972276789	14.93661976
55.56	0.00252953	0.000286002	39.65670117	-5.101548822	9.447524191
47.86	0.00193272	0.000161063	45.87073041	-6.598420634	12.97401791
52.27	0.00187358	0.000221603	53.64938596	-5.801817158	20.69926072
51.75	0.00254175	0.00043808	40.71432739	-5.318775765	10.58269983
51.22	0.00164547	0.00144336	50.30084157	-1.053678178	21.42009689
56.39	0.00182626	0.000691848	44.31070347	-6.24588355	14.21882553
58.6	0.00259115	0.000477531	39.24958746	-4.800938604	9.446443932
44.69	0.00275234	0.000719127	38.87548736	-4.711219102	8.818216305
49.6	0.00176386	0.000329151	41.88984635	-6.080190351	13.33630764
52.06	0.00277425	0.000608131	36.77885201	-5.617898956	9.432306434
52.24	0.00273033	0.000648307	38.08723421	-5.553383494	9.760812107
55.31	0.00303441	0.000735052	36.94587522	-4.358930751	6.899822843
53.96	0.00207341	0.0003578	41.0117279	-5.189636726	9.976769241
53.88	0.00328962	0.000418647	40.8534509	-5.018631563	8.059213393
51.2	0.0031741	0.000842363	38.79759425	-4.386276996	7.543746796
48.79	0.00269313	0.000526033	39.17692387	-5.281659632	9.773702317
53.2	0.00213966	0.000640791	42.04823828	-5.701656278	12.03465327
50.28	0.00241237	0.000344766	39.31726523	-5.036852192	10.48056866
49.51	0.00258775	0.000586868	39.60174163	-4.650199859	8.595473249
55.07	0.00249387	0.000623306	39.62829811	-5.313199256	10.79862364
49.5	0.00275044	0.000549111	39.41418362	-4.71612852	9.100573264
55.4	0.00349956	0.000974436	38.25865115	-4.612481951	7.862233999
58.67	0.00325028	0.00027645	41.00391005	-4.751232511	7.376477167
52.68	0.00180876	0.000665639	41.44506595	-5.893243875	13.3024496
50.69	0.00229552	0.000727083	41.07342083	-5.859084278	12.50354237
44.4	0.00230375	0.000617396	39.82761548	-5.323803614	10.4216223
46.1	0.00252908	0.000570428	39.54114383	-4.734560623	8.365618773
43.58	0.0021391	0.000523477	47.82083927	-1.878331301	20.69658191
52	0.00287894	0.000810612	37.86149631	-5.386840158	8.893472431
55.04	0.00327693	0.000660744	38.40232751	-5.436097257	9.578235441
42.28	0.00254126	0.00130379	43.27140637	-5.074035129	11.02271706
34.28	0.00238724	0.00116418	58.06796651	1.733290373	23.86417536
51.65	0.00178058	0.00116443	58.54872864	6.597628639	29.75317799
30.09	0.00177401	0.000702681	43.25029015	-6.291921541	14.57981426
45.9	0.00319317	0.000797016	37.12465634	-4.84876211	8.767655161
56.01	0.00273379	0.000387828	37.27712065	-4.384775352	7.741844661
51.62	0.00249522	0.000632908	38.8925685	-5.332165901	9.713526705
48.54	0.00267451	0.000504047	45.75919635	-5.91601142	13.10186274
49.04	0.00216987	0.000349798	41.57031213	-6.326849399	12.5393521
52.81	0.00277826	0.000352587	40.0007801	-5.121263375	7.748012441
51.27	0.00270635	0.000857051	40.94959783	-5.975607796	12.32226481
56.35	0.00263614	0.000382847	36.78972005	-4.520315367	8.152967873
47.83	0.00285148	0.000786585	38.14848742	-5.454115912	9.864531574
34.6	0.00171779	0.000674984	44.3968817	-5.040610716	17.9958604
52.71	0.00238112	0.000752784	42.24442844	-5.83875721	15.65830433
46.7	0.00187841	0.000519318	40.65355975	-6.029998307	13.56490781
54.91	0.00351865	0.000550329	39.56672148	-5.143056248	8.383168389
51.55	0.00218059	0.000741736	40.71427379	-5.908418071	11.79222359
57.55	0.00321229	0.000615154	36.53350358	-4.903100084	8.760775223
50.7	0.00221452	0.000575712	40.78857775	-5.501035064	11.15428609
53.9	0.00251297	0.000482448	38.68579784	-5.016292197	9.058126272
42.2	0.00214936	0.000499707	45.49700389	-6.30144902	18.6317187
57.9	0.00270481	0.000587097	39.45628307	-4.935645486	8.985445303
50.85	0.00303712	0.000750202	38.03792472	-4.562351436	7.402131895
54.13	0.00267311	0.000750596	39.09375977	-5.016591584	9.898771428
54.97	0.00304839	0.000818499	38.44470519	-5.607771497	9.357844627
37.89	0.00282402	0.000696425	43.61197061	-4.456947915	16.14527169
43.59	0.00256554	0.000964845	39.70355485	-5.695331751	10.30547203
45.47	0.00199346	0.000430312	45.91584634	-5.250473836	19.19882477
55.1	0.00281878	0.000497613	38.98110598	-5.368511122	9.253380068
52.79	0.00213694	0.000627792	40.06073711	-5.86855006	10.47457612
53.71	0.00258784	0.000624553	40.02584522	-5.907557858	10.88179532
35.7	0.00123225	0.000427158	44.14897597	-6.750658067	15.37236156
32.75	0.00142283	0.000773025	53.58879629	-1.013020739	30.88779115
34.68	0.00162104	0.000574458	55.56363039	1.067809597	28.16409553
51.1	0.00250398	0.000574267	38.93433744	-5.326261575	10.56145847
52.9	0.00292615	0.000798387	37.62797966	-4.977893916	6.757088837
55.17	0.00306386	0.000445276	40.36186805	-5.284859198	8.610397957
49.37	0.00282803	0.000495694	40.06621972	-5.420060156	10.61820699
54.99	0.00327152	0.000533732	38.21696851	-4.46518106	8.177530558
46.16	0.00188008	0.000760678	46.26368724	-3.185403832	18.37820483
42.5	0.00151058	0.000942195	52.41633829	-0.470502552	29.38155999
38.35	0.00122859	0.000762854	56.08261118	0.266793111	30.29639186
36.15	0.000833738	0.000916856	56.91116496	4.237559298	31.93729644
48.37	0.00145815	0.00128942	57.57518597	5.610910654	35.45615396
57.39	0.00281336	0.000380942	38.36508396	-5.34444572	10.20394608
57.48	0.00306019	0.000588249	39.13345121	-5.119151352	10.20559999
22.15	0.00184682	0.00153366	55.29190228	2.831518152	25.72151331
57.04	0.00200652	0.000306025	42.92954888	-6.129849529	14.6376859
44.93	0.00102366	0.00104838	62.13930205	9.743326415	33.69749694
51.07	0.00272447	0.00069962	42.41078241	-5.419302256	10.39347553
53.72	0.00228707	0.000281804	39.9614301	-5.574420433	10.69919994
51.89	0.0027148	0.000405611	38.76267319	-5.514660463	10.85971591
57.37	0.0022417	0.000488874	41.66621366	-6.603388183	13.62973495
48.33	0.0030994	0.000590726	39.6843998	-4.710690513	9.914081012
57.45	0.00311679	0.000309688	35.67868585	-3.95175182	7.31609907
43.53	0.0017813	0.000441841	48.8064002	-5.215200056	20.39761911
51.47	0.00276054	0.000349524	37.59826834	-4.901843379	10.15598965
60.24	0.00235841	0.000451045	41.74749154	-6.539433129	13.34935239
51.43	0.00273161	0.000577082	37.1838666	-5.786466594	10.63874397
56.48	0.00183607	0.000769242	45.14473151	-6.414924466	18.95438179
51.37	0.00264213	0.000380592	38.3597502	-4.675553346	8.722024126
54.55	0.0028249	0.000528247	42.05441256	-5.68509356	9.985528593
55.45	0.00241552	0.000310652	39.95508929	-5.563496313	10.64378021
54.55	0.00186961	0.000170878	41.25440109	-6.310130897	14.02312501
59.65	0.00313709	0.000448576	38.58262101	-4.80484995	8.103234155
57.83	0.00295197	0.00025702	38.44671538	-5.192155441	9.590065113
54.83	0.00263948	0.000226483	39.22262894	-5.742295495	10.42779737
52.43	0.00215925	0.000530143	38.75425814	-5.60068578	10.76728984
33.29	0.00165512	0.000421327	45.98812597	-6.750266576	19.29805388
66.36	0.00374879	0.000504841	39.20790612	-4.614504024	7.659091054
16.25	0.00164729	0.000798636	55.86722995	0.657879259	26.19564257
57.39	0.00319742	0.000390124	37.97681484	-4.850270708	8.857863038
58	0.00281882	0.000425357	37.98980426	-5.013579937	8.688591958
44.09	0.00157354	0.000487503	49.40657129	-6.24723372	20.57818696
54.92	0.00298806	0.000732281	37.8641384	-5.094089986	10.69649569
49.97	0.00194479	0.000379169	42.39953372	-6.22745601	14.58422454
59.85	0.00347373	0.000393863	40.43927357	-5.488752092	9.030741258
60.67	0.0030692	0.00035749	41.81454448	-5.98714649	10.3374316
56.69	0.00247804	0.000500248	37.07093729	-5.078932283	9.803171771
56.29	0.00259548	0.000538674	37.05365649	-5.481163991	10.25401921
58.65	0.00369942	0.000430474	39.28401329	-5.398811256	8.591303217
36.55	0.00146274	0.000497282	47.6044687	-4.758426144	21.52042787
51.99	0.00222838	0.000426171	41.73332758	-7.374812804	16.09207914
56.49	0.00276251	0.000515589	39.53191562	-5.934333723	10.58568536
56.37	0.00231321	0.000314193	43.40566932	-6.498640522	14.17181254
53.53	0.00358187	0.000461806	40.95574765	-5.36336441	8.911643372
56.96	0.00327819	0.000526449	38.45725609	-5.569735182	9.537522016
59.57	0.00330072	0.000505257	36.02663163	-4.406978204	6.94408487
52.4	0.00302668	0.000623336	36.53772866	-4.232865604	7.603528482
55.25	0.00337857	0.000659365	36.25230663	-3.5695336	6.597697696
58.61	0.00328458	0.000551641	36.53665557	-4.975422967	8.629907758
54.45	0.00251627	0.000463386	36.6893957	-4.982017642	8.994746436
36.24	0.00183354	0.000895856	47.84481915	-4.052003535	20.90151969
59.23	0.00307153	0.000582403	38.72696204	-5.029643617	8.234589544
56.09	0.00306116	0.000375302	38.16833475	-4.810343494	9.079966318
47.02	0.00246391	0.000552078	39.28226652	-6.658698324	13.20268481
55.26	0.00238353	0.000350739	41.43194738	-6.195316807	13.2674989
54.73	0.00379173	0.000637321	39.90780068	-6.226725638	10.39398043
57.62	0.00315927	0.000515491	38.64164408	-4.91932078	9.459695561
47.82	0.00191325	0.000565378	46.89535463	-5.183413875	19.34389858
59.17	0.00317377	0.000320798	38.03897468	-4.70718429	9.423096128
58.85	0.00258195	0.000676731	45.70043583	-6.036830885	14.16016247
56.08	0.00307552	0.000662224	41.90489358	-6.482226022	12.92673731
47.88	0.00254033	0.000186995	38.5099186	-5.203828266	9.818518201
57.81	0.003446	0.00057211	36.12045625	-3.7028737	4.895056809
59.31	0.00292408	0.000342449	37.32135006	-5.163320716	8.85612207
51.2	0.00258211	0.000312965	38.27730122	-4.451836475	7.588639162
60.57	0.00297087	0.000406831	37.6841862	-4.904211477	8.450352327
58.82	0.00272618	0.000230923	38.90431545	-4.240356754	7.697527058
59.73	0.00304242	0.000552766	38.61133364	-4.824111446	9.015862343
55.92	0.0028746	0.00044045	36.22763519	-5.021895628	8.206076419
53.52	0.00241799	0.000501027	40.66324243	-5.556526577	11.02041767
48.13	0.00328631	0.000690706	36.13307938	-3.723634077	6.920342767
56.03	0.00259864	0.000611192	42.48298578	-6.640744469	13.97432299
51.01	0.0025425	0.000489508	41.28472423	-6.044497122	12.06675406
54.05	0.00132461	0.000377556	49.74741138	-6.102171425	19.69968349
57.96	0.00411561	0.000641952	40.26627915	-4.983769924	7.27634855
52.35	0.00301154	0.000457089	39.5370553	-5.367951068	9.476936592
54.21	0.00230995	0.000576623	40.14761815	-6.619584231	13.26913373
59.36	0.0031534	0.00044472	41.4227446	-5.106472176	12.27278693
53.37	0.00306158	0.000413526	37.07390333	-4.786728473	7.720131343
56.06	0.00291906	0.000564885	38.35648858	-5.011180097	8.910340406
52.59	0.00241106	0.000463763	35.89535299	-4.833952077	9.167424815
52.83	0.00209232	0.000496073	42.35564849	-6.18119426	14.4554901
54.68	0.00288391	0.00063122	38.27427857	-6.167152068	11.34342183
54.89	0.00300116	0.00057037	36.61466114	-4.591724258	8.67075198
62.77	0.00392173	0.00062024	34.99549583	-3.774992083	6.695338388
54.72	0.00283698	0.000551355	39.57244582	-5.43998111	10.50468205
57.91	0.00260239	0.000445842	37.89409506	-4.398919642	8.805474307
51.95	0.00248816	0.000571471	41.15541021	-5.935167743	11.81887352
58.29	0.00302719	0.00040291	40.25461879	-5.452424976	9.391806165
25.85	0.00163615	0.00135551	62.6632047	6.339864403	29.30718202
48.29	0.00261811	0.000463613	40.78476172	-5.861463303	11.95064796
53.37	0.00254854	0.000337958	41.34519386	-5.12382612	9.251532896
47.94	0.00279949	0.000496936	40.95283904	-5.592341123	10.70521693
39.79	0.00197712	0.000633876	46.08865019	-7.777428456	16.45211704
37.51	0.00164803	0.000417048	44.99106055	-6.897685114	17.38514868
52.71	0.00236019	0.000459186	42.56146662	-6.27834134	12.77509096
46.15	0.00135205	0.000448328	48.47696575	-6.118904326	20.98354824
18.4	0.00162985	0.000972531	51.57754668	-3.55292444	23.94392326
29.35	0.0029208	0.0008215	42.01347429	-5.632643956	11.08436361
30.97	0.00128844	0.000541094	48.99494704	-7.510379995	21.511474
39.84	0.00239656	0.000597166	41.79230669	-6.599368086	14.62073251
46.92	0.00272817	0.000770899	43.94997086	-5.851520741	11.21746437
40.43	0.00151658	0.000868894	49.53763254	-7.485429638	19.58607377
38.61	0.00215128	0.000926698	50.38547591	0.311853481	24.45947613
53.31	0.00283308	0.000561531	37.21320324	-5.24423651	8.034806808
46.91	0.00213109	0.000486042	40.9691277	-5.705794943	12.74588995
35.46	0.0016593	0.000532205	51.8278557	-3.706860983	24.10826138
46.35	0.0020077	0.000573845	42.36648706	-6.04100285	10.78573335
45.84	0.00231649	0.000608243	40.34568907	-5.610723941	10.84030603
44.43	0.00232916	0.000546685	41.85575179	-5.804837401	11.30017016
49.88	0.00264341	0.000600355	39.1173842	-5.564295204	10.04298535
44.43	0.00193052	0.000522891	44.37018434	-5.595908206	17.26577952
50.27	0.00283845	0.000598704	40.29089086	-5.795670502	11.02414765
51.97	0.0022732	0.000346252	38.32030308	-5.248479304	9.492125853
59.96	0.00323748	0.000598149	38.33814539	-5.125843327	8.938664669
53.97	0.00384974	0.000843763	38.61971566	-4.085800979	5.581970845
54.36	0.00310933	0.000544877	39.50664021	-4.576555489	8.734289372
64.01	0.00298543	0.000540765	37.99790592	-4.26742464	8.160687145
53.95	0.00323848	0.00061445	37.3273163	-4.278764472	7.554616605
43.26	0.00323391	0.000503405	35.83480924	-4.507754613	6.516692812
57.79	0.00226439	0.000502768	39.05234399	-4.71671505	10.61468493
47.73	0.0035618	0.000800133	40.01551731	-4.73331694	8.181013394
60.67	0.00299336	0.000471778	36.51148745	-4.602155486	7.442182482
52.65	0.00283468	0.000656188	40.34484016	-5.033801895	9.609003008
56.96	0.00310359	0.000418681	38.37183952	-5.131385438	10.67950052
55.37	0.00258266	0.000377137	38.41485401	-5.215751614	9.59864686
51.17	0.00280516	0.000541652	37.6615694	-5.61359146	9.869848874
52.53	0.00294695	0.000383759	41.38239866	-5.474272211	10.12105799
42.6	0.00236784	0.000766855	38.90929514	-5.924623084	10.95364255
51.79	0.00281974	0.000691901	38.93753984	-4.753440198	7.769367954
32.16	0.00241741	0.000532224	38.49482331	-5.884145573	11.65750989
57.25	0.0028592	0.000477414	38.15887079	-4.519730483	8.515547779
56.57	0.00370036	0.00064284	36.76822604	-4.003048035	7.258779553
49.94	0.00279934	0.000647775	40.44706215	-5.37150942	8.992788609
52.07	0.00317865	0.000529335	37.30050447	-5.17005513	7.344664465
55.8	0.00264578	0.000477003	37.54762883	-4.609331443	9.03624401
58.76	0.00370289	0.000641152	37.38118477	-4.156436994	6.86414552
49.88	0.00248707	0.000478813	37.92114865	-5.551862834	10.10694906
40.16	0.00281361	0.000528372	38.63068574	-5.164984939	9.332495108
39.72	0.00182285	0.000512268	40.85185625	-6.497358593	13.01453452
49.7	0.00254654	0.0004636	38.16603087	-5.783444541	10.999469
53.88	0.00356219	0.000601938	37.10480471	-4.365563159	7.414574577
58.03	0.00292585	0.00028281	38.47666912	-5.08569133	8.683449789
44.2	0.00161143	0.000678291	44.67811857	-5.207413511	19.09126726
41.15	0.00219039	0.000500392	41.08918139	-5.199942088	10.6904323
57.52	0.00267248	0.000361072	38.96124451	-5.067366608	8.589677201
52.21	0.0021752	0.000441995	40.33096624	-5.991935236	11.9699776
50.93	0.00142715	0.000695916	52.1945637	-5.038158855	27.1011692
51.63	0.00221271	0.000593132	42.65228874	-5.766179452	11.72845931
59.33	0.00200524	0.000480863	42.68705955	-6.146266748	14.15990998
45.93	0.00234283	0.000552792	40.63960186	-6.127061513	11.5179337
51.43	0.00254735	0.000485205	38.59704809	-4.296324647	7.457753474
49.81	0.00232893	0.000440481	42.42227123	-6.009667535	13.56173475
53.85	0.00361496	0.000611131	36.50587834	-4.718221218	7.116985843
53.6	0.00270589	0.000316531	36.22088528	-4.907842802	8.37791546
48.43	0.00291937	0.000648916	38.56107616	-5.800408837	10.31792655
55.37	0.00341778	0.000462702	40.50102146	-4.200185068	7.323960397
46.75	0.00223359	0.000460094	40.90825201	-5.754848667	10.43735102
31.47	0.00241134	0.000835002	44.36516904	-2.447362718	17.97078073
45.72	0.00207202	0.000393453	39.65067076	-5.8671338	10.95238503
39.77	0.00181569	0.000516766	44.25894187	-7.352167516	14.14383988
33.69	0.0020843	0.000322041	41.22282048	-5.562149418	9.628281206
51.42	0.00136728	0.000684232	48.75077299	-1.369389224	24.20107124
41.32	0.00222087	0.000546766	41.71131099	-5.496431237	12.39978769
41.73	0.00221182	0.000446075	38.34046838	-5.552127302	11.27695537
48.79	0.00276741	0.00066297	42.86212701	-6.060000817	10.80957889
41.86	0.00184891	0.00052544	43.84339697	-6.655127889	14.96779345
51.42	0.00215233	0.000473652	41.00357934	-5.895888405	12.46583916
46.12	0.00235823	0.000535168	41.48119361	-5.650891189	10.54988895
41.99	0.00288851	0.000594233	41.42543978	-5.320438256	9.384200642
54.07	0.00276844	0.000540253	38.6128387	-4.539494988	6.92122006
52.01	0.00236656	0.000506457	40.44085777	-5.466597113	9.821940277
57.66	0.00300121	0.000417515	38.78479897	-4.648046608	7.5818237
51.75	0.00343817	0.000805323	40.88181181	-4.85948821	8.013556615
59.77	0.00347657	0.000525451	36.38173864	-3.746412014	6.309240514
53.23	0.00237599	0.000551438	40.71657586	-5.302541424	8.985623025
54.85	0.00300852	0.000525279	38.051454	-4.287734193	7.701354551
48.99	0.00268009	0.000573089	41.22926931	-5.277386781	9.46994429
49.34	0.00222253	0.000562591	41.67354191	-5.359250972	11.44855733
52.96	0.0026737	0.000593062	41.41474069	-5.547417617	10.94670183
53.87	0.00313963	0.00046947	41.45867488	-5.596547573	10.3059602
44.15	0.0021115	0.000362638	39.68641276	-5.233521798	9.385233579
55.56	0.00388921	0.00062896	42.30342793	-5.153506814	9.247779223
44.2	0.00193386	0.00058141	45.76300707	-7.270437083	17.14355246
47.67	0.00236578	0.000395831	38.22105171	-5.684473607	10.52045207
47.46	0.00249941	0.000502881	38.84114912	-5.531689068	10.70500524
46.28	0.00369503	0.000440959	41.75799251	-4.745471016	7.765578181
39.32	0.00233439	0.000421509	41.39176012	-4.53067958	13.38606529
51.82	0.00287402	0.000338127	39.63804562	-4.782773601	8.633590503
56.91	0.00332334	0.000540619	39.4503761	-4.309359637	7.220898683
38.02	0.00228249	0.000563914	39.47642171	-4.876795676	8.893014281
56.36	0.00277669	0.000391967	39.19183851	-4.948470302	7.062561157
60.75	0.00362267	0.000539545	37.38820749	-4.094008766	6.927656054
60.04	0.00297694	0.000404991	37.49772552	-5.151926942	8.607552789
51.51	0.00293364	0.000495575	39.84006005	-5.274111158	9.74170261
47.81	0.00259846	0.000370361	38.66973898	-4.541337148	7.666166392
44.86	0.00190288	0.000430058	42.16825103	-5.764982726	12.55065564
55.37	0.00302443	0.000394649	41.97644821	-5.182169859	8.677248544
48.01	0.00229227	0.000459906	44.01643122	-6.338688534	13.65767976
49.39	0.00308588	0.000480299	44.30972572	-5.360947038	9.851361505
48.57	0.00318257	0.000444752	41.55508183	-5.157141773	8.6096267
55.68	0.00319852	0.000552596	38.74162707	-4.558156297	8.161095351
51.43	0.00265446	0.00065685	39.83745636	-5.120559681	8.672499034
55.76	0.00296788	0.00046182	37.31074051	-4.604958306	7.972406612
42.14	0.00272627	0.000554533	40.5558175	-4.778384999	9.542792695
49.37	0.00140867	0.000405179	42.71559767	-6.847804249	15.31925032
55.52	0.0034549	0.000579422	37.47208274	-4.90313133	7.282544784
49.91	0.00198955	0.000472044	40.92707524	-6.548754949	12.76053682
47.45	0.00291624	0.000397228	37.35890427	-4.646153289	7.893464782
41.72	0.00202979	0.00046193	43.2220988	-6.251782315	12.62264976
42.77	0.00230121	0.000523097	41.10225302	-6.143044162	11.89678586
52.25	0.00285012	0.000484524	36.90490526	-5.36673317	8.979777945
55.76	0.0031581	0.000363589	40.32107438	-5.134257091	7.742350802
52.09	0.00304155	0.000557213	37.26330233	-4.907238479	8.739421485
47.36	0.00240779	0.000514355	38.60987272	-6.204143305	11.1423315
58.31	0.00307076	0.000492128	38.50230444	-4.896559261	8.065814613
55.03	0.0027453	0.000476605	37.55911344	-4.689292483	8.134084792
54.61	0.00282799	0.000377289	38.73040717	-5.404475686	9.907383676
