# Supplementary material for: Rapid and Nondestructive Evaluation of Wheat Chlorophyll under Drought Stress Using Hyperspectral Imaging
Source: Int J Mol Sci. 2023 Mar 18;24(6):5825. doi: 10.3390/ijms24065825 (PMC10056805; doi:10.3390/ijms24065825)
Supplement: Supplementary file 1 [file ijms-24-05825-s001.zip › Supplementary Materials/Table3 models and data/spa-raw.csv]

SPAD	536.32nm	596.43nm	674.16nm	L	A	B
57.09	0.105896	0.0847566	0.0781927	35.37229926	-3.740388747	6.561928014
54.66	0.114729	0.0890191	0.0767198	36.97822032	-4.868883738	9.623913215
56.77	0.110487	0.0867432	0.073318	35.11328182	-4.404881302	7.785210478
41.09	0.187753	0.186922	0.168661	44.98070698	-6.326318326	18.59455545
52.08	0.141935	0.112044	0.0872084	40.4348904	-5.259780195	11.54930198
47.16	0.160636	0.122632	0.0957381	42.82298211	-6.205708779	11.58023512
40.09	0.199037	0.146804	0.102122	46.86557636	-7.673266569	15.33372185
53.22	0.155516	0.113719	0.0818453	41.53637603	-7.165269752	13.52172147
38.33	0.231578	0.203378	0.130866	49.67460766	-5.945674608	23.53734201
51.31	0.121128	0.0876086	0.0701464	35.91119142	-6.253281022	8.981846993
54.14	0.152735	0.121185	0.105856	41.44580065	-4.845137386	7.239990578
49.25	0.180182	0.139809	0.111059	45.27183571	-5.805733673	10.9326397
60.96	0.121736	0.0921429	0.0789795	36.97350498	-4.668888978	7.897357308
60.31	0.130847	0.103081	0.0884574	37.84318951	-4.800622102	8.582045544
57.3	0.183758	0.144983	0.102304	46.2521053	-6.697471613	17.17636063
49.21	0.212467	0.174148	0.11734	49.02172904	-6.039715556	20.41831595
57.03	0.141218	0.109974	0.0950798	40.10914945	-4.662560865	6.904583325
51.7	0.210521	0.171406	0.125723	48.27954113	-6.521231174	15.97740671
50.94	0.126244	0.101298	0.0853272	39.37472582	-5.042467439	12.59646602
54.77	0.118207	0.0903903	0.0769283	36.87561233	-4.987497381	9.924206468
60.52	0.10913	0.0856127	0.0766798	35.97429772	-4.185107797	7.837422008
55.84	0.142202	0.107018	0.081337	37.72083121	-6.141115674	11.35080468
52.99	0.135993	0.104705	0.0897171	39.83217533	-5.076459514	8.842305358
47.91	0.162868	0.125882	0.0909216	43.43227282	-6.466092482	14.9593245
60.58	0.123929	0.0943622	0.0774457	38.08289447	-5.593526109	11.81946291
56.12	0.142638	0.112115	0.0906633	42.33995273	-5.363525712	11.5826878
56.1	0.114459	0.0895318	0.0825264	37.51825785	-4.148215295	6.974810266
67.58	0.112005	0.0881475	0.0788041	37.14611316	-4.306683256	7.374242397
50.83	0.131358	0.103326	0.0889707	39.29659299	-4.982487575	10.02934066
56.85	0.141139	0.108372	0.090406	39.66337705	-5.383252622	8.387382055
58.37	0.157388	0.123195	0.0885111	41.68149552	-6.364908465	15.85452746
57.23	0.142759	0.112335	0.0940027	42.00615763	-5.128549523	10.55482611
54.31	0.129882	0.100015	0.0847049	39.15680259	-5.064904921	8.662579766
52.34	0.166456	0.130613	0.0999829	43.93408313	-5.331019088	13.32519734
51.39	0.133648	0.102452	0.0843431	39.6577526	-5.382197281	9.885220856
52.73	0.141593	0.121112	0.107949	39.79319738	-5.409197511	11.0512217
36.58	0.122283	0.0920538	0.0786513	38.20038562	-5.448713477	10.02983823
52.32	0.121617	0.0914074	0.0781019	37.56745776	-5.531660907	10.18280174
51.06	0.144129	0.111149	0.0946486	43.88462087	-5.120405906	11.02128911
53.39	0.157849	0.129917	0.0916593	45.28121117	-3.84399439	18.97979167
45.57	0.166407	0.131008	0.100899	44.27488714	-6.096072439	14.30428761
47.93	0.170688	0.133161	0.105637	42.81559297	-5.796265872	10.65071971
53.85	0.128882	0.0997761	0.083521	39.20038112	-5.195169843	9.752728154
55.66	0.164549	0.131888	0.103968	44.58531599	-5.667662324	12.84473711
52.94	0.145791	0.111991	0.0917405	40.05397446	-5.376711893	8.79810854
55.81	0.114181	0.0877232	0.0775967	37.05977296	-4.729758318	7.804051814
50.5	0.131753	0.102736	0.0864316	40.16763478	-5.072145049	10.67494969
55.13	0.130137	0.0987391	0.0815024	39.06497287	-5.413536407	9.24047918
46.53	0.123753	0.0942649	0.0758098	37.53202773	-5.666914774	12.066527
52.71	0.133121	0.102034	0.0820769	38.99191507	-5.588526034	10.66237038
55.41	0.123953	0.100187	0.0879536	37.90634686	-4.086488843	7.830621792
55.27	0.153721	0.115156	0.0903074	42.17672855	-6.514246722	11.9827559
46.99	0.140429	0.106627	0.0856365	40.07618512	-5.875748689	11.20854925
53.11	0.137382	0.10689	0.089375	40.5259594	-5.345160987	9.561434625
49.55	0.144913	0.111352	0.0895329	40.30577029	-5.797945105	10.55824685
52.23	0.192167	0.150933	0.11011	48.02501128	-6.333915836	16.65127023
44.25	0.121494	0.0955043	0.0809701	37.42998488	-4.963101056	9.821254489
47.41	0.1299	0.0998732	0.0858115	38.47996643	-4.927191231	8.713307857
53.87	0.124066	0.0988007	0.0899175	38.60250827	-4.481712618	8.359118818
52.11	0.137597	0.107509	0.0910297	40.84845766	-5.335714324	9.504005419
51.45	0.135551	0.10616	0.0916693	39.88599057	-5.435829023	9.643839708
51.86	0.124216	0.0957869	0.0803809	36.77298747	-5.220941693	8.926397937
52.55	0.133281	0.102968	0.0881429	40.13535208	-5.319990098	8.71573258
51.21	0.149075	0.114657	0.0912089	41.93432829	-5.720624289	11.39026269
47.18	0.131072	0.100387	0.0830984	38.68017666	-5.112201147	8.687690326
48.87	0.134262	0.104385	0.0874768	39.98717258	-5.066713067	10.36978454
52.8	0.140079	0.112586	0.0963777	39.1178308	-4.989716163	8.99354098
50.87	0.135499	0.1033	0.0876326	40.44993757	-5.826620687	10.27114696
52.94	0.129031	0.100454	0.0859146	39.02762362	-5.275678038	10.07353053
44.37	0.146999	0.114667	0.0918969	41.43686365	-6.096888002	11.81473686
49.5	0.131049	0.101239	0.0865188	39.00136434	-5.167834063	8.521315887
46.87	0.134945	0.104563	0.0892122	39.18159007	-5.20256667	9.155402706
51.71	0.141875	0.111852	0.0945291	41.78372146	-5.224998227	10.64173217
54.75	0.119263	0.0917694	0.0820762	36.55183758	-4.752385044	7.459576047
50.91	0.133413	0.104636	0.0874362	40.06827097	-5.005458827	9.749118565
52.97	0.136416	0.105542	0.0862117	39.84271081	-5.571351262	10.77516967
50.49	0.133646	0.101494	0.0836785	39.502182	-5.64209689	9.990283492
54.07	0.121005	0.0911465	0.0741351	37.22384879	-5.477035484	9.135548254
49.07	0.140479	0.109531	0.0879671	41.18437191	-5.519230587	11.68145866
56.38	0.122306	0.0933483	0.0798284	37.52677235	-4.890131525	8.710195671
51.65	0.126628	0.097098	0.0844525	38.31890608	-4.912532964	9.135661312
51.55	0.129886	0.101617	0.0868765	38.62345695	-4.742409439	8.842097514
49.05	0.145045	0.111989	0.0947282	40.21805345	-5.49727077	10.15663017
49.6	0.134347	0.102787	0.084609	39.5350079	-5.693243164	9.905805051
53.15	0.12934	0.0990705	0.0842086	37.67329883	-4.820887265	7.721149792
51.72	0.120043	0.0917575	0.0757531	37.25310016	-5.283042184	9.359694176
50	0.147483	0.113393	0.0900433	40.93158818	-5.499797169	11.15236814
49.89	0.138613	0.103956	0.0832902	39.38087379	-6.111078965	10.74570518
43.29	0.155823	0.115219	0.0878005	41.29489142	-6.433386917	11.73413502
46.95	0.156997	0.119835	0.0958911	42.55743313	-6.241844257	12.69474117
47.54	0.128918	0.0977143	0.0819672	38.27875158	-5.066615883	8.583167481
57.49	0.133059	0.101684	0.0871299	39.6178891	-5.353091095	8.610758734
54.73	0.132099	0.103159	0.0875528	39.02464286	-4.51990629	7.471588115
55.64	0.124801	0.0971801	0.0846805	38.46673419	-5.027981057	9.434452501
54.23	0.129636	0.0980468	0.0837975	39.58043895	-5.703857334	9.212698072
49.01	0.157419	0.130375	0.116358	41.7208578	-6.06845475	11.60919448
52.85	0.125934	0.100377	0.0913116	39.84020622	-5.673077243	9.319864684
53.22	0.137247	0.106511	0.091264	39.65603734	-4.984719913	8.265976922
52.01	0.129496	0.0981737	0.0833562	38.57563924	-5.557524118	9.373161853
51.59	0.139057	0.103946	0.0862342	40.01981694	-5.707424138	10.20178566
36.55	0.186018	0.137895	0.0911607	45.63632616	-7.979242279	18.83293369
43.33	0.173354	0.127485	0.0905425	43.14153505	-7.212260271	14.65218699
44.32	0.161735	0.119051	0.0915372	41.8315913	-6.956269739	12.0388707
51.43	0.139756	0.105526	0.0848921	40.29976794	-6.013089575	10.97218069
53.81	0.133109	0.10215	0.0871578	39.07075288	-5.211030346	8.498531308
51.92	0.132163	0.101222	0.0851917	39.79306716	-5.803135077	10.31548311
50.87	0.129316	0.097914	0.0783662	38.95643959	-5.694286633	9.734116822
49.15	0.154202	0.116198	0.0893107	41.81923436	-6.042192315	12.05915509
47.02	0.162481	0.122318	0.0929025	42.67142994	-6.567221433	13.65888777
49	0.173052	0.142036	0.110622	43.62044309	-5.808106017	14.51466273
39.66	0.212992	0.189983	0.146146	50.232703	-4.552828197	20.68136422
54.73	0.148306	0.116274	0.0831305	40.50314413	-6.434313377	14.94816724
37.97	0.208801	0.16226	0.100993	48.02394102	-7.921112787	21.78563893
51.27	0.12887	0.0957429	0.0726136	37.96654315	-6.331580208	13.36563852
55.51	0.142411	0.107951	0.0881143	41.17430169	-5.95086163	12.06596323
42.77	0.186085	0.147854	0.106148	45.47948075	-6.422068388	15.05532368
43.17	0.191998	0.150071	0.106215	45.88760972	-7.656841257	17.2853258
52.75	0.188437	0.156562	0.119416	46.35787189	-5.491010256	13.75268838
51.37	0.168857	0.131753	0.109584	43.78383423	-5.336549368	9.400877291
47.41	0.150484	0.117953	0.098497	41.98587498	-5.667463546	11.43589921
48.1	0.137322	0.102236	0.0786409	38.99107071	-6.163661786	10.82583115
49.25	0.151424	0.114777	0.0933528	40.9505848	-5.45881432	9.939082326
53.12	0.118935	0.0920003	0.0774092	36.82351977	-4.647760702	8.343913457
52.5	0.121396	0.0905406	0.0754217	37.29044704	-5.47064896	9.637051582
48.79	0.132898	0.100026	0.0835323	39.27498313	-5.333686983	10.04498889
48.45	0.138917	0.103989	0.0815458	40.10090485	-6.067991604	11.04948746
56.68	0.145809	0.114008	0.0865449	40.32135886	-5.5629528	12.96639523
53.3	0.126404	0.0965417	0.0759644	37.62694086	-5.510798245	11.04074016
55.8	0.125151	0.0981995	0.088756	39.65182366	-4.307243479	7.104886418
54.41	0.146321	0.113613	0.0957155	41.47256241	-5.593207401	9.610372652
57.68	0.114949	0.0885149	0.0758809	36.79816095	-4.600115895	7.071384622
53.65	0.125059	0.0946695	0.0824656	38.41875125	-5.152009725	9.089821769
51.91	0.11674	0.0884637	0.0770093	37.2857586	-5.337973524	9.288527726
51.6	0.157186	0.118014	0.091383	42.1662006	-6.645535408	12.2471967
57.89	0.12846	0.0992216	0.0835821	38.49548305	-5.235653769	9.533052775
52.79	0.152199	0.113778	0.0862007	40.83246298	-6.532981424	12.92401702
52.64	0.135478	0.102447	0.0847755	39.52989363	-5.876035684	10.80397233
44.48	0.145944	0.11104	0.0883404	40.60527783	-5.785228415	10.34111354
54.86	0.143572	0.107363	0.0872831	41.22605436	-6.104263698	11.57114319
46.74	0.147282	0.114031	0.0895316	40.98310938	-5.745911465	10.91689517
45.63	0.179281	0.131384	0.0881653	44.23614417	-7.824416551	17.15551735
53.07	0.166637	0.132326	0.093607	41.94789854	-6.032789292	13.82139053
51.87	0.154431	0.118457	0.0961336	40.88962001	-5.946094578	11.48164994
43.75	0.224328	0.172119	0.105759	49.31701043	-8.128853831	20.45287046
50.95	0.166433	0.126373	0.0957969	42.15662257	-6.587939394	12.35318399
53.09	0.13617	0.102773	0.0841709	39.20104127	-5.417244469	9.19349445
59.16	0.119774	0.0948696	0.0836074	36.55699582	-4.524387703	8.059342392
63.29	0.102564	0.0778008	0.0679499	34.51330601	-4.53305932	7.649836595
56.95	0.135624	0.103761	0.0828604	39.30147356	-5.703549159	10.6190837
49.93	0.171271	0.126828	0.0896082	43.50773626	-7.458415799	15.18573883
51.81	0.152033	0.114155	0.0922551	40.91029355	-6.03978293	11.21299039
44.33	0.14422	0.111911	0.0950427	40.30872594	-5.363667297	10.17080814
48.55	0.150881	0.115531	0.0787127	40.56662458	-6.645168837	16.15577939
52.62	0.131832	0.103758	0.0858282	39.50540509	-5.161775407	9.443471177
48.87	0.175624	0.136165	0.0925801	45.62328175	-6.435707347	18.37865481
51.26	0.137606	0.107905	0.0912685	39.11431132	-4.650807919	7.299639849
39.57	0.222221	0.179723	0.116638	48.98024104	-7.113071624	20.47872726
48.57	0.146564	0.106323	0.0800879	39.97888194	-6.916881748	12.57183471
50.87	0.155188	0.117632	0.0931192	41.00496229	-6.012062791	11.25403459
53.1	0.127674	0.10074	0.0923764	37.64433168	-4.580079264	7.493927324
52.15	0.12655	0.0982017	0.079549	38.06278928	-5.304666399	10.80505741
57.44	0.120592	0.0922509	0.0759922	37.85164155	-5.166007632	9.838541986
55.09	0.135809	0.107056	0.0933276	39.42631225	-4.735498786	7.011492253
51.77	0.141167	0.109843	0.090303	39.77490655	-5.190484777	8.931525693
59.04	0.115599	0.0898262	0.0823354	36.6789115	-4.840262077	8.269378449
48.24	0.171017	0.132547	0.0971646	44.68581789	-6.542206496	15.32430277
50.23	0.150768	0.110828	0.0793193	40.51139976	-6.716123987	13.95891746
47.97	0.171831	0.133178	0.100046	43.38024886	-6.28933048	13.79727545
59.14	0.115895	0.0886331	0.0770753	36.34856627	-4.860958631	8.981322311
61.59	0.115767	0.0903548	0.076603	37.18883944	-4.520378253	8.655724339
43.55	0.162184	0.120522	0.0877202	42.99660696	-7.070086401	15.6886779
51.37	0.152412	0.113252	0.0854537	41.46025679	-6.667875288	14.39571154
53.84	0.136182	0.102882	0.0869164	39.68653073	-5.682872685	10.51373595
55.58	0.151819	0.113655	0.0891331	41.70943734	-6.302559669	11.32927407
58.92	0.155427	0.11649	0.08656	41.92602224	-7.015059236	15.0131943
59.93	0.123313	0.095353	0.0847664	37.55667374	-4.805472886	7.867777157
58.54	0.175564	0.135799	0.092857	43.56495812	-6.981668755	17.49273423
57.47	0.157238	0.12096	0.091772	42.51605811	-6.233342734	13.38051346
54.63	0.158943	0.120381	0.0928876	42.50655491	-6.343698818	12.95889057
60.77	0.119651	0.0957903	0.0835184	36.57699432	-4.017531581	7.530066162
56.05	0.118702	0.0938826	0.0818382	37.31212551	-4.193349927	7.694305187
55.68	0.118103	0.0904294	0.0765302	37.68356094	-5.288599847	9.9862504
51.1	0.135379	0.102967	0.0837121	39.62386927	-5.690284771	9.753673202
48.55	0.129188	0.0950304	0.0768732	37.86025695	-6.057183815	9.860627652
52.01	0.159346	0.120289	0.0971521	43.51635857	-5.919297091	10.51107869
51.53	0.149935	0.109231	0.0768054	40.63136475	-7.075313857	14.81652427
45.49	0.17143	0.126958	0.0864009	43.97726093	-7.602136783	16.82621657
58.31	0.108341	0.0857594	0.0774841	35.92762638	-3.872948017	6.353062593
50.31	0.12324	0.0926513	0.0738063	37.98728524	-5.634310476	11.03716784
43.76	0.187017	0.138246	0.0832807	44.37969791	-8.025739648	19.58341574
46.77	0.157444	0.113499	0.0766671	41.56700826	-7.339158421	14.56572292
48.49	0.159019	0.115941	0.0850437	41.43686295	-7.471112159	14.87753339
51.45	0.13259	0.095682	0.0751275	39.12410397	-6.413290098	11.79206603
48.34	0.134707	0.100541	0.0797218	38.90939149	-6.166287831	9.929623488
50.05	0.123631	0.0954695	0.0809656	37.88450496	-5.371581065	11.44447674
51.81	0.146088	0.111812	0.0906247	41.45678058	-5.771775111	11.65113127
54.11	0.119224	0.0893578	0.0723476	37.42030844	-5.342531382	9.202180646
54.67	0.145518	0.106382	0.0819899	39.93455016	-6.970423704	13.32783162
41	0.198178	0.147154	0.0968616	46.63750833	-8.256244381	18.89357015
48.46	0.158569	0.117033	0.0923142	41.81567082	-6.691893812	12.71485373
40.79	0.18221	0.135892	0.0946314	43.99598589	-7.326561985	16.78237138
53.79	0.138112	0.103985	0.0841686	39.84193995	-5.783985837	10.84043018
42.9	0.168592	0.127378	0.0933566	42.79731892	-6.90475542	13.7685532
44.83	0.202405	0.158232	0.0987599	47.0549852	-7.940967882	22.47290416
46.39	0.159407	0.123171	0.103311	43.17481921	-5.313924635	9.55169869
44.15	0.166164	0.124511	0.0932575	42.11773887	-7.267567249	13.8916204
42.1	0.166888	0.124062	0.0912365	42.82724105	-7.077067508	13.55111302
48.16	0.151376	0.115068	0.0944877	40.437009	-5.344665388	8.24708907
52.1	0.188819	0.143291	0.10067	44.41775598	-7.017818938	15.12722818
27.15	0.188812	0.145719	0.0959481	44.94868145	-7.290732945	18.25593467
41.13	0.176988	0.12578	0.0857883	43.53611615	-8.307647026	17.55010845
41.73	0.170867	0.12807	0.0959883	42.54972919	-6.665799728	11.92582117
50.75	0.160269	0.120684	0.0896337	42.75922975	-6.559854839	12.64243486
46.91	0.165014	0.124569	0.0923149	43.33702612	-6.814829242	13.88678159
44.27	0.175429	0.134639	0.10405	44.28218304	-6.098852773	10.9928583
43.32	0.215129	0.176642	0.120148	53.72298319	-6.641838394	24.94750259
50.11	0.152189	0.114987	0.0818872	41.21547735	-6.861707178	14.33611794
48.26	0.157357	0.120342	0.0918513	42.21386783	-6.329204175	12.81387149
56.47	0.129876	0.10457	0.0919604	38.96464677	-4.852992535	8.225852773
67.31	0.173984	0.131862	0.0955912	44.5762165	-7.207380055	15.36871291
38.15	0.209429	0.159072	0.105392	48.76510224	-7.78890423	18.17835403
42.39	0.156572	0.12048	0.0910747	42.26676729	-6.278306925	13.23822008
49.67	0.166835	0.128038	0.101161	41.92425433	-6.562976396	12.54310474
45.18	0.133523	0.105116	0.0874318	39.55014376	-5.266748391	9.51840462
40.01	0.186538	0.143735	0.101262	45.18083561	-7.330407589	14.8058391
40.24	0.183437	0.144784	0.0993943	45.15610744	-7.093975409	18.4336335
43.05	0.178265	0.130122	0.0888012	43.45810317	-7.587477925	16.19363893
54.77	0.150988	0.111904	0.0889078	41.67187398	-6.487130039	11.4379305
50.96	0.143689	0.107735	0.0841721	39.74673278	-5.881399491	11.34272566
35.3	0.223595	0.168762	0.116865	48.1205001	-7.716591554	15.26587606
51.49	0.135347	0.103307	0.087341	39.54974658	-5.203574009	9.215429597
58.59	0.122854	0.0930866	0.0767635	37.62123524	-5.751551099	10.33993013
44.42	0.148182	0.111978	0.0891279	40.51728867	-6.054950793	11.23808481
43.82	0.144043	0.110684	0.0822864	41.38077214	-6.555842068	16.27434964
51.15	0.129379	0.096869	0.0820965	38.44955729	-5.892131063	10.3953696
42.62	0.131327	0.0987791	0.0757421	38.1473013	-6.118416712	13.59424837
52.67	0.153226	0.113857	0.088617	41.06917404	-6.208029808	10.35658435
46.93	0.130268	0.0949939	0.0709078	37.77002237	-6.812193459	13.71669364
45.98	0.158262	0.115715	0.0868396	42.7557791	-7.206628528	13.54078022
47.18	0.168041	0.129667	0.09374	44.01569982	-7.093048605	18.71818541
56.8	0.138967	0.101912	0.0801213	40.30486955	-6.689845665	13.26671917
44.63	0.158014	0.121575	0.093252	41.64974555	-6.61931859	13.95852913
44.85	0.151266	0.11539	0.0956693	42.23208564	-5.426713508	9.775723312
50.99	0.143019	0.108166	0.0866083	40.36460563	-6.203418737	11.52472983
44.82	0.136768	0.10408	0.0840297	39.79326676	-5.994625607	10.95227426
46.8	0.14823	0.110796	0.0855881	41.31489749	-6.769401851	12.81341677
32.13	0.156704	0.120835	0.0898285	41.68738848	-6.245732499	14.292393
50.4	0.147903	0.113898	0.0906926	41.14331467	-6.062097644	12.4084433
47.71	0.12421	0.0957787	0.079413	38.91658521	-5.085875446	11.81849603
41.9	0.162055	0.119723	0.0869686	42.18394695	-7.201105906	14.11970514
53.23	0.122667	0.0929566	0.0797802	37.71392753	-5.405001433	9.599874135
46.41	0.158162	0.115048	0.0812935	43.5048149	-7.817153138	17.32164428
56.45	0.122169	0.0942097	0.0822724	38.4539491	-5.063868917	8.488823494
49.62	0.141048	0.107743	0.0838717	40.6966084	-6.470096329	12.33474989
44.03	0.129988	0.103739	0.0872331	39.29557464	-5.0300964	9.526194379
45.32	0.137173	0.104961	0.0871281	39.75147332	-5.562497272	9.379467648
50.51	0.134805	0.102215	0.0860952	39.29694663	-5.707151361	11.09023188
55.23	0.127482	0.0995063	0.0819317	38.29362872	-4.21384442	11.61556658
53.7	0.138952	0.107405	0.09167	38.649045	-5.475945538	10.06876012
40.98	0.184751	0.1412	0.0889158	45.54277517	-7.327657614	21.12723153
39.75	0.191924	0.144214	0.0988985	46.26836898	-7.782415771	18.45640668
44.49	0.196219	0.186752	0.150722	48.51647028	-3.873529945	21.51574861
49.61	0.135935	0.103237	0.0817046	39.32318698	-5.915714606	10.83584041
48.75	0.159351	0.122844	0.0890408	42.8798871	-6.585402695	15.04541131
48.36	0.142897	0.110076	0.0921342	40.5873861	-5.89330681	10.59923165
44.19	0.156505	0.120858	0.086698	41.56816619	-6.37909495	13.81544657
49.17	0.13399	0.103282	0.0896995	39.1005065	-5.206249576	9.649993822
55.01	0.120771	0.0938781	0.0815883	37.71811255	-4.882097974	8.221670256
50.71	0.123971	0.0979867	0.0860281	37.82213734	-4.476290819	6.952131796
52.35	0.129084	0.102686	0.089441	38.20090477	-4.750711542	8.769914669
54.08	0.148881	0.114949	0.0859724	40.27376127	-6.23661334	12.94109083
52.34	0.136401	0.102739	0.0782825	38.48235672	-6.224056838	11.065706
46.57	0.129347	0.0992249	0.0799673	38.60806372	-5.518671939	11.00138408
39.55	0.150907	0.116587	0.0980683	41.54042994	-5.531389688	8.983368249
51.89	0.143731	0.106206	0.0821464	40.16569408	-6.863665655	13.56388758
51.61	0.132396	0.10275	0.0871756	38.46033776	-5.420750187	10.04496982
53.54	0.135933	0.106348	0.0895937	39.76719142	-4.945839056	9.234329153
30.15	0.169452	0.148439	0.121901	45.47702323	-3.20673266	18.01883077
46.93	0.135873	0.102368	0.0844157	38.77715162	-5.616570999	10.07733445
48.98	0.172272	0.134249	0.0926802	45.45322599	-6.597358384	19.82792243
36.23	0.149532	0.113871	0.0845082	40.82874055	-6.617206672	12.98024951
43.93	0.141173	0.105994	0.0870546	39.94836604	-5.760948409	9.040325911
48.01	0.159284	0.121388	0.0989467	42.43241258	-5.906132558	10.62677477
42.06	0.183232	0.14479	0.102855	44.97451425	-6.46060267	14.57899888
48.39	0.142448	0.11057	0.0896087	40.38094729	-5.333531124	10.5567534
45.45	0.155674	0.119794	0.0914816	41.0133392	-6.077489245	12.71200414
53.59	0.129552	0.099108	0.0873841	39.45739927	-4.914232629	8.1368943
50.25	0.131887	0.101348	0.0871356	38.56286679	-5.052136955	8.490083757
50.69	0.141	0.109633	0.0910258	40.72615989	-5.085168188	9.547833007
56.95	0.122695	0.0944606	0.0837233	38.50023203	-4.686485783	7.509487148
46.48	0.149717	0.117259	0.098454	40.87117798	-5.102457955	8.380824818
54.93	0.117762	0.0914206	0.0804126	37.38363191	-4.825868913	8.267882467
53.77	0.130171	0.100189	0.0869639	38.69754476	-4.857732641	7.750586456
56.18	0.121668	0.0933259	0.0827304	37.2999918	-4.491678487	7.484767523
54.28	0.14156	0.108774	0.0915039	39.92489168	-5.396487365	9.911650448
49.49	0.15614	0.120827	0.0988742	43.26976279	-5.719624207	11.30238746
48.3	0.153559	0.119526	0.0978999	42.03416802	-5.178881461	9.435555953
48.72	0.138755	0.105417	0.0882731	39.89380745	-5.173357595	8.387297171
53.73	0.134599	0.102844	0.0847076	38.88439718	-5.153871678	9.241308628
50.9	0.140128	0.108773	0.09131	41.23607873	-5.600094566	10.56137504
52.57	0.143982	0.110397	0.0894252	40.83633116	-5.53771184	10.15009283
50.25	0.14311	0.108758	0.0904021	40.24161446	-5.595833008	9.764593238
52.51	0.124431	0.0934649	0.0785699	38.42119222	-5.754944282	10.0993344
49.75	0.128088	0.0956993	0.0784986	38.27032391	-6.101241324	10.53233215
49.57	0.132223	0.0998157	0.0846386	37.4818249	-5.734914173	9.048719996
54.61	0.134384	0.103613	0.0905742	39.24191178	-5.462837849	10.24672679
52.38	0.123543	0.0982561	0.0871002	37.16136016	-4.038437433	7.797147509
53.13	0.127918	0.0953919	0.079549	38.62614423	-5.529665252	8.945512546
55.45	0.125088	0.098309	0.0856488	38.39277453	-4.724737468	8.003954306
56.54	0.116308	0.0883154	0.0758289	36.44142776	-5.184101201	9.05427259
52.21	0.143161	0.110291	0.0862705	39.83450219	-5.543980432	11.2235455
46.38	0.160656	0.124061	0.0965896	41.99713911	-5.924213162	10.54358643
47.71	0.155116	0.11895	0.090935	42.47788289	-6.571560502	13.74543061
49.96	0.138295	0.107995	0.091042	39.79313389	-5.18497382	9.396234378
42.99	0.153181	0.118986	0.0992989	42.91162691	-5.84309436	11.98806352
43.83	0.16984	0.128221	0.0983915	43.60803021	-6.859558764	13.51813725
47.63	0.152968	0.117353	0.0976062	40.22168727	-5.992705182	10.31938707
54.48	0.143683	0.110741	0.0948697	40.52160636	-5.268839506	8.203292201
46.89	0.153826	0.118167	0.0961324	40.78608337	-5.332780138	8.46249996
46.29	0.154363	0.116251	0.0915383	41.99802567	-6.336626927	10.98151582
52.77	0.128247	0.0965172	0.0837702	38.11913153	-5.220535717	8.719458966
53.14	0.128565	0.0966423	0.0835287	38.62529078	-5.207172879	8.574495155
49.07	0.139629	0.10576	0.0877866	40.0478466	-5.841908392	10.59622962
54.91	0.135044	0.102839	0.0878745	40.14851488	-5.491281084	9.442561502
55.83	0.11107	0.0853192	0.0772521	35.9429572	-4.162808152	6.292701821
51.15	0.132359	0.101725	0.0860947	38.82030303	-5.358862135	9.10126983
56.63	0.11918	0.093496	0.0806151	36.80283765	-5.018720471	7.678223326
48.13	0.146721	0.113958	0.0930063	41.53399318	-5.671565102	9.613017401
45.4	0.16515	0.128269	0.0930959	44.25850338	-6.86542308	17.0489769
50.5	0.135719	0.102161	0.0847796	39.22323339	-5.553834895	10.92690366
61.34	0.115961	0.0933429	0.0834313	37.89231635	-4.227188133	7.245474025
55.37	0.120838	0.0914845	0.0752095	37.40034108	-5.521912635	9.795139034
49.45	0.140701	0.10514	0.0819672	40.76112368	-6.771395914	13.13219483
58.77	0.10327	0.0804922	0.0705919	35.19306366	-4.769075104	8.858311988
49.26	0.10809	0.0809574	0.0677891	35.06740491	-5.24140117	9.769992222
58.47	0.121135	0.0941617	0.0810515	38.19112573	-4.389238629	7.744054928
55.4	0.12018	0.0925761	0.0792505	38.8313048	-5.240018916	9.40198125
49.45	0.137336	0.102596	0.0793634	40.39990928	-6.385078026	12.91213916
54.07	0.150374	0.109599	0.0818557	40.95933229	-7.37047547	11.86859322
41.76	0.290861	0.36585	0.329988	59.33624564	3.570115414	31.17063686
49.54	0.127116	0.0970027	0.0764808	37.05939837	-5.526382015	9.929285108
49.32	0.153742	0.120732	0.09121	38.74293341	-6.407551852	11.36995984
27.63	0.278583	0.341274	0.335531	61.51255511	3.171477878	30.45538303
10.31	0.249022	0.272374	0.217211	54.46028307	-1.492890831	29.10941031
26.14	0.287708	0.293512	0.271024	58.83716194	-2.300053285	25.62766508
50.12	0.138526	0.106975	0.0869915	40.66030701	-5.126149167	8.900581194
40.15	0.208905	0.17481	0.120594	47.72855639	-7.098222147	18.57241034
60.4	0.109193	0.0865069	0.078645	35.68930443	-3.781581725	5.104630773
45.44	0.189333	0.151194	0.111828	47.69876777	-5.869328915	13.36416303
39.35	0.19085	0.156781	0.116268	44.93034614	-6.67609779	15.0665037
37.2	0.159749	0.131379	0.0947955	42.04250863	-4.796453119	13.50868492
47.28	0.209707	0.211082	0.168813	48.76147235	-2.512721333	21.67707576
63.4	0.136834	0.104642	0.083326	60.76188657	4.709740139	21.10559853
55.28	0.171871	0.134003	0.0992773	44.89970699	-7.300819009	15.49111146
38.61	0.245115	0.270993	0.234389	56.21168818	0.309022209	31.90171806
47.87	0.182919	0.140923	0.106347	45.18476613	-7.659186098	14.83295177
13.33	0.294778	0.376295	0.357991	62.55858565	5.731471538	31.46540513
41.09	0.150549	0.115161	0.0843764	41.61688999	-6.568304335	14.49990393
53.98	0.125552	0.0928776	0.0746657	37.06738058	-6.267401393	10.00758426
58.52	0.122502	0.0908984	0.0730881	37.36719123	-6.200080228	10.74818635
42.89	0.135598	0.107086	0.0842316	36.75993884	-5.940519692	9.878240584
51.97	0.12525	0.0958278	0.0796657	38.29604113	-5.455663093	9.752559786
55	0.119512	0.0890513	0.0703471	35.93534358	-6.007284382	10.84044221
63.4	0.18291	0.153188	0.111371	44.82321572	-6.522002175	17.80725854
21.9	0.207041	0.287312	0.329455	54.54827306	8.651886074	26.75107906
57.94	0.111842	0.0858076	0.0741411	36.66861429	-4.853148256	8.217179977
59.59	0.127991	0.0992392	0.0896186	39.24805511	-4.741371982	7.969753702
50.37	0.151061	0.116419	0.0928105	41.51073699	-5.95815285	11.42798023
48.23	0.160144	0.121007	0.0946677	41.62526813	-6.303448242	11.04392234
58.51	0.162523	0.121156	0.099985	42.77973053	-6.021591979	10.32887169
58.61	0.136107	0.102491	0.0799203	38.9268666	-5.536417817	9.965463908
57.6	0.125811	0.0952658	0.0803396	37.33626826	-5.188590332	8.765436742
54.6	0.143393	0.112981	0.0915123	40.34873738	-5.557836302	11.42670749
46.5	0.257781	0.316949	0.31518	38.81768056	-5.112349488	8.105569261
44.53	0.198623	0.238356	0.200056	52.34263351	3.474427666	27.21070151
50.92	0.220947	0.250827	0.193609	53.96747455	1.98688058	27.88423016
55.5	0.192102	0.149902	0.112232	46.52902301	-6.805335661	13.47741025
47.4	0.16713	0.126566	0.0957448	44.60580955	-7.00571866	16.09572295
53.29	0.148418	0.110872	0.0837253	43.3075387	-6.972276789	14.93661976
55.56	0.138672	0.108531	0.0951087	39.65670117	-5.101548822	9.447524191
47.86	0.185834	0.139986	0.111018	45.87073041	-6.598420634	12.97401791
52.27	0.218689	0.178444	0.134806	53.64938596	-5.801817158	20.69926072
51.75	0.142904	0.110244	0.0920718	40.71432739	-5.318775765	10.58269983
51.22	0.232041	0.252871	0.199985	50.30084157	-1.053678178	21.42009689
56.39	0.168909	0.130125	0.10036	44.31070347	-6.24588355	14.21882553
58.6	0.131622	0.102442	0.0896626	39.24958746	-4.800938604	9.446443932
44.69	0.134842	0.104994	0.0842284	38.87548736	-4.711219102	8.818216305
49.6	0.166813	0.128657	0.101171	41.88984635	-6.080190351	13.33630764
52.06	0.115366	0.0864185	0.0731802	36.77885201	-5.617898956	9.432306434
52.24	0.126821	0.0962967	0.0768252	38.08723421	-5.553383494	9.760812107
55.31	0.114098	0.0889568	0.0775905	36.94587522	-4.358930751	6.899822843
53.96	0.162023	0.125978	0.0998644	41.0117279	-5.189636726	9.976769241
53.88	0.144872	0.111259	0.0995908	40.8534509	-5.018631563	8.059213393
51.2	0.125165	0.0974822	0.0846675	38.79759425	-4.386276996	7.543746796
48.79	0.133883	0.102874	0.0845976	39.17692387	-5.281659632	9.773702317
53.2	0.166363	0.135217	0.10739	42.04823828	-5.701656278	12.03465327
50.28	0.132177	0.103313	0.0894657	39.31726523	-5.036852192	10.48056866
49.51	0.134349	0.103804	0.0897558	39.60174163	-4.650199859	8.595473249
55.07	0.145168	0.112742	0.0913998	39.62829811	-5.313199256	10.79862364
49.5	0.135124	0.107756	0.0950851	39.41418362	-4.71612852	9.100573264
55.4	0.130342	0.102264	0.0850015	38.25865115	-4.612481951	7.862233999
58.67	0.138899	0.107412	0.0965373	41.00391005	-4.751232511	7.376477167
52.68	0.165654	0.136264	0.105158	41.44506595	-5.893243875	13.3024496
50.69	0.152387	0.122125	0.0936779	41.07342083	-5.859084278	12.50354237
44.4	0.14132	0.109566	0.0933954	39.82761548	-5.323803614	10.4216223
46.1	0.142975	0.112091	0.0963863	39.54114383	-4.734560623	8.365618773
43.58	0.146443	0.137135	0.137726	47.82083927	-1.878331301	20.69658191
52	0.122064	0.0920354	0.0785153	37.86149631	-5.386840158	8.893472431
55.04	0.130299	0.0997804	0.0818189	38.40232751	-5.436097257	9.578235441
42.28	0.171626	0.158529	0.140726	43.27140637	-5.074035129	11.02271706
34.28	0.190558	0.180699	0.167476	58.06796651	1.733290373	23.86417536
51.65	0.23493	0.2647	0.271999	58.54872864	6.597628639	29.75317799
30.09	0.12317	0.0953159	0.0790412	43.25029015	-6.291921541	14.57981426
45.9	0.123359	0.0954534	0.0791638	37.12465634	-4.84876211	8.767655161
56.01	0.115873	0.0907954	0.0832926	37.27712065	-4.384775352	7.741844661
51.62	0.129651	0.0997894	0.0840366	38.8925685	-5.332165901	9.713526705
48.54	0.177464	0.148827	0.120415	45.75919635	-5.91601142	13.10186274
49.04	0.151542	0.114934	0.0906778	41.57031213	-6.326849399	12.5393521
52.81	0.137797	0.104805	0.094364	40.0007801	-5.121263375	7.748012441
51.27	0.131495	0.101881	0.0831307	40.94959783	-5.975607796	12.32226481
56.35	0.111733	0.0860118	0.0796729	36.78972005	-4.520315367	8.152967873
47.83	0.130316	0.099164	0.0808819	38.14848742	-5.454115912	9.864531574
34.6	0.179427	0.150561	0.112799	44.3968817	-5.040610716	17.9958604
52.71	0.15031	0.117529	0.0887657	42.24442844	-5.83875721	15.65830433
46.7	0.148315	0.113827	0.0880714	40.65355975	-6.029998307	13.56490781
54.91	0.130149	0.100796	0.0886899	39.56672148	-5.143056248	8.383168389
51.55	0.161604	0.138466	0.111541	40.71427379	-5.908418071	11.79222359
57.55	0.117891	0.089532	0.0741763	36.53350358	-4.903100084	8.760775223
50.7	0.143984	0.11162	0.0908685	40.78857775	-5.501035064	11.15428609
53.9	0.144328	0.112604	0.0919806	38.68579784	-5.016292197	9.058126272
42.2	0.184732	0.150911	0.100346	45.49700389	-6.30144902	18.6317187
57.9	0.132567	0.102346	0.0890441	39.45628307	-4.935645486	8.985445303
50.85	0.128557	0.101284	0.0865876	38.03792472	-4.562351436	7.402131895
54.13	0.131392	0.101147	0.0832302	39.09375977	-5.016591584	9.898771428
54.97	0.12245	0.0929621	0.0777101	38.44470519	-5.607771497	9.357844627
37.89	0.145978	0.12137	0.0949598	43.61197061	-4.456947915	16.14527169
43.59	0.158014	0.142412	0.120121	39.70355485	-5.695331751	10.30547203
45.47	0.178825	0.149478	0.107884	45.91584634	-5.250473836	19.19882477
55.1	0.128858	0.0989235	0.0859467	38.98110598	-5.368511122	9.253380068
52.79	0.144693	0.109575	0.0873559	40.06073711	-5.86855006	10.47457612
53.71	0.142121	0.108376	0.0869316	40.02584522	-5.907557858	10.88179532
35.7	0.184086	0.142504	0.103399	44.14897597	-6.750658067	15.37236156
32.75	0.217652	0.232834	0.177705	53.58879629	-1.013020739	30.88779115
34.68	0.213742	0.205365	0.163756	55.56363039	1.067809597	28.16409553
51.1	0.128861	0.0994261	0.0846506	38.93433744	-5.326261575	10.56145847
52.9	0.123557	0.0916412	0.0757805	37.62797966	-4.977893916	6.757088837
55.17	0.143907	0.110374	0.0948789	40.36186805	-5.284859198	8.610397957
49.37	0.135497	0.104405	0.08691	40.06621972	-5.420060156	10.61820699
54.99	0.119194	0.0937285	0.0829027	38.21696851	-4.46518106	8.177530558
46.16	0.174169	0.152496	0.119881	46.26368724	-3.185403832	18.37820483
42.5	0.208536	0.210723	0.148495	52.41633829	-0.470502552	29.38155999
38.35	0.245957	0.259746	0.194831	56.08261118	0.266793111	30.29639186
36.15	0.254696	0.307828	0.261523	56.91116496	4.237559298	31.93729644
48.37	0.235737	0.27552	0.211036	57.57518597	5.610910654	35.45615396
57.39	0.126055	0.0962326	0.0840609	38.36508396	-5.34444572	10.20394608
57.48	0.128327	0.0985531	0.0823135	39.13345121	-5.119151352	10.20559999
22.15	0.241383	0.301952	0.299587	55.29190228	2.831518152	25.72151331
57.04	0.163395	0.127318	0.0949453	42.92954888	-6.129849529	14.6376859
44.93	0.28758	0.393926	0.382836	62.13930205	9.743326415	33.69749694
51.07	0.160475	0.125393	0.0998148	42.41078241	-5.419302256	10.39347553
53.72	0.146862	0.11297	0.0925749	39.9614301	-5.574420433	10.69919994
51.89	0.133329	0.10351	0.0858256	38.76267319	-5.514660463	10.85971591
57.37	0.167841	0.130302	0.0975192	41.66621366	-6.603388183	13.62973495
48.33	0.133516	0.107241	0.0907946	39.6843998	-4.710690513	9.914081012
57.45	0.109284	0.0853236	0.0787652	35.67868585	-3.95175182	7.31609907
43.53	0.190756	0.159265	0.116555	48.8064002	-5.215200056	20.39761911
51.47	0.124511	0.0970768	0.0839382	37.59826834	-4.901843379	10.15598965
60.24	0.144256	0.107721	0.082218	41.74749154	-6.539433129	13.34935239
51.43	0.127645	0.0966504	0.0790986	37.1838666	-5.786466594	10.63874397
56.48	0.184571	0.174689	0.132903	45.14473151	-6.414924466	18.95438179
51.37	0.140408	0.112173	0.0934177	38.3597502	-4.675553346	8.722024126
54.55	0.153995	0.122135	0.096912	42.05441256	-5.68509356	9.985528593
55.45	0.135272	0.104301	0.0914358	39.95508929	-5.563496313	10.64378021
54.55	0.136408	0.103806	0.0877167	41.25440109	-6.310130897	14.02312501
59.65	0.122352	0.0955494	0.0866499	38.58262101	-4.80484995	8.103234155
57.83	0.13195	0.103114	0.0917811	38.44671538	-5.192155441	9.590065113
54.83	0.128245	0.0978667	0.0839651	39.22262894	-5.742295495	10.42779737
52.43	0.143823	0.111651	0.0865413	38.75425814	-5.60068578	10.76728984
33.29	0.183441	0.160726	0.135803	45.98812597	-6.750266576	19.29805388
66.36	0.129308	0.103625	0.0893289	39.20790612	-4.614504024	7.659091054
16.25	0.235596	0.243257	0.225769	55.86722995	0.657879259	26.19564257
57.39	0.116925	0.0908331	0.08187	37.97681484	-4.850270708	8.857863038
58	0.12709	0.0965433	0.0836016	37.98980426	-5.013579937	8.688591958
44.09	0.213535	0.171784	0.118358	49.40657129	-6.24723372	20.57818696
54.92	0.122188	0.100736	0.0843433	37.8641384	-5.094089986	10.69649569
49.97	0.161079	0.125491	0.0945374	42.39953372	-6.22745601	14.58422454
59.85	0.141232	0.10516	0.0880366	40.43927357	-5.488752092	9.030741258
60.67	0.145165	0.107173	0.0871957	41.81454448	-5.98714649	10.3374316
56.69	0.126085	0.0960282	0.0795981	37.07093729	-5.078932283	9.803171771
56.29	0.122062	0.09153	0.0756161	37.05365649	-5.481163991	10.25401921
58.65	0.138672	0.104892	0.0878223	39.28401329	-5.398811256	8.591303217
36.55	0.185807	0.159513	0.119452	47.6044687	-4.758426144	21.52042787
51.99	0.152115	0.113104	0.0821342	41.73332758	-7.374812804	16.09207914
56.49	0.136076	0.102615	0.0810318	39.53191562	-5.934333723	10.58568536
56.37	0.15077	0.113081	0.0904919	43.40566932	-6.498640522	14.17181254
53.53	0.144602	0.109209	0.0926816	40.95574765	-5.36336441	8.911643372
56.96	0.12893	0.0985637	0.0831426	38.45725609	-5.569735182	9.537522016
59.57	0.116669	0.0912941	0.0819501	36.02663163	-4.406978204	6.94408487
52.4	0.114828	0.0894913	0.0784756	36.53772866	-4.232865604	7.603528482
55.25	0.110649	0.0889189	0.0788572	36.25230663	-3.5695336	6.597697696
58.61	0.1179	0.0903756	0.0784778	36.53665557	-4.975422967	8.629907758
54.45	0.113396	0.0868125	0.0752391	36.6893957	-4.982017642	8.994746436
36.24	0.216803	0.258273	0.294411	47.84481915	-4.052003535	20.90151969
59.23	0.126915	0.0976814	0.0857434	38.72696204	-5.029643617	8.234589544
56.09	0.126233	0.0979964	0.0837976	38.16833475	-4.810343494	9.079966318
47.02	0.138108	0.102	0.0766288	39.28226652	-6.658698324	13.20268481
55.26	0.159137	0.122256	0.0895782	41.43194738	-6.195316807	13.2674989
54.73	0.13672	0.1018	0.0830779	39.90780068	-6.226725638	10.39398043
57.62	0.128066	0.100432	0.0835079	38.64164408	-4.91932078	9.459695561
47.82	0.184351	0.157541	0.119161	46.89535463	-5.183413875	19.34389858
59.17	0.123367	0.096562	0.0871368	38.03897468	-4.70718429	9.423096128
58.85	0.169084	0.131749	0.104851	45.70043583	-6.036830885	14.16016247
56.08	0.148787	0.111967	0.0867339	41.90489358	-6.482226022	12.92673731
47.88	0.125392	0.0968899	0.08478	38.5099186	-5.203828266	9.818518201
57.81	0.110458	0.0870432	0.0779015	36.12045625	-3.7028737	4.895056809
59.31	0.117672	0.0892736	0.0776636	37.32135006	-5.163320716	8.85612207
51.2	0.138375	0.109387	0.089283	38.27730122	-4.451836475	7.588639162
60.57	0.130623	0.100743	0.0870079	37.6841862	-4.904211477	8.450352327
58.82	0.127752	0.101744	0.0937116	38.90431545	-4.240356754	7.697527058
59.73	0.121603	0.0950254	0.085538	38.61133364	-4.824111446	9.015862343
55.92	0.117912	0.0896719	0.077959	36.22763519	-5.021895628	8.206076419
53.52	0.138133	0.106189	0.0877468	40.66324243	-5.556526577	11.02041767
48.13	0.113312	0.0901925	0.0798369	36.13307938	-3.723634077	6.920342767
56.03	0.154086	0.116182	0.0873556	42.48298578	-6.640744469	13.97432299
51.01	0.145885	0.110513	0.0869747	41.28472423	-6.044497122	12.06675406
54.05	0.205649	0.167453	0.118529	49.74741138	-6.102171425	19.69968349
57.96	0.136247	0.104783	0.0897559	40.26627915	-4.983769924	7.27634855
52.35	0.134409	0.103397	0.0867073	39.5370553	-5.367951068	9.476936592
54.21	0.155542	0.117085	0.0832791	40.14761815	-6.619584231	13.26913373
59.36	0.11688	0.0884636	0.0764093	41.4227446	-5.106472176	12.27278693
53.37	0.145696	0.109557	0.0907045	37.07390333	-4.786728473	7.720131343
56.06	0.121753	0.0936427	0.0816093	38.35648858	-5.011180097	8.910340406
52.59	0.118008	0.0904389	0.0753419	35.89535299	-4.833952077	9.167424815
52.83	0.168525	0.132024	0.0980635	42.35564849	-6.18119426	14.4554901
54.68	0.124634	0.0948634	0.0778842	38.27427857	-6.167152068	11.34342183
54.89	0.114616	0.0883299	0.0794888	36.61466114	-4.591724258	8.67075198
62.77	0.103536	0.0834487	0.0769304	34.99549583	-3.774992083	6.695338388
54.72	0.130278	0.100585	0.0849745	39.57244582	-5.43998111	10.50468205
57.91	0.127808	0.100696	0.0880767	37.89409506	-4.398919642	8.805474307
51.95	0.146373	0.109908	0.0863169	41.15541021	-5.935167743	11.81887352
58.29	0.138113	0.107085	0.090715	40.25461879	-5.452424976	9.391806165
25.85	0.275648	0.357052	0.416904	62.6632047	6.339864403	29.30718202
48.29	0.14559	0.113771	0.09163	40.78476172	-5.861463303	11.95064796
53.37	0.14334	0.113587	0.0992472	41.34519386	-5.12382612	9.251532896
47.94	0.148215	0.115118	0.0935873	40.95283904	-5.592341123	10.70521693
39.79	0.205675	0.153096	0.102906	46.08865019	-7.777428456	16.45211704
37.51	0.175825	0.140647	0.104846	44.99106055	-6.897685114	17.38514868
52.71	0.153336	0.116489	0.0892297	42.56146662	-6.27834134	12.77509096
46.15	0.214356	0.175718	0.106508	48.47696575	-6.118904326	20.98354824
18.4	0.23517	0.23735	0.21861	51.57754668	-3.55292444	23.94392326
29.35	0.165449	0.140168	0.121365	42.01347429	-5.632643956	11.08436361
30.97	0.221766	0.172167	0.102054	48.99494704	-7.510379995	21.511474
39.84	0.151703	0.115408	0.0846852	41.79230669	-6.599368086	14.62073251
46.92	0.167694	0.12998	0.100271	43.94997086	-5.851520741	11.21746437
40.43	0.239852	0.235237	0.188449	49.53763254	-7.485429638	19.58607377
38.61	0.186974	0.180598	0.162395	50.38547591	0.311853481	24.45947613
53.31	0.123746	0.0944276	0.0810331	37.21320324	-5.24423651	8.034806808
46.91	0.151156	0.120104	0.0952514	40.9691277	-5.705794943	12.74588995
35.46	0.208803	0.186698	0.149446	51.8278557	-3.706860983	24.10826138
46.35	0.160191	0.121222	0.0960877	42.36648706	-6.04100285	10.78573335
45.84	0.161823	0.136402	0.108242	40.34568907	-5.610723941	10.84030603
44.43	0.154839	0.121307	0.0979118	41.85575179	-5.804837401	11.30017016
49.88	0.13413	0.10246	0.0844618	39.1173842	-5.564295204	10.04298535
44.43	0.171926	0.139288	0.100398	44.37018434	-5.595908206	17.26577952
50.27	0.135231	0.103428	0.084365	40.29089086	-5.795670502	11.02414765
51.97	0.128163	0.0979637	0.0862382	38.32030308	-5.248479304	9.492125853
59.96	0.128704	0.0974244	0.0833519	38.33814539	-5.125843327	8.938664669
53.97	0.131943	0.104997	0.0926752	38.61971566	-4.085800979	5.581970845
54.36	0.128472	0.102038	0.0896963	39.50664021	-4.576555489	8.734289372
64.01	0.119195	0.0944309	0.0843918	37.99790592	-4.26742464	8.160687145
53.95	0.117212	0.0928503	0.0827921	37.3273163	-4.278764472	7.554616605
43.26	0.11422	0.0876466	0.0780325	35.83480924	-4.507754613	6.516692812
57.79	0.130829	0.102247	0.0876063	39.05234399	-4.71671505	10.61468493
47.73	0.138998	0.106537	0.0896842	40.01551731	-4.73331694	8.181013394
60.67	0.115048	0.0880158	0.0776411	36.51148745	-4.602155486	7.442182482
52.65	0.145834	0.113982	0.0917582	40.34484016	-5.033801895	9.609003008
56.96	0.124465	0.0967222	0.0835813	38.37183952	-5.131385438	10.67950052
55.37	0.128976	0.0974681	0.085409	38.41485401	-5.215751614	9.59864686
51.17	0.124053	0.0920955	0.077601	37.6615694	-5.61359146	9.869848874
52.53	0.149194	0.113845	0.0937362	41.38239866	-5.474272211	10.12105799
42.6	0.139809	0.115231	0.0972374	38.90929514	-5.924623084	10.95364255
51.79	0.135405	0.105942	0.0904492	38.93753984	-4.753440198	7.769367954
32.16	0.136727	0.108629	0.0906155	38.49482331	-5.884145573	11.65750989
57.25	0.124349	0.0987517	0.0855967	38.15887079	-4.519730483	8.515547779
56.57	0.114551	0.0915777	0.0811876	36.76822604	-4.003048035	7.258779553
49.94	0.142933	0.114437	0.0949704	40.44706215	-5.37150942	8.992788609
52.07	0.121612	0.0946663	0.0814939	37.30050447	-5.17005513	7.344664465
55.8	0.122966	0.0954946	0.0847873	37.54762883	-4.609331443	9.03624401
58.76	0.123693	0.0986925	0.0882474	37.38118477	-4.156436994	6.86414552
49.88	0.127954	0.0971936	0.0805566	37.92114865	-5.551862834	10.10694906
40.16	0.136013	0.111863	0.0978472	38.63068574	-5.164984939	9.332495108
39.72	0.152906	0.114906	0.0876451	40.85185625	-6.497358593	13.01453452
49.7	0.126473	0.0955093	0.0801889	38.16603087	-5.783444541	10.999469
53.88	0.120723	0.0955175	0.0835648	37.10480471	-4.365563159	7.414574577
58.03	0.126414	0.0979717	0.0882702	38.47666912	-5.08569133	8.683449789
44.2	0.182463	0.171303	0.155016	44.67811857	-5.207413511	19.09126726
41.15	0.156355	0.122748	0.0986983	41.08918139	-5.199942088	10.6904323
57.52	0.13373	0.104153	0.0896834	38.96124451	-5.067366608	8.589677201
52.21	0.141652	0.107158	0.087626	40.33096624	-5.991935236	11.9699776
50.93	0.245003	0.228359	0.157956	52.1945637	-5.038158855	27.1011692
51.63	0.159329	0.124487	0.098251	42.65228874	-5.766179452	11.72845931
59.33	0.159029	0.125396	0.0966391	42.68705955	-6.146266748	14.15990998
45.93	0.146439	0.111576	0.0867171	40.63960186	-6.127061513	11.5179337
51.43	0.12807	0.100999	0.0897563	38.59704809	-4.296324647	7.457753474
49.81	0.148974	0.11529	0.0930747	42.42227123	-6.009667535	13.56173475
53.85	0.112958	0.0879927	0.075096	36.50587834	-4.718221218	7.116985843
53.6	0.118894	0.0919429	0.0799049	36.22088528	-4.907842802	8.37791546
48.43	0.131492	0.0991489	0.0765305	38.56107616	-5.800408837	10.31792655
55.37	0.142497	0.113277	0.100967	40.50102146	-4.200185068	7.323960397
46.75	0.144151	0.110912	0.0917259	40.90825201	-5.754848667	10.43735102
31.47	0.150754	0.135778	0.119575	44.36516904	-2.447362718	17.97078073
45.72	0.142162	0.107318	0.0873132	39.65067076	-5.8671338	10.95238503
39.77	0.182328	0.136081	0.0947446	44.25894187	-7.352167516	14.14383988
33.69	0.150871	0.11663	0.0971023	41.22282048	-5.562149418	9.628281206
51.42	0.157567	0.144183	0.125251	48.75077299	-1.369389224	24.20107124
41.32	0.156462	0.134975	0.121025	41.71131099	-5.496431237	12.39978769
41.73	0.131349	0.103771	0.0869345	38.34046838	-5.552127302	11.27695537
48.79	0.15604	0.118083	0.0937019	42.86212701	-6.060000817	10.80957889
41.86	0.175163	0.137367	0.0989929	43.84339697	-6.655127889	14.96779345
51.42	0.151035	0.11573	0.0906806	41.00357934	-5.895888405	12.46583916
46.12	0.158449	0.123231	0.0965803	41.48119361	-5.650891189	10.54988895
41.99	0.153127	0.120665	0.0972608	41.42543978	-5.320438256	9.384200642
54.07	0.127972	0.100023	0.0866157	38.6128387	-4.539494988	6.92122006
52.01	0.145185	0.112912	0.0950069	40.44085777	-5.466597113	9.821940277
57.66	0.122408	0.0950587	0.0858927	38.78479897	-4.648046608	7.5818237
51.75	0.143327	0.112069	0.093309	40.88181181	-4.85948821	8.013556615
59.77	0.111077	0.0893584	0.0832565	36.38173864	-3.746412014	6.309240514
53.23	0.144677	0.110906	0.0934949	40.71657586	-5.302541424	8.985623025
54.85	0.123884	0.0978372	0.0871223	38.051454	-4.287734193	7.701354551
48.99	0.150517	0.116975	0.0966532	41.22926931	-5.277386781	9.46994429
49.34	0.152874	0.120082	0.0955643	41.67354191	-5.359250972	11.44855733
52.96	0.123028	0.094166	0.0798747	41.41474069	-5.547417617	10.94670183
53.87	0.150303	0.114339	0.0924423	41.45867488	-5.596547573	10.3059602
44.15	0.136608	0.105092	0.0892882	39.68641276	-5.233521798	9.385233579
55.56	0.146212	0.114355	0.0964106	42.30342793	-5.153506814	9.247779223
44.2	0.184631	0.143404	0.0949819	45.76300707	-7.270437083	17.14355246
47.67	0.131075	0.100525	0.0839706	38.22105171	-5.684473607	10.52045207
47.46	0.132868	0.0999907	0.0826645	38.84114912	-5.531689068	10.70500524
46.28	0.142467	0.111501	0.0980935	41.75799251	-4.745471016	7.765578181
39.32	0.151021	0.134359	0.126857	41.39176012	-4.53067958	13.38606529
51.82	0.131763	0.104993	0.0957733	39.63804562	-4.782773601	8.633590503
56.91	0.133741	0.106035	0.0926226	39.4503761	-4.309359637	7.220898683
38.02	0.135266	0.106996	0.0920858	39.47642171	-4.876795676	8.893014281
56.36	0.134335	0.101944	0.0911711	39.19183851	-4.948470302	7.062561157
60.75	0.118746	0.0955331	0.0863843	37.38820749	-4.094008766	6.927656054
60.04	0.120819	0.0931017	0.0830838	37.49772552	-5.151926942	8.607552789
51.51	0.135726	0.106114	0.0860471	39.84006005	-5.274111158	9.74170261
47.81	0.128314	0.10017	0.0868097	38.66973898	-4.541337148	7.666166392
44.86	0.160597	0.127061	0.0952458	42.16825103	-5.764982726	12.55065564
55.37	0.152228	0.118993	0.100603	41.97644821	-5.182169859	8.677248544
48.01	0.16771	0.129876	0.100397	44.01643122	-6.338688534	13.65767976
49.39	0.167648	0.129858	0.106927	44.30972572	-5.360947038	9.851361505
48.57	0.153524	0.120744	0.101371	41.55508183	-5.157141773	8.6096267
55.68	0.129016	0.102309	0.0860436	38.74162707	-4.558156297	8.161095351
51.43	0.138884	0.108161	0.0886813	39.83745636	-5.120559681	8.672499034
55.76	0.120127	0.0933837	0.0851361	37.31074051	-4.604958306	7.972406612
42.14	0.144231	0.114353	0.0963864	40.5558175	-4.778384999	9.542792695
49.37	0.166602	0.124641	0.0914081	42.71559767	-6.847804249	15.31925032
55.52	0.123231	0.0946726	0.0812527	37.47208274	-4.90313133	7.282544784
49.91	0.150072	0.112415	0.0865501	40.92707524	-6.548754949	12.76053682
47.45	0.124554	0.101239	0.0913557	37.35890427	-4.646153289	7.893464782
41.72	0.164501	0.126007	0.096342	43.2220988	-6.251782315	12.62264976
42.77	0.150415	0.113357	0.0874671	41.10225302	-6.143044162	11.89678586
52.25	0.122881	0.0920155	0.0792342	36.90490526	-5.36673317	8.979777945
55.76	0.140523	0.106501	0.0945754	40.32107438	-5.134257091	7.742350802
52.09	0.121745	0.0935516	0.080489	37.26330233	-4.907238479	8.739421485
47.36	0.135959	0.101765	0.0805338	38.60987272	-6.204143305	11.1423315
58.31	0.123044	0.0967221	0.0849404	38.50230444	-4.896559261	8.065814613
55.03	0.116705	0.0897062	0.0801011	37.55911344	-4.689292483	8.134084792
54.61	0.13277	0.10202	0.0874634	38.73040717	-5.404475686	9.907383676
